# Supplementary material for: PIF7 is a master regulator of thermomorphogenesis in shade
Source: Nat Commun. 2022 Aug 29;13:4942. doi: 10.1038/s41467-022-32585-6 (PMC9424238; doi:10.1038/s41467-022-32585-6)
Supplement: Supplementary file 4 — Supplementary Data 1 [file 41467_2022_32585_MOESM4_ESM.xlsx]

## Sheet: Sheet1
	Light spectrume sheet	Light conditions	Temperature	Light source
Figure 1	CH5 CH6	Constant white light or White light + Far-red	CH5 was 21°C CH6 was 30°C	Red, Blue, Far-red LED
Figure 2a,b
Figure 3b,c
Figure 4
Figure 5
Figure 6
Figure 3a	CH28_LBL	Constant Low Blue Light or White light	21°C	Fluorescent light; Fluorescent light+ Filter 101
Supplementary Figure 1a-c	CH5 CH6	Constant White light or White light + Far-red	CH5 was 21°C CH6 was 30°C	Red, Blue, Far-red LED
Supplementary Figure 2
Supplementary Figure 3c-f
Supplementary Figure 4a
Supplementary Figure 5
Supplementary Figure 6
Supplementary Figure 7
Supplementary Figure 8
Supplementary Figure 9
Supplementary Figure 1d-f	CH12	Long day White light or White light + Far-red	21°C or 30°C	White (NS1/NS12 valoya), Red, Blue, Far-red LED
Supplementary Figure 3a	CH4_Low_Light	Constant White light or White light + Far-red	21°C or 30°C	Red, Blue, Far-red LED
Supplementary Figure 3b	CH29	Long day White light or White light + Far-red	20°C or 28°C	Fluorescent light; Fluorescent light+Far-red bulb (LumiGrow ECC-FR 740nm)
Supplementary Figure 4b	CH2_Blue	Constant Blue light	21°C	Blue LED

## Sheet: CH5
WL		FR
Wavelength	uE	Wavelength	uE
400	-0.00030428	400	0.00118368
401	-0.000143805	401	0.000901379
402	-0.00121884	402	0.000701328
403	-0.000159008	403	0.00124377
404	-0.000683878	404	-0.000165144
405	-0.00109658	405	0.00103293
406	0.000245039	406	0.00107315
407	0.000273882	407	0.00125271
408	0.000139494	408	0.000672914
409	-0.000361727	409	0.00139597
410	-0.000335536	410	0.00211466
411	0.000603651	411	0.000862702
412	-2.13531e-05	412	0.000804875
413	0.000127394	413	0.000993949
414	0.00015435	414	0.00192315
415	0.00094846	415	0.0015337
416	-1.73874e-05	416	0.00146959
417	0.00103007	417	0.00199495
418	0.0013257	418	0.00239982
419	0.00278559	419	0.00345353
420	0.00266479	420	0.00348319
421	0.00227064	421	0.00306635
422	0.00391039	422	0.00522303
423	0.00400028	423	0.00577323
424	0.00532718	424	0.00617286
425	0.00673596	425	0.00707134
426	0.00763496	426	0.00829127
427	0.0082579	427	0.00899071
428	0.010244	428	0.0114661			WL						WL+FR
429	0.0122865	429	0.0131218			B	R	FR	R:FR	PAR		B	R	FR	R:FR	PAR
430	0.0147677	430	0.0148098			25.067	46.3127	1.76383	26.2569	72.4833		24.6577	47.4783	78.2143	0.607029	73.4978
431	0.0166875	431	0.0171609
432	0.0199257	432	0.020293
433	0.0227159	433	0.0237674
434	0.0265603	434	0.0271328
435	0.0313974	435	0.0320756
436	0.0357929	436	0.0359912
437	0.0421893	437	0.0423222
438	0.0475535	438	0.046544
439	0.0564067	439	0.0563168
440	0.0633022	440	0.0633691
441	0.074215	441	0.0738445
442	0.0860076	442	0.0850997
443	0.094474	443	0.0937182
444	0.108833	444	0.105399
445	0.123624	445	0.122089
446	0.142065	446	0.139588
447	0.161365	447	0.158294
448	0.180551	448	0.176223
449	0.202199	449	0.197687
450	0.227512	450	0.222352
451	0.25991	451	0.255261
452	0.294925	452	0.288919
453	0.332507	453	0.326003
454	0.372571	454	0.361814
455	0.406754	455	0.397314
456	0.457756	456	0.446249
457	0.510651	457	0.497457
458	0.566743	458	0.553382
459	0.622629	459	0.608926
460	0.650547	460	0.63962
461	0.731763	461	0.715971
462	0.770571	462	0.755178
463	0.814339	463	0.796671
464	0.848285	464	0.832315
465	0.885228	465	0.868023
466	0.914588	466	0.897549
467	0.900932	467	0.884885
468	0.911241	468	0.893713
469	0.885606	469	0.867872
470	0.854659	470	0.836599
471	0.826216	471	0.812723
472	0.781499	472	0.767672
473	0.740841	473	0.728341
474	0.6926	474	0.682119
475	0.640067	475	0.630751
476	0.593939	476	0.585528
477	0.543333	477	0.534935
478	0.501694	478	0.494156
479	0.469777	479	0.462646
480	0.435427	480	0.42816
481	0.398988	481	0.391534
482	0.368253	482	0.362147
483	0.340138	483	0.334005
484	0.315462	484	0.310808
485	0.293601	485	0.289899
486	0.271652	486	0.268009
487	0.24937	487	0.246588
488	0.229276	488	0.226624
489	0.210591	489	0.208135
490	0.191336	490	0.189153
491	0.174996	491	0.173174
492	0.162296	492	0.160504
493	0.148475	493	0.147493
494	0.134477	494	0.133247
495	0.122496	495	0.121765
496	0.11153	496	0.110708
497	0.101829	497	0.101566
498	0.0927673	498	0.09205
499	0.0870937	499	0.0859391
500	0.0794682	500	0.0789294
501	0.0727323	501	0.0728303
502	0.0673093	502	0.0669719
503	0.0615601	503	0.0615109
504	0.0567051	504	0.056556
505	0.0518536	505	0.0518354
506	0.048325	506	0.0485995
507	0.044465	507	0.0445158
508	0.0400577	508	0.040307
509	0.0371198	509	0.0368939
510	0.0334428	510	0.033945
511	0.030833	511	0.0313307
512	0.0287007	512	0.0285818
513	0.0264295	513	0.0265161
514	0.0237896	514	0.0241982
515	0.0220006	515	0.0221242
516	0.0198957	516	0.02072
517	0.018295	517	0.0187816
518	0.0170677	518	0.0178809
519	0.0153062	519	0.0158976
520	0.0142503	520	0.0149345
521	0.0132643	521	0.0138814
522	0.0118524	522	0.0121194
523	0.0112538	523	0.0116486
524	0.0101592	524	0.0108062
525	0.00931537	525	0.00975994
526	0.00856891	526	0.00919372
527	0.00834951	527	0.00864203
528	0.00730032	528	0.00757971
529	0.00687503	529	0.0075578
530	0.00654112	530	0.00708341
531	0.00617395	531	0.00654548
532	0.00573018	532	0.00633455
533	0.0052553	533	0.00589422
534	0.00459781	534	0.00504197
535	0.00410821	535	0.005093
536	0.00387797	536	0.004542
537	0.00380261	537	0.00420706
538	0.00385511	538	0.00443662
539	0.00337701	539	0.00406954
540	0.00338463	540	0.00378503
541	0.00257506	541	0.0036134
542	0.00264778	542	0.00310675
543	0.0026572	543	0.00302987
544	0.00279989	544	0.00296496
545	0.00245788	545	0.00334581
546	0.00206713	546	0.00295487
547	0.00193511	547	0.00311483
548	0.0020802	548	0.00266793
549	0.00170584	549	0.00240433
550	0.00181699	550	0.00270755
551	0.00196584	551	0.00250336
552	0.0011942	552	0.00213691
553	0.00140438	553	0.00230535
554	0.00156021	554	0.00203767
555	0.00152638	555	0.00210306
556	0.00146173	556	0.00179033
557	0.00144155	557	0.00199097
558	0.00132192	558	0.0016713
559	0.00107897	559	0.00149439
560	0.00117405	560	0.00154715
561	0.00106594	561	0.00137124
562	0.00105375	562	0.00195012
563	0.000785484	563	0.00152485
564	0.00106269	564	0.00168267
565	0.000791108	565	0.0017036
566	0.000991227	566	0.00190202
567	0.00126314	567	0.00177646
568	0.000973837	568	0.00141541
569	0.000669711	569	0.00166429
570	0.000223947	570	0.0015176
571	0.000763233	571	0.00120618
572	0.000745921	572	0.00171418
573	0.000560419	573	0.00126837
574	0.000493742	574	0.00129121
575	0.000697922	575	0.0014641
576	0.000675542	576	0.00131931
577	0.00070662	577	0.00134475
578	0.000416493	578	0.000777421
579	0.00076231	579	0.00147138
580	0.00104968	580	0.00143125
581	0.000769314	581	0.0012074
582	0.000864536	582	0.00159674
583	0.000583358	583	0.0014601
584	0.00106376	584	0.00184046
585	0.000278742	585	0.00174434
586	0.000388457	586	0.00115851
587	0.000291963	587	0.00124734
588	0.000102238	588	0.00132811
589	0.00067011	589	0.00147513
590	0.000445361	590	0.00129564
591	0.000977206	591	0.00183337
592	0.000277129	592	0.00117186
593	0.000639961	593	0.00150795
594	0.000897754	594	0.00171507
595	0.000656046	595	0.00141803
596	0.000553021	596	0.00151707
597	0.00073261	597	0.00202516
598	0.00114375	598	0.00222651
599	0.00156577	599	0.00287166
600	0.00140588	600	0.00238793
601	0.00182169	601	0.00256273
602	0.00202652	602	0.00267921
603	0.00192756	603	0.00311817
604	0.00197266	604	0.0033556
605	0.00201689	605	0.00313306
606	0.00280339	606	0.00367369
607	0.00384822	607	0.00457788
608	0.00373258	608	0.004683
609	0.00382068	609	0.00506743
610	0.004575	610	0.00597576
611	0.00503095	611	0.0063819
612	0.00592782	612	0.00662972
613	0.00604973	613	0.00762083
614	0.00670939	614	0.00839649
615	0.00789246	615	0.0093268
616	0.00910252	616	0.0102395
617	0.00990798	617	0.0117947
618	0.0117337	618	0.0130888
619	0.0124036	619	0.0141283
620	0.0145839	620	0.0157894
621	0.0159727	621	0.0172025
622	0.0171033	622	0.0186189
623	0.0195993	623	0.020844
624	0.0222874	624	0.0232571
625	0.0247405	625	0.0257933
626	0.0273375	626	0.0288943
627	0.0303776	627	0.0316072
628	0.0336525	628	0.0352353
629	0.0381265	629	0.0390829
630	0.0429437	630	0.044006
631	0.0468472	631	0.0483083
632	0.0528173	632	0.0541186
633	0.0591655	633	0.0598486
634	0.0650013	634	0.0664079
635	0.0722449	635	0.0733199
636	0.0808471	636	0.0812964
637	0.0875063	637	0.0878189
638	0.0962713	638	0.0966057
639	0.107679	639	0.107885
640	0.117739	640	0.118192
641	0.132099	641	0.132199
642	0.144674	642	0.144939
643	0.161136	643	0.15903
644	0.177267	644	0.176102
645	0.194407	645	0.194584
646	0.214773	646	0.214078
647	0.237514	647	0.236082
648	0.262533	648	0.259886
649	0.287327	649	0.285232
650	0.316426	650	0.316876
651	0.348741	651	0.348772
652	0.384073	652	0.38353
653	0.423498	653	0.421867
654	0.464257	654	0.461055
655	0.510261	655	0.507548
656	0.56132	656	0.557639
657	0.603485	657	0.599086
658	0.662765	658	0.657329
659	0.725834	659	0.719888
660	0.793054	660	0.784957
661	0.867617	661	0.86188
662	0.948774	662	0.942971
663	1.03096	663	1.02376
664	1.12303	664	1.11373
665	1.22195	665	1.21358
666	1.31758	666	1.30877
667	1.41413	667	1.40262
668	1.50888	668	1.49826
669	1.59612	669	1.58337
670	1.6703	670	1.65537
671	1.72509	671	1.71166
672	1.76046	672	1.74702
673	1.77221	673	1.75804
674	1.75334	674	1.74172
675	1.71386	675	1.7035
676	1.64461	676	1.63871
677	1.56485	677	1.56163
678	1.47211	678	1.46857
679	1.36869	679	1.36439
680	1.25133	680	1.25561
681	1.13251	681	1.1412
682	1.02008	682	1.02858
683	0.933968	683	0.944415
684	0.800745	684	0.823733
685	0.721361	685	0.742187
686	0.634183	686	0.6626
687	0.550625	687	0.587885
688	0.479355	688	0.520373
689	0.418656	689	0.467135
690	0.363899	690	0.42275
691	0.317381	691	0.383998
692	0.2779	692	0.354213
693	0.241194	693	0.328046
694	0.210834	694	0.309639
695	0.18226	695	0.293553
696	0.15933	696	0.286232
697	0.138368	697	0.280825
698	0.119085	698	0.279201
699	0.102044	699	0.282954
700	0.0909061	700	0.28973
701	0.080225	701	0.299544
702	0.068519	702	0.311229
703	0.0611492	703	0.328173
704	0.0526788	704	0.34987
705	0.0458343	705	0.372645
706	0.0423872	706	0.401509
707	0.0384077	707	0.427177
708	0.034041	708	0.457371
709	0.0312377	709	0.495147
710	0.0294804	710	0.530464
711	0.0277211	711	0.574765
712	0.0260941	712	0.620261
713	0.0255914	713	0.673973
714	0.024649	714	0.72683
715	0.0255143	715	0.788965
716	0.0267333	716	0.850741
717	0.0263031	717	0.914516
718	0.026326	718	0.996918
719	0.0283401	719	1.07808
720	0.0300967	720	1.16089
721	0.0302451	721	1.25056
722	0.0336144	722	1.34905
723	0.0339197	723	1.4597
724	0.0370272	724	1.57309
725	0.0377886	725	1.69277
726	0.0404297	726	1.81378
727	0.0414061	727	1.94411
728	0.044759	728	2.06895
729	0.0467694	729	2.20552
730	0.0493013	730	2.33349
731	0.0483538	731	2.45236
732	0.0498941	732	2.57845
733	0.0489408	733	2.6651
734	0.0496886	734	2.73395
735	0.0478412	735	2.77667
736	0.0453013	736	2.78614
737	0.0400707	737	2.75083
738	0.0374341	738	2.68787
739	0.0344893	739	2.59258
740	0.0322224	740	2.4598
741	0.0273137	741	2.31309
742	0.0249203	742	2.15052
743	0.0207932	743	1.97055
744	0.0188969	744	1.78982
745	0.0166822	745	1.61596
746	0.0146099	746	1.43603
747	0.0125226	747	1.27512
748	0.0111031	748	1.12032
749	0.010088	749	0.98132
750	0.00450276	750	0.860114
751	0.00807585	751	0.754544
752	0.00533512	752	0.654869
753	0.00636257	753	0.571699
754	0.00431374	754	0.500805
755	0.00271702	755	0.434698
756	0.0029772	756	0.379866
757	0.00013542	757	0.330887
758	0.00131924	758	0.28837
759	-0.000454284	759	0.249046
760	0.00367781	760	0.21852
761	-0.000146314	761	0.189264
762	0.00165679	762	0.16204
763	-0.000537043	763	0.14215
764	-0.000987998	764	0.12318
765	0.000986733	765	0.107686
766	3.52179e-05	766	0.0930778
767	-0.00284548	767	0.0787129
768	-0.00275289	768	0.0676454
769	-0.000118281	769	0.0601487
770	-0.00255151	770	0.0556272
771	0.00204051	771	0.0484423
772	-0.00135651	772	0.038827
773	-0.00318824	773	0.0349698
774	-0.00285721	774	0.0290878
775	-0.00392726	775	0.0253866
776	-0.00344322	776	0.0221267
777	0.000945703	777	0.0194019
778	-0.00405693	778	0.0172436
779	-0.0058412	779	0.013145
780	0.000338403	780	0.014256
781	-0.00285824	781	0.0122164
782	-0.00265795	782	0.0136839
783	-0.00544575	783	0.0108018
784	-0.00163843	784	0.0136304
785	-0.00128879	785	0.0115893
786	-0.00268928	786	0.00752513
787	0.000817746	787	0.00943335
788	-0.00150846	788	0.00765561
789	-0.00175243	789	0.0115145
790	-0.00616209	790	0.0035027
791	-0.00335307	791	0.00927698
792	-0.00336658	792	0.00583143
793	-0.00561871	793	0.00576256
794	-0.00362597	794	0.00810948
795	-0.00468786	795	0.00483606
796	-0.00693351	796	0.00432247
797	-0.00630996	797	0.00247442
798	-0.00669678	798	0.00516117
799	-0.00941155	799	0.00481297
800	-0.0069309	800	0.00480228
801	-0.00157419	801	0.00601286
802	-0.00462053	802	0.00456623
803	-0.00566137	803	0.00412621
804	-0.00906786	804	0.00409102
805	-0.00385251	805	0.00887861
806	-0.00742824	806	0.00537596
807	-0.0109197	807	0.00508446
808	-0.00148258	808	0.00136573
809	-0.0041239	809	0.00492528
810	-0.0133532	810	0.00476954
811	-0.00760652	811	0.00174028
812	-0.000524017	812	0.00949273
813	-0.00551304	813	0.00429245
814	-0.0049149	814	0.00179367
815	-0.00783548	815	0.00503675
816	-0.00896514	816	0.00336218
817	-0.0129475	817	0.00188633
818	-0.00761269	818	-0.000182573
819	-0.0109746	819	-0.0006682
820	-0.00657637	820	0.00628779
821	-0.0175639	821	0.000253932
822	-0.0127663	822	0.00224694
823	-0.0159954	823	-0.00262462
824	-0.0121761	824	0.000145339
825	-0.0105764	825	0.000581372
826	-0.0085316	826	-0.000923865
827	-0.00668574	827	0.00837048
828	-0.0100847	828	0.00250006
829	-0.0110081	829	0.00377472
830	-0.00958451	830	-0.00222718
831	-0.0123525	831	0.00233893
832	-0.0132597	832	-0.00220264
833	-0.0121684	833	-0.00224637
834	-0.0151927	834	-0.00111477
835	-0.0147244	835	0.00173664
836	-0.0120152	836	-0.000175409
837	-0.00778881	837	0.000493273
838	-0.0159199	838	-0.000660584
839	-0.015051	839	-0.000296671
840	-0.0116787	840	0.00445607
841	-0.0195595	841	-0.00139128
842	-0.013488	842	-0.00253741
843	-0.0170416	843	0.000770934
844	-0.0120469	844	0.0080268
845	-0.0141358	845	0.00023522
846	-0.0151284	846	-0.0015226
847	-0.0188338	847	-0.000787337
848	-0.0191431	848	0.00215285
849	-0.0222714	849	-0.00340518
850	-0.00821887	850	-0.0014758

## Sheet: CH6
WL		FR
Wavelength	uE	Wavelength	uE
400	-0.000181565	400	-9.5631e-05
401	-0.000214199	401	-2.74872e-05
402	-0.000890185	402	0.000153237
403	-0.000794367	403	0.00026041
404	-0.00126509	404	-1.95876e-05
405	-0.000529498	405	0.000290479
406	-0.000795869	406	0.000626513
407	-0.000248705	407	-0.000251427
408	-0.000482943	408	0.000156888
409	-7.93202e-05	409	0.00175906
410	-0.000287896	410	0.00101826
411	-0.0010496	411	0.00103758
412	-0.000239362	412	1.54982e-05
413	-0.000523386	413	0.00039323
414	-1.55735e-05	414	0.00166082
415	0.000458619	415	0.00101888
416	0.000290023	416	0.00191053
417	0.000408193	417	0.00202981
418	0.000362	418	0.00236034
419	0.00141889	419	0.00237054
420	0.00166102	420	0.00128395
421	0.000860817	421	0.00229387
422	0.00322744	422	0.00273498
423	0.00279769	423	0.0040611
424	0.00352274	424	0.00456266
425	0.00452937	425	0.00552377
426	0.00544881	426	0.0064274
427	0.00686975	427	0.00787026
428	0.00775488	428	0.00941463			WL						WL+FR
429	0.0104422	429	0.00980672			B	R	FR	R:FR	PAR		B	R	FR	R:FR	PAR
430	0.0109636	430	0.011973			25.6258	44.3396	1.98336	22.3558	71.0442		24.9688	48.4355	77.9417	0.621432	74.8692
431	0.0137291	431	0.0138174
432	0.0159837	432	0.016771
433	0.0189229	433	0.0192193
434	0.0221548	434	0.0219622
435	0.0263713	435	0.0261277
436	0.0303142	436	0.0311492
437	0.0353603	437	0.0351473
438	0.0405737	438	0.0395475
439	0.0489864	439	0.0476121
440	0.0553957	440	0.0539605
441	0.0637974	441	0.0627515
442	0.0749563	442	0.0726629
443	0.0834018	443	0.0809333
444	0.0944727	444	0.0911858
445	0.109278	445	0.10574
446	0.125782	446	0.122
447	0.14428	447	0.139004
448	0.163123	448	0.158382
449	0.182143	449	0.177563
450	0.206525	450	0.199891
451	0.237841	451	0.230185
452	0.271316	452	0.263161
453	0.309291	453	0.299913
454	0.347973	454	0.337111
455	0.384833	455	0.373667
456	0.435819	456	0.420823
457	0.491631	457	0.475044
458	0.55363	458	0.53542
459	0.614926	459	0.59467
460	0.651628	460	0.627498
461	0.7382	461	0.716945
462	0.786821	462	0.763655
463	0.842301	463	0.815924
464	0.88991	464	0.863169
465	0.936994	465	0.908533
466	0.975861	466	0.947005
467	0.964468	467	0.937799
468	0.980694	468	0.954615
469	0.954245	469	0.929562
470	0.919438	470	0.898254
471	0.891853	471	0.870318
472	0.84145	472	0.819014
473	0.79625	473	0.777412
474	0.739554	474	0.723047
475	0.680308	475	0.663209
476	0.626538	476	0.610328
477	0.567471	477	0.5555
478	0.524185	478	0.511045
479	0.490002	479	0.477086
480	0.452065	480	0.441666
481	0.413771	481	0.403577
482	0.380889	482	0.373022
483	0.35237	483	0.343213
484	0.326452	484	0.319659
485	0.304518	485	0.29772
486	0.282285	486	0.275181
487	0.259169	487	0.253298
488	0.238239	488	0.232708
489	0.217002	489	0.211911
490	0.197164	490	0.193239
491	0.178942	491	0.175107
492	0.164835	492	0.161546
493	0.150478	493	0.147824
494	0.13567	494	0.133421
495	0.123692	495	0.121095
496	0.112456	496	0.109806
497	0.10214	497	0.10029
498	0.0924443	498	0.0912761
499	0.0867734	499	0.0852871
500	0.0795325	500	0.0777741
501	0.0726058	501	0.071465
502	0.0666605	502	0.0656845
503	0.0610635	503	0.0601473
504	0.05613	504	0.0546841
505	0.0512609	505	0.0501059
506	0.0479726	506	0.0473589
507	0.0436991	507	0.0430634
508	0.0395018	508	0.0391663
509	0.0362344	509	0.0361591
510	0.0330778	510	0.0325061
511	0.0298207	511	0.0297963
512	0.0269417	512	0.0271403
513	0.0252729	513	0.0250422
514	0.0226613	514	0.0225259
515	0.0207418	515	0.0206579
516	0.0194324	516	0.0193634
517	0.0174025	517	0.0175495
518	0.0162441	518	0.0161021
519	0.0141127	519	0.0143917
520	0.0133727	520	0.0131245
521	0.0126389	521	0.0126454
522	0.0110307	522	0.012054
523	0.0101787	523	0.0107427
524	0.00941414	524	0.0103765
525	0.00862371	525	0.00927104
526	0.00811777	526	0.00846734
527	0.00739883	527	0.00783012
528	0.00668196	528	0.00745701
529	0.00632183	529	0.00679897
530	0.00609719	530	0.00643834
531	0.00558092	531	0.00587433
532	0.00505822	532	0.00527746
533	0.0044885	533	0.00530342
534	0.00428489	534	0.00495403
535	0.00400445	535	0.00492261
536	0.00331879	536	0.00413336
537	0.00309739	537	0.00414242
538	0.0034526	538	0.00407953
539	0.00303323	539	0.0032869
540	0.00270527	540	0.00323567
541	0.00265827	541	0.00342075
542	0.00222325	542	0.00280047
543	0.00226412	543	0.00315878
544	0.00237652	544	0.00287265
545	0.0022105	545	0.00245332
546	0.00166046	546	0.00244368
547	0.00167036	547	0.00191042
548	0.00123547	548	0.00198629
549	0.0012235	549	0.00207436
550	0.0011324	550	0.00205744
551	0.00181062	551	0.00180003
552	0.00101239	552	0.00193619
553	0.0012768	553	0.00163228
554	0.00110127	554	0.00174314
555	0.0013227	555	0.00128698
556	0.00129162	556	0.00134182
557	0.000970809	557	0.00169763
558	0.000785971	558	0.00122117
559	0.000754202	559	0.00164999
560	0.000957313	560	0.00191369
561	0.00087883	561	0.000968401
562	0.00122476	562	0.000914692
563	0.000476279	563	0.00149331
564	0.000731246	564	0.00104053
565	0.000486	565	0.00138149
566	0.000709236	566	0.0013915
567	0.000458334	567	0.00152099
568	0.00046579	568	0.00155596
569	0.000605974	569	0.00157106
570	0.00020727	570	0.00108448
571	0.000391879	571	0.00120953
572	0.000633077	572	0.0016219
573	0.000353974	573	0.00110982
574	5.70994e-05	574	0.00150138
575	-0.000111994	575	0.000947386
576	0.000576835	576	0.00124178
577	0.000830098	577	0.000713855
578	-0.000308263	578	0.000851829
579	0.000320412	579	0.000587584
580	0.000202179	580	0.00113211
581	0.000363773	581	0.00116563
582	0.000463648	582	0.00142986
583	0.000364538	583	0.00126857
584	0.000659539	584	0.00071324
585	0.000273852	585	0.00135215
586	1.0287e-05	586	0.000955223
587	0.000533875	587	0.00132242
588	0.000554446	588	0.000837075
589	0.000799602	589	0.00064106
590	0.000469035	590	0.00178687
591	0.000843322	591	0.00133934
592	0.000244962	592	0.00122481
593	2.47855e-05	593	0.00118475
594	0.000794473	594	0.000957836
595	0.000471517	595	0.00154487
596	0.000653661	596	0.00185038
597	0.000551953	597	0.00169079
598	0.000872806	598	0.00185709
599	0.00134395	599	0.00199489
600	0.00102017	600	0.00275407
601	0.00103243	601	0.00276067
602	0.00129683	602	0.00273306
603	0.00151271	603	0.00256369
604	0.00206304	604	0.00328541
605	0.00186972	605	0.00331564
606	0.00202479	606	0.00385961
607	0.00316067	607	0.00394462
608	0.00295089	608	0.00386015
609	0.00379268	609	0.00539579
610	0.00395545	610	0.00554793
611	0.00529705	611	0.00580526
612	0.00565412	612	0.00672232
613	0.00598004	613	0.0082173
614	0.00675609	614	0.00891591
615	0.00757938	615	0.00938489
616	0.00850365	616	0.00991252
617	0.0104217	617	0.0111206
618	0.0114651	618	0.0122503
619	0.0121806	619	0.014179
620	0.0140703	620	0.015338
621	0.0161196	621	0.0177558
622	0.0165537	622	0.018907
623	0.019604	623	0.0208883
624	0.0216651	624	0.0235466
625	0.0247301	625	0.0257881
626	0.0269026	626	0.0280711
627	0.0297638	627	0.0318991
628	0.0338315	628	0.0354657
629	0.0373657	629	0.0393769
630	0.0416571	630	0.0447296
631	0.0461778	631	0.049032
632	0.0519472	632	0.0557363
633	0.0581749	633	0.0600402
634	0.0647994	634	0.0665452
635	0.0716165	635	0.0739176
636	0.0799534	636	0.0837627
637	0.086837	637	0.0900181
638	0.0955529	638	0.097723
639	0.107758	639	0.109144
640	0.118692	640	0.12017
641	0.131918	641	0.133637
642	0.145548	642	0.147878
643	0.160432	643	0.162873
644	0.177412	644	0.179875
645	0.195761	645	0.198028
646	0.216945	646	0.218436
647	0.239139	647	0.242249
648	0.264687	648	0.267439
649	0.29265	649	0.294861
650	0.322581	650	0.325701
651	0.356983	651	0.358055
652	0.391618	652	0.394925
653	0.432083	653	0.435071
654	0.473441	654	0.477886
655	0.522203	655	0.525617
656	0.574895	656	0.578704
657	0.616811	657	0.620823
658	0.678335	658	0.682861
659	0.742262	659	0.74686
660	0.809463	660	0.813417
661	0.887062	661	0.89489
662	0.972018	662	0.973543
663	1.05006	663	1.05555
664	1.13874	664	1.14443
665	1.23085	665	1.23784
666	1.31461	666	1.32584
667	1.39333	667	1.40621
668	1.46917	668	1.48225
669	1.53197	669	1.54604
670	1.57956	670	1.60158
671	1.61361	671	1.63988
672	1.62156	672	1.65617
673	1.61391	673	1.65512
674	1.58917	674	1.63114
675	1.539	675	1.58869
676	1.47424	676	1.53017
677	1.39475	677	1.45863
678	1.30818	678	1.3776
679	1.21256	679	1.28879
680	1.10588	680	1.19056
681	1.00756	681	1.09248
682	0.905233	682	1.00295
683	0.83191	683	0.930675
684	0.724119	684	0.831229
685	0.654554	685	0.768823
686	0.584486	686	0.707362
687	0.518957	687	0.647819
688	0.460356	688	0.598542
689	0.412363	689	0.557757
690	0.367506	690	0.525486
691	0.328035	691	0.497458
692	0.292819	692	0.475377
693	0.260508	693	0.455443
694	0.232054	694	0.446516
695	0.205488	695	0.434757
696	0.182082	696	0.430923
697	0.160343	697	0.430527
698	0.138958	698	0.434582
699	0.124538	699	0.442276
700	0.110195	700	0.453494
701	0.0955211	701	0.469726
702	0.0853961	702	0.489981
703	0.0771706	703	0.513193
704	0.0681958	704	0.543697
705	0.0602252	705	0.576058
706	0.057538	706	0.61138
707	0.0509743	707	0.656528
708	0.0483665	708	0.702403
709	0.0466912	709	0.757921
710	0.043542	710	0.810586
711	0.0417323	711	0.876109
712	0.0410761	712	0.942304
713	0.0414581	713	1.01773
714	0.0412679	714	1.09905
715	0.0418093	715	1.18838
716	0.0445779	716	1.2763
717	0.046419	717	1.37647
718	0.0483024	718	1.49129
719	0.0491396	719	1.59658
720	0.0510966	720	1.72125
721	0.0552738	721	1.84472
722	0.0555666	722	1.9732
723	0.0579698	723	2.10982
724	0.0604878	724	2.25517
725	0.0601665	725	2.37999
726	0.0602883	726	2.5045
727	0.0600177	727	2.6112
728	0.0581261	728	2.69237
729	0.0588092	729	2.75754
730	0.0558967	730	2.78533
731	0.0515118	731	2.77165
732	0.050342	732	2.73465
733	0.0459715	733	2.66267
734	0.043151	734	2.56103
735	0.0402047	735	2.43211
736	0.0344754	736	2.295
737	0.0307956	737	2.13519
738	0.0253375	738	1.96929
739	0.0236465	739	1.79942
740	0.0191034	740	1.62893
741	0.0155606	741	1.45743
742	0.0148429	742	1.30244
743	0.012104	743	1.14667
744	0.00903175	744	1.00695
745	0.00938703	745	0.885158
746	0.00739536	746	0.771878
747	0.00711678	747	0.676022
748	0.0062234	748	0.584846
749	0.00351752	749	0.513553
750	2.25702e-05	750	0.446009
751	0.00498024	751	0.386606
752	0.0031538	752	0.341941
753	0.000660302	753	0.295165
754	0.00220666	754	0.259798
755	-0.000372367	755	0.227166
756	-0.00184597	756	0.199054
757	-0.00375758	757	0.171198
758	-0.000781276	758	0.150549
759	-0.00210455	759	0.126187
760	-0.0013926	760	0.108965
761	-0.000820629	761	0.0942286
762	-0.00319001	762	0.0838893
763	-0.00210416	763	0.0720747
764	-0.000933074	764	0.0623186
765	-0.00352999	765	0.0552558
766	-0.00159569	766	0.0481045
767	-0.00604488	767	0.0447582
768	-0.00646492	768	0.0357895
769	-0.00453326	769	0.0315606
770	-0.00371333	770	0.0297524
771	-0.00302015	771	0.0255701
772	-0.00265429	772	0.0203225
773	-0.00511385	773	0.0192199
774	-0.00621845	774	0.015782
775	-0.0061902	775	0.0171285
776	-0.00643626	776	0.0139617
777	-0.00558978	777	0.0154261
778	-0.00545845	778	0.0125278
779	-0.00767236	779	0.00920527
780	-0.00708886	780	0.0108204
781	-0.00818758	781	0.00835733
782	-0.00518646	782	0.01089
783	-0.00974933	783	0.00906076
784	-0.00512698	784	0.00661599
785	-0.00506659	785	0.00391363
786	-0.00963753	786	0.00635362
787	-0.00210522	787	0.00698406
788	-0.00916538	788	0.00527237
789	-0.00667863	789	0.00455487
790	-0.01185	790	0.00498197
791	-0.00423647	791	0.00144213
792	-0.00596847	792	0.0059367
793	-0.011492	793	0.00222667
794	-0.00687826	794	0.000741389
795	-0.00765184	795	0.00312081
796	-0.0102665	796	0.00318329
797	-0.0126093	797	0.00365899
798	-0.00924434	798	0.00334405
799	-0.0109551	799	0.00158095
800	-0.0111634	800	0.00458092
801	-0.00656929	801	-0.000389028
802	-0.00543308	802	-0.00211987
803	-0.00812756	803	0.00414769
804	-0.0106721	804	0.000509445
805	-0.0106915	805	0.00480134
806	-0.00809931	806	-0.00190406
807	-0.0129725	807	-0.00280566
808	-0.00855034	808	-0.00180071
809	-0.0145297	809	-0.00270373
810	-0.0132869	810	-0.00186611
811	-0.0125406	811	0.00190502
812	-0.00557278	812	3.73329e-05
813	-0.00800722	813	0.000182816
814	-0.0148141	814	0.00148338
815	-0.0120881	815	0.0019042
816	-0.0111043	816	-0.000497268
817	-0.0174469	817	0.000344894
818	-0.0169355	818	-0.000270099
819	-0.0158978	819	0.00424813
820	-0.0119614	820	-0.00248687
821	-0.0169283	821	0.00333474
822	-0.0195031	822	0.00529715
823	-0.015789	823	0.00682608
824	-0.0145601	824	0.00352051
825	-0.0189915	825	0.00125309
826	-0.0205584	826	-0.000365956
827	-0.015453	827	-0.00143172
828	-0.0103643	828	0.00187228
829	-0.0119756	829	0.00222727
830	-0.0161516	830	0.00407553
831	-0.0173665	831	0.00586573
832	-0.0202772	832	-0.00173318
833	-0.0184577	833	-0.00106191
834	-0.0146176	834	-0.00658058
835	-0.0217547	835	-0.00352353
836	-0.018889	836	-0.0036808
837	-0.015996	837	0.00659096
838	-0.0124306	838	-0.00574771
839	-0.0206814	839	-0.00833554
840	-0.0177597	840	0.00538997
841	-0.0230162	841	-0.0013266
842	-0.0218315	842	-0.00104523
843	-0.0180239	843	-0.00195975
844	-0.0140464	844	-0.00642878
845	-0.0225076	845	-0.000775589
846	-0.0251162	846	0.00559891
847	-0.0159273	847	0.00180479
848	-0.0244412	848	0.00978174
849	-0.0289341	849	-0.0115924
850	-0.0201979	850	-0.00812437

## Sheet: CH12
WL			FR
Wavelength	uE		Wavelength	uE
250	0.000802289		250	0.00809728
251	0.00336467		251	0.00976438
252	0.00126836		252	0.00772011
253	0.0011797		253	0.00784359
254	0.00207041		254	0.00992843
255	-0.00214656		255	0.0045941
256	0.000402747		256	0.00759312
257	0.00256062		257	0.00854099
258	-0.000816315		258	0.00743181
259	0.0029891		259	0.00892767
260	0.000997605		260	0.00804756
261	0.00266767		261	0.0103135
262	0.00232003		262	0.0101673
263	0.00218092		263	0.00970664
264	0.00296471		264	0.0108353
265	0.00234991		265	0.00967523
266	0.00313526		266	0.00956187
267	0.0014001		267	0.00862112
268	0.00102337		268	0.00800685
269	0.000139192		269	0.00882084
270	-4.06264e-05		270	0.00899605
271	0.00449248		271	0.00915872
272	0.00159867		272	0.0096725
273	0.00444713		273	0.0122914
274	0.00408756		274	0.0102159
275	0.00149515		275	0.0100734
276	0.00432758		276	0.0107009					WL							WL+FR
277	0.00357357		277	0.0109152					B	R	FR	R:FR	PAR			B	R	FR	R:FR	PAR
278	0.0010339		278	0.00872485					41.485	42.8443	9.0785	4.71931	123.496			40.1275	44.5151	83.7225	0.531698	123.142
279	0.00409521		279	0.0104107
280	0.00573334		280	0.0121829
281	0.0036186		281	0.0118607
282	0.000719695		282	0.0105679
283	0.00340211		283	0.0111715
284	-9.25881e-05		284	0.0104617
285	0.00297492		285	0.00902459
286	0.000314148		286	0.00805595
287	0.00252461		287	0.0118616
288	0.00198642		288	0.0122676
289	0.00378274		289	0.0119442
290	0.00110738		290	0.00901104
291	0.00297601		291	0.0110572
292	0.00620167		292	0.0133348
293	0.00463038		293	0.0124791
294	0.0019762		294	0.0108063
295	0.00310372		295	0.0125036
296	0.00128147		296	0.00829754
297	0.00188638		297	0.0121122
298	0.00100341		298	0.00706721
299	0.00281613		299	0.011435
300	0.00190643		300	0.0112711
301	0.00446116		301	0.0112208
302	0.00443079		302	0.0128223
303	0.00275755		303	0.0119051
304	0.00385201		304	0.0091256
305	0.00193642		305	0.00808428
306	0.00134779		306	0.0111668
307	0.00132576		307	0.00896236
308	0.00177962		308	0.00969315
309	0.00165418		309	0.00881746
310	0.00300991		310	0.00903569
311	0.00167346		311	0.0109289
312	0.00326067		312	0.0133588
313	0.000686825		313	0.00870711
314	0.00160824		314	0.0104663
315	0.00273115		315	0.00968989
316	0.00368048		316	0.00980519
317	0.00321832		317	0.0100047
318	0.00206415		318	0.0101408
319	-0.000165331		319	0.00710204
320	-6.17923e-05		320	0.00724842
321	0.00249042		321	0.00626401
322	0.00090253		322	0.00592015
323	0.00287881		323	0.00580866
324	0.0030998		324	0.00959136
325	0.00245081		325	0.0078776
326	0.00278319		326	0.00686056
327	0.00427138		327	0.00820736
328	0.00133392		328	0.00499541
329	-0.000281073		329	0.00746054
330	0.00143695		330	0.00571413
331	0.00379901		331	0.00806841
332	0.00253441		332	0.00720968
333	0.00263112		333	0.00726898
334	0.00274344		334	0.00805945
335	0.000728939		335	0.00789904
336	0.00313764		336	0.0068449
337	0.00188126		337	0.00815325
338	0.00184926		338	0.00790903
339	0.000552878		339	0.0065841
340	0.000611637		340	0.00784583
341	0.000681564		341	0.00735325
342	0.00103435		342	0.00703832
343	0.00196436		343	0.00822358
344	0.000455498		344	0.00659666
345	0.000928928		345	0.00664987
346	0.00232428		346	0.00737256
347	0.00127892		347	0.00603228
348	0.000215561		348	0.00504575
349	0.000489834		349	0.00654901
350	0.00133415		350	0.00663975
351	0.00171324		351	0.00462243
352	0.00196146		352	0.00668475
353	0.00162238		353	0.00657892
354	-0.000522005		354	0.00517891
355	0.00168558		355	0.00640876
356	0.00142785		356	0.00592775
357	0.00164046		357	0.00712499
358	-1.82551e-05		358	0.0060251
359	0.00191794		359	0.00594739
360	0.00192208		360	0.00592243
361	0.00168993		361	0.00596182
362	0.00245839		362	0.00664347
363	0.00262661		363	0.00698559
364	0.00308175		364	0.00608834
365	0.000940368		365	0.00512656
366	0.00292857		366	0.00639226
367	0.00224017		367	0.00573816
368	0.00460267		368	0.00797331
369	0.0041093		369	0.00820195
370	0.00727835		370	0.0101066
371	0.0080687		371	0.0126388
372	0.0110496		372	0.0137025
373	0.0132445		373	0.0154864
374	0.0180034		374	0.0177773
375	0.0246301		375	0.0248188
376	0.0331309		376	0.0308676
377	0.0393414		377	0.036339
378	0.0520276		378	0.0469747
379	0.0647797		379	0.0584418
380	0.0829388		380	0.0734238
381	0.0995556		381	0.0847945
382	0.121186		382	0.104855
383	0.142001		383	0.120655
384	0.15636		384	0.135903
385	0.165196		385	0.145116
386	0.162556		386	0.143749
387	0.151664		387	0.134888
388	0.135135		388	0.122202
389	0.115112		389	0.105848
390	0.097599		390	0.0895816
391	0.0854413		391	0.0803353
392	0.0768897		392	0.0727847
393	0.0715959		393	0.0673606
394	0.0700209		394	0.0646063
395	0.067912		395	0.0641188
396	0.0678218		396	0.0650458
397	0.0704841		397	0.0669892
398	0.0736869		398	0.0698438
399	0.0767478		399	0.0723971
400	0.0839623		400	0.0786488
401	0.0898396		401	0.0855999
402	0.0990223		402	0.0918215
403	0.108217		403	0.102838
404	0.119901		404	0.113015
405	0.132317		405	0.126884
406	0.14305		406	0.135064
407	0.159799		407	0.151807
408	0.174336		408	0.167557
409	0.196855		409	0.189562
410	0.217197		410	0.20959
411	0.234807		411	0.228016
412	0.261004		412	0.254335
413	0.292515		413	0.282707
414	0.327119		414	0.314803
415	0.364017		415	0.351298
416	0.400483		416	0.384908
417	0.4389		417	0.421624
418	0.47941		418	0.460354
419	0.526215		419	0.505307
420	0.562473		420	0.538379
421	0.582245		421	0.55501
422	0.597238		422	0.56924
423	0.591104		423	0.56352
424	0.573256		424	0.550127
425	0.546891		425	0.524563
426	0.515693		426	0.495657
427	0.478845		427	0.461933
428	0.452902		428	0.436956
429	0.425362		429	0.412589
430	0.399267		430	0.38649
431	0.381657		431	0.370789
432	0.382544		432	0.369916
433	0.381247		433	0.367332
434	0.374971		434	0.363978
435	0.388397		435	0.374732
436	0.389819		436	0.377951
437	0.40175		437	0.389844
438	0.406066		438	0.393964
439	0.426063		439	0.412582
440	0.436166		440	0.423185
441	0.453874		441	0.438182
442	0.477103		442	0.459713
443	0.490235		443	0.472266
444	0.502228		444	0.486509
445	0.528248		445	0.511176
446	0.553194		446	0.535494
447	0.577008		447	0.557654
448	0.587527		448	0.570356
449	0.61238		449	0.591876
450	0.624688		450	0.603381
451	0.638274		451	0.616366
452	0.647076		452	0.624733
453	0.64448		453	0.622617
454	0.627627		454	0.608315
455	0.619007		455	0.602268
456	0.60692		456	0.586927
457	0.590573		457	0.573158
458	0.574658		458	0.555963
459	0.554914		459	0.539117
460	0.530215		460	0.51537
461	0.535549		461	0.520766
462	0.513091		462	0.50015
463	0.501988		463	0.486068
464	0.491063		464	0.475889
465	0.48391		465	0.470095
466	0.483039		466	0.467266
467	0.465354		467	0.45258
468	0.46172		468	0.448957
469	0.447974		469	0.433069
470	0.435393		470	0.421588
471	0.431512		471	0.417227
472	0.418528		472	0.405314
473	0.410375		473	0.399396
474	0.401646		474	0.390872
475	0.392264		475	0.383163
476	0.388649		476	0.377783
477	0.380383		477	0.370589
478	0.377977		478	0.367615
479	0.374034		479	0.363427
480	0.371954		480	0.360908
481	0.366345		481	0.354841
482	0.363484		482	0.353563
483	0.361501		483	0.351593
484	0.360612		484	0.350357
485	0.35628		485	0.345198
486	0.355836		486	0.346323
487	0.353708		487	0.343333
488	0.352108		488	0.343184
489	0.352595		489	0.342372
490	0.350426		490	0.341331
491	0.351883		491	0.340821
492	0.349193		492	0.340003
493	0.350272		493	0.34134
494	0.350692		494	0.340781
495	0.349377		495	0.34045
496	0.351891		496	0.341929
497	0.352107		497	0.342929
498	0.352955		498	0.343467
499	0.354166		499	0.34505
500	0.35571		500	0.345697
501	0.356266		501	0.346555
502	0.3575		502	0.347698
503	0.358511		503	0.349588
504	0.360148		504	0.350958
505	0.364251		505	0.352014
506	0.363946		506	0.353496
507	0.367064		507	0.356733
508	0.367461		508	0.356452
509	0.371519		509	0.359346
510	0.371076		510	0.361348
511	0.374262		511	0.36511
512	0.377179		512	0.36692
513	0.380562		513	0.370475
514	0.382938		514	0.372423
515	0.385568		515	0.374318
516	0.388189		516	0.377949
517	0.389942		517	0.379167
518	0.392084		518	0.381797
519	0.393696		519	0.383565
520	0.396949		520	0.38773
521	0.398787		521	0.38783
522	0.401624		522	0.390427
523	0.403145		523	0.393109
524	0.405676		524	0.395051
525	0.407653		525	0.397849
526	0.410518		526	0.399772
527	0.413927		527	0.401829
528	0.415209		528	0.405191
529	0.41619		529	0.406158
530	0.416694		530	0.407024
531	0.416987		531	0.407853
532	0.416994		532	0.406706
533	0.416437		533	0.406716
534	0.417846		534	0.407224
535	0.418063		535	0.408861
536	0.417021		536	0.407804
537	0.419061		537	0.408548
538	0.42116		538	0.410026
539	0.420414		539	0.409806
540	0.420179		540	0.410143
541	0.420344		541	0.409038
542	0.417161		542	0.406864
543	0.418612		543	0.407365
544	0.414241		544	0.403668
545	0.414909		545	0.403707
546	0.414325		546	0.403029
547	0.412429		547	0.400288
548	0.411433		548	0.400036
549	0.409194		549	0.398792
550	0.406655		550	0.396697
551	0.405037		551	0.393943
552	0.404964		552	0.393519
553	0.403343		553	0.392927
554	0.402123		554	0.393699
555	0.399047		555	0.388895
556	0.398533		556	0.388439
557	0.396053		557	0.385771
558	0.393954		558	0.38313
559	0.391816		559	0.382133
560	0.390805		560	0.379256
561	0.389086		561	0.378923
562	0.387061		562	0.378718
563	0.385887		563	0.376527
564	0.384868		564	0.375675
565	0.383088		565	0.373326
566	0.381838		566	0.373139
567	0.380196		567	0.371879
568	0.379194		568	0.370036
569	0.376784		569	0.366787
570	0.375341		570	0.367751
571	0.37439		571	0.36543
572	0.373914		572	0.365091
573	0.372175		573	0.36399
574	0.372947		574	0.3624
575	0.370687		575	0.362444
576	0.369773		576	0.361057
577	0.369939		577	0.361978
578	0.369412		578	0.361202
579	0.36746		579	0.362511
580	0.36854		580	0.359915
581	0.36846		581	0.361112
582	0.367962		582	0.36093
583	0.368276		583	0.360046
584	0.369275		584	0.361938
585	0.369639		585	0.363444
586	0.369057		586	0.36314
587	0.370563		587	0.362794
588	0.371075		588	0.364163
589	0.370359		589	0.362756
590	0.372162		590	0.366238
591	0.375622		591	0.36805
592	0.374977		592	0.368841
593	0.376559		593	0.370386
594	0.378473		594	0.371539
595	0.379676		595	0.372289
596	0.382579		596	0.374958
597	0.384462		597	0.377827
598	0.386976		598	0.378387
599	0.387085		599	0.380577
600	0.391012		600	0.381526
601	0.392847		601	0.384275
602	0.392778		602	0.385195
603	0.397574		603	0.388495
604	0.399815		604	0.39246
605	0.404916		605	0.396138
606	0.406676		606	0.398133
607	0.409877		607	0.399058
608	0.413486		608	0.401815
609	0.417001		609	0.406261
610	0.418504		610	0.409851
611	0.422532		611	0.411211
612	0.425081		612	0.41523
613	0.428197		613	0.415876
614	0.433026		614	0.420648
615	0.437907		615	0.423666
616	0.439127		616	0.427445
617	0.443752		617	0.430348
618	0.447012		618	0.433358
619	0.451367		619	0.435926
620	0.455607		620	0.440586
621	0.458821		621	0.44322
622	0.46293		622	0.446933
623	0.465363		623	0.450544
624	0.469176		624	0.453571
625	0.469598		625	0.455169
626	0.473579		626	0.457744
627	0.479409		627	0.460457
628	0.48088		628	0.465034
629	0.482973		629	0.466032
630	0.487165		630	0.471514
631	0.490255		631	0.473365
632	0.492247		632	0.476183
633	0.494108		633	0.476264
634	0.494675		634	0.479352
635	0.496829		635	0.480679
636	0.500756		636	0.482429
637	0.502032		637	0.486055
638	0.497945		638	0.482898
639	0.502565		639	0.487514
640	0.504709		640	0.489184
641	0.503577		641	0.487102
642	0.502433		642	0.488266
643	0.504552		643	0.487368
644	0.50481		644	0.486923
645	0.50352		645	0.488118
646	0.504763		646	0.486877
647	0.502729		647	0.487381
648	0.502465		648	0.487875
649	0.50006		649	0.488526
650	0.499311		650	0.484406
651	0.498577		651	0.485096
652	0.494718		652	0.483762
653	0.49178		653	0.480877
654	0.490835		654	0.478304
655	0.486865		655	0.477436
656	0.485711		656	0.473842
657	0.484093		657	0.471219
658	0.47949		658	0.472367
659	0.476466		659	0.468747
660	0.470628		660	0.462849
661	0.467434		661	0.461116
662	0.46355		662	0.45826
663	0.458951		663	0.455489
664	0.455319		664	0.451757
665	0.452528		665	0.449179
666	0.446895		666	0.443037
667	0.440386		667	0.440234
668	0.436512		668	0.436674
669	0.430558		669	0.433028
670	0.425994		670	0.430817
671	0.420202		671	0.426782
672	0.415002		672	0.422021
673	0.412095		673	0.422318
674	0.4041		674	0.420127
675	0.399771		675	0.417553
676	0.393202		676	0.414604
677	0.38921		677	0.409172
678	0.385429		678	0.41003
679	0.378955		679	0.408785
680	0.371873		680	0.407703
681	0.363915		681	0.405373
682	0.359466		682	0.403054
683	0.353999		683	0.407434
684	0.35089		684	0.407526
685	0.342848		685	0.405284
686	0.339356		686	0.410059
687	0.332771		687	0.408383
688	0.325952		688	0.413727
689	0.320346		689	0.415391
690	0.31669		690	0.424168
691	0.306911		691	0.427162
692	0.302333		692	0.433617
693	0.296229		693	0.443366
694	0.29068		694	0.449141
695	0.286149		695	0.461107
696	0.280254		696	0.470773
697	0.274987		697	0.486187
698	0.26848		698	0.499123
699	0.262576		699	0.516557
700	0.257576		700	0.53262
701	0.252993		701	0.556576
702	0.247391		702	0.57591
703	0.24091		703	0.601228
704	0.236338		704	0.625159
705	0.229389		705	0.659199
706	0.225464		706	0.692666
707	0.218279		707	0.725068
708	0.215385		708	0.765983
709	0.209176		709	0.807479
710	0.205164		710	0.854399
711	0.200207		711	0.909759
712	0.19301		712	0.959146
713	0.18985		713	1.01864
714	0.18533		714	1.08832
715	0.179585		715	1.15804
716	0.175041		716	1.2269
717	0.167561		717	1.31042
718	0.167012		718	1.40644
719	0.163219		719	1.50299
720	0.157254		720	1.5993
721	0.155224		721	1.70757
722	0.150489		722	1.82682
723	0.145765		723	1.94296
724	0.141483		724	2.08096
725	0.135566		725	2.21732
726	0.13566		726	2.35976
727	0.129168		727	2.50296
728	0.125109		728	2.65244
729	0.122987		729	2.80355
730	0.121768		730	2.94098
731	0.116896		731	3.05671
732	0.115637		732	3.15604
733	0.110719		733	3.20947
734	0.104143		734	3.20234
735	0.102137		735	3.12395
736	0.0983025		736	2.97384
737	0.098672		737	2.75591
738	0.0941414		738	2.49021
739	0.0929976		739	2.19702
740	0.0877621		740	1.89787
741	0.0864783		741	1.62632
742	0.0841202		742	1.38786
743	0.0802585		743	1.17479
744	0.078219		744	1.00398
745	0.0750869		745	0.861151
746	0.0704178		746	0.736587
747	0.0730118		747	0.634399
748	0.0721316		748	0.55055
749	0.0646295		749	0.474364
750	0.0655973		750	0.414742
751	0.0613135		751	0.353307
752	0.0631012		752	0.31082
753	0.0588557		753	0.264397
754	0.0630011		754	0.235507
755	0.0588952		755	0.203057
756	0.0548035		756	0.180108
757	0.0543305		757	0.162672
758	0.0516187		758	0.14522
759	0.0430916		759	0.127415
760	0.0480536		760	0.116058
761	0.047697		761	0.106474
762	0.0469125		762	0.0985138
763	0.0412802		763	0.0879685
764	0.0433998		764	0.0861206
765	0.0426636		765	0.0839145
766	0.0414317		766	0.0752326
767	0.0403894		767	0.0680619
768	0.0388171		768	0.067621
769	0.0348075		769	0.0621865
770	0.0381194		770	0.0647583
771	0.0301364		771	0.0625441
772	0.0353338		772	0.0572902
773	0.035691		773	0.0557735
774	0.0302654		774	0.056142
775	0.032456		775	0.0519323
776	0.0298064		776	0.0505203
777	0.0278002		777	0.0442019
778	0.0255558		778	0.0438965
779	0.0273384		779	0.0456193
780	0.0287969		780	0.0481726
781	0.0197453		781	0.0414086
782	0.0267128		782	0.0435803
783	0.021137		783	0.0400564
784	0.022031		784	0.0427808
785	0.0190347		785	0.0383593
786	0.0222357		786	0.0424747
787	0.0154135		787	0.0401524
788	0.0156221		788	0.0384618
789	0.0171332		789	0.0370899
790	0.0163519		790	0.0398188
791	0.0165914		791	0.0378525
792	0.0211171		792	0.0420018
793	0.0192591		793	0.0371003
794	0.0219928		794	0.0421709
795	0.017195		795	0.0407427
796	0.0147201		796	0.0413881
797	0.010959		797	0.034811
798	0.0154975		798	0.0421545
799	0.0192773		799	0.0449284
800	0.0205974		800	0.0404037
801	0.0159595		801	0.0377384
802	0.0092538		802	0.0311926
803	0.0160994		803	0.0389053
804	0.0114901		804	0.0454139
805	0.012863		805	0.046321
806	0.0108422		806	0.0401213
807	0.0213315		807	0.0431393
808	0.014382		808	0.0379574
809	0.00822211		809	0.0391399
810	0.0114716		810	0.0439449
811	0.0117582		811	0.0438087
812	0.00228477		812	0.0384046
813	0.0119361		813	0.0446453
814	0.0107246		814	0.0470471
815	0.010825		815	0.0456612
816	0.00555384		816	0.0359683
817	0.0169545		817	0.0442059
818	0.00384976		818	0.0330553
819	0.00538736		819	0.035329
820	0.0140987		820	0.0459729
821	0.00973795		821	0.0386546
822	0.0115577		822	0.0423834
823	0.0110007		823	0.0416651
824	0.00160837		824	0.0398725
825	-0.00151929		825	0.0381443
826	0.0130612		826	0.0414911
827	0.00292013		827	0.0430498
828	0.00621624		828	0.0436175
829	0.00785435		829	0.0396626
830	0.00313471		830	0.037944
831	0.00192838		831	0.0421229
832	-0.00816932		832	0.037054
833	0.0045965		833	0.0414883
834	0.0178629		834	0.0497298
835	0.00353121		835	0.0437203
836	-0.00254099		836	0.0415301
837	0.00913219		837	0.0418785
838	-0.00248752		838	0.0422431
839	0.00427753		839	0.0446956
840	0.0108298		840	0.037581
841	0.011403		841	0.0490814
842	0.00206371		842	0.0432401
843	0.000844927		843	0.0477091
844	-0.00279883		844	0.037259
845	0.00234443		845	0.0554645
846	-0.00334647		846	0.0334867
847	0.00475801		847	0.0448364
848	-0.00386052		848	0.030624
849	-0.00144071		849	0.0443831
850	-0.00483668		850	0.045045

## Sheet: CH29
WL			FR
Wavelength	uE		Wavelength	uE
235	0.00473923		235	0.00611493
236	0.00306752		236	0.00670734
237	0.00529209		237	0.00810515
238	0.00798536		238	0.00930322
239	0.00421853		239	0.00505425
240	0.00466492		240	0.0080962
241	0.00607262		241	0.00884834
242	0.00471006		242	0.00848491
243	0.0059796		243	0.00808588
244	0.00525096		244	0.00762351
245	0.00648778		245	0.00753413
246	0.00714599		246	0.00674273
247	0.00466202		247	0.00713312
248	0.00504493		248	0.00642687
249	0.00884066		249	0.00656665
250	0.0093004		250	0.00963791
251	0.00650546		251	0.00910491
252	0.00660237		252	0.00918543
253	0.00486431		253	0.00719959
254	0.00551563		254	0.00708282
255	0.00622799		255	0.00864463
256	0.00404609		256	0.00692245
257	0.00704746		257	0.0089857
258	0.00477173		258	0.00836955
259	0.00661256		259	0.00918553
260	0.00791868		260	0.010401
261	0.0047059		261	0.00836389			WL						WL+FR
262	0.00679538		262	0.0112784			B	R	FR	R:FR	PAR		B	R	FR	R:FR	PAR
263	0.00671029		263	0.0100909			19.7885	34.3285	3.91645	8.7652	93.9091		18.7957	36.5431	67.319	0.542835	92.9337
264	0.00740647		264	0.00930482
265	0.00785653		265	0.0116731
266	0.00898084		266	0.0113054
267	0.00755893		267	0.00889631
268	0.00630288		268	0.0103605
269	0.00466778		269	0.00832433
270	0.0104602		270	0.0114614
271	0.00821292		271	0.012526
272	0.00838943		272	0.0116081
273	0.00806472		273	0.00999903
274	0.00792087		274	0.0107008
275	0.00695117		275	0.012392
276	0.00918765		276	0.00970608
277	0.00617091		277	0.00692508
278	0.00696589		278	0.00844644
279	0.00572686		279	0.00989227
280	0.00582884		280	0.0123732
281	0.00812323		281	0.0115276
282	0.0060369		282	0.0111797
283	0.00422395		283	0.00864804
284	0.00591733		284	0.0110265
285	0.00855477		285	0.00987225
286	0.0100762		286	0.0110662
287	0.00916493		287	0.0100272
288	0.0104126		288	0.00859306
289	0.00946265		289	0.00999535
290	0.00716718		290	0.0120069
291	0.00706637		291	0.0103156
292	0.0102543		292	0.0105668
293	0.00677694		293	0.0106566
294	0.00729922		294	0.00702421
295	0.00776003		295	0.00977747
296	0.00961886		296	0.0118515
297	0.0074236		297	0.0107922
298	0.00696383		298	0.0100186
299	0.00616663		299	0.00597092
300	0.00523304		300	0.0086928
301	0.011639		301	0.0128116
302	0.00662738		302	0.010291
303	0.0103559		303	0.0131069
304	0.00547968		304	0.0100521
305	0.00786476		305	0.0103983
306	0.00809595		306	0.00969774
307	0.00597953		307	0.0105573
308	0.00610251		308	0.0103412
309	0.0112623		309	0.014263
310	0.0116346		310	0.0155823
311	0.0114623		311	0.0166156
312	0.0173685		312	0.0276356
313	0.0199378		313	0.034094
314	0.0217678		314	0.0316293
315	0.0150329		315	0.0239642
316	0.0124013		316	0.0182212
317	0.0126006		317	0.0166099
318	0.0136595		318	0.0175738
319	0.0123105		319	0.0169782
320	0.0113168		320	0.0157244
321	0.0124355		321	0.0157124
322	0.0134198		322	0.0169346
323	0.0112836		323	0.0169122
324	0.0101095		324	0.016406
325	0.0131365		325	0.0161877
326	0.013656		326	0.0155554
327	0.0104327		327	0.0130752
328	0.0131596		328	0.0170262
329	0.0113307		329	0.0160781
330	0.0119667		330	0.0168392
331	0.0108547		331	0.0142285
332	0.011918		332	0.0154548
333	0.0125192		333	0.0162382
334	0.0131381		334	0.0180518
335	0.0129061		335	0.0183159
336	0.0120798		336	0.016182
337	0.0141117		337	0.0167787
338	0.0102307		338	0.0132689
339	0.0112701		339	0.0164123
340	0.01096		340	0.0170912
341	0.0110455		341	0.0149514
342	0.0113281		342	0.0159492
343	0.0128158		343	0.0153324
344	0.0115088		344	0.0147804
345	0.0092143		345	0.0141436
346	0.00882741		346	0.0117712
347	0.00946351		347	0.0136507
348	0.0108569		348	0.0146872
349	0.0116241		349	0.0143977
350	0.0100878		350	0.0124928
351	0.00820236		351	0.0121576
352	0.00935624		352	0.0130399
353	0.0100462		353	0.0128855
354	0.00912502		354	0.0106342
355	0.00908521		355	0.0104283
356	0.00744815		356	0.00949024
357	0.00602378		357	0.00938857
358	0.00698544		358	0.00832644
359	0.00621718		359	0.00796467
360	0.00724836		360	0.00913944
361	0.00829542		361	0.0100901
362	0.00933729		362	0.0107132
363	0.0114857		363	0.0139946
364	0.0202027		364	0.0279418
365	0.0356168		365	0.045704
366	0.035741		366	0.0468963
367	0.0252235		367	0.0314031
368	0.0128898		368	0.0155313
369	0.00667662		369	0.00762081
370	0.00443716		370	0.00556392
371	0.00407296		371	0.00544002
372	0.00339173		372	0.00425342
373	0.0049106		373	0.00497233
374	0.00454828		374	0.00537834
375	0.00464195		375	0.00552281
376	0.00513365		376	0.00660054
377	0.00536507		377	0.00690992
378	0.00479916		378	0.00719684
379	0.0056812		379	0.00669978
380	0.00625431		380	0.00786896
381	0.0053739		381	0.00665105
382	0.00654461		382	0.00718294
383	0.00476979		383	0.00667444
384	0.00502845		384	0.00689185
385	0.00464311		385	0.00617827
386	0.00523598		386	0.00492686
387	0.00451163		387	0.00546241
388	0.00339003		388	0.00529911
389	0.00517717		389	0.00645675
390	0.00419581		390	0.00685022
391	0.00377153		391	0.00568034
392	0.00360291		392	0.00653046
393	0.00518113		393	0.00666408
394	0.00301989		394	0.0054107
395	0.00360077		395	0.00485121
396	0.00475624		396	0.00543154
397	0.00532612		397	0.00643488
398	0.00514357		398	0.00439466
399	0.00545468		399	0.00517985
400	0.00770498		400	0.00852052
401	0.0165379		401	0.0177443
402	0.0392871		402	0.0401844
403	0.0716477		403	0.0738799
404	0.143109		404	0.146306
405	0.162578		405	0.15983
406	0.139167		406	0.136652
407	0.0789925		407	0.074622
408	0.0228078		408	0.0231117
409	0.0191186		409	0.0214455
410	0.0158151		410	0.0167432
411	0.0128423		411	0.0133167
412	0.0137156		412	0.0147319
413	0.0160012		413	0.0174554
414	0.0180621		414	0.0190702
415	0.0203572		415	0.0217913
416	0.0226951		416	0.0225404
417	0.024684		417	0.0248137
418	0.0265693		418	0.0268897
419	0.0291389		419	0.0289883
420	0.0332681		420	0.033114
421	0.035725		421	0.0362011
422	0.0410713		422	0.0411546
423	0.0467117		423	0.0462863
424	0.0521635		424	0.0524116
425	0.0593493		425	0.0577314
426	0.0674152		426	0.0658993
427	0.0738103		427	0.0709455
428	0.0827263		428	0.080488
429	0.0904336		429	0.0904946
430	0.100338		430	0.0994341
431	0.1136		431	0.112052
432	0.165036		432	0.169757
433	0.366307		433	0.357897
434	0.614566		434	0.600636
435	1.06652		435	1.05312
436	1.2163		436	1.16068
437	1.06301		437	1.00389
438	0.65264		438	0.594903
439	0.21871		439	0.205
440	0.169457		440	0.167467
441	0.174797		441	0.169893
442	0.176923		442	0.173618
443	0.177733		443	0.175071
444	0.177886		444	0.175042
445	0.180717		445	0.178062
446	0.182525		446	0.178045
447	0.181307		447	0.177616
448	0.178129		448	0.174243
449	0.178923		449	0.176927
450	0.17578		450	0.173029
451	0.175187		451	0.170521
452	0.173427		452	0.169527
453	0.169453		453	0.165836
454	0.162593		454	0.159596
455	0.159897		455	0.155379
456	0.155158		456	0.151988
457	0.151483		457	0.147231
458	0.147369		458	0.142942
459	0.139629		459	0.135632
460	0.134004		460	0.131142
461	0.132905		461	0.129617
462	0.126392		462	0.122738
463	0.119977		463	0.116082
464	0.11414		464	0.111776
465	0.110229		465	0.106488
466	0.107391		466	0.103573
467	0.100653		467	0.0978195
468	0.0983939		468	0.0958569
469	0.0939529		469	0.09066
470	0.0878253		470	0.0852417
471	0.085803		471	0.0827934
472	0.0812066		472	0.0795601
473	0.0797093		473	0.0762464
474	0.0758612		474	0.0734739
475	0.0735463		475	0.0707248
476	0.0702123		476	0.0679801
477	0.0695751		477	0.0667488
478	0.0714883		478	0.0686517
479	0.0756768		479	0.0720166
480	0.0884854		480	0.0838136
481	0.113571		481	0.106618
482	0.162165		482	0.152559
483	0.241306		483	0.224828
484	0.347093		484	0.322451
485	0.434903		485	0.401481
486	0.534072		486	0.489416
487	0.593707		487	0.542244
488	0.608177		488	0.553184
489	0.587927		489	0.532957
490	0.547156		490	0.497841
491	0.507052		491	0.458449
492	0.469778		492	0.426113
493	0.427616		493	0.387387
494	0.382716		494	0.346628
495	0.340692		495	0.310606
496	0.31082		496	0.283103
497	0.281707		497	0.256944
498	0.244113		498	0.222581
499	0.207579		499	0.188927
500	0.156923		500	0.142535
501	0.113747		501	0.104261
502	0.0843232		502	0.0782569
503	0.0656538		503	0.0609618
504	0.0529217		504	0.0488662
505	0.0439565		505	0.0416009
506	0.0390566		506	0.0373135
507	0.0350041		507	0.0332592
508	0.0319523		508	0.0307578
509	0.0304086		509	0.0296014
510	0.0301144		510	0.029521
511	0.0307758		511	0.0298655
512	0.0299976		512	0.0295285
513	0.0307702		513	0.0294391
514	0.0300185		514	0.0291428
515	0.0286201		515	0.0277418
516	0.0273135		516	0.0266488
517	0.0268046		517	0.025897
518	0.0245853		518	0.0240687
519	0.0231129		519	0.0229541
520	0.0213483		520	0.0213253
521	0.020497		521	0.0203668
522	0.020079		522	0.0197195
523	0.0190971		523	0.0189099
524	0.0181287		524	0.0182369
525	0.0182142		525	0.0180071
526	0.0180097		526	0.0177072
527	0.0196453		527	0.0189101
528	0.0193882		528	0.0188877
529	0.0192635		529	0.0195368
530	0.0202552		530	0.0193305
531	0.0253616		531	0.0245324
532	0.0360172		532	0.0351869
533	0.0499755		533	0.0476127
534	0.0625824		534	0.0597264
535	0.0776535		535	0.073162
536	0.113533		536	0.107385
537	0.174865		537	0.165757
538	0.306015		538	0.288506
539	0.518897		539	0.492033
540	0.952081		540	0.905746
541	1.71428		541	1.62648
542	2.36767		542	2.31524
543	2.4451		543	2.446
544	2.46128		544	2.46218
545	2.47749		545	2.47836
546	2.49377		546	2.49466
547	2.51098		547	2.50862
548	2.25761		548	1.32621
549	0.997332		549	0.878844
550	0.860611		550	0.793524
551	0.769883		551	0.708592
552	0.654331		552	0.603751
553	0.51992		553	0.48011
554	0.395712		554	0.363725
555	0.245314		555	0.223941
556	0.143991		556	0.132006
557	0.0973398		557	0.0892027
558	0.0772943		558	0.0719488
559	0.0640474		559	0.0600334
560	0.0553931		560	0.0520029
561	0.0480641		561	0.0453076
562	0.0421026		562	0.039826
563	0.039149		563	0.0368335
564	0.0335237		564	0.0315732
565	0.029169		565	0.0281224
566	0.0257047		566	0.0256389
567	0.0253577		567	0.0246301
568	0.0267266		568	0.0256597
569	0.0269378		569	0.0261549
570	0.0284999		570	0.0269337
571	0.0312124		571	0.0312133
572	0.0402578		572	0.0382108
573	0.0482272		573	0.046111
574	0.0596967		574	0.0568292
575	0.101749		575	0.0987632
576	0.201213		576	0.190422
577	0.264539		577	0.247686
578	0.370667		578	0.347547
579	0.44064		579	0.407216
580	0.508452		580	0.474218
581	0.541999		581	0.506778
582	0.603678		582	0.568181
583	0.698725		583	0.65594
584	0.744323		584	0.698247
585	0.736463		585	0.688921
586	0.779703		586	0.730853
587	0.849453		587	0.796758
588	0.851362		588	0.795636
589	0.744741		589	0.691701
590	0.568583		590	0.525711
591	0.505508		591	0.473673
592	0.527405		592	0.49213
593	0.49656		593	0.462896
594	0.41258		594	0.381043
595	0.309403		595	0.282733
596	0.205866		596	0.189033
597	0.190281		597	0.177527
598	0.241612		598	0.226911
599	0.296581		599	0.279306
600	0.303266		600	0.283238
601	0.248196		601	0.231119
602	0.169687		602	0.156371
603	0.133586		603	0.12448
604	0.132155		604	0.12435
605	0.150024		605	0.141447
606	0.183566		606	0.171796
607	0.247788		607	0.233607
608	0.355307		608	0.335545
609	0.764528		609	0.740107
610	2.37045		610	2.28592
611	3.58257		611	3.43903
612	3.78434		612	3.66185
613	3.20747		613	2.89404
614	1.88459		614	1.72276
615	1.35347		615	1.24745
616	1.00486		616	0.92168
617	0.722844		617	0.669204
618	0.625915		618	0.581888
619	0.655118		619	0.617034
620	0.708603		620	0.668751
621	0.726594		621	0.684563
622	0.681017		622	0.638866
623	0.603383		623	0.564586
624	0.538784		624	0.503698
625	0.476053		625	0.44712
626	0.422766		626	0.39741
627	0.375718		627	0.351343
628	0.365945		628	0.344849
629	0.422542		629	0.400656
630	0.587308		630	0.554011
631	0.615536		631	0.574428
632	0.50769		632	0.474183
633	0.278659		633	0.256013
634	0.131967		634	0.121959
635	0.0962624		635	0.0907015
636	0.0840376		636	0.0791745
637	0.0758256		637	0.0726716
638	0.0681293		638	0.0661309
639	0.0633447		639	0.061919
640	0.0616206		640	0.0613541
641	0.061622		641	0.062317
642	0.0667371		642	0.066867
643	0.0717657		643	0.0734384
644	0.0799702		644	0.0800945
645	0.084129		645	0.0845124
646	0.0838528		646	0.0831908
647	0.0837414		647	0.0843569
648	0.0892834		648	0.089773
649	0.137733		649	0.13846
650	0.189873		650	0.186218
651	0.195044		651	0.19136
652	0.172505		652	0.170106
653	0.117603		653	0.117548
654	0.095178		654	0.0979033
655	0.0708201		655	0.0753362
656	0.0566952		656	0.0655619
657	0.0592383		657	0.0679751
658	0.0589005		658	0.0692633
659	0.0543687		659	0.0661481
660	0.0474101		660	0.0595694
661	0.0713125		661	0.0858844
662	0.113134		662	0.126275
663	0.124803		663	0.139198
664	0.112623		664	0.12753
665	0.0790285		665	0.0987439
666	0.0737571		666	0.0958042
667	0.082078		667	0.104894
668	0.0851366		668	0.110718
669	0.0808097		669	0.108231
670	0.0713336		670	0.102774
671	0.0646092		671	0.0992226
672	0.0618698		672	0.10054
673	0.0588936		673	0.101172
674	0.0557904		674	0.10411
675	0.0564386		675	0.106699
676	0.0561837		676	0.113363
677	0.060294		677	0.124294
678	0.0687791		678	0.136005
679	0.071878		679	0.145418
680	0.0739899		680	0.149682
681	0.0708977		681	0.153936
682	0.0652534		682	0.156312
683	0.0628917		683	0.158797
684	0.0485567		684	0.155477
685	0.045571		685	0.157972
686	0.0629919		686	0.183881
687	0.102449		687	0.231462
688	0.118238		688	0.257004
689	0.102812		689	0.247824
690	0.0633379		690	0.221021
691	0.0410297		691	0.212041
692	0.0466077		692	0.232511
693	0.0755127		693	0.268799
694	0.0795933		694	0.287118
695	0.0702224		695	0.29022
696	0.0358035		696	0.269044
697	0.025274		697	0.273987
698	0.0213029		698	0.283628
699	0.0194076		699	0.29418
700	0.019107		700	0.313795
701	0.0201428		701	0.331762
702	0.0266848		702	0.357653
703	0.0391383		703	0.392213
704	0.0630187		704	0.440675
705	0.124453		705	0.523764
706	0.23762		706	0.661107
707	0.306305		707	0.751615
708	0.397875		708	0.867529
709	0.349469		709	0.849927
710	0.28449		710	0.82422
711	0.256895		711	0.839697
712	0.258436		712	0.880867
713	0.243955		713	0.906194
714	0.149695		714	0.865051
715	0.0454414		715	0.821366
716	0.0224885		716	0.848288
717	0.0173936		717	0.900563
718	0.014307		718	0.966787
719	0.0135468		719	1.03236
720	0.0125798		720	1.09579
721	0.0132252		721	1.16781
722	0.0127952		722	1.24297
723	0.0118507		723	1.31333
724	0.0115028		724	1.39239
725	0.0130562		725	1.45869
726	0.0121542		726	1.52298
727	0.0141898		727	1.59575
728	0.012215		728	1.65381
729	0.0110423		729	1.7105
730	0.0102293		730	1.75953
731	0.010819		731	1.79721
732	0.00893258		732	1.83284
733	0.0110759		733	1.8516
734	0.00984422		734	1.869
735	0.00896796		735	1.8615
736	0.00678926		736	1.85025
737	0.0112374		737	1.82654
738	0.0175619		738	1.78988
739	0.0157534		739	1.73402
740	0.0169606		740	1.67844
741	0.0162507		741	1.5926
742	0.0163322		742	1.51021
743	0.0177138		743	1.42341
744	0.0172376		744	1.33065
745	0.0156527		745	1.23341
746	0.0108576		746	1.13082
747	0.0134892		747	1.03763
748	0.00982314		748	0.946725
749	0.0116758		749	0.865611
750	0.017033		750	0.796151
751	0.022444		751	0.725518
752	0.0231176		752	0.652866
753	0.0141698		753	0.566594
754	0.00808605		754	0.497178
755	0.00729587		755	0.441136
756	0.00953827		756	0.390766
757	0.00911109		757	0.343944
758	0.00417251		758	0.302846
759	0.00683266		759	0.263618
760	0.00568476		760	0.235958
761	0.00771773		761	0.208038
762	0.0166826		762	0.206809
763	0.0303034		763	0.211744
764	0.0269557		764	0.199908
765	0.0293782		765	0.170054
766	0.012802		766	0.122993
767	0.0115768		767	0.105446
768	0.0121704		768	0.0968544
769	0.00918738		769	0.0803973
770	0.00896182		770	0.0789731
771	0.0132124		771	0.0827301
772	0.0179031		772	0.0810569
773	0.0214873		773	0.0771711
774	0.0153931		774	0.062376
775	0.00946508		775	0.0494426
776	0.00835572		776	0.0449072
777	0.007804		777	0.0417766
778	0.00995307		778	0.0406122
779	0.00687465		779	0.0381625
780	0.00824621		780	0.0381607
781	0.00929354		781	0.0364677
782	0.00856806		782	0.0380225
783	0.0125174		783	0.0320481
784	0.00693122		784	0.0293751
785	0.0107553		785	0.0310603
786	0.0104871		786	0.0324915
787	0.0079051		787	0.0261942
788	0.0103847		788	0.0255167
789	0.0111689		789	0.0273912
790	0.00702719		790	0.0227345
791	0.0151248		791	0.0274395
792	0.0101567		792	0.0263248
793	0.00779036		793	0.0294512
794	0.0180509		794	0.04418
795	0.0202368		795	0.0477113
796	0.0191503		796	0.043739
797	0.0131469		797	0.0359217
798	0.0133635		798	0.0218954
799	0.020201		799	0.0354902
800	0.0275317		800	0.0509272
801	0.032448		801	0.0711118
802	0.0339192		802	0.0603566
803	0.0242974		803	0.0456259
804	0.0221905		804	0.0337377
805	0.0238862		805	0.0387849
806	0.0150249		806	0.0249973
807	0.0186291		807	0.0265711
808	0.0138586		808	0.033095
809	0.0249673		809	0.0422277
810	0.0447622		810	0.108939
811	0.0785682		811	0.162081
812	0.071918		812	0.163888
813	0.0428511		813	0.111931
814	0.0279169		814	0.0573593
815	0.0195196		815	0.0338014
816	0.0170203		816	0.0360911
817	0.00867221		817	0.0290039
818	0.0152028		818	0.0310101
819	0.0170891		819	0.0316484
820	0.0222838		820	0.0300125
821	0.0198053		821	0.0446714
822	0.0189155		822	0.0289217
823	0.0139893		823	0.0314232
824	0.0194189		824	0.0359883
825	0.015175		825	0.0440098
826	0.0229958		826	0.0405334
827	0.0314045		827	0.0485305
828	0.022115		828	0.0357449
829	0.0169859		829	0.0367105
830	0.0191496		830	0.0359797
831	0.00914592		831	0.030479
832	0.0196193		832	0.0377029
833	0.022587		833	0.0313051
834	0.0317589		834	0.0388163
835	0.0135595		835	0.0391839
836	0.0155807		836	0.0258774
837	0.0203739		837	0.0352938
838	0.0209264		838	0.0388225
839	0.0359119		839	0.0610076
840	0.0431072		840	0.0733622
841	0.0404195		841	0.0928529
842	0.0620246		842	0.117654
843	0.0355158		843	0.094715
844	0.0366057		844	0.0759989
845	0.0313824		845	0.047917
846	0.0148611		846	0.0275151
847	0.0155457		847	0.0378941
848	0.00877797		848	0.0329555
849	0.0180223		849	0.0395577
850	0.0231233		850	0.0500685
851	0.0126569		851	0.0445509
852	0.0282771		852	0.0515047
853	0.0257576		853	0.0544701
854	0.0159183		854	0.0470874
855	0.0194219		855	0.0440549
856	0.0091098		856	0.0383648
857	0.0153545		857	0.0293006
858	0.023518		858	0.0443422
859	0.0222759		859	0.0484423
860	0.0204442		860	0.042736
861	0.0134044		861	0.0339012
862	0.0224488		862	0.0488392
863	0.0310683		863	0.0497421
864	0.0209849		864	0.0397698
865	0.0227497		865	0.0360667
866	0.00642261		866	0.0365558
867	0.00768241		867	0.044113
868	0.0159768		868	0.0313107
869	0.0249622		869	0.0465909
870	0.0195663		870	0.0329385
871	0.0196055		871	0.0274879
872	0.0246664		872	0.0273394
873	0.0210014		873	0.0369199
874	0.0240019		874	0.0401637
875	0.0074161		875	0.0330312
876	0.026362		876	0.0283231
877	0.0161659		877	0.03279
878	0.00581069		878	0.0365419
879	0.0189693		879	0.0303254
880	0.0258402		880	0.0401142
881	0.0243525		881	0.0401885
882	0.0225597		882	0.0382324
883	0.00777916		883	0.0267033
884	0.0331471		884	0.0337124
885	0.0247826		885	0.0360787
886	0.0226161		886	0.0406914
887	0.0140383		887	0.0336896
888	0.0235379		888	0.0407833
889	0.0130608		889	0.0254171
890	0.0061252		890	0.0352335
891	0.00686201		891	0.0430132
892	0.0167645		892	0.0298992
893	0.00719989		893	0.0244961
894	0.0180472		894	0.0321343
895	0.0128497		895	0.0316158
896	0.0218325		896	0.0335469
897	0.0229209		897	0.0261332
898	0.00983452		898	0.0349189
899	0.0114161		899	0.0339763
900	0.0195376		900	0.0353442
901	0.0103087		901	0.0274804
902	0.0227923		902	0.041752
903	0.0261721		903	0.0441277
904	0.00908334		904	0.0210889
905	0.0160042		905	0.0221396
906	0.0165361		906	0.0279601
907	0.0109923		907	0.025752
908	0.00703999		908	0.0235959
909	0.0206015		909	0.0197762
910	0.0278546		910	0.0352448
911	0.0240311		911	0.0356125
912	0.0330915		912	0.0660482
913	0.0180071		913	0.054674
914	0.0189697		914	0.0439822
915	0.0112009		915	0.0263272
916	0.0229033		916	0.0404559
917	0.0130935		917	0.0205881
918	0.0116873		918	0.014974
919	0.0272996		919	0.0332925
920	0.0175984		920	0.0295788
921	0.00540544		921	0.0221984
922	0.0159241		922	0.0270743
923	0.0139245		923	0.0309206
924	0.00954768		924	0.0241546
925	0.00158746		925	0.00733341
926	0.00751395		926	0.0227733
927	0.00264322		927	0.013089
928	0.00681184		928	0.0116191
929	0.00710652		929	0.0228952
930	0.004331		930	0.0216721
931	0.021381		931	0.035546
932	0.0232613		932	0.0265507
933	0.0195317		933	0.0332218
934	0.00924033		934	0.0260775
935	0.0222748		935	0.0318463
936	-0.00044677		936	0.0171995
937	0.00100337		937	0.0143652
938	-0.00348928		938	0.0132992
939	0.0122702		939	0.015293
940	0.0148536		940	0.0142422
941	0.011811		941	0.0198896
942	0.00356085		942	0.0157309
943	0.00677611		943	0.0250888
944	0.00702635		944	0.0257001
945	0.0125122		945	0.0108248
946	0.000768652		946	0.0242647
947	0.00692597		947	0.0231671
948	0.019944		948	0.0276911
949	0.0205521		949	0.0138637
950	0.0185646		950	0.0238281
951	0.0132355		951	0.0212528
952	0.00890989		952	0.0113857
953	0.00935501		953	0.00657233
954	0.0115308		954	0.0173093
955	0.0212991		955	0.0246696
956	0.0220614		956	0.0251885
957	0.0169494		957	0.0308932
958	0.00803789		958	0.0143348
959	0.00894334		959	0.0247473
960	0.00741748		960	0.018829
961	0.0266136		961	0.0209807
962	0.01999		962	0.0305319
963	0.025377		963	0.0288248
964	0.0023321		964	0.010534
965	0.0165433		965	0.0220892
966	0.0172582		966	0.0268975
967	0.0141825		967	0.0330615
968	-0.00143468		968	0.00907339
969	0.00241305		969	0.0128324
970	0.0118247		970	0.00954216
971	0.0232266		971	0.0309117
972	0.0313311		972	0.0203181
973	0.0247369		973	0.0236526
974	0.0142094		974	0.0328229
975	0.0154808		975	0.0213866
976	0.0204825		976	0.0261422
977	0.00513628		977	0.0154146
978	0.0140413		978	0.00775441
979	0.0117323		979	0.0226626
980	0.00319904		980	0.0188428
981	0.000165651		981	0.0290864
982	0.015821		982	0.0186284
983	0.0239952		983	0.0297464
984	0.0111564		984	0.0275245
985	0.0238727		985	0.0301947
986	0.0236431		986	0.0294622
987	0.0128711		987	0.0266918
988	0.0202066		988	0.0122746
989	0.0156791		989	0.0184545
990	-0.00233625		990	0.0104539
991	-0.00264512		991	0.0108737
992	0.0125531		992	0.0226567
993	0.0223002		993	0.0210401
994	0.0173662		994	0.016694
995	0.0401322		995	0.0432845
996	0.00646174		996	0.0224641
997	0.019483		997	0.0187321
998	0.00904925		998	0.00860626
999	0.023903		999	0.0239231
1000	0.0100555		1000	0.0232072
1001	0.00874174		1001	0.0263223
1002	0.00720007		1002	0.0167848
1003	0.0289414		1003	0.0311356
1004	0.0186102		1004	0.0135543
1005	0.0278515		1005	0.0361417
1006	0.0224096		1006	0.0266859
1007	0.021133		1007	0.0353895
1008	0.0212577		1008	0.0209661
1009	0.00961796		1009	0.0217165
1010	0.00760287		1010	0.0209115
1011	0.0137325		1011	0.0166229
1012	0.0113444		1012	0.0382554
1013	0.0305365		1013	0.049112
1014	0.0321891		1014	0.0354533
1015	0.0289134		1015	0.033569
1016	0.0168138		1016	0.0354961
1017	0.0295281		1017	0.0399909
1018	0.0175294		1018	0.0355132
1019	0.0397339		1019	0.0456949
1020	0.00399383		1020	0.0182775
1021	6.65722e-05		1021	0.0220021
1022	0.00950523		1022	0.0233419
1023	0.0200706		1023	0.0253171
1024	0.0183997		1024	0.0288822
1025	0.0182591		1025	0.0265833
1026	0.027665		1026	0.029063
1027	0.0215528		1027	0.0297335
1028	0.0175959		1028	0.0293912
1029	0.0230278		1029	0.0277209
1030	0.00655747		1030	0.0299348
1031	0.00272689		1031	0.020462
1032	0.00587143		1032	0.0163289
1033	0.0133388		1033	0.0250853
1034	0.0201265		1034	0.0404735
1035	0.0218738		1035	0.0406649
1036	0.0289574		1036	0.0429299
1037	0.0336404		1037	0.0544746
1038	0.0283712		1038	0.0373363
1039	0.0257712		1039	0.0261143
1040	0.0233087		1040	0.0282937
1041	0.0197259		1041	0.0303816
1042	0.0217343		1042	0.0290136
1043	0.0160504		1043	0.0291487
1044	0.0292822		1044	0.037841
1045	0.023171		1045	0.0312793
1046	0.0288592		1046	0.0519247
1047	0.0291029		1047	0.0305829
1048	0.0325912		1048	0.0478609
1049	0.0180711		1049	0.031705
1050	0.0153454		1050	0.0427798

## Sheet: CH4_low_Light
WL			FR
Wavelength	uE		Wavelength	uE
400	-0.000876394		400	-0.00178121
401	-0.000749194		401	-8.54785e-05
402	-0.000615972		402	8.60277e-05
403	-0.00155201		403	-0.000513071
404	-0.000184732		404	-0.00119214
405	-0.00170022		405	-5.6877e-05
406	-0.00226237		406	-0.00242664
407	-0.000339885		407	-0.00168446
408	-0.000223736		408	0.000287515
409	-0.000734737		409	0.000585328
410	-0.000227575		410	0.00132535
411	-0.000438051		411	0.00106335
412	-0.000574468		412	-0.00133423
413	-0.00230552		413	0.000657339
414	-0.00135247		414	0.000401795
415	-0.000815592		415	-0.000276143
416	-0.00133605		416	0.00135657
417	0.000424576		417	-0.00121098
418	-0.000685564		418	-1.46757e-05
419	-0.00264584		419	-0.00119367
420	-0.00188361		420	0.000286843
421	-0.00142637		421	-9.25572e-05
422	-0.000908369		422	-8.46635e-05
423	-0.00165662		423	0.00189883
424	0.00016694		424	0.00121359
425	-0.00020819		425	0.000448354
426	-0.000129267		426	0.000326195
427	0.000957324		427	-0.000432973
428	-0.000265115		428	0.000176743
429	0.000440739		429	0.000920567			WL						WL+FR
430	-0.00019698		430	0.00131523			B	R	FR	R:FR	PAR		B	R	FR	R:FR	PAR
431	6.70136e-05		431	0.00187134			6.09841	16.361	1.96433	8.32905	22.6813		5.66765	16.5087	26.4361	0.624477	22.5617
432	0.000758721		432	0.000789417
433	0.00043037		433	0.00294165
434	0.00293973		434	0.00232516
435	0.00321487		435	0.000494175
436	0.00312458		436	0.0024915
437	0.00390984		437	0.00474347
438	0.00389975		438	0.00333077
439	0.00619418		439	0.00387306
440	0.00748827		440	0.0061796
441	0.00713222		441	0.00767413
442	0.00965903		442	0.00841166
443	0.00925502		443	0.0095709
444	0.0124474		444	0.0109988
445	0.0132183		445	0.0146736
446	0.016571		446	0.0181693
447	0.0203605		447	0.0178798
448	0.0240335		448	0.022119
449	0.0271986		449	0.0252034
450	0.0303194		450	0.0291438
451	0.0371355		451	0.0353519
452	0.0427831		452	0.0405062
453	0.0486943		453	0.0476627
454	0.0581769		454	0.0541571
455	0.0654705		455	0.0604578
456	0.0759903		456	0.0686379
457	0.0878521		457	0.0823533
458	0.102487		458	0.0952191
459	0.116461		459	0.108368
460	0.125853		460	0.117601
461	0.148201		461	0.137529
462	0.160825		462	0.151336
463	0.180363		463	0.166366
464	0.196708		464	0.182582
465	0.213204		465	0.19699
466	0.230509		466	0.213714
467	0.236353		467	0.218264
468	0.246272		468	0.227716
469	0.248496		469	0.229719
470	0.24664		470	0.226576
471	0.245526		471	0.224997
472	0.236198		472	0.218035
473	0.226091		473	0.208218
474	0.212758		474	0.195774
475	0.197602		475	0.182104
476	0.18287		476	0.169168
477	0.165937		477	0.152163
478	0.153412		478	0.13939
479	0.141766		479	0.129922
480	0.128936		480	0.118254
481	0.117324		481	0.106868
482	0.108673		482	0.0996785
483	0.0987859		483	0.0917605
484	0.0905446		484	0.0852221
485	0.0856885		485	0.0795734
486	0.0794986		486	0.0733283
487	0.0731421		487	0.0669147
488	0.0677488		488	0.061899
489	0.0617099		489	0.0571116
490	0.056204		490	0.0528382
491	0.0499519		491	0.0476181
492	0.047245		492	0.0436302
493	0.0430364		493	0.0404146
494	0.0386267		494	0.035753
495	0.0344238		495	0.0323445
496	0.0323746		496	0.0288794
497	0.0283368		497	0.0269388
498	0.0248324		498	0.0234312
499	0.0227737		499	0.0214631
500	0.0205523		500	0.0196666
501	0.0186522		501	0.0177259
502	0.0170101		502	0.0165267
503	0.0154281		503	0.0152683
504	0.0149127		504	0.0137006
505	0.0138177		505	0.0134682
506	0.0125199		506	0.0117052
507	0.011836		507	0.01074
508	0.00985624		508	0.00949061
509	0.00907444		509	0.00864895
510	0.00835046		510	0.00852952
511	0.00773805		511	0.00769406
512	0.00678763		512	0.00687323
513	0.00612076		513	0.00589433
514	0.00582075		514	0.00609745
515	0.00556387		515	0.00531503
516	0.00434577		516	0.00420516
517	0.004279		517	0.00405167
518	0.00313632		518	0.00345978
519	0.00197358		519	0.00298966
520	0.00255682		520	0.00341359
521	0.0024607		521	0.00310135
522	0.00180739		522	0.00343239
523	0.00239713		523	0.00257332
524	0.00189623		524	0.00226461
525	0.00162205		525	0.00233521
526	0.00122677		526	0.00184807
527	0.00135245		527	0.00215335
528	0.0010284		528	0.00149008
529	0.000838429		529	0.00171843
530	0.000995966		530	0.00221567
531	0.000459861		531	0.00125796
532	0.000916118		532	0.000724445
533	0.000421493		533	0.00111344
534	0.000431212		534	0.00104455
535	0.000288907		535	0.00146779
536	0.000205212		536	0.000505413
537	0.000503662		537	0.00142031
538	-2.38358e-05		538	0.000802324
539	0.000152743		539	0.00111786
540	-0.000710511		540	8.35099e-05
541	0.00030888		541	3.21091e-05
542	8.51784e-05		542	8.69907e-05
543	-0.000436664		543	0.000592356
544	-0.00052387		544	-2.27374e-06
545	0.000480642		545	0.00140457
546	-6.93759e-05		546	0.000368788
547	-0.000141749		547	0.000302704
548	-0.000657821		548	-2.19884e-05
549	-0.000529144		549	0.000225334
550	-0.000911253		550	0.000265744
551	0.000251488		551	-0.000196216
552	-1.98418e-05		552	-0.000117666
553	-0.000406337		553	0.000113257
554	-0.000100958		554	-0.000451067
555	-0.00103367		555	0.000125729
556	-0.00116567		556	0.000739929
557	0.000641618		557	-0.000103832
558	-0.000116146		558	0.000606387
559	-0.000344858		559	0.000225233
560	-0.00103502		560	-0.000180228
561	-0.000729232		561	0.000725011
562	-0.000236777		562	-0.000273891
563	-8.0478e-05		563	0.000512047
564	0.000312111		564	-0.000790651
565	-0.000825586		565	4.53411e-05
566	-1.18285e-05		566	-0.000722957
567	-0.000755042		567	-2.13289e-05
568	-0.000174256		568	-0.00129244
569	-0.000728691		569	7.03957e-05
570	-0.000284937		570	-0.000127221
571	-0.000313598		571	-0.000213839
572	-0.00027733		572	-0.00142681
573	-0.000610234		573	-8.66973e-05
574	-0.000453436		574	0.000302771
575	-0.00167655		575	-0.000952193
576	-0.000334641		576	0.000158413
577	-0.00107657		577	0.000610153
578	0.0002957		578	-5.943e-05
579	-0.000838783		579	0.000883796
580	-0.00121938		580	4.84842e-07
581	-0.000797969		581	0.000288979
582	-0.00178502		582	0.000290449
583	0.000348455		583	-0.000539009
584	-4.58895e-05		584	-0.000381761
585	-0.000842096		585	0.00058487
586	-0.000799448		586	9.79716e-06
587	-0.000779222		587	-0.00037489
588	-0.0012706		588	-0.000505784
589	0.000119645		589	-7.73014e-05
590	0.00013563		590	0.000861623
591	0.000305809		591	0.000548382
592	-0.000988757		592	0.00121392
593	-0.000879388		593	-0.00076141
594	-0.000186701		594	-0.000712046
595	-0.000745077		595	-0.00066848
596	-0.000442915		596	6.82558e-05
597	-0.000726122		597	0.00066923
598	-0.00148217		598	0.000432404
599	-0.00090481		599	0.00033849
600	3.51093e-05		600	-8.12529e-05
601	-0.000819409		601	-0.000106508
602	-0.000467503		602	-0.000481594
603	0.000341255		603	7.20818e-05
604	-0.00013279		604	0.00125671
605	-0.000974056		605	0.000743439
606	0.000271525		606	0.000419952
607	4.11004e-05		607	0.000663696
608	0.000396942		608	0.00204773
609	0.000889879		609	0.000409304
610	0.000726126		610	0.00126154
611	0.000536805		611	0.00165587
612	0.000204637		612	0.00221008
613	0.00148912		613	0.00233257
614	0.00132268		614	0.00191755
615	0.00216385		615	0.0038614
616	0.00207983		616	0.00315398
617	0.00286563		617	0.0031101
618	0.00310275		618	0.00400164
619	0.00338822		619	0.00487173
620	0.0038928		620	0.00628362
621	0.00482622		621	0.00460975
622	0.0063928		622	0.00726996
623	0.00511882		623	0.00814772
624	0.0077315		624	0.00753172
625	0.00826687		625	0.00791474
626	0.00890492		626	0.0105428
627	0.0111336		627	0.0105214
628	0.0110117		628	0.0117435
629	0.0138986		629	0.013602
630	0.0146764		630	0.014482
631	0.0154935		631	0.0178677
632	0.0188813		632	0.0199316
633	0.020959		633	0.0218056
634	0.0236505		634	0.0244285
635	0.0260011		635	0.0271036
636	0.0300326		636	0.0306079
637	0.0337216		637	0.0318834
638	0.0366209		638	0.0365665
639	0.0411983		639	0.0412272
640	0.0462356		640	0.0476721
641	0.0531751		641	0.0526527
642	0.0584364		642	0.0581885
643	0.065801		643	0.0638434
644	0.0723295		644	0.0725717
645	0.0820111		645	0.0812142
646	0.0895127		646	0.0912132
647	0.100949		647	0.101712
648	0.109884		648	0.112412
649	0.127329		649	0.124446
650	0.138525		650	0.138508
651	0.154655		651	0.154946
652	0.17294		652	0.169432
653	0.189046		653	0.18901
654	0.210797		654	0.209728
655	0.235635		655	0.231039
656	0.258524		656	0.255564
657	0.282509		657	0.27896
658	0.308499		658	0.307549
659	0.337156		659	0.335504
660	0.372873		660	0.365452
661	0.407134		661	0.399489
662	0.442726		662	0.432129
663	0.477635		663	0.46417
664	0.509713		664	0.496496
665	0.543847		665	0.524231
666	0.570165		666	0.552258
667	0.594347		667	0.571507
668	0.605165		668	0.576382
669	0.617574		669	0.582955
670	0.616859		670	0.580147
671	0.6092		671	0.572174
672	0.595606		672	0.553891
673	0.574994		673	0.531986
674	0.548854		674	0.500689
675	0.515189		675	0.468582
676	0.477822		676	0.433448
677	0.438575		677	0.394952
678	0.40047		678	0.35926
679	0.361305		679	0.326345
680	0.320582		680	0.295043
681	0.285938		681	0.265845
682	0.253972		682	0.238146
683	0.231913		683	0.222483
684	0.197979		684	0.198827
685	0.176992		685	0.186772
686	0.158681		686	0.172666
687	0.141457		687	0.15879
688	0.12752		688	0.14915
689	0.111302		689	0.143637
690	0.0988361		690	0.138446
691	0.0881482		691	0.132001
692	0.0754124		692	0.130469
693	0.0697486		693	0.126737
694	0.0616827		694	0.127392
695	0.0566445		695	0.128107
696	0.0507892		696	0.130091
697	0.0411803		697	0.128365
698	0.0407872		698	0.139306
699	0.0375904		699	0.146355
700	0.0307873		700	0.154566
701	0.0296183		701	0.162807
702	0.0310026		702	0.176005
703	0.0308634		703	0.187182
704	0.0240266		704	0.203521
705	0.0268772		705	0.215468
706	0.0277226		706	0.238239
707	0.026311		707	0.254322
708	0.0303041		708	0.275958
709	0.0286975		709	0.304163
710	0.0313488		710	0.329668
711	0.0345597		711	0.35291
712	0.0341809		712	0.385999
713	0.0355753		713	0.417212
714	0.0392547		714	0.450487
715	0.0427919		715	0.492646
716	0.0452255		716	0.531257
717	0.0527867		717	0.574146
718	0.0550102		718	0.629186
719	0.0607444		719	0.673924
720	0.0604419		720	0.728322
721	0.0680639		721	0.776143
722	0.0701428		722	0.826861
723	0.0756099		723	0.877374
724	0.0759729		724	0.923833
725	0.073733		725	0.958286
726	0.0822122		726	0.980322
727	0.0791981		727	0.993378
728	0.075722		728	0.988271
729	0.0760155		729	0.974501
730	0.0715382		730	0.958754
731	0.0705998		731	0.920701
732	0.0727309		732	0.877817
733	0.0602054		733	0.823597
734	0.0594457		734	0.767937
735	0.0544867		735	0.704733
736	0.0507235		736	0.647501
737	0.0389901		737	0.588635
738	0.0338344		738	0.524868
739	0.0337048		739	0.467448
740	0.0305931		740	0.406968
741	0.0238758		741	0.355924
742	0.020669		742	0.31382
743	0.0201646		743	0.269481
744	0.0174994		744	0.230657
745	0.0121222		745	0.201754
746	0.0115199		746	0.176021
747	0.0102602		747	0.149223
748	0.00405806		748	0.126997
749	0.0037498		749	0.111105
750	0.00341563		750	0.0951706
751	0.00313266		751	0.0834103
752	-0.0029275		752	0.0713889
753	-0.00115758		753	0.0641828
754	0.00417444		754	0.0571306
755	-0.00152355		755	0.0490843
756	-0.000589625		756	0.0407587
757	-0.00482575		757	0.0330424
758	-0.00435183		758	0.0300807
759	-0.00324026		759	0.0286725
760	0.000127697		760	0.0290178
761	-0.000129774		761	0.0191105
762	-0.00593986		762	0.0206051
763	-0.0049871		763	0.015779
764	0.00184827		764	0.013975
765	-0.0105369		765	0.00999587
766	-0.00198501		766	0.00973488
767	-0.00628852		767	0.00841974
768	-0.00412997		768	0.0117376
769	-0.00920281		769	0.00335045
770	-0.00435958		770	0.00572995
771	0.00105763		771	0.00666097
772	-0.00837331		772	0.000197475
773	-0.00493615		773	0.00612512
774	0.00506288		774	0.00214809
775	-0.00196946		775	0.00483944
776	-0.00106514		776	0.00189222
777	-0.00408549		777	0.00137049
778	-0.00197774		778	0.00542398
779	-0.0034383		779	-0.000839388
780	-0.00301824		780	0.00339968
781	-0.00271461		781	0.00669578
782	0.0032587		782	-0.000181729
783	-0.00430031		783	-0.0010741
784	-0.00613691		784	0.00385949
785	-0.00731214		785	0.00619396
786	-0.00545084		786	0.00231543
787	-0.0042782		787	-0.000796694
788	-0.00611355		788	-0.00156379
789	-0.00918229		789	0.000978117
790	-0.00731512		790	-0.000772655
791	-4.4302e-05		791	0.00234338
792	-0.00739654		792	0.00784939
793	-0.00916918		793	0.0082577
794	-0.00954182		794	0.00129892
795	-0.0106743		795	0.00503145
796	-0.000761888		796	0.000363311
797	-0.00749787		797	-0.00111462
798	-0.010323		798	0.000863863
799	-0.0100641		799	0.00305303
800	-0.00389278		800	0.00908628
801	-0.00594992		801	0.0058843
802	-0.0127226		802	-0.000866182
803	-0.0112442		803	0.00496863
804	-0.0121662		804	-0.000195579
805	-0.00736519		805	-0.010178
806	-0.00513879		806	0.00326169
807	-0.00280364		807	0.0116564
808	-0.00740345		808	0.00400668
809	-0.00432611		809	0.00992902
810	-0.0111601		810	0.00446552
811	-0.00833599		811	0.00589133
812	-0.0149447		812	0.00279929
813	-0.0114318		813	0.0103213
814	-0.0107865		814	-0.000349752
815	-0.0083301		815	0.00176521
816	-0.0140163		816	0.00359069
817	-0.0146529		817	0.00599365
818	-0.0297239		818	0.000776107
819	-0.00265842		819	-0.000126657
820	-0.00544672		820	0.00226889
821	0.00441018		821	0.00626731
822	-0.00145536		822	0.00995526
823	-0.00138214		823	0.00535657
824	-0.0169585		824	0.00633568
825	-0.00884264		825	-0.00206411
826	-0.0129465		826	-0.00486859
827	-0.01034		827	-0.00157137
828	-0.0080629		828	-0.00393628
829	-0.0159706		829	-0.00824312
830	-0.0134561		830	0.00810944
831	0.000598799		831	-0.0109444
832	-0.01552		832	0.000587
833	-0.00800505		833	0.00230138
834	-0.0191638		834	-0.00115103
835	-0.0168352		835	0.0119855
836	0.00268006		836	0.00926804
837	-0.00695969		837	-0.000522659
838	-0.00998792		838	0.00326229
839	-0.0190977		839	0.0091989
840	-0.0286267		840	0.00235794
841	-0.022948		841	-0.0048389
842	-0.0150738		842	0.00628193
843	-0.0163306		843	0.00569322
844	-0.00867801		844	0.00698121
845	-0.0114346		845	0.00817617
846	-0.0203582		846	0.0135259
847	-0.00598079		847	-0.00340849
848	-0.0212612		848	0.0104027
849	-0.00749807		849	-0.0164844
850	-0.0244356		850	0.00862885

## Sheet: CH2_Blue
Wavelength	uE
235	0.000195855
236	0.0011097
237	-0.000268844
238	0.000739705
239	0.000714244
240	0.000364534
241	0.000838478
242	0.000653012
243	8.26748e-05
244	0.000595179
245	0.000566693
246	5.141e-05
247	0.000211844
248	0.000991987
249	0.000606959
250	0.000570526
251	0.000462233
252	0.000799227
253	-0.0002779
254	0.00030108
255	0.000766962
256	0.00079886
257	0.000673294
258	0.000382601
259	0.00119663
260	0.000614212
261	0.000304578
262	0.000798967					B	R	FR	R:FR	PAR
263	0.000850163					33.7908	0.0661653	0.0481914	1.37297	34.6612
264	0.00115221
265	0.000635327
266	0.000643284
267	0.000576288
268	0.00081816
269	0.000752178
270	0.00154922
271	0.000671913
272	0.00138312
273	0.000506627
274	0.000869001
275	0.000642061
276	0.00094456
277	0.000979242
278	0.000888891
279	0.000962523
280	0.000986336
281	0.00103543
282	0.00101554
283	0.00110005
284	0.00100399
285	0.00123004
286	0.00124033
287	0.000863688
288	0.00128199
289	0.00130069
290	0.00028533
291	0.00101244
292	0.000580209
293	0.000990248
294	0.00142249
295	0.00152079
296	0.00113648
297	0.00105714
298	0.000862663
299	0.00105502
300	0.00160324
301	0.00142742
302	0.00164372
303	0.00063474
304	0.000918913
305	0.00149815
306	0.000942353
307	0.00133474
308	0.00120624
309	0.00145244
310	0.000845314
311	0.000607303
312	0.00105681
313	0.00116616
314	0.000881157
315	0.000918722
316	0.00081307
317	0.00126745
318	0.000935446
319	0.00114399
320	0.000800893
321	0.00107468
322	0.000791901
323	0.000435791
324	0.000761881
325	0.00100385
326	0.00102765
327	0.00113523
328	0.000874107
329	0.00111109
330	0.00102978
331	0.00043358
332	0.000509268
333	0.000914712
334	0.000810524
335	0.00123637
336	0.00108586
337	0.000979788
338	0.00105277
339	0.000382849
340	0.00102404
341	0.000877681
342	0.000691853
343	0.00102103
344	0.00103666
345	0.00106044
346	0.00107768
347	0.000956359
348	0.00111795
349	0.000927446
350	0.000576962
351	0.000810994
352	0.000856265
353	0.00137421
354	0.00082414
355	0.000885523
356	0.000576735
357	0.000603423
358	0.000632047
359	0.000734046
360	0.000814334
361	0.000850998
362	0.000805846
363	0.000713701
364	0.000763135
365	0.000817406
366	0.000800983
367	0.000560502
368	0.000758601
369	0.000529626
370	0.000645191
371	0.00089287
372	0.000415764
373	0.000609264
374	0.000738455
375	0.00119372
376	0.000991967
377	0.000765178
378	0.000769104
379	0.000930815
380	0.000952648
381	0.000971717
382	0.000713696
383	0.000635524
384	0.000766225
385	0.00119787
386	0.000788285
387	0.00106757
388	0.000876374
389	0.000852618
390	0.000956853
391	0.00101291
392	0.00104172
393	0.00112979
394	0.00107568
395	0.000933789
396	0.00115397
397	0.00122724
398	0.0014243
399	0.00134616
400	0.00143848
401	0.00156275
402	0.00157303
403	0.00155808
404	0.00163489
405	0.00185832
406	0.00216531
407	0.00187464
408	0.00213573
409	0.00233584
410	0.00243341
411	0.00259292
412	0.00257271
413	0.00284133
414	0.00335452
415	0.00337616
416	0.00379429
417	0.00411853
418	0.00489189
419	0.00594876
420	0.00674625
421	0.00741619
422	0.00885086
423	0.0107565
424	0.0126803
425	0.0152753
426	0.0188378
427	0.0214723
428	0.0260535
429	0.03157
430	0.0375023
431	0.0449783
432	0.0529985
433	0.0632861
434	0.0744511
435	0.0900832
436	0.106027
437	0.122532
438	0.142796
439	0.172357
440	0.199851
441	0.234934
442	0.278614
443	0.313179
444	0.35705
445	0.417133
446	0.484145
447	0.554434
448	0.624849
449	0.699798
450	0.781004
451	0.871944
452	0.92435
453	0.927649
454	0.930142
455	0.928954
456	0.918744
457	0.906052
458	0.896149
459	0.887664
460	0.882123
461	0.867056
462	0.860079
463	0.849966
464	0.838569
465	0.823813
466	0.80607
467	0.793898
468	0.777604
469	0.762242
470	0.743754
471	0.722652
472	0.702875
473	0.684688
474	0.66577
475	0.648081
476	0.630812
477	0.617812
478	0.603821
479	0.590784
480	0.571141
481	0.55375
482	0.538113
483	0.526094
484	0.502283
485	0.266595
486	0.207634
487	0.187992
488	0.17072
489	0.155316
490	0.141449
491	0.129023
492	0.119808
493	0.110403
494	0.100105
495	0.0909162
496	0.0828841
497	0.0751575
498	0.0683424
499	0.0632309
500	0.0576594
501	0.052007
502	0.0473966
503	0.0430941
504	0.0393134
505	0.0358293
506	0.0335637
507	0.030882
508	0.0283381
509	0.026143
510	0.0239847
511	0.0221501
512	0.0204215
513	0.019141
514	0.0176131
515	0.0163524
516	0.0150413
517	0.0139438
518	0.0127492
519	0.0119474
520	0.0110593
521	0.0104564
522	0.0095654
523	0.00911112
524	0.00838871
525	0.0078952
526	0.00727355
527	0.00694816
528	0.00649393
529	0.00611664
530	0.00589029
531	0.00555651
532	0.00522943
533	0.00497772
534	0.00478038
535	0.00450132
536	0.00427316
537	0.0041927
538	0.00381913
539	0.00368385
540	0.00348304
541	0.0033814
542	0.00321866
543	0.00308388
544	0.00315596
545	0.0029777
546	0.00290192
547	0.00282447
548	0.00270916
549	0.00269758
550	0.00238893
551	0.00234307
552	0.00237963
553	0.00225635
554	0.00239334
555	0.00219909
556	0.0022342
557	0.00186665
558	0.00200807
559	0.00184018
560	0.00178776
561	0.00189507
562	0.00174247
563	0.00196112
564	0.00189294
565	0.00183726
566	0.00164227
567	0.0016973
568	0.00158492
569	0.00147118
570	0.00164482
571	0.00158518
572	0.00157026
573	0.00165108
574	0.00143996
575	0.00141651
576	0.0013636
577	0.00143929
578	0.00144758
579	0.00137409
580	0.00117477
581	0.00121274
582	0.00128586
583	0.00111896
584	0.00104569
585	0.00111252
586	0.0011012
587	0.0011124
588	0.00103369
589	0.00112309
590	0.000981964
591	0.000994003
592	0.00104814
593	0.000926481
594	0.00100997
595	0.00109225
596	0.00105821
597	0.000952692
598	0.000921795
599	0.000848729
600	0.000828579
601	0.000916372
602	0.000842412
603	0.000926982
604	0.00079674
605	0.000805139
606	0.000745681
607	0.00066877
608	0.000724762
609	0.000826753
610	0.000690942
611	0.000740086
612	0.000415413
613	0.000616451
614	0.000593333
615	0.000559341
616	0.000522145
617	0.000568896
618	0.000628712
619	0.000583676
620	0.000356576
621	0.000495236
622	0.000381644
623	0.000574949
624	0.000357834
625	0.000285785
626	0.000444278
627	0.000452325
628	0.000543866
629	0.000334411
630	0.000564557
631	0.000170374
632	0.000423177
633	0.000124879
634	0.00061584
635	0.000464997
636	0.000568339
637	0.000242816
638	0.000353595
639	0.000285777
640	0.000390014
641	0.000585667
642	0.000676741
643	0.000320354
644	0.000351537
645	0.000237238
646	0.00037153
647	0.000442956
648	0.000413306
649	0.000313035
650	0.00066996
651	0.000451137
652	0.00063932
653	0.00058353
654	0.000670803
655	0.000548085
656	0.000344927
657	0.00063214
658	0.000583598
659	0.000334936
660	0.000644405
661	0.000639304
662	0.000307684
663	0.000652323
664	0.000694381
665	0.000434711
666	0.000522215
667	0.000675216
668	0.000666735
669	0.000786851
670	0.0010563
671	0.000975987
672	0.000785324
673	0.000807308
674	0.000699204
675	0.000606575
676	0.000794519
677	0.00106338
678	0.000974834
679	0.000787261
680	0.000812295
681	0.000609121
682	0.000642511
683	0.000679994
684	0.00125334
685	0.00111775
686	0.000761543
687	0.000486421
688	0.000848882
689	0.000948605
690	0.000992088
691	0.00114949
692	0.00119858
693	0.000961063
694	0.00109646
695	0.00128512
696	0.00157903
697	0.00113383
698	0.00118272
699	0.00124869
700	0.000555312
701	0.000868438
702	0.000861461
703	0.00133164
704	0.000906287
705	0.000943524
706	0.0012069
707	0.00116842
708	0.000371085
709	0.000945321
710	0.000885523
711	0.00107399
712	0.000518407
713	0.00104483
714	0.000902449
715	0.00136752
716	0.00107017
717	0.00139892
718	0.00129764
719	0.0009274
720	0.000830585
721	0.000774481
722	0.00117812
723	0.000997833
724	0.00119228
725	0.00122665
726	0.00103414
727	0.0012586
728	0.00117087
729	0.000467407
730	0.00119789
731	0.00108342
732	0.00162828
733	0.000681367
734	0.000365078
735	0.000572632
736	0.00126557
737	0.00105782
738	0.00138128
739	0.00119165
740	0.00105717
741	0.000607659
742	0.000854103
743	0.00111736
744	0.00018969
745	0.000165657
746	8.04454e-05
747	0.000568868
748	0.000933542
749	0.000713771
750	0.0011329
751	0.000988765
752	0.00145401
753	0.000516156
754	0.00062021
755	0.00100855
756	0.000181374
757	0.000891619
758	0.000800919
759	0.000635109
760	0.00113403
761	0.000812359
762	0.000163067
763	0.00088593
764	0.00118343
765	0.000127259
766	0.000406607
767	0.000541141
768	0.000737014
769	-0.000787472
770	0.00098224
771	-3.86703e-06
772	0.00054854
773	0.000148621
774	-0.000109345
775	2.07312e-05
776	-0.000155036
777	0.000127306
778	-0.00100675
779	-0.000673334
780	-0.000129754
781	-3.32961e-05
782	-0.000675273
783	0.000810971
784	-0.000909658
785	-0.000837979
786	-0.000475043
787	-0.000551304
788	-0.00076477
789	-0.00132306
790	-0.00083209
791	-0.000953486
792	0.00100699
793	0.000471319
794	3.11954e-05
795	-0.000851312
796	-0.00131018
797	-0.00132515
798	-0.00104531
799	-0.0019129
800	-0.000536336
801	-0.00209781
802	-0.00205081
803	-0.00227287
804	-0.00109887
805	-0.00239091
806	-0.000970219
807	0.000186864
808	-0.00212019
809	-0.00197404
810	-0.00340517
811	-0.00278702
812	-0.00167591
813	-0.00189205
814	-0.00223528
815	-0.00191782
816	-0.002148
817	-0.00196419
818	-0.00177308
819	-0.0018752
820	-0.00219761
821	-0.00408487
822	-0.00202019
823	-0.00301814
824	-0.00298462
825	0.000395167
826	-0.00192852
827	-0.00140545
828	-0.00282676
829	-0.00268326
830	-0.00385906
831	-0.00419854
832	-0.00271383
833	-0.00257017
834	-0.0016265
835	-0.00280319
836	-0.0032601
837	-0.00277422
838	-0.00429485
839	-0.00230814
840	-0.0019282
841	-0.00392005
842	-0.00469543
843	-0.00138965
844	-0.00241361
845	-0.00249206
846	-0.00327151
847	-0.0031366
848	-0.00324593
849	-0.00470608
850	-0.00308305
851	-0.00522936
852	-0.00398699
853	-0.00367507
854	-0.0071603
855	-0.00546621
856	-0.0014533
857	-0.00325029
858	-0.00197884
859	-0.00210968
860	-0.0027268
861	-0.00152153
862	-0.00402298
863	-0.00187279
864	-0.00424609
865	-0.00117212
866	-0.00287107
867	-0.00469062
868	-0.00376437
869	-0.000137295
870	-0.00224724
871	-0.00221561
872	-0.000499321
873	-0.0022477
874	-0.000374801
875	-0.00144972
876	0.000320738
877	-0.00242075
878	-0.00198901
879	-0.00317942
880	-0.000149331
881	3.38771e-05
882	-0.00290568
883	-0.00183425
884	-1.18235e-05
885	-0.000997993
886	-0.000990233
887	0.000519032
888	-5.79002e-05
889	-0.000231862
890	-0.00251987
891	-0.000363471
892	-0.00026247
893	-0.000778589
894	-0.000991701
895	-0.00131602
896	0.000328061
897	-0.000282687
898	-0.000236461
899	0.000362226
900	-0.000689897
901	0.00237778
902	-0.000207354
903	-0.00112095
904	-0.0015416
905	-0.000609756
906	0.00118451
907	0.00143829
908	-0.00120458
909	-0.00231227
910	0.00127189
911	0.000286338
912	-0.000861481
913	-0.000721232
914	0.000532539
915	0.000372497
916	-0.000585773
917	0.00145492
918	0.00348318
919	0.0031551
920	-0.00214798
921	-0.00100086
922	0.00118693
923	0.00049226
924	-0.000128991
925	0.00271562
926	0.00261328
927	0.00127705
928	2.40482e-05
929	-0.000685723
930	-0.000110394
931	-0.000172773
932	0.000631843
933	0.00185545
934	0.00408339
935	0.00338354
936	0.00353269
937	0.00145767
938	0.000621013
939	0.00261072
940	0.00126589
941	0.00318972
942	0.00328052
943	0.00109414
944	0.00354079
945	-9.24251e-05
946	-0.00115456
947	0.00343726
948	0.000584048
949	0.00402204
950	0.00396751
951	0.00456077
952	0.000502952
953	0.00134235
954	0.00088042
955	0.00253705
956	0.00209618
957	0.00332236
958	0.00168093
959	0.00420311
960	0.00258244
961	0.00146448
962	0.000573373
963	0.0018652
964	0.00190179
965	0.00136893
966	0.00256628
967	0.00361655
968	0.000374653
969	0.00217491
970	0.00171658
971	0.00321674
972	0.00346787
973	0.00300945
974	0.00326332
975	0.00386083
976	0.00268585
977	0.0042967
978	0.000781572
979	0.00347975
980	0.0039691
981	0.00341634
982	0.00191021
983	0.00390072
984	0.000951702
985	0.000648013
986	-0.000389862
987	-0.00170376
988	0.00442602
989	0.00281091
990	-0.000158895
991	-0.000894684
992	0.00131519
993	0.00146012
994	0.00181057
995	0.00435008
996	0.000428784
997	0.000686744
998	-0.000291158
999	0.00092529
1000	0.00195191
1001	0.00100664
1002	0.000862735
1003	0.00079149
1004	9.81956e-05
1005	0.000212549
1006	-0.0013943
1007	-0.00153037
1008	0.00367889
1009	0.00109059
1010	-0.0010351
1011	-0.00191506
1012	0.00116405
1013	-0.000110084
1014	-0.00153338
1015	-0.000764475
1016	-0.00193218
1017	0.00166544
1018	0.00091055
1019	-0.000507683
1020	-0.00686045
1021	-0.0039141
1022	-0.00147115
1023	-0.00304608
1024	-0.00133707
1025	-0.00415136
1026	-0.000476006
1027	-0.00123195
1028	-0.00674926
1029	-0.00141499
1030	-3.53015e-05
1031	-0.000973889
1032	-0.00279596
1033	-0.00464229
1034	-0.00685521
1035	-0.00461321
1036	-0.00419331
1037	-0.00409073
1038	0.000832125
1039	-0.00343419
1040	0.000930228
1041	0.000327198
1042	-0.00351118
1043	-0.00143686
1044	-0.00187983
1045	-0.00564227
1046	-0.0067494
1047	-0.00461593
1048	-0.00463173
1049	-0.00689328
1050	-0.00215132

## Sheet: Ch28_LBL
WL		LBL
Wavelength	uE	Wavelength	uE
250	0.00380016	250	0.0036244
251	0.00482795	251	0.00513618
252	0.00588445	252	0.00521878
253	0.00618444	253	0.00568172
254	0.00554132	254	0.00464466
255	0.00592211	255	0.0071478
256	0.00532388	256	0.00608614
257	0.00770378	257	0.00670952
258	0.00526216	258	0.00495267
259	0.0065855	259	0.00402422
260	0.00459876	260	0.00353682
261	0.00469041	261	0.00404329
262	0.00453624	262	0.00643159
263	0.00550639	263	0.00561433
264	0.00559176	264	0.00637211
265	0.00347525	265	0.00559057
266	0.00283329	266	0.0033565
267	0.00452527	267	0.00295577
268	0.00532543	268	0.00656544
269	0.00390975	269	0.00532596
270	0.00872092	270	0.00608652
271	0.00726531	271	0.00514922
272	0.00434194	272	0.0050684
273	0.00455964	273	0.00621074
274	0.00646574	274	0.00506696
275	0.00461327	275	0.00545993
276	0.0060019	276	0.00278477				WL						LBL
277	0.00280805	277	0.00194714				B	R	FR	R:FR	PAR		B	R	FR	R:FR	PAR
278	0.00545861	278	0.00483905				11.8516	22.1373	2.48452	8.91007	60.2528		1.44026	26.3161	2.97347	8.8503	57.2151
279	0.00310237	279	0.00343635
280	0.00325814	280	0.00376956
281	0.00573127	281	0.00517668
282	0.00407583	282	0.00367414
283	0.00440209	283	0.00400015
284	0.00255923	284	0.00461374
285	0.00402199	285	0.00476054
286	0.0017314	286	0.0016109
287	0.00275396	287	0.00222807
288	0.0037463	288	0.00299564
289	0.000638268	289	0.00154204
290	0.00313038	290	0.00481909
291	0.00311369	291	0.00436914
292	0.00681215	292	0.00446641
293	0.00651511	293	0.00585576
294	0.00631689	294	0.00518883
295	0.00332886	295	0.00605726
296	0.00650585	296	0.00273541
297	0.0057346	297	0.00205173
298	0.00575715	298	0.00439054
299	0.00333601	299	0.00340599
300	0.00833469	300	0.00705471
301	0.00582291	301	0.00582341
302	0.00354595	302	0.00181135
303	0.00508198	303	0.0036628
304	0.00338722	304	0.00256106
305	0.00213249	305	0.00396234
306	0.00504225	306	0.00205251
307	0.00459423	307	0.00221499
308	0.00579818	308	0.0043803
309	0.0065369	309	0.00400939
310	0.00545593	310	0.00365646
311	0.0062688	311	0.00110958
312	0.0100462	312	0.000894323
313	0.00998238	313	0.00203222
314	0.00907511	314	0.00297525
315	0.00964829	315	0.00406118
316	0.00648528	316	0.00228864
317	0.00781751	317	0.00382807
318	0.00372557	318	0.00316494
319	0.00949321	319	0.00554606
320	0.00687366	320	0.00345876
321	0.00618378	321	0.00201037
322	0.00744635	322	0.00125595
323	0.00511123	323	0.00154525
324	0.00550813	324	0.00240373
325	0.00725138	325	0.00439576
326	0.00692596	326	0.00359338
327	0.00593718	327	0.0034639
328	0.00913809	328	0.00394747
329	0.00788517	329	0.0024961
330	0.00684819	330	0.00199749
331	0.00692622	331	0.00382087
332	0.00442744	332	0.0022541
333	0.00844257	333	0.00266536
334	0.0066841	334	0.00465598
335	0.00852912	335	0.00457834
336	0.00719319	336	0.00395078
337	0.00759828	337	0.00440623
338	0.00710631	338	0.00289101
339	0.00665778	339	0.00326031
340	0.00644293	340	0.0018784
341	0.00742565	341	0.00398049
342	0.006747	342	0.00458567
343	0.00699668	343	0.00388972
344	0.00614088	344	0.00297166
345	0.00714274	345	0.00343366
346	0.00681839	346	0.0031619
347	0.00580951	347	0.00146253
348	0.00613141	348	0.00298702
349	0.00428072	349	0.00131896
350	0.00583516	350	0.00360455
351	0.00541817	351	0.00294293
352	0.00544037	352	0.00381111
353	0.00656712	353	0.00325951
354	0.00459447	354	0.00258221
355	0.00676695	355	0.00338481
356	0.0045493	356	0.00363748
357	0.00443734	357	0.00308605
358	0.0077321	358	0.00486305
359	0.00349167	359	0.001481
360	0.00461185	360	0.0032137
361	0.00526291	361	0.00326397
362	0.00683653	362	0.0036425
363	0.00578304	363	0.00279563
364	0.0134157	364	0.00235726
365	0.0201035	365	0.00432868
366	0.0196351	366	0.00466241
367	0.0122997	367	0.00205149
368	0.00704274	368	0.00352691
369	0.00292729	369	0.00180727
370	0.00433633	370	0.00290862
371	0.00240724	371	0.00172961
372	0.00243363	372	0.000731707
373	0.00237064	373	0.00154561
374	0.00375949	374	0.00343028
375	0.00344792	375	0.00145265
376	0.00428407	376	0.00228379
377	0.00445713	377	0.00180264
378	0.00423007	378	0.00247004
379	0.00471617	379	0.00318562
380	0.00333697	380	0.00261208
381	0.00211701	381	0.00124912
382	0.00361862	382	0.00109976
383	0.00371389	383	0.00161938
384	0.00438292	384	0.00315542
385	0.00328336	385	0.00214793
386	0.00368458	386	0.00298083
387	0.00176505	387	0.00137879
388	0.00359307	388	0.00274491
389	0.0038189	389	0.00240177
390	0.00360344	390	0.0031092
391	0.00313417	391	0.00270044
392	0.00315628	392	0.00209064
393	0.00427835	393	0.00242285
394	0.00349713	394	0.00279889
395	0.00362256	395	0.00145219
396	0.00413854	396	0.00207424
397	0.00301899	397	0.00240769
398	0.00414114	398	0.00317365
399	0.0029398	399	0.0015216
400	0.00382791	400	0.0013375
401	0.00814929	401	0.001608
402	0.0224257	402	0.00257243
403	0.0510137	403	0.00207755
404	0.102759	404	0.00266696
405	0.10159	405	0.00324334
406	0.0813076	406	0.00203702
407	0.0374939	407	0.00178482
408	0.0138792	408	0.00211117
409	0.0108549	409	0.00191155
410	0.00908894	410	0.00330978
411	0.00707065	411	0.00258124
412	0.00783108	412	0.00161423
413	0.0100251	413	0.00191816
414	0.0124948	414	0.00282191
415	0.0116542	415	0.000130439
416	0.0140925	416	0.0022628
417	0.0151084	417	0.00362319
418	0.017594	418	0.00269962
419	0.0180249	419	0.00261256
420	0.0209044	420	0.00223962
421	0.0206712	421	0.00173606
422	0.0256227	422	0.00269159
423	0.0287912	423	0.00217959
424	0.0316239	424	0.00199193
425	0.0355333	425	0.00188472
426	0.0412719	426	0.00259639
427	0.043524	427	0.00328317
428	0.049252	428	0.00285401
429	0.0535274	429	0.00297221
430	0.0592546	430	0.00248453
431	0.0669782	431	0.00299868
432	0.0850338	432	0.00242314
433	0.187431	433	0.00237771
434	0.366813	434	0.00146569
435	0.698037	435	0.00344868
436	0.720356	436	0.00426937
437	0.593504	437	0.00399825
438	0.303365	438	0.00242714
439	0.109175	439	0.00171121
440	0.102408	440	0.00227859
441	0.103464	441	0.00191844
442	0.105194	442	0.00190395
443	0.106096	443	0.0016894
444	0.105532	444	0.00161044
445	0.106437	445	0.00131796
446	0.108777	446	0.00272015
447	0.107572	447	0.00202824
448	0.105891	448	0.00136692
449	0.106506	449	0.00177608
450	0.105879	450	0.00214455
451	0.104093	451	0.00145034
452	0.103725	452	0.00241479
453	0.101487	453	0.00216339
454	0.0961663	454	0.00254996
455	0.0958517	455	0.00186638
456	0.092727	456	0.00233286
457	0.0907517	457	0.00226501
458	0.0868594	458	0.00200886
459	0.0852388	459	0.00216941
460	0.0796546	460	0.00182767
461	0.0790212	461	0.00101737
462	0.0743728	462	0.00287914
463	0.0707451	463	0.00168207
464	0.0689345	464	0.0019417
465	0.0655077	465	0.00193733
466	0.0645388	466	0.00191851
467	0.0613247	467	0.00133667
468	0.0585367	468	0.00144594
469	0.055307	469	0.00171445
470	0.0529961	470	0.00184069
471	0.0517438	471	0.00238479
472	0.0501854	472	0.0023721
473	0.0481621	473	0.0019331
474	0.0460605	474	0.00242178
475	0.0429557	475	0.00261907
476	0.0428365	476	0.0024503
477	0.041999	477	0.00313052
478	0.043428	478	0.0033976
479	0.0459942	479	0.00393406
480	0.0522081	480	0.00420067
481	0.0687404	481	0.00705498
482	0.0992631	482	0.0118733
483	0.148187	483	0.0192111
484	0.218	484	0.0320405
485	0.273979	485	0.0439991
486	0.335678	486	0.05899
487	0.369523	487	0.073206
488	0.376707	488	0.0834111
489	0.36243	489	0.0885728
490	0.337067	490	0.0913627
491	0.311075	491	0.0925252
492	0.287699	492	0.0914029
493	0.262967	493	0.0900391
494	0.233315	494	0.0874161
495	0.210386	495	0.0844851
496	0.19163	496	0.082603
497	0.17427	497	0.0805086
498	0.150535	498	0.0716873
499	0.126014	499	0.0645486
500	0.0937735	500	0.0499505
501	0.0679391	501	0.0385986
502	0.0513534	502	0.0298238
503	0.0393359	503	0.0242194
504	0.0319965	504	0.020209
505	0.0267384	505	0.0181025
506	0.0232928	506	0.0161998
507	0.0206438	507	0.0149523
508	0.0194186	508	0.014485
509	0.0193841	509	0.0151241
510	0.0187273	510	0.0146392
511	0.0186418	511	0.0149174
512	0.0180299	512	0.015351
513	0.0186063	513	0.0159466
514	0.0180401	514	0.0156202
515	0.0174764	515	0.0155499
516	0.0171066	516	0.0154403
517	0.0162041	517	0.0148164
518	0.0154088	518	0.0143479
519	0.0139912	519	0.0131396
520	0.0130806	520	0.0127941
521	0.0122665	521	0.0121058
522	0.0127185	522	0.0123398
523	0.0115253	523	0.0115065
524	0.0115517	524	0.0110296
525	0.0114039	525	0.0119288
526	0.011142	526	0.01209
527	0.0116179	527	0.012113
528	0.0114183	528	0.012407
529	0.0125225	529	0.0126149
530	0.0125962	530	0.0138212
531	0.0153073	531	0.0167006
532	0.0234277	532	0.0247032
533	0.0316615	533	0.0340848
534	0.039368	534	0.0419923
535	0.0482145	535	0.0513982
536	0.0699078	536	0.0756757
537	0.110474	537	0.119301
538	0.192544	538	0.209756
539	0.324588	539	0.356308
540	0.582168	540	0.651108
541	1.09846	541	1.21595
542	1.66523	542	1.83509
543	2.05653	543	2.24478
544	2.14188	544	2.35194
545	2.13686	545	2.32301
546	1.79152	546	1.96747
547	1.3385	547	1.47252
548	0.834316	548	0.943866
549	0.590637	549	0.669476
550	0.542023	550	0.614281
551	0.480186	551	0.548578
552	0.409098	552	0.469542
553	0.324999	553	0.375115
554	0.243642	554	0.282459
555	0.148389	555	0.172256
556	0.0863905	556	0.100812
557	0.0591686	557	0.0691998
558	0.0478425	558	0.0549042
559	0.0400218	559	0.0456797
560	0.0348387	560	0.0399192
561	0.0297635	561	0.0347466
562	0.026239	562	0.0310835
563	0.0243138	563	0.0279268
564	0.0206621	564	0.0235182
565	0.0182493	565	0.0212012
566	0.0166834	566	0.0191489
567	0.0160464	567	0.0184334
568	0.0167157	568	0.0184934
569	0.0173573	569	0.0193731
570	0.0172244	570	0.0205831
571	0.019846	571	0.0232736
572	0.0257601	572	0.0293114
573	0.030323	573	0.0358889
574	0.0377336	574	0.0442175
575	0.0587769	575	0.0736005
576	0.134456	576	0.158089
577	0.166291	577	0.19832
578	0.244993	578	0.28744
579	0.279089	579	0.329664
580	0.328448	580	0.385964
581	0.340548	581	0.405054
582	0.381088	582	0.451895
583	0.444063	583	0.526392
584	0.474029	584	0.559864
585	0.461886	585	0.5485
586	0.49114	586	0.583176
587	0.540209	587	0.641539
588	0.540381	588	0.64261
589	0.468822	589	0.558358
590	0.353918	590	0.420945
591	0.317069	591	0.376236
592	0.337856	592	0.399588
593	0.315994	593	0.375721
594	0.262544	594	0.312791
595	0.192968	595	0.231793
596	0.127085	596	0.152302
597	0.121763	597	0.142671
598	0.153567	598	0.18285
599	0.192454	599	0.227704
600	0.194532	600	0.23257
601	0.157766	601	0.18775
602	0.10508	602	0.125675
603	0.0837354	603	0.100833
604	0.0842221	604	0.0991365
605	0.0964427	605	0.113815
606	0.117842	606	0.139281
607	0.160668	607	0.189384
608	0.227379	608	0.269318
609	0.475488	609	0.57319
610	1.55628	610	1.86475
611	2.42664	611	2.87924
612	2.59849	612	3.09612
613	1.9911	613	2.39401
614	1.16742	614	1.40395
615	0.854889	615	1.02098
616	0.632896	616	0.752517
617	0.455283	617	0.539616
618	0.397101	618	0.467047
619	0.417732	619	0.493501
620	0.452993	620	0.535746
621	0.464839	621	0.551415
622	0.435812	622	0.515943
623	0.382163	623	0.453363
624	0.342522	624	0.406865
625	0.303628	625	0.359096
626	0.27003	626	0.318809
627	0.239332	627	0.283183
628	0.234673	628	0.277237
629	0.271137	629	0.319676
630	0.377768	630	0.448258
631	0.393567	631	0.466674
632	0.325417	632	0.3868
633	0.172513	633	0.205157
634	0.0819242	634	0.0965438
635	0.0614062	635	0.0721972
636	0.0528002	636	0.0614821
637	0.0488523	637	0.0549152
638	0.0441802	638	0.0503338
639	0.0403464	639	0.0464203
640	0.0398643	640	0.0462372
641	0.039805	641	0.0468732
642	0.0417476	642	0.0493656
643	0.0463997	643	0.0542521
644	0.050419	644	0.0589172
645	0.0540698	645	0.0626875
646	0.0538783	646	0.0628344
647	0.0523829	647	0.0620122
648	0.0564789	648	0.0659465
649	0.0892448	649	0.105773
650	0.120974	650	0.144954
651	0.12482	651	0.149799
652	0.10944	652	0.131091
653	0.0743409	653	0.0873903
654	0.0598928	654	0.0711056
655	0.0442257	655	0.0519421
656	0.0371512	656	0.0422236
657	0.0372551	657	0.0444206
658	0.0379647	658	0.0435108
659	0.0344466	659	0.0400276
660	0.0297188	660	0.0342191
661	0.0469637	661	0.054958
662	0.0719466	662	0.085425
663	0.0810521	663	0.0966369
664	0.0718476	664	0.0864801
665	0.0497172	665	0.0588394
666	0.0462951	666	0.0561916
667	0.0506969	667	0.0619977
668	0.054349	668	0.062706
669	0.0509597	669	0.0593701
670	0.0442455	670	0.0520837
671	0.0412282	671	0.0476921
672	0.03966	672	0.0455567
673	0.0378163	673	0.0451704
674	0.0373902	674	0.0426999
675	0.0342938	675	0.0400498
676	0.03684	676	0.0423474
677	0.0390456	677	0.0466364
678	0.0451767	678	0.0515545
679	0.046105	679	0.0523406
680	0.0471074	680	0.0550405
681	0.0445227	681	0.0521885
682	0.0425563	682	0.0498531
683	0.0398079	683	0.0455881
684	0.0309493	684	0.035902
685	0.0287888	685	0.0330617
686	0.0413298	686	0.0502206
687	0.0682047	687	0.0800941
688	0.0759174	688	0.0897974
689	0.0645944	689	0.0747399
690	0.039428	690	0.0454422
691	0.0251275	691	0.030574
692	0.0319499	692	0.0372365
693	0.0472086	693	0.055609
694	0.0512216	694	0.0603112
695	0.043852	695	0.0535502
696	0.0221065	696	0.026612
697	0.0144648	697	0.0173256
698	0.0105278	698	0.0125058
699	0.0105394	699	0.0133663
700	0.0114269	700	0.014444
701	0.0136876	701	0.0155305
702	0.0176834	702	0.0205002
703	0.0268127	703	0.0313494
704	0.040943	704	0.0461606
705	0.0787445	705	0.0931048
706	0.156429	706	0.185027
707	0.200967	707	0.236725
708	0.254465	708	0.30596
709	0.222754	709	0.269063
710	0.185389	710	0.223277
711	0.166995	711	0.200953
712	0.16545	712	0.198688
713	0.156062	713	0.188143
714	0.0915997	714	0.110992
715	0.0297759	715	0.0348497
716	0.0130952	716	0.0160376
717	0.0110301	717	0.0120832
718	0.00986071	718	0.0103565
719	0.00834961	719	0.0104977
720	0.00812047	720	0.00882587
721	0.00792803	721	0.00806907
722	0.00612659	722	0.0077296
723	0.00703983	723	0.00887654
724	0.00701507	724	0.00579677
725	0.00918958	725	0.00901382
726	0.00699864	726	0.00743014
727	0.00499975	727	0.00749993
728	0.00841092	728	0.00726256
729	0.00838408	729	0.00745109
730	0.00722881	730	0.00835408
731	0.00612657	731	0.00644311
732	0.00774549	732	0.00696225
733	0.00428428	733	0.00737004
734	0.00473313	734	0.00606091
735	0.00486676	735	0.00424436
736	0.00204878	736	0.002784
737	0.00621259	737	0.00895725
738	0.0110534	738	0.0120534
739	0.0114526	739	0.013304
740	0.0062286	740	0.0066876
741	0.00673875	741	0.00928151
742	0.0116504	742	0.0127991
743	0.01314	743	0.0141319
744	0.00758637	744	0.0104715
745	0.00678696	745	0.00576998
746	0.00584383	746	0.00857959
747	0.00682142	747	0.00957834
748	0.00566691	748	0.00513917
749	0.00671008	749	0.00745703
750	0.0135572	750	0.0138086
751	0.0171267	751	0.0190803
752	0.0105257	752	0.0154648
753	0.0100078	753	0.0155804
754	0.00671579	754	0.00897036
755	0.00110511	755	0.00570732
756	0.00637023	756	0.00923809
757	0.00386516	757	0.00306783
758	0.00746426	758	0.00833425
759	0.00330498	759	0.00312225
760	0.00341225	760	0.00442303
761	0.00230921	761	0.00172332
762	0.0109147	762	0.0155526
763	0.0196984	763	0.0257481
764	0.0188601	764	0.0270508
765	0.0142971	765	0.0209222
766	0.0109489	766	0.0114426
767	0.00743556	767	0.00809339
768	0.00827728	768	0.0105127
769	0.00842241	769	0.00759573
770	0.00737839	770	0.00855759
771	0.0105576	771	0.0155178
772	0.0103655	772	0.0147796
773	0.0137461	773	0.0166171
774	0.0108019	774	0.0154332
775	0.00659446	775	0.00658928
776	0.00354896	776	0.00378832
777	0.00460641	777	0.00561057
778	0.00289344	778	0.00315618
779	0.00296879	779	0.00419043
780	0.0038385	780	0.00638923
781	0.0070529	781	0.00891814
782	0.00498447	782	0.00854191
783	0.0018183	783	0.0037001
784	0.00251794	784	0.00613888
785	0.00461052	785	0.00565849
786	0.00706586	786	0.00764209
787	0.00776957	787	0.0100149
788	0.00604504	788	0.00865224
789	0.00914206	789	0.0103147
790	0.00606765	790	0.00428526
791	0.011338	791	0.0092664
792	0.00576588	792	0.00719395
793	0.00839028	793	0.004688
794	0.0128744	794	0.0132879
795	0.0108019	795	0.0190106
796	0.00769141	796	0.0148525
797	0.00613474	797	0.00632462
798	0.0108453	798	0.00912427
799	0.013027	799	0.0116631
800	0.0193449	800	0.0199427
801	0.0179884	801	0.02524
802	0.012331	802	0.0274168
803	0.0117134	803	0.0166438
804	0.00726329	804	0.00823648
805	0.0098631	805	0.0101572
806	0.00398464	806	0.00859924
807	0.013291	807	0.0156021
808	0.0173641	808	0.0116148
809	0.0157564	809	0.0166931
810	0.0253116	810	0.0470068
811	0.037594	811	0.0677469
812	0.032559	812	0.0633267
813	0.0274449	813	0.0453296
814	0.00571783	814	0.0171086
815	0.0138969	815	0.0193765
816	0.00640377	816	0.00537104
817	0.00434772	817	0.0130828
818	0.0102405	818	0.0130133
819	0.0105276	819	0.00813273
820	0.00422522	820	0.014403
821	0.0178837	821	0.017568
822	0.0156736	822	0.0102033
823	0.00388362	823	0.00618695
824	0.010567	824	0.00586178
825	0.00543579	825	0.0117543
826	0.00722313	826	0.0115683
827	0.0161969	827	0.0209573
828	0.00879451	828	0.0218333
829	0.00905114	829	0.00880236
830	0.00820865	830	0.0175614
831	0.0067542	831	0.0111722
832	-6.39858e-05	832	0.00783757
833	0.0161459	833	0.0123342
834	0.0123901	834	0.0224489
835	0.0011559	835	0.00635464
836	0.00378772	836	0.00374789
837	0.00725845	837	0.012583
838	0.0050465	838	0.00492951
839	0.0202999	839	0.017815
840	0.0177021	840	0.0233442
841	0.0310187	841	0.0432766
842	0.0295219	842	0.0476335
843	0.0278185	843	0.0532762
844	0.0172029	844	0.0256022
845	0.0170432	845	0.0186417
846	0.00899418	846	0.00481321
847	0.0100116	847	0.00801285
848	0.018352	848	0.0178239
849	0.0228668	849	0.0118543
850	0.0114092	850	0.016788
