# Supplementary material for: PIF7 is a master regulator of thermomorphogenesis in shade
Source: Nat Commun. 2022 Aug 29;13:4942. doi: 10.1038/s41467-022-32585-6 (PMC9424238; doi:10.1038/s41467-022-32585-6)
Supplement: Supplementary file 5 — Supplementary Data 2 [file 41467_2022_32585_MOESM5_ESM.xlsx]

## Sheet: Sup Data set 2
Supplementary Data Set 2: RNA-seq Fold change and cpm all samples
Tab Name	Description
Log2_Fold_Change_relative_to_21	$logFC- Log2 Fold change between each condition and the 21 white light control at the same time point
	$FDR- False discovery rate for each of the comparison
cpm all samples	normalized counts per million reads mapped (cpm) generated with edgeR
WL- White Light (~70uE)
FR- White light supplement with Far-red; R/FR=0.6
21- 21°C
30- 30°C
1h-1 hour
3h-3 hour
6h-6 hour
24h-24 hour

## Sheet: Log2_Fold_Change_relative_to_21
	logFC= Log2 Fold cahnge relative to 21WL; FDR= false discovery rate		21 white light + Far-Red	21 white light + Far-Red	21 white light + Far-Red	21 white light + Far-Red	21 white light + Far-Red	21 white light + Far-Red	21 white light + Far-Red	21 white light + Far-Red	30 white light	30 white light	30 white light	30 white light	30 white light	30 white light	30 white light	30 white light	30 white light + Far-Red	30 white light + Far-Red	30 white light + Far-Red	30 white light + Far-Red	30 white light + Far-Red	30 white light + Far-Red	30 white light + Far-Red	30 white light + Far-Red
	GENE_ID	Name	Col_21FR_1h$logFC	Col_21FR_1h$FDR	Col_21FR_3h$logFC	Col_21FR_3h$FDR	Col_21FR_6h$logFC	Col_21FR_6h$FDR	Col_21FR_24h$logFC	Col_21FR_24h$FDR	Col_30WL_1h$logFC	Col_30WL_1h$FDR	Col_30WL_3h$logFC	Col_30WL_3h$FDR	Col_30WL_6h$logFC	Col_30WL_6h$FDR	Col_30WL_24h$logFC	Col_30WL_24h$FDR	Col_30FR_1h$logFC	Col_30FR_1h$FDR	Col_30FR_3h$logFC	Col_30FR_3h$FDR	Col_30FR_6h$logFC	Col_30FR_6h$FDR	Col_30FR_24h$logFC	Col_30FR_24h$FDR
16465	AT5G18050	AT5G18050	5.62697	5.12e-15	5.4051	1.76e-13	5.94425	2.72e-21	5.12236	8.77e-14	0.371577	0.846968	1.52577	0.248963	1.90271	0.103544	2.86802	0.00237422	5.78856	2.06e-17	6.20092	6.51e-20	6.01518	2.5e-22	5.17819	8.28e-15
13093	AT4G16160	ATOEP16-S	4.92999	0.729553	0.408691	0.999786	3.56192	0.123342	-0.568761	0.999918	6.83866	0.000486964	1.04927	0.527758	4.4357	0.00339435	1.2945	0.380045	6.89043	0.000297485	0.18966	0.92108	2.61999	0.0943314	1.878	0.115953
14398	AT4G32280	IAA29	4.73393	3.4e-25	4.84923	6.49e-26	6.22061	9.14e-40	4.67225	6.04e-23	0.441631	0.549083	0.531849	0.475978	1.63304	0.0138758	0.623672	0.500027	5.32278	1.87e-32	5.29521	5.04e-31	6.01369	1.13e-37	3.98585	2.76e-17
8093	AT2G46970	PIL1	4.68898	4.57e-61	6.01598	1.08e-95	5.50313	4.47e-98	4.90868	5.75e-75	-0.243497	0.747557	0.743572	0.237615	-0.418069	0.646102	-0.311294	0.720758	5.1183	7.13e-76	5.17692	3.88e-67	4.69713	2.34e-69	4.44927	2.48e-60
16461	AT5G18010	AT5G18010	4.67129	4.6e-08	4.78797	1.52e-05	4.09203	2.48e-10	4.19539	3.11e-06	0.00383448	0.999917	2.72287	0.0741249	0.916601	0.580407	1.78533	0.293973	5.19622	8.18e-13	6.46876	6.54e-17	4.24988	2.72e-12	4.62908	2.01e-09
566	AT1G07645	DSI-1VOC	4.65504	0.891055	-0.83907	0.999786	3.78435	0.127945	-0.134679	0.999918	5.26769	0.0172022	0.378085	0.854458	4.01374	0.021439	1.57457	0.282488	5.62348	0.00603027	-1.00357	0.580533	3.44379	0.0313956	2.04404	0.0835043
14323	AT4G31380	FLP1	4.59739	3.26e-33	4.84203	3.75e-30	3.82231	3.21e-27	3.85108	1.61e-19	1.60096	0.00261912	1.21997	0.100925	1.14218	0.0549756	1.53118	0.0269882	5.30786	3.13e-47	5.17614	4.31e-36	3.85227	4.45e-28	4.78785	4.14e-34
16466	AT5G18060	AT5G18060	4.04968	4.17e-11	4.09484	9.62e-10	4.13998	3.42e-13	3.08243	2.86e-06	0.121392	0.926543	0.676391	0.578347	0.718267	0.53634	1.24381	0.199295	3.92679	1.47e-11	4.86685	7.84e-16	4.04261	2.16e-13	3.45093	4.19e-09
18042	AT5G47000	AT5G47000	3.50884	0.734927	-0.452606	0.999786	0.764034	0.982194	-0.448407	0.999918	4.17024	0.0085772	1.62291	0.248963	2.46498	0.0669988	1.94094	0.1444	3.8335	0.0146232	0.799411	0.60659	1.86001	0.137061	1.43106	0.252308
13595	AT4G22517	AT4G22517	3.46663	1	2.22998	0.999786	-1.13211	0.986123	-0.512732	0.999918	0	1	0	1	-3.13772	0.435794	0.233142	0.88879	0	1	0	1	-3.13772	0.204806	-0.641725	0.591749
16463	AT5G18030	AT5G18030	3.42241	2.38e-17	2.53472	1.83e-08	2.67398	1.81e-12	2.47297	2.09e-07	0.454992	0.470668	1.42805	0.00332665	0.271739	0.728932	1.88675	0.000382093	3.49858	1.91e-19	3.40322	1.5e-17	2.43599	3.92e-11	2.92644	9.03e-12
19484	AT5G65165	SDH2-3	3.26492	0.631181	-0.355707	0.999786	1.01359	0.932886	-0.236732	0.999918	4.00555	0.00264706	-0.00573563	0.998195	1.64203	0.175968	1.5326	0.169727	3.81464	0.004192	-1.6049	0.201736	1.05586	0.33726	1.86003	0.0396365
8440	AT3G03850	AT3G03850	3.25226	4.72e-05	0.708421	0.999786	2.104	0.0056567	1.03325	0.752374	0.645351	0.595563	-0.746373	0.42673	-1.41445	0.272616	0.305021	0.801099	3.37285	5.5e-07	1.47352	0.0182393	0.930291	0.215361	0.602313	0.442971
16469	AT5G18080	AT5G18080	3.25158	4.57e-08	1.68438	0.0724495	3.44271	3.98e-11	2.19834	0.00332819	0.889508	0.300833	0.459052	0.625575	0.154038	0.927423	1.50675	0.0691968	3.4207	1.53e-10	2.81474	4.85e-08	3.30392	4.93e-11	2.47216	2.08e-05
13150	AT4G16780	ATHB2	3.14054	2.18e-52	2.67147	5.76e-38	2.86585	6.91e-46	2.00871	8.65e-21	0.441484	0.118902	-0.227031	0.514859	0.331884	0.356883	0.830277	0.00230361	3.56604	4.09e-68	2.71037	1.34e-39	2.68231	2.14e-40	2.07347	5.46e-23
16462	AT5G18020	AT5G18020	2.91759	2.38e-17	2.34126	8.2e-11	1.82868	1.37e-08	1.75776	1.28e-05	0.203446	0.736987	0.816175	0.0657972	-0.695434	0.150361	1.13144	0.0139537	3.02204	4.42e-20	2.86746	4.19e-18	1.45608	3.32e-06	1.83131	3.44e-07
14969	AT4G38825	AT4G38825	2.80165	0.00225258	1.39657	0.490308	2.58826	0.000381874	2.4423	0.0345412	0.948683	0.376749	1.10508	0.192564	0.493585	0.739006	2.4661	0.00922464	3.31681	7.24e-07	2.98974	6.17e-07	2.88145	2.34e-06	3.10779	3.25e-05
4527	AT1G73190	ALPHA-TIP	2.78561	1	-1.01606	0.999786	5.0976	0.395621	-0.740336	0.999918	3.94789	0.146402	-2.37112	0.374206	5.24923	0.0763772	2.08888	0.480298	5.50729	0.0314154	-2.74208	0.278234	4.30482	0.108204	2.38233	0.343494
14322	AT4G31370	FLA5	2.76994	1	0.271473	0.999786	1.88763	0.569178	0.860087	0.999918	3.2885	0.0151382	0.195242	0.933325	1.04393	0.617439	-0.254851	0.931533	6.41504	4.39e-14	3.41265	6.42e-05	3.36457	0.00010241	2.265	0.0270596
8438	AT3G03830	AT3G03830	2.69796	0.102115	2.06788	0.752205	2.42666	0.0614037	0.583719	0.999918	0.288873	0.868009	1.74582	0.273814	-1.09044	0.620329	-0.267132	0.908216	3.00185	0.000789399	4.07899	8.06e-05	1.77021	0.0680774	0.166296	0.919896
6145	AT2G22810	ACS4	2.69406	0.000866425	0.074121	0.999786	1.54405	0.285846	-0.69707	0.999918	-0.673626	0.523539	-3.76343	0.00481607	-1.95609	0.140358	-1.43761	0.160967	0.997758	0.199684	-0.469913	0.669954	-0.812769	0.410767	-3.66044	3.35e-05
14706	AT4G35810	AT4G35810	2.57899	1	2.24034	0.999786	-2.32496	0.530096	-0.562901	0.999918	0	1	2.44268	0.477884	-2.32598	0.233892	0.178924	0.874834	0	1	0	1	-1.86775	0.149608	-0.635609	0.408898
15782	AT5G09570	AT5G09570	2.57266	1	0.538948	0.999786	-0.598013	0.989915	1.64319	0.999918	2.39312	0.433138	2.3805	0.0490257	1.51633	0.227428	4.52961	5.71e-05	5.14397	0.00614048	2.67236	0.0115119	1.1651	0.261883	5.56502	3.33e-11
113	AT1G02340	HFR1	2.56553	1.79e-15	3.64696	2.68e-31	4.49986	7.45e-47	4.24081	1.2e-39	1.40413	2.86e-05	1.03338	0.00374409	0.95709	0.013909	1.30158	0.000805186	3.72678	1.6e-33	3.96474	6.78e-37	4.41167	1.43e-45	4.48804	3.14e-44
15618	AT5G07200	ATGA20OX3	2.46354	3.77e-09	1.69131	0.00210486	1.80402	0.00128852	1.52994	0.0374731	-0.536584	0.465573	-1.20119	0.096701	1.14245	0.104845	0.0239338	0.987424	2.08202	2.59e-07	0.290443	0.67093	1.58182	0.00119409	0.62184	0.359892
9927	AT3G21330	AT3G21330	2.43858	1.9e-12	1.62678	8.37e-05	2.2213	1.58e-10	0.698288	0.690716	-0.561227	0.227582	-0.803736	0.0862502	-0.399111	0.517209	0.297718	0.668156	3.01609	1.78e-20	2.15535	2.58e-10	1.08061	0.00303999	-0.0492968	0.941813
18501	AT5G52900	AT5G52900	2.29868	2.54e-11	0.540146	0.836564	1.33022	0.00105566	0.228908	0.999918	0.454967	0.276123	0.375804	0.401253	-0.00839637	0.992602	0.62186	0.168673	2.07584	2.1e-10	1.20863	0.000486815	0.813993	0.0270969	0.547902	0.179475
114	AT1G02350	AT1G02350	2.28239	2.19e-07	4.29644	6.78e-19	2.68926	1.95e-10	1.20909	0.168909	-0.487192	0.515773	1.14353	0.208219	0.287852	0.806947	0.0054516	0.997191	2.04765	5.49e-07	3.90408	1.62e-15	2.05114	2.83e-06	1.51327	0.00118868
14621	AT4G34770	AT4G34770	2.23159	0.000926273	1.35513	0.390051	2.05097	0.00362517	1.75785	0.0537549	1.17051	0.0820988	-0.0961796	0.943506	0.477945	0.71107	1.42814	0.0770145	2.62993	2.67e-07	2.63029	8.8e-07	2.09353	0.00023141	1.50217	0.0208452
15238	AT5G02760	AT5G02760	2.22906	7.06e-07	1.59014	0.00292712	2.29861	2.06e-07	1.33432	0.0246727	-0.0461786	0.945255	-0.569971	0.276024	-0.525436	0.39381	0.43146	0.493854	2.36018	5.55e-09	1.65729	7.54e-05	1.10198	0.0131789	0.532253	0.300951
8439	AT3G03840	AT3G03840	2.21688	0.0196084	1.28756	0.490478	1.78215	0.0308784	0.981951	0.825196	0.140823	0.906261	0.886994	0.265083	0.397826	0.738473	0.784703	0.387021	2.06653	0.00159109	1.74599	0.00588652	1.22468	0.0609429	0.805436	0.273958
264	AT1G04180	YUC9	2.2031	3.07e-11	1.38013	0.00469984	1.37875	0.00028917	0.536872	0.969537	0.888001	0.0233575	0.675805	0.163556	-0.0212543	0.983634	0.13825	0.860953	2.32084	4.57e-14	2.0396	2.42e-09	1.28393	0.000121569	0.807897	0.043336
2294	AT1G30250	AT1G30250	2.19924	1	-0.845381	0.999786	0.452734	0.991324	-4.68222	0.329994	3.79908	0.00188226	0.473072	0.802122	1.16053	0.561134	-0.289764	0.919566	3.2985	0.00588824	-0.84959	0.61807	0.595536	0.727515	-0.493026	0.809665
16931	AT5G24130	AT5G24130	2.15263	0.775179	-0.325401	0.999786	0.458747	0.989915	1.36962	0.953499	2.70603	0.00568979	1.29289	0.242353	1.98425	0.0611407	1.95236	0.101962	2.39687	0.0143378	1.03423	0.351312	1.44595	0.136803	2.7126	0.00317865
15995	AT5G12050	AT5G12050	2.12496	5.12e-15	1.61577	3.7e-08	1.76073	1.91e-10	1.20559	0.000159394	0.0800201	0.85513	0.150287	0.732287	-0.112688	0.842291	0.505092	0.176581	2.24989	5.13e-18	1.95483	2.27e-13	1.20494	1.12e-05	1.11387	7.79e-05
14087	AT4G28520	CRU3	2.07817	1	0.366699	0.999786	4.49921	0.123881	0.91658	0.999918	1.0121	0.632377	-0.243094	0.9354	3.53589	0.085906	3.87262	0.0425168	0.0213758	0.993308	-1.27045	0.569236	2.6375	0.168915	-1.90567	0.370293
17483	AT5G39860	BNQ1	1.98752	1.81e-07	1.50138	0.000543413	1.48013	7.76e-05	1.38392	0.00376655	-0.343744	0.552229	0.235353	0.685981	-0.378035	0.561403	1.02574	0.0340128	2.06617	1.49e-09	1.15224	0.00204692	1.19603	0.000510137	1.13784	0.00436787
4530	AT1G73220	AtOCT1	1.94973	1	0.308717	0.999786	1.70968	0.938782	0.811577	0.999918	1.73875	0.381734	-0.582133	0.812066	0.413486	0.895816	-1.45042	0.544669	2.36914	0.182469	1.34849	0.497707	0.934185	0.656749	-0.999331	0.639179
2796	AT1G47980	AT1G47980	1.92867	1	-1.29208	0.999786	3.13664	0.527927	0.536678	0.999918	3.945	0.0273259	0.00264231	0.999181	4.52118	0.0217878	2.25525	0.27369	4.09264	0.0169105	-1.04653	0.597665	3.98991	0.0279917	2.37019	0.19304
19621	AT5G66580	AT5G66580	1.92487	2.01e-17	1.00432	0.000583246	1.18502	1.57e-06	0.468994	0.595152	0.576476	0.0272478	0.574289	0.0360166	0.181737	0.661596	0.376994	0.275725	2.16175	1.78e-23	1.67322	1.17e-13	1.13413	7.05e-07	0.671015	0.00956426
17951	AT5G45690	AT5G45690	1.9117	1	-0.618042	0.999786	4.95529	0.234767	0.212233	0.999918	5.17607	0.000281898	-0.318005	0.903499	5.82553	0.013982	2.02413	0.291797	5.26707	0.000146328	0.607634	0.756261	5.17405	0.019979	2.79525	0.0608026
11400	AT3G54940	AT3G54940	1.91055	1	-0.0353767	0.999786	2.21954	0.763362	0.184709	0.999918	3.5972	0.0229891	1.60228	0.354327	3.85285	0.0245166	1.91197	0.300091	3.89669	0.0103891	0.611953	0.749204	3.10671	0.0498054	2.81339	0.0743607
2806	AT1G48130	ATPER1	1.9068	1	-0.319964	0.999786	2.65257	0.746178	0.259438	0.999918	2.77049	0.144047	0.659968	0.782768	3.95528	0.0541885	2.24875	0.296851	2.91279	0.100386	-0.699714	0.751734	3.10226	0.0987385	2.63341	0.163287
15453	AT5G05340	AT5G05340	1.89532	1	0.314199	0.999786	1.16709	0.986123	-0.292493	0.999918	1.90517	0.4472	-1.01609	0.726216	0.0622557	0.990071	0.425818	0.907997	2.72346	0.22218	-0.092187	0.975396	1.23954	0.636884	0.783878	0.783213
14088	AT4G28530	NAC074	1.88077	1	0.142545	0.999786	0.289881	0.991894	0.684429	0.999918	1.50828	0.215626	0.832442	0.561319	0.612485	0.723087	0.853786	0.602452	1.3246	0.251848	0.840369	0.531304	-0.486166	0.728147	0.936908	0.473705
2235	AT1G29460	AT1G29460	1.84704	0.00230522	2.12991	0.00107469	2.24941	1.95e-06	1.38085	0.0650343	-0.305997	0.708002	1.15121	0.0837541	0.373091	0.692601	1.01302	0.124433	2.06827	5.58e-06	2.32876	4.45e-06	1.93944	1.5e-05	0.70914	0.235603
8437	AT3G03820	AT3G03820	1.83931	0.000397288	0.740314	0.775727	1.47186	0.00735353	0.900389	0.588718	0.145367	0.847468	-0.182215	0.814953	-0.568992	0.50694	0.240614	0.803423	1.7153	6.58e-05	1.53401	0.000306939	0.942984	0.0496919	0.215761	0.768417
6359	AT2G25890	AT2G25890	1.77528	1	1.00077	0.999786	2.89697	0.302801	1.32233	0.999918	3.02321	0.0295376	0.986628	0.555445	3.76746	0.012573	1.76768	0.288753	3.04402	0.022035	0.560614	0.744439	2.81678	0.0462354	2.45496	0.0820217
2239	AT1G29510	SAUR68	1.74763	3.73e-06	0.559718	0.862628	0.91732	0.124098	0.498877	0.999918	-0.214413	0.701084	0.0905072	0.89023	0.0661076	0.941748	0.593727	0.24955	1.19511	0.000776191	0.698452	0.0811525	0.757847	0.0497799	0.293867	0.548884
19400	AT5G64190	AT5G64190	1.74563	1	0.167401	0.999786	0.203311	0.993074	0.198597	0.999918	2.36967	0.0177395	1.61659	0.106745	0.973892	0.430348	0.304587	0.866198	2.20751	0.0235725	1.63909	0.0832541	1.81457	0.0250496	1.17365	0.245052
1448	AT1G17810	BETA-TIP	1.74027	1	0.655324	0.999786	6.21453	0.0489072	-1.77819	0.999918	2.76825	0.104922	-0.34168	0.903878	6.15678	0.0127868	2.00549	0.237668	1.71328	0.334899	-0.720027	0.755692	6.41528	0.00360414	2.23769	0.132724
15826	AT5G10120	AT5G10120	1.71269	1	-1.8867	0.5906	1.31241	0.855924	-0.931624	0.999918	3.80292	3.58e-06	1.67286	0.0237788	4.00695	5.19e-07	2.44197	0.00311374	3.82699	1.87e-06	0.803686	0.357939	3.42503	8.66e-06	3.18532	1.52e-06
1260	AT1G15580	IAA5	1.70094	1	0.795003	0.999786	0.383927	0.990107	-0.462119	0.999918	-0.607493	0.672437	-0.618975	0.699161	0.418753	0.835489	-0.507607	0.778878	1.09106	0.330115	-0.337962	0.828308	0.981149	0.423905	0.354219	0.810268
2238	AT1G29500	AT1G29500	1.70018	4.72e-05	0.971221	0.189483	1.43107	0.000311623	0.71214	0.508447	0.403867	0.421034	0.572837	0.22538	0.208735	0.764349	0.315899	0.598417	1.84483	1.56e-07	1.79807	3.1e-07	1.12326	0.00170517	0.715711	0.0711285
6424	AT2G26710	BAS1	1.69133	5.12e-15	-0.385867	0.787916	0.317052	0.841983	-0.109542	0.999918	0.0582334	0.874916	-0.227356	0.46912	-0.324836	0.346063	0.380301	0.271991	1.57589	3.99e-14	0.307319	0.255259	0.38054	0.135544	0.0758878	0.843684
18069	AT5G47370	HAT2	1.68407	4.4e-24	0.587059	0.0259639	0.968442	9.56e-08	0.288971	0.844758	0.287369	0.184893	0.0691962	0.817432	0.0957677	0.781987	0.175821	0.540155	1.41933	5.17e-18	0.687678	0.000142721	0.660726	0.000231281	0.389471	0.0507033
13976	AT4G27150	SESA2	1.65759	1	1.60345	0.999786	3.01055	0.249405	0.394306	0.999918	-0.415455	0.82218	0.106256	0.972446	-0.592786	0.841785	3.41967	0.0330871	-3.08557	0.0510681	-1.13995	0.623422	0.342393	0.863816	0.601464	0.776292
110	AT1G02310	MAN1	1.64472	0.815925	0.633945	0.999786	1.49578	0.186708	-0.38824	0.999918	2.31355	0.00143655	-0.0928025	0.953118	-0.522758	0.711166	-0.937011	0.344744	1.78199	0.0194989	-0.458809	0.690028	0.643872	0.423292	-0.162482	0.864285
11246	AT3G53040	AT3G53040	1.61822	1	-0.506546	0.999786	2.53783	0.432056	1.21481	0.999918	4.08772	0.00219829	0.768957	0.642736	3.62545	0.0126204	2.58193	0.078293	4.27106	0.00100899	0.00347535	0.998969	2.9414	0.0302282	3.06347	0.0204697
2234	AT1G29450	AT1G29450	1.60672	0.00163677	0.606898	0.931886	1.30062	0.0148783	0.578626	0.999918	-0.392845	0.510449	-0.00123234	0.999066	-0.523832	0.452607	0.605285	0.340466	1.42008	0.000493677	1.145	0.00897048	0.661828	0.15717	0.446852	0.420751
13434	AT4G20370	TSF	1.6015	1	0.771074	0.999786	0.762356	0.963606	5.56477	2.54e-11	-0.955483	0.519876	-2.5337	0.120897	-0.829022	0.705441	2.11223	0.316845	-0.938986	0.488141	-0.368747	0.791812	0.908041	0.370094	4.92993	2.42e-08
14734	AT4G36110	AT4G36110	1.60006	0.0800967	0.773249	0.999786	1.05943	0.560116	-0.0769381	0.999918	-0.80891	0.326798	0.377577	0.724407	-0.12111	0.939891	0.474827	0.639824	1.11014	0.0537871	1.14809	0.108865	0.801453	0.235835	-0.437717	0.603359
1490	AT1G18400	BEE1	1.59898	9.64e-06	1.0801	0.045286	1.54326	2.79e-05	0.912015	0.123496	-0.141453	0.782545	0.203655	0.713306	-0.160305	0.826153	-0.178435	0.793975	1.78201	1.12e-08	1.59911	2.1e-06	1.04543	0.00286864	0.0105958	0.986565
9445	AT3G15540	IAA19	1.59368	3.41e-05	0.719678	0.464611	1.4083	0.000123114	0.409156	0.999918	0.352485	0.440242	-0.0423969	0.949787	-0.409487	0.445304	0.18886	0.76472	2.13938	1.93e-11	1.84558	1e-08	0.625767	0.0907704	0.668329	0.0830398
10238	AT3G25717	RTFL16	1.59044	1.06e-10	1.22221	1.24e-05	1.39672	3.15e-08	0.801194	0.0179127	-1.07402	7.46e-05	-1.0139	0.000358777	-0.195021	0.669137	-0.327188	0.372948	1.19149	6.08e-07	0.640409	0.0183089	0.831242	0.00113301	0.259019	0.410731
11427	AT3G55240	AT3G55240	1.57874	3.72e-05	1.36416	0.00018498	1.92728	2.12e-10	1.60414	0.000579888	0.859146	0.0222391	0.749062	0.032761	0.690315	0.068129	1.81387	2.48e-05	3.52355	1.24e-30	2.40036	2.45e-16	1.59736	5.91e-08	2.57061	8.73e-13
3296	AT1G54860	AT1G54860	1.57867	1	-0.0431027	0.999786	6.50317	0.0016224	-1.01722	0.999918	3.87493	0.00699435	0.135987	0.949279	7.87485	1.66e-06	2.33795	0.0165152	3.89411	0.00492953	0.787452	0.574515	6.82101	4.42e-05	2.49489	0.00481016
692	AT1G09080	BIP3	1.56521	1	-1.0972	0.971361	0.987956	0.962601	1.44629	0.530997	5.02547	1.24e-07	-1.82583	0.0716648	-1.03262	0.649952	-0.679545	0.605921	4.76343	5.19e-07	-2.31332	0.0154552	-0.365477	0.816738	-1.06762	0.263847
9932	AT3G21370	BGLU19	1.56068	1	-0.446164	0.999786	1.83034	0.894681	0.384725	0.999918	2.39843	0.162638	-0.811236	0.698612	2.45717	0.211475	1.45734	0.496766	2.85144	0.0738154	-1.7866	0.314394	2.20451	0.204044	2.31206	0.179986
2233	AT1G29440	AT1G29440	1.55362	0.00127048	0.949625	0.318237	1.2625	0.0122489	0.226733	0.999918	0.00626624	0.993208	0.574822	0.262189	-0.11645	0.893452	0.403734	0.506917	1.30925	0.00079934	1.36599	0.000706245	0.717865	0.0978493	0.38804	0.435674
13506	AT4G21490	NDB3	1.54132	1	0.466189	0.999786	1.21339	0.845337	0.348119	0.999918	0.738165	0.524133	1.14089	0.27286	0.794273	0.601177	1.63372	0.199246	0.707333	0.504246	-1.21944	0.294613	1.20117	0.237709	1.33768	0.234048
14814	AT4G37050	PLA V	1.52719	0.813419	0.924238	0.961354	0.946417	0.845337	1.69915	0.173048	1.09277	0.197737	1.98504	0.00276318	1.94441	0.00964319	0.989958	0.37475	0.504044	0.600597	1.53796	0.025539	1.17935	0.110579	1.46389	0.0512322
6822	AT2G31980	AtCYS2	1.52074	0.869102	0.95928	0.950261	1.90915	0.110602	0.761546	0.999918	2.22545	0.00271346	1.35465	0.0962331	2.09596	0.010241	1.22234	0.19112	2.83204	7.1e-05	1.21214	0.132201	2.04048	0.00670611	1.57586	0.0459013
15192	AT5G02200	FHL	1.5023	0.886742	1.26469	0.655013	0.810755	0.872434	0.355882	0.999918	0.197936	0.864592	-0.692551	0.526411	-0.247903	0.854794	-1.09128	0.335498	0.899129	0.271127	-0.0426025	0.970441	-0.299178	0.743792	0.0801068	0.94316
6522	AT2G28040	AT2G28040	1.47967	0.0361997	0.792581	0.648908	1.20874	0.131709	0.193905	0.999918	0.111099	0.892709	-0.672969	0.295806	0.587165	0.489128	-0.499165	0.605921	0.972189	0.0528789	0.51699	0.332057	0.484698	0.442721	-0.265054	0.720229
18877	AT5G57760	AT5G57760	1.47065	1	4.54936	0.00229047	4.86597	3.36e-05	2.55596	0.150872	0.0820558	0.962413	-0.649015	0.796628	-1.46391	0.500365	0.212276	0.92005	1.51913	0.16503	5.26714	5.63e-06	2.16028	0.0576458	-2.72517	0.0489374
960	AT1G12130	AT1G12130	1.41058	0.909744	0.0134137	0.999786	0.000238566	1	0.258559	0.999918	2.21611	0.000803415	0.537854	0.541888	-0.0543448	0.972859	2.29584	0.0105115	1.91414	0.00369832	0.392216	0.651996	0.883727	0.199673	2.21722	0.0052921
16298	AT5G16023	RTFL18	1.40789	1	1.91935	0.409996	3.16215	0.00376602	-0.478239	0.999918	1.14362	0.320574	0.660613	0.611798	0.0749535	0.976616	2.31169	0.121307	3.4583	9.89e-05	2.71311	0.0026203	2.79682	0.0018764	1.89098	0.1628
14581	AT4G34320	AT4G34320	1.4071	0.565957	1.48789	0.542217	0.477548	0.963065	0.0760534	0.999918	0.789166	0.301468	0.783503	0.491541	1.10927	0.0840153	0.193499	0.849639	0.956296	0.156063	1.16403	0.194903	0.20623	0.782948	1.02267	0.0413653
7812	AT2G43670	AT2G43670	1.39299	1	0.251332	0.999786	0.0464285	0.995835	-0.302475	0.999918	1.55669	0.0383492	1.09523	0.146794	0.337622	0.767287	-0.478674	0.641116	1.39388	0.0597278	0.76941	0.324847	0.584939	0.425012	-0.0816471	0.932575
11669	AT3G58450	AT3G58450	1.34736	1	-0.399031	0.999786	4.51139	0.284208	0.285962	0.999918	4.52308	0.0191593	0.758336	0.75077	6.88475	0.00281177	2.29752	0.285906	4.53608	0.0142013	0.500894	0.828962	6.09543	0.00434722	2.78693	0.136969
19660	AT5G67060	HEC1	1.34152	0.0546394	-0.276506	0.999786	0.114984	0.99278	0.62159	0.999918	1.7027	5.6e-05	0.451637	0.447252	1.15667	0.0241713	0.32589	0.787161	2.72887	2.37e-12	0.542891	0.311278	0.946769	0.0410315	0.860131	0.214066
16827	AT5G23000	ATMYB37	1.33586	0.775179	0.193637	0.999786	-0.238085	0.990107	0.42507	0.999918	0.558425	0.512207	-1.33565	0.0785306	-0.188595	0.86975	-1.0631	0.194235	0.910303	0.188879	-1.7299	0.0131161	-0.31899	0.651629	-0.545631	0.400526
15601	AT5G07000	ATST2B	1.31985	1.9e-12	0.977757	2.76e-06	1.11714	8.11e-10	1.37611	1.8e-13	0.136694	0.619675	0.396209	0.0834456	-0.335734	0.220095	0.732204	0.00114261	1.55831	2.43e-19	1.805	1.45e-25	0.972645	3.68e-08	1.5014	6.26e-17
9300	AT3G13980	AT3G13980	1.29475	0.000313187	1.75707	3.79e-08	2.04825	1.56e-12	1.3877	2.38e-05	0.0255546	0.962413	-0.251449	0.602142	0.287076	0.583335	0.724657	0.0573291	1.43663	8.01e-07	2.15201	7.51e-14	1.83605	7.13e-11	1.416	1.42e-06
2232	AT1G29430	AT1G29430	1.29266	0.112477	0.128253	0.999786	0.324678	0.978481	0.196164	0.999918	-0.10175	0.886584	-0.0161276	0.985975	-1.01679	0.0766774	0.76371	0.187991	0.846483	0.0756432	0.536343	0.323479	-0.0265294	0.971516	0.300429	0.622677
12065	AT3G63440	ATCKX6	1.2837	4.72e-05	-0.0125208	0.999786	0.640908	0.299193	0.314125	0.999918	0.137639	0.748506	0.0468753	0.93443	-0.0614733	0.931139	0.187427	0.70517	0.740555	0.0115678	1.23074	1.23e-05	0.602196	0.0543252	0.418141	0.205348
4099	AT1G67900	AT1G67900	1.27468	3.97e-08	0.38795	0.73071	0.840728	0.00194385	0.216588	0.999918	-0.276042	0.323178	-0.341846	0.214969	-0.385443	0.196893	0.139367	0.720902	1.13967	1.17e-07	0.638512	0.00633012	0.158346	0.600652	0.02884	0.940642
14972	AT4G38850	SAUR_AC1	1.26476	1	0.149214	0.999786	0.901724	0.837524	0.79618	0.999918	-0.138375	0.911135	0.0161595	0.991529	-0.994486	0.341347	0.94534	0.386906	0.977859	0.227843	0.518441	0.583407	-0.426888	0.63656	-0.134148	0.916424
17993	AT5G46240	KAT1	1.26116	2.27e-05	1.00344	0.00368473	1.22021	2.53e-05	1.04144	0.00100865	-0.0927689	0.822086	0.0604213	0.898693	0.0753455	0.895098	0.341906	0.371847	1.1869	4.42e-06	1.56439	1.08e-09	0.73761	0.0082264	0.736849	0.0088972
3080	AT1G52040	MBP1	1.24691	1	0.197388	0.999786	0.444824	0.986123	2.04649	0.073223	-1.08835	0.383765	-0.413631	0.744706	-1.64707	0.0949956	-1.71208	0.0751367	0.393786	0.733243	-0.458692	0.688495	-1.70044	0.0416375	-1.02431	0.246968
13124	AT4G16515	RGF6	1.24164	0.0965609	0.792583	0.628019	1.55159	0.000990029	1.27651	0.0584267	0.566484	0.276888	0.365419	0.541888	-0.127535	0.888701	0.605173	0.3651	1.78914	7.14e-06	2.27949	6.04e-09	1.34744	0.000886833	1.43422	0.00124448
16988	AT5G24780	VSP1	1.23127	1	-0.221028	0.999786	-0.119071	0.993133	-0.370102	0.999918	1.18372	0.210425	0.128856	0.923929	0.334494	0.804647	0.58015	0.601587	1.42589	0.0940398	0.739292	0.429311	0.0380779	0.97527	0.768498	0.384118
6622	AT2G29350	SAG13	1.23075	1	0.95278	0.999786	0.955955	0.897347	1.79543	0.724836	1.58138	0.0796336	-0.76897	0.555647	-0.395409	0.829322	0.266276	0.915139	1.27001	0.155785	-0.186514	0.889961	0.100825	0.937832	0.719275	0.637404
2521	AT1G33475	AT1G33475	1.22978	1	0.0750901	0.999786	-0.377372	0.98256	0.324071	0.999918	1.42035	0.0332007	0.269621	0.758991	0.104025	0.937534	0.933158	0.278515	1.65583	0.00696824	-0.644477	0.390945	0.447742	0.508353	0.262661	0.777082
12734	AT4G11950	AT4G11950	1.22507	1	-0.781147	0.989766	0.145501	0.991962	-0.301602	0.999918	1.39481	0.0276468	-0.262285	0.77782	-0.700628	0.516869	-0.789996	0.452436	0.787288	0.27022	0.256146	0.739736	0.447738	0.513458	-0.113092	0.902296
2466	AT1G32560	AT1G32560	1.20414	1	0.728532	0.999786	1.5442	0.675027	1.57971	0.712415	3.25602	0.000789736	2.14456	0.0345013	2.88479	0.00576145	2.27676	0.0342338	3.12935	0.000873234	1.46516	0.15929	2.45991	0.0121561	2.51012	0.0104902
14781	AT4G36700	AT4G36700	1.19297	1	-0.330725	0.999786	3.23663	4.86e-05	1.07897	0.302118	2.52042	8.19e-05	2.29288	0.00023402	3.92478	6.51e-08	2.35749	1.95e-06	2.58841	3.26e-05	1.46085	0.0319426	3.86757	7.89e-09	0.863413	0.111365
15459	AT5G05390	LAC12	1.19262	1	0.576464	0.999786	0.609345	0.990107	0.322943	0.999918	1.56919	0.309663	0.0969102	0.969565	-1.36677	0.4913	-0.600824	0.796438	1.63555	0.249572	0.673583	0.701457	-0.938608	0.578859	-0.506751	0.79283
10421	AT3G27940	LBD26	1.1845	0.329053	-0.279887	0.999786	1.04443	0.234767	-0.382192	0.999918	0.89493	0.0880379	-0.620231	0.226114	0.820317	0.240349	0.569237	0.35391	0.973743	0.0444287	-0.780994	0.084547	0.986236	0.0410697	-0.383976	0.498492
9788	AT3G19710	BCAT4	1.17174	1	-1.01915	0.999786	0.0854912	0.995132	-1.3587	0.937854	-0.366975	0.799269	-1.84891	0.112949	-1.763	0.18462	-2.49493	0.0257236	-0.151411	0.913164	-2.78687	0.0110202	-2.39843	0.0279422	-2.85202	0.00535692
5824	AT2G18540	AT2G18540	1.16937	1	-0.339591	0.999786	4.41349	0.109235	0.550711	0.999918	3.19151	0.0509737	0.641545	0.761145	4.40279	0.0212533	1.74866	0.363283	2.91436	0.0616205	-1.04928	0.5731	3.63636	0.0402828	1.50527	0.383484
5514	AT2G07698	AT2G07698	1.16889	1	0.496267	0.999786	-0.200929	0.993074	-0.0619502	0.999918	0.5959	0.584263	0.0760166	0.960789	0.884899	0.44586	0.0346071	0.987086	0.368985	0.728618	0.423157	0.696686	0.403012	0.713904	1.10023	0.283677
9178	AT3G12720	ATY53	1.14317	1	0.774341	0.999786	-0.392172	0.990107	-0.564798	0.999918	1.65974	0.323714	0.378987	0.843036	0.73538	0.647754	-0.587005	0.690224	1.23698	0.469753	0.325544	0.850619	1.55778	0.119993	-0.32781	0.79283
11768	AT3G59730	AT3G59730	1.14278	1	-0.133799	0.999786	0.0162108	0.997363	-0.134999	0.999918	0.76862	0.350372	-0.400893	0.610977	0.784955	0.229133	1.11273	0.0399285	0.7194	0.352492	0.448547	0.462722	0.516085	0.35131	0.43775	0.443409
14770	AT4G36600	AT4G36600	1.13233	1	0.859154	0.999786	3.86485	0.285846	0.32087	0.999918	4.01276	0.0265768	1.4754	0.468562	4.06691	0.0457213	1.48434	0.516091	4.3137	0.0132484	0.869435	0.679374	3.90338	0.0353674	2.01263	0.283035
6055	AT2G21510	AT2G21510	1.12501	1	0.875964	0.999786	0.408312	0.988451	-0.278367	0.999918	0.15799	0.899063	-0.951602	0.413737	-0.0103761	0.995783	-0.557679	0.66683	0.503685	0.597079	0.157794	0.897638	-0.0383011	0.974999	0.0720046	0.951117
7911	AT2G44910	ATHB-4	1.12413	0.00349133	0.786805	0.202362	0.987316	0.00787298	0.174252	0.999918	0.115861	0.809603	-0.458134	0.294656	-0.0861626	0.906755	-0.624031	0.180221	1.7776	2.54e-11	1.08659	0.000312268	0.730224	0.0194025	0.192459	0.647106
9680	AT3G18400	anac058	1.1204	1	-0.0473201	0.999786	0.165625	0.991894	-0.441991	0.999918	0.97558	0.185204	0.593158	0.468507	0.0942318	0.946227	0.161072	0.886315	1.17165	0.0794544	0.586759	0.449573	0.388851	0.629682	-0.274737	0.750793
18315	AT5G50260	AT5G50260	1.11424	1	1.19352	0.999786	0.580029	0.990107	0.292781	0.999918	2.37787	0.174028	1.12193	0.582846	1.90756	0.346934	1.21926	0.589425	2.56184	0.115136	1.6494	0.366242	1.63527	0.359458	2.00546	0.257749
7741	AT2G42870	PAR1	1.10869	0.0965609	0.583097	0.889311	0.649151	0.644324	0.317836	0.999918	0.567179	0.213232	0.429197	0.405297	0.171017	0.821965	0.176085	0.821032	2.05013	2.78e-09	1.54697	2.79e-05	0.544673	0.207171	0.3645	0.480693
14788	AT4G36770	AT4G36770	1.10144	1	0.417045	0.999786	0.64974	0.961916	0.9902	0.999918	-0.0472379	0.96478	-1.56202	0.0330644	-0.694706	0.620329	-2.29954	0.225784	0.0450364	0.960271	-0.285047	0.716824	-0.275514	0.783558	-0.444939	0.738711
7624	AT2G41510	ATCKX1	1.10023	0.723498	0.978664	0.599842	0.961277	0.253169	-0.0775245	0.999918	-0.832684	0.254983	1.02476	0.0862914	0.371282	0.645549	-0.250766	0.758748	0.293193	0.659642	1.11653	0.0393809	0.370776	0.510881	-0.240664	0.685972
7078	AT2G35300	LEA18	1.09667	1	0.176096	0.999786	2.30617	0.517373	0.589983	0.999918	2.09238	0.117423	1.79865	0.199136	3.48844	0.012982	2.05789	0.168749	2.1634	0.0842773	0.737266	0.63461	2.61244	0.0471352	2.01263	0.134465
17602	AT5G41400	AT5G41400	1.09646	0.000218843	0.382776	0.913061	0.789984	0.0288267	0.194633	0.999918	-0.351209	0.273761	-0.624715	0.0417053	-0.345871	0.386051	-0.21513	0.632696	1.05496	2.03e-05	0.58624	0.0376827	0.469433	0.107752	0.189791	0.598385
15577	AT5G06730	AT5G06730	1.09571	1	0.0873145	0.999786	0.127502	0.991962	0.651979	0.999918	0.563856	0.446985	-0.180895	0.83251	0.416563	0.618208	0.259036	0.806309	0.919734	0.12749	-0.132708	0.863989	0.321021	0.608715	0.274808	0.72065
4636	AT1G74400	AT1G74400	1.09492	1	0.425245	0.999786	0.43541	0.982194	-0.0126864	0.999918	-0.554917	0.556383	0.0588822	0.96598	0.237723	0.862659	-0.0954655	0.93796	-0.762563	0.363985	0.367923	0.679542	0.357786	0.677039	0.247951	0.763181
17021	AT5G25190	AT5G25190	1.08635	1	0.173371	0.999786	0.949904	0.772545	0.65009	0.999918	-0.50483	0.560108	-0.608106	0.496921	-0.73793	0.467539	1.04963	0.275621	2.35212	0.000100498	1.01032	0.158849	0.289904	0.740388	0.650885	0.466224
6071	AT2G21720	AT2G21720	1.08519	1	0.226857	0.999786	0.676377	0.963065	0.830088	0.999918	2.34003	0.00147507	1.28244	0.110109	1.67517	0.0471131	1.83826	0.0288611	2.4979	0.000431303	1.03144	0.203492	1.85329	0.0108335	1.88206	0.0120332
17610	AT5G41570	WRKY24	1.07366	1	0.0646222	0.999786	0.867948	0.845337	-0.350483	0.999918	1.57729	0.0260604	0.0169963	0.990013	0.545357	0.617847	0.138436	0.907344	1.69287	0.0118789	0.230327	0.81383	0.676989	0.38088	-0.0114873	0.991413
124	AT1G02470	AT1G02470	1.07125	1	-0.596299	0.999786	0.357994	0.982194	-0.211854	0.999918	1.16666	0.0541944	-0.249596	0.760787	0.607207	0.465123	0.865624	0.2332	1.09566	0.0612257	-0.372356	0.590144	0.591558	0.330723	0.531978	0.415636
18616	AT5G54470	AT5G54470	1.06907	0.0911439	1.35101	0.000645009	1.21153	0.000857115	0.417946	0.999918	-0.341561	0.51085	-0.388204	0.411408	-1.11813	0.00668066	-0.0294906	0.974596	1.35743	7.87e-05	1.08209	0.00125148	0.195396	0.653119	0.449996	0.331847
817	AT1G10480	ZFP5	1.06698	1	-1.21607	0.714593	0.025552	0.996789	-0.210426	0.999918	-0.310676	0.794943	0.70073	0.332819	1.56321	0.0214342	0.599921	0.37566	1.05914	0.150885	0.97857	0.106631	0.649862	0.371963	0.617666	0.251884
14105	AT4G28720	YUC8	1.06636	0.0363703	1.36684	0.000880213	1.77536	1.1e-07	0.572677	0.793872	0.454179	0.260815	0.172306	0.75077	0.0620931	0.93862	0.463874	0.356442	1.51142	1.44e-06	2.35554	4.81e-14	1.82856	4.75e-09	0.693278	0.0688691
5211	AT2G01200	MEE10	1.06371	1	0.44176	0.999786	1.01339	0.721939	0.470006	0.999918	-0.968587	0.233684	0.0241434	0.986785	0.139927	0.934788	-1.08838	0.444968	0.604785	0.356591	0.53066	0.537451	1.84646	0.00150475	1.25139	0.081099
7524	AT2G40370	LAC5	1.06307	1	0.190238	0.999786	0.6655	0.971994	0.0728397	0.999918	1.83757	0.045954	0.808762	0.463501	0.737206	0.575553	0.571698	0.673364	2.1944	0.0113371	1.4209	0.13598	1.1237	0.255988	0.612945	0.579997
15358	AT5G04190	PKS4	1.05986	0.654503	0.211595	0.999786	1.2044	0.0489072	0.00257939	0.999918	0.926016	0.0682158	0.976553	0.0448176	0.656629	0.270277	1.55144	0.0108335	2.08522	6.45e-07	1.93243	2.76e-06	1.05428	0.0170153	0.470498	0.508166
18581	AT5G53980	ATHB52	1.05641	1	0.737664	0.999786	0.581349	0.963606	1.09156	0.881376	0.811108	0.283383	-0.341723	0.744044	0.28632	0.832396	0.344205	0.805455	0.996095	0.140134	-0.196884	0.844477	0.807148	0.298699	1.0316	0.213095
9926	AT3G21310	AT3G21310	1.05101	1	1.16471	0.762819	-0.226722	0.991894	-0.0957195	0.999918	-0.123056	0.916177	1.46918	0.0552566	0.508022	0.642752	0.983117	0.18395	0.239982	0.803215	1.53902	0.0290729	1.00291	0.111924	0.512092	0.467969
10818	AT3G47840	AT3G47840	1.04462	1	-0.132158	0.999786	-0.381906	0.979669	0.345888	0.999918	0.647808	0.352698	-0.134947	0.891155	0.187335	0.866078	0.243206	0.795349	0.449695	0.518313	-0.232577	0.773883	0.14165	0.85128	0.298599	0.657114
4367	AT1G71200	AT1G71200	1.04357	1	-0.130587	0.999786	-0.0012711	1	-0.936186	0.999918	1.10788	0.367678	-1.01618	0.521497	-0.344475	0.854504	-0.140196	0.931559	0.198377	0.897484	-0.29029	0.852962	0.0525811	0.970117	0.610388	0.534272
718	AT1G09380	AT1G09380	1.04116	1	0.443343	0.999786	1.40842	0.127945	-0.176932	0.999918	0.120007	0.892213	0.92805	0.151345	1.64711	0.0105513	0.675361	0.320251	0.639554	0.296498	1.27887	0.0220811	2.36094	2.07e-06	0.857441	0.101677
2661	AT1G43140	AT1G43140	1.03899	1	0.839803	0.95505	0.502297	0.963065	0.345481	0.999918	0.153648	0.871189	1.41613	0.0291231	0.432206	0.653331	1.14912	0.110109	-0.0622358	0.946883	0.490812	0.559949	-0.0143221	0.987447	0.733957	0.264962
1052	AT1G13245	DVL4	1.03413	0.00124251	0.22247	0.999786	0.849432	0.0121619	0.394396	0.926742	0.379128	0.226327	0.188736	0.609485	0.391022	0.270404	0.737952	0.0159357	1.04101	4.08e-05	0.695049	0.0101687	0.803014	0.00242146	0.303783	0.358603
3811	AT1G64000	ATWRKY56	1.03037	1	0.641154	0.999786	0.678927	0.950854	-0.329965	0.999918	1.42503	0.0353237	0.257446	0.810776	0.357728	0.781092	0.0569423	0.966877	1.63568	0.00986099	0.288495	0.760487	0.968984	0.187849	-0.403133	0.637691
16165	AT5G14360	AT5G14360	1.02625	1	-0.0394682	0.999786	1.27564	0.434916	-0.322415	0.999918	0.297129	0.757814	-0.179255	0.86571	1.26601	0.131907	-0.164598	0.896918	1.08995	0.109394	-1.07677	0.157144	1.46481	0.0281849	0.0408453	0.968016
17204	AT5G28320	AT5G28320	1.0197	0.901446	-0.121187	0.999786	-0.448703	0.939461	0.0854717	0.999918	0.713279	0.221549	0.289664	0.654395	0.203836	0.79593	0.430242	0.555691	0.956697	0.05834	0.272773	0.645116	-0.22426	0.686088	0.199266	0.75846
4236	AT1G69570	AT1G69570	1.01628	0.977321	1.22491	0.211293	1.71783	0.00437242	1.29036	0.135392	1.32974	0.0106103	1.55802	0.00218187	0.0960647	0.929523	1.10524	0.0702694	2.97498	3.4e-10	2.76482	6.64e-09	1.71454	0.000449266	2.06834	2.99e-05
1693	AT1G21050	AT1G21050	1.00798	1.33e-05	0.690775	0.0228221	0.813414	0.000990029	0.105417	0.999918	0.0398672	0.905844	-0.0600057	0.867902	-0.388922	0.1711	0.0942845	0.80586	1.02909	3.12e-07	1.03915	3.42e-07	0.0441899	0.891612	-0.0711549	0.828741
5795	AT2G18180	AT2G18180	1.00749	1	-0.42633	0.999786	0.597632	0.963606	-0.474379	0.999918	1.11321	0.106086	-0.659538	0.431685	1.05014	0.259801	0.456741	0.738463	1.18294	0.0647035	-1.20624	0.0960055	2.00677	0.000810925	-0.693916	0.509694
15750	AT5G08760	AT5G08760	1.00228	1	-0.456436	0.999786	-0.534632	0.939361	-0.146687	0.999918	0.075706	0.939525	-1.25028	0.0642581	-2.0648	0.00406586	-0.877273	0.346129	0.289466	0.717501	-0.608614	0.36218	-1.81162	0.000968981	-0.618702	0.390496
1407	AT1G17345	AT1G17345	0.999124	0.886742	0.481078	0.999786	1.07092	0.299891	0.943773	0.667514	0.711349	0.202737	-0.118305	0.905456	0.524553	0.540528	0.337628	0.742391	1.18337	0.0111888	0.780072	0.1871	1.12253	0.0280584	0.492859	0.473705
10050	AT3G23030	IAA2	0.997231	8.16e-07	0.760201	0.00156846	1.18336	4.9e-10	0.451777	0.276851	0.387235	0.0706759	0.333856	0.145505	-0.0490795	0.906047	0.294165	0.270173	1.66814	1.91e-21	1.45347	5.96e-16	0.959482	2.48e-07	0.409466	0.0592472
8263	AT3G01840	AT3G01840	0.996832	1	0.348748	0.999786	0.248737	0.990107	0.0646073	0.999918	-0.0548272	0.960526	-0.274485	0.784335	0.156832	0.906299	0.122811	0.923028	-0.358906	0.681288	0.347097	0.677923	0.617323	0.388483	0.935649	0.168715
15519	AT5G06090	GPAT7	0.993422	1	0.735674	0.999786	0.721024	0.979669	0.0626142	0.999918	2.59209	0.0191428	-1.04644	0.458075	-0.312693	0.882611	-0.224584	0.910563	2.99426	0.00457429	0.768116	0.562248	-0.797652	0.552737	0.234369	0.882204
12946	AT4G14560	AXR5	0.989488	0.00753463	0.397954	0.921343	0.666435	0.183831	0.0792613	0.999918	0.288672	0.41648	-0.100506	0.826517	-0.121237	0.827187	-0.0764344	0.890902	0.919227	0.000743365	0.0869757	0.833609	0.590187	0.0455823	0.0765061	0.861511
8851	AT3G08885	AT3G08885	0.987287	1	0.593913	0.999786	-0.193418	0.991894	-0.989166	0.999918	1.5528	0.0370979	0.432761	0.677802	-0.0519049	0.977232	1.0356	0.607225	2.68403	3.93e-05	-0.252101	0.814345	0.8151	0.309613	0.723141	0.657986
1924	AT1G24260	_SEP3	0.98349	1	-0.833274	0.999786	-0.0368814	0.995852	0.44901	0.999918	1.71809	0.0407571	1.64004	0.0251803	0.482645	0.670237	1.52661	0.0717183	1.52941	0.0685224	1.58389	0.0234038	0.551334	0.476975	1.88351	0.00415386
15098	AT5G01180	PTR5	0.98316	1	-0.278554	0.999786	-0.233045	0.991324	-0.0841359	0.999918	-0.679259	0.508005	-1.01665	0.272652	-1.00952	0.308414	-1.33024	0.151437	0.327525	0.724217	0.161537	0.873859	-0.386736	0.650576	-0.493625	0.548354
4134	AT1G68360	AT1G68360	0.978039	1	-0.218801	0.999786	0.255433	0.989915	0.24291	0.999918	-0.243968	0.770119	-0.850827	0.217929	-0.0558966	0.968026	-0.299019	0.763694	-0.328534	0.654048	-0.448742	0.505005	-0.0445557	0.958105	-0.0957537	0.906044
8647	AT3G06220	AT3G06220	0.970003	1	0.619262	0.999786	0.522275	0.963065	0.61222	0.999918	0.290949	0.76177	0.350013	0.713675	-0.0906643	0.952936	1.18365	0.0733873	-1.05244	0.250805	-0.219017	0.822545	0.309358	0.679604	1.08986	0.0432378
11017	AT3G50340	AT3G50340	0.968107	0.00177489	0.524723	0.478883	0.578403	0.234767	0.0799685	0.999918	0.143628	0.686425	0.198219	0.579927	-0.048407	0.933025	0.0835825	0.862102	1.06539	8.54e-06	0.938557	0.000160024	0.33682	0.25223	0.10776	0.774535
9570	AT3G17050	AT3G17050	0.965821	1	0.33115	0.999786	0.528324	0.963065	0.385872	0.999918	0.726038	0.411581	-0.305594	0.771625	-1.12935	0.200292	-0.0484166	0.976628	1.7534	0.00923614	1.12012	0.105953	0.495214	0.502386	-0.0106798	0.992846
13834	AT4G25420	GA5	0.9645	0.88318	0.00913154	0.999786	0.313243	0.98256	0.0367742	0.999918	-1.39615	0.0106887	-1.17362	0.0481801	-1.29853	0.0671566	-1.27712	0.0860197	-0.0906782	0.891722	-0.130054	0.858844	-0.63497	0.29315	-1.0107	0.0901237
4432	AT1G72100	AT1G72100	0.957673	1	-0.128178	0.999786	3.37216	0.421118	0.795589	0.999918	2.5103	0.144695	0.608215	0.787074	4.13284	0.0350592	1.55809	0.460441	3.12084	0.0514151	-0.096202	0.966092	3.38062	0.0615638	2.04876	0.243566
18782	AT5G56620	anac099	0.956535	1	0.14647	0.999786	0.729017	0.845337	0.0125311	0.999918	1.21726	0.0702795	0.551928	0.481004	0.701064	0.37305	0.205714	0.839936	1.54701	0.0102535	1.19485	0.0464912	1.06344	0.0591002	0.440116	0.515119
13464	AT4G21020	AT4G21020	0.955948	1	0.498141	0.999786	2.63522	0.665472	1.00552	0.999918	2.78749	0.102015	0.333364	0.891434	3.44403	0.0682953	2.03735	0.304882	3.26919	0.0420202	-0.101262	0.964466	2.60656	0.134559	2.10514	0.231198
16104	AT5G13700	ATPAO1	0.949761	1	0.156231	0.999786	0.83213	0.507105	-0.204681	0.999918	1.53534	0.00147478	0.284154	0.683296	0.444154	0.579784	-0.0966696	0.915133	1.79166	6.26e-05	0.936207	0.0451197	0.820684	0.0833553	0.254629	0.648691
15080	AT4G40065	AT4G40065	0.949567	1	-0.196797	0.999786	0.239425	0.989915	1.05383	0.317657	-0.386808	0.660595	-0.725925	0.302707	-0.183685	0.862702	0.0136607	0.991764	-0.481561	0.538878	-1.00235	0.107572	-0.327935	0.610482	0.342546	0.609304
17387	AT5G38100	AT5G38100	0.941391	1	-0.167246	0.999786	-0.0205061	0.997546	-0.774976	0.999918	-0.522188	0.640157	-0.745243	0.46616	0.382745	0.771002	-0.610472	0.596173	-1.37729	0.158812	-0.172286	0.875438	-0.294739	0.774566	-0.506987	0.574865
15449	AT5G05290	EXPA2	0.940566	1	0.73183	0.999786	1.79424	0.642723	1.65031	0.968362	0.500063	0.745764	1.21099	0.341905	1.02997	0.513451	1.60211	0.334363	-0.148362	0.924409	0.335943	0.822545	1.61516	0.168035	1.44696	0.309913
19575	AT5G66080	AT5G66080	0.932883	0.000953577	0.905741	0.00158454	0.924445	0.000123114	0.542717	0.34007	0.224999	0.469521	0.364619	0.211761	0.175992	0.655191	1.0182	0.000118159	1.29307	1.3e-09	1.34689	3.02e-10	0.826098	0.000128085	1.19027	1.67e-07
16863	AT5G23370	AT5G23370	0.918201	1	0.57645	0.999786	0.0130841	0.997637	-0.538167	0.999918	0.723152	0.247115	1.51747	0.00861716	0.378605	0.676525	0.462787	0.526728	0.149941	0.843785	1.40759	0.012168	0.739623	0.175783	0.486405	0.385514
5361	AT2G03380	AT2G03380	0.914897	0.992352	-0.362277	0.999786	-0.370676	0.963606	0.509599	0.999918	0.254317	0.70371	-0.428115	0.46514	-0.176285	0.838123	0.513424	0.41348	-0.222766	0.734179	-0.34224	0.532259	-0.121122	0.835348	0.813135	0.0608026
1460	AT1G17950	MYB52	0.909017	1	1.00555	0.931886	1.10951	0.657813	-0.200617	0.999918	0.874643	0.262523	1.37689	0.0882895	1.0194	0.263512	-0.288252	0.80212	1.4105	0.0340172	1.37594	0.073304	0.752745	0.342825	-0.478483	0.563746
5229	AT2G01430	ATHB-17	0.908951	0.561735	0.107021	0.999786	0.621301	0.600313	0.453078	0.999918	1.80709	4.47e-08	0.758647	0.0636299	0.593646	0.241922	0.646644	0.152934	1.82827	2e-08	0.823375	0.02809	0.451235	0.275872	0.36582	0.379936
5197	AT2G01010	AT2G01010	0.906031	1	1.36769	0.999786	-0.168481	0.993778	-1.04407	0.999918	-0.0378846	0.986586	-0.392497	0.848214	1.34677	0.462695	0.353168	0.890348	-0.581409	0.720997	0.374913	0.837767	-0.100976	0.960209	0.219715	0.917487
18587	AT5G54050	AT5G54050	0.901286	1	-0.729202	0.989003	-0.99023	0.505488	-0.341002	0.999918	0.932049	0.157135	0.699109	0.263359	-0.0661174	0.956261	0.0666182	0.949388	0.527995	0.453321	0.511034	0.416005	0.0560165	0.937678	0.300187	0.6417
12090	AT4G00130	AT4G00130	0.895668	1	-0.183874	0.999786	0.429451	0.986123	-0.366529	0.999918	-0.0920944	0.938343	-1.12762	0.26765	-0.0823616	0.96426	-1.54508	0.165492	0.168631	0.870394	-1.41453	0.126198	-0.374586	0.71853	-0.183231	0.871135
2217	AT1G29290	AT1G29290	0.8893	1	-0.250799	0.999786	0.299647	0.989099	0.232749	0.999918	1.73435	0.00247546	0.458764	0.596182	1.4548	0.0142364	0.508635	0.625612	1.48978	0.0104211	0.846154	0.204327	0.838674	0.145569	0.580449	0.426898
4873	AT1G77200	AT1G77200	0.888336	0.873686	0.916195	0.298042	0.161066	0.990107	-0.220939	0.999918	0.2307	0.709724	0.467368	0.376242	-0.981275	0.0517607	-0.275412	0.697871	0.716724	0.108659	0.510041	0.286012	-0.210659	0.653776	-0.114894	0.84293
17484	AT5G39865	AT5G39865	0.885137	1	1.0491	0.290049	0.949342	0.242164	0.992491	0.475562	-0.0456327	0.953618	-0.0499356	0.958744	0.072882	0.945971	0.39222	0.674197	0.556794	0.28091	0.555319	0.313684	0.62904	0.191895	0.845298	0.130871
3275	AT1G54530	AT1G54530	0.881775	1	0.283561	0.999786	0.337405	0.978481	0.225669	0.999918	-0.0750524	0.923074	-0.281309	0.692864	0.0989098	0.926206	-0.33097	0.709209	-0.0502429	0.944105	-0.187671	0.783514	0.254212	0.686088	0.265221	0.692387
1204	AT1G14920	GAI	0.876653	2.96e-09	0.892276	9.62e-10	0.719419	7.33e-07	0.502045	0.00791307	0.138521	0.479638	-0.075533	0.744329	-0.0504994	0.865328	0.301857	0.111503	1.40087	3.54e-27	1.23829	4.8e-21	0.469004	0.00103591	0.604705	2.23e-05
16540	AT5G18910	AT5G18910	0.874982	1	-0.207566	0.999786	0.12318	0.993074	-0.738214	0.98931	0.551714	0.427525	-0.0969346	0.923561	0.442878	0.622923	-0.251732	0.796342	1.01103	0.0736645	0.725502	0.243603	0.607444	0.326158	0.1937	0.796668
7049	AT2G34930	AT2G34930	0.874326	1	0.00463729	0.999786	0.337196	0.988611	-0.0548317	0.999918	0.608623	0.431973	-0.79157	0.316214	-1.30342	0.10953	-0.471146	0.652548	1.48634	0.016572	0.0802646	0.931368	0.244918	0.774166	0.477157	0.554024
16701	AT5G20710	BGAL7	0.872513	1	0.355545	0.999786	0.0223971	0.996789	0.397857	0.999918	-0.106203	0.901048	-0.133944	0.881932	-0.387283	0.668334	-0.416205	0.699981	0.731308	0.202487	-0.500112	0.463673	-0.22152	0.756176	-0.166763	0.85391
18579	AT5G53950	CUC2	0.867529	1	-0.246572	0.999786	-0.211623	0.990107	-0.125859	0.999918	-0.407128	0.643396	-0.0830838	0.937882	-0.126722	0.922195	-0.638844	0.447911	0.491136	0.475846	-0.0997819	0.908703	0.0800269	0.922086	-0.212661	0.777082
14884	AT4G37850	AT4G37850	0.85898	1	-1.32074	0.648908	-0.649036	0.963065	-0.446928	0.999918	1.40301	0.0741274	1.09238	0.140456	1.15839	0.14402	1.36995	0.0816262	1.1011	0.159662	0.77311	0.313983	0.646488	0.400864	1.24415	0.0764519
16536	AT5G18840	AT5G18840	0.857806	1	0.706498	0.999786	0.366165	0.985636	-0.308744	0.999918	-1.0292	0.200354	-0.66913	0.499048	0.547094	0.571263	-0.286532	0.763694	-0.966011	0.200639	-0.533444	0.56316	0.15099	0.862758	-0.606919	0.354411
7544	AT2G40610	EXP8	0.857689	0.059721	0.703482	0.193583	0.863856	0.019601	1.16222	0.000363222	0.388895	0.243447	0.723424	0.0144774	0.29083	0.475931	1.66234	4.35e-09	2.08797	6.49e-16	2.24507	4.19e-18	1.52831	5.42e-09	1.55449	1.17e-08
5228	AT2G01422	AT2G01422	0.856595	1	1.73991	0.842024	1.32473	0.897347	-1.31229	0.999918	-0.162137	0.924175	0.240573	0.90344	0.324515	0.888694	0.213967	0.92179	1.21259	0.314664	0.440247	0.788901	1.37046	0.296365	0.973573	0.491163
19657	AT5G67020	AT5G67020	0.855261	1	-0.0263035	0.999786	0.457573	0.958264	-0.432445	0.999918	0.48796	0.405826	-0.137847	0.854526	0.24716	0.778296	-0.423472	0.597255	0.934783	0.0486175	0.20161	0.747432	0.380575	0.504331	0.0910533	0.899991
4549	AT1G73410	ATMYB54	0.854318	1	-0.68493	0.999786	-0.0179717	0.997546	-0.249473	0.999918	0.42533	0.665726	-0.307531	0.774893	-1.02525	0.314675	-0.0737157	0.956134	1.74427	0.0117933	-0.037129	0.971852	-0.0440936	0.967557	-0.538784	0.523344
3410	AT1G56320	AT1G56320	0.850109	1	0.363511	0.999786	0.284696	0.990107	0.0867793	0.999918	1.29008	0.120917	0.836375	0.374015	0.152199	0.92415	0.298095	0.817982	1.52865	0.0464261	0.974044	0.268133	0.719217	0.428092	-0.317207	0.768252
12834	AT4G13290	CYP71A19	0.849823	1	0.521729	0.999786	0.210235	0.991894	0.0971129	0.999918	1.0906	0.267844	1.43198	0.11444	0.998319	0.34607	0.887557	0.374581	1.69207	0.0451251	1.67272	0.0484193	1.2395	0.143937	1.00167	0.239951
4344	AT1G70940	PIN3	0.848524	1.14e-10	0.5604	0.000445656	0.754596	2.31e-08	0.224935	0.794251	0.332165	0.0207046	-0.0611741	0.770011	-0.106922	0.636853	0.176101	0.357874	1.25128	3.02e-25	0.758453	2.4e-09	0.511403	0.000132626	0.207334	0.19513
7651	AT2G41810	AT2G41810	0.84826	1	-0.223182	0.999786	-0.777625	0.966453	-0.0281083	0.999918	-0.441583	0.742813	0.849521	0.467305	1.03113	0.417063	0.776398	0.570834	-0.438718	0.71508	1.18603	0.259179	1.51794	0.127839	1.03562	0.338674
8275	AT3G02000	ROXY1	0.84743	1	-0.424021	0.999786	0.0489077	0.993955	0.301576	0.999918	0.985612	0.0720883	-0.0832241	0.923929	-0.277404	0.775168	-0.562944	0.425685	1.36234	0.00396185	0.170327	0.796278	-0.018631	0.980578	-0.234829	0.683259
6839	AT2G32190	AT2G32190	0.83273	1	0.209578	0.999786	0.38591	0.988611	-0.374733	0.999918	1.41459	0.0595007	0.493214	0.61775	0.358633	0.787801	-1.33302	0.206995	1.95129	0.00375123	0.881002	0.274327	-0.151376	0.886704	0.0873626	0.936171
2143	AT1G28080	AT1G28080	0.831078	1	-0.416583	0.999786	-0.182699	0.990487	0.285715	0.999918	1.55184	0.0131987	0.242563	0.736136	0.21176	0.829335	0.556296	0.474631	1.04945	0.12652	0.337229	0.573294	0.0733553	0.918714	0.627215	0.260041
6916	AT2G33205	AT2G33205	0.82958	1	0.124639	0.999786	-0.0254731	0.996141	-0.0711748	0.999918	0.711622	0.313133	0.940086	0.152483	0.476346	0.569572	0.37975	0.636732	1.39358	0.0149552	0.951762	0.126571	0.601457	0.326116	0.113889	0.883576
11051	AT3G50800	AT3G50800	0.827806	0.479129	0.844912	0.359847	0.754747	0.274972	-0.011917	0.999918	0.441924	0.286814	0.853198	0.0423535	0.174406	0.803946	0.528173	0.374947	1.66614	4.63e-08	1.50115	1.76e-05	0.485716	0.21781	0.648975	0.144283
19363	AT5G63820	AT5G63820	0.824926	1	0.272969	0.999786	0.607145	0.932886	0.497391	0.999918	1.34419	0.0507085	-0.950005	0.23344	-0.310391	0.806376	0.445938	0.713468	1.5298	0.0147921	-0.0958825	0.913858	1.1305	0.0422232	0.815322	0.278223
3250	AT1G54200	AT1G54200	0.82159	0.126045	1.14049	0.00377875	1.11198	0.000489156	0.759792	0.0904094	0.0834272	0.854865	0.440933	0.285397	0.113913	0.859802	0.0756193	0.899795	1.41654	4.57e-08	1.70388	1.1e-09	0.932856	0.000967263	0.993574	0.000264999
4715	AT1G75300	AT1G75300	0.821478	1	-0.00511209	0.999786	0.255632	0.991894	0.374433	0.999918	-0.178442	0.887791	-0.183984	0.891944	0.168968	0.921188	-0.120413	0.94102	-0.414264	0.696528	0.272798	0.807844	0.557606	0.564461	0.506158	0.628323
742	AT1G09610	AT1G09610	0.809142	1	-0.325057	0.999786	-0.170021	0.991894	0.245684	0.999918	0.124456	0.911568	-0.679062	0.386842	0.582858	0.519041	0.484018	0.604662	0.309714	0.733948	-0.202899	0.804612	0.623511	0.340008	0.751709	0.237693
3681	AT1G62190	AT1G62190	0.800536	1	-0.0592865	0.999786	0.536041	0.963065	0.705672	0.999918	-0.104555	0.91526	-0.592066	0.430019	1.33057	0.0481367	-0.0728958	0.956736	0.0883533	0.920576	-0.0278068	0.974284	1.37998	0.0163703	1.0626	0.102215
10369	AT3G27250	AT3G27250	0.79878	1	0.445579	0.999786	1.2206	0.978481	0.302871	0.999918	0.17399	0.94736	-1.25173	0.588018	-0.750841	0.806766	0.00395314	0.999104	1.05445	0.602656	-0.300332	0.904255	0.57708	0.802703	0.984032	0.662314
18857	AT5G57520	ATZFP2	0.790898	1	0.412806	0.999786	0.443185	0.991894	0.687777	0.999918	0.304254	0.884832	-1.48573	0.435174	-0.0970262	0.977232	0.423372	0.871331	0.985462	0.548014	0.863912	0.64052	0.969237	0.584436	0.986012	0.595887
5018	AT1G78955	CAMS1	0.790839	1	-0.300235	0.999786	-0.224663	0.987389	0.325308	0.999918	0.0123171	0.987294	0.184074	0.762239	0.0400235	0.967573	0.643503	0.278	0.20655	0.700707	0.12226	0.830704	-0.12349	0.823765	0.283459	0.615018
12198	AT4G01335	AT4G01335	0.784613	1	-1.10151	0.999786	1.78733	0.403552	-0.332117	0.999918	1.11487	0.260575	2.372	0.010343	1.67774	0.164193	0.478889	0.752548	1.07068	0.249893	3.2365	5.28e-05	2.9271	0.000231281	0.0261786	0.985797
16146	AT5G14130	AT5G14130	0.779012	1	0.715383	0.83457	0.830686	0.512343	0.440493	0.999918	1.6089	0.000172085	1.03801	0.0390096	-0.00839092	0.994823	0.279412	0.713468	1.616	0.00010874	1.57004	0.000415995	0.265851	0.657521	0.0380303	0.95852
270	AT1G04240	IAA3	0.777045	0.279793	0.105069	0.999786	0.59733	0.448609	0.0562083	0.999918	-0.0131708	0.980485	0.025174	0.966371	-0.230778	0.642035	-0.146937	0.779821	0.780861	0.00955305	0.040684	0.929339	0.113244	0.792207	-0.315902	0.401456
14797	AT4G36870	BLH2	0.776595	0.000110906	0.583734	0.0164963	0.559175	0.0129258	0.340854	0.539387	0.492454	0.00815758	0.167435	0.487728	0.0919508	0.782964	0.0120865	0.976152	1.0747	2.64e-11	0.472974	0.00978999	0.576829	0.000835305	0.467969	0.0100636
19501	AT5G65340	AT5G65340	0.775612	0.977321	0.829261	0.409216	0.342677	0.963065	0.294865	0.999918	0.220038	0.688591	0.00664066	0.993749	-0.193881	0.794931	-0.624771	0.310806	0.137925	0.79549	0.570166	0.205648	0.585613	0.127855	0.334148	0.481056
18689	AT5G55370	AT5G55370	0.775072	1	-0.707791	0.975583	-0.0734321	0.993133	-0.856888	0.926742	-0.529583	0.493254	0.189214	0.808932	0.386437	0.645296	0.366992	0.685896	-0.804415	0.246277	0.237221	0.721308	0.56759	0.27803	0.0736156	0.929134
7027	AT2G34655	AT2G34655	0.770136	1	-0.430482	0.999786	0.545564	0.963065	-0.238791	0.999918	-0.141331	0.884335	-0.764811	0.347346	-0.350203	0.775674	-0.487999	0.657173	0.0521685	0.953657	-0.904032	0.219886	-0.211637	0.809179	0.290583	0.731719
17376	AT5G37980	AT5G37980	0.764945	1	-0.45574	0.999786	0.330859	0.990107	-1.36245	0.835063	-0.728829	0.554988	-0.484152	0.727354	-1.14127	0.411439	-0.651196	0.632696	-0.164302	0.897528	0.119243	0.929979	-0.356244	0.77128	-0.552801	0.622075
7595	AT2G41170	AT2G41170	0.762226	0.132508	0.319134	0.999786	0.579764	0.33745	0.203003	0.999918	1.6017	1.42e-10	0.630452	0.0341051	0.0944362	0.863766	0.268999	0.531091	2.02387	7.76e-17	1.16358	7.02e-06	0.597881	0.0371329	0.343746	0.301177
6523	AT2G28050	AT2G28050	0.762084	0.703316	0.569089	0.694314	0.628475	0.425257	0.834973	0.135337	-0.0882987	0.870395	-0.19037	0.705253	-0.224389	0.712439	0.225845	0.702577	1.03329	0.00145739	-0.0734657	0.884474	0.339825	0.376932	0.422254	0.284265
7895	AT2G44700	AT2G44700	0.762004	1	-0.117551	0.999786	0.0767847	0.993133	-0.324277	0.999918	0.156213	0.846541	0.0581907	0.951835	0.154572	0.884645	-0.749197	0.315372	0.57247	0.322029	0.258151	0.69879	0.4951	0.37014	-0.654008	0.246204
4728	AT1G75450	ATCKX6	0.760925	0.974741	1.30645	0.0101421	1.54329	0.000153985	0.723255	0.530246	-0.332423	0.503858	0.248283	0.663936	0.163745	0.825985	0.310637	0.610183	1.4149	6.24e-05	1.70982	2.75e-06	1.07519	0.0043644	1.44635	6.61e-05
1556	AT1G19190	AT1G19190	0.759579	1	-0.276447	0.999786	0.533253	0.897347	-0.336219	0.999918	0.649957	0.265927	-0.928532	0.115725	0.0743229	0.94953	0.182498	0.82853	0.659677	0.22327	-0.203755	0.750485	0.0636175	0.92973	-0.567376	0.300363
13390	AT4G19720	AT4G19720	0.758998	1	0.137288	0.999786	0.834368	0.892868	0.0864663	0.999918	1.58878	0.0432644	0.0395862	0.976478	0.387708	0.770168	0.357798	0.753815	1.6432	0.0277728	-0.238515	0.809562	0.0416252	0.971728	-0.346089	0.709198
13149	AT4G16770	AT4G16770	0.758583	0.0533748	0.297507	0.994189	0.707503	0.0379793	0.406657	0.816865	-0.178439	0.605802	-0.370394	0.230003	0.0920121	0.856815	0.113434	0.812193	0.406266	0.127017	0.21239	0.49417	0.48744	0.0635623	0.112436	0.762997
5842	AT2G18790	PHYB	0.758124	2.11e-11	0.741709	8.59e-11	0.713634	2.48e-10	0.482754	0.000276867	-0.220592	0.0954479	-0.292587	0.0227158	-0.354868	0.00804453	-0.07593	0.703986	0.776657	2.75e-13	0.574434	2.09e-07	0.414112	0.000349368	0.505612	9.37e-06
10732	AT3G46660	UGT76E12	0.756945	1	-0.166336	0.999786	0.120467	0.993074	1.23193	0.7513	0.729906	0.294511	-0.626052	0.367299	-0.169798	0.899929	1.62064	0.0711424	1.08808	0.0650837	-0.678402	0.287751	0.129613	0.879503	0.325976	0.776747
5446	AT2G04852	AT2G04852	0.752284	1	-0.0263786	0.999786	0.351553	0.98256	0.0756788	0.999918	0.818019	0.209365	0.28949	0.712343	0.907138	0.206625	0.798333	0.189234	0.101645	0.904944	0.601438	0.322884	1.06448	0.0491405	0.957011	0.048411
3297	AT1G54870	AT1G54870	0.752154	1	-1.87881	0.83457	3.30004	0.116919	-0.161749	0.999918	2.80542	0.0332838	0.424625	0.811333	3.68578	0.00992437	2.27404	0.106547	3.05842	0.0148519	-0.774723	0.612157	3.28944	0.0131068	2.84341	0.0232996
18871	AT5G57660	COL5	0.752153	0.00554914	1.05819	1.45e-06	1.15751	2.35e-08	1.27344	9.2e-10	1.07705	5.33e-08	0.864563	2.39e-05	0.142973	0.681296	1.05733	8.8e-07	1.75632	1.58e-20	1.44861	5.49e-14	0.858189	2.21e-05	1.06758	1.39e-07
2619	AT1G35610	AT1G35610	0.752121	1	0.353144	0.999786	-0.0283997	0.996141	-0.879002	0.926742	-1.26036	0.166566	0.347662	0.695894	0.579986	0.527169	-0.253861	0.817588	0.152742	0.86492	-0.0337995	0.971725	0.493564	0.47112	-0.00405401	0.996504
11008	AT3G50190	AT3G50190	0.750678	1	-0.329729	0.999786	-0.229592	0.990107	-0.424947	0.999918	1.0823	0.137157	0.963545	0.18078	0.516291	0.594365	1.08623	0.170396	0.51018	0.531353	0.413031	0.616831	0.352605	0.645426	0.820458	0.243992
3511	AT1G59725	AT1G59725	0.747856	1	0.138215	0.999786	0.434776	0.899944	-0.0248576	0.999918	0.213104	0.695452	0.562709	0.168001	0.619208	0.248107	0.0758297	0.922457	0.825379	0.0268902	0.0707549	0.896515	0.936979	0.00817744	0.192255	0.695966
411	AT1G05835	AT1G05835	0.747848	0.775179	1.27152	0.00273485	1.21422	0.00198362	0.381796	0.999918	-0.689453	0.0928124	-0.442794	0.335614	0.169783	0.794984	-0.0459213	0.948924	0.429613	0.262106	1.08669	0.00144499	1.1221	0.00067603	0.350631	0.408199
7736	AT2G42800	RLP29	0.744322	1	1.36978	0.012714	1.21533	0.010275	0.887392	0.225628	-0.0457245	0.94754	-0.476167	0.46616	-0.0457561	0.965785	-0.525916	0.421311	0.405603	0.400563	0.774216	0.0978342	0.804017	0.0485347	0.406582	0.391247
14072	AT4G28320	MAN5	0.744004	0.469051	0.298965	0.999786	0.090872	0.991894	0.067482	0.999918	-0.149148	0.750784	-0.766555	0.0396534	-0.239376	0.652486	-0.24999	0.606966	0.284285	0.438672	-0.186378	0.653857	-0.0329774	0.941031	-0.252241	0.483974
4193	AT1G69050	AT1G69050	0.743996	1	0.285316	0.999786	0.434138	0.963065	-0.380066	0.999918	0.29508	0.659136	-0.0103445	0.991683	0.260937	0.761488	-0.678282	0.354595	0.648514	0.216587	0.379376	0.542305	0.125659	0.851288	0.0483688	0.949284
3928	AT1G65480	FT	0.74383	1	1.39821	0.943219	2.01247	0.83553	4.98924	1.79e-28	-3.24325	0.236863	-4.00532	0.119235	-2.27632	0.608018	-5.15319	0.0410968	-0.838278	0.708843	-1.07994	0.562102	-0.296748	0.92057	2.34021	0.000139758
6053	AT2G21490	LEA	0.743418	1	-0.21066	0.999786	3.34197	0.549042	0.747097	0.999918	4.24945	0.0295486	0.722312	0.766783	4.60941	0.0310206	2.62388	0.22036	4.43509	0.0178278	-0.0887796	0.971381	4.31041	0.0279422	2.79566	0.142064
8045	AT2G46495	AT2G46495	0.742963	1	-0.271233	0.999786	-0.659631	0.963065	0.968101	0.999918	-0.0546471	0.965915	-0.778384	0.397196	0.313146	0.815253	0.244491	0.865974	-0.0756715	0.945214	-1.13215	0.168643	-0.915419	0.29184	0.278966	0.802701
18992	AT5G59010	AT5G59010	0.741829	0.000134939	0.80637	3.99e-05	0.594356	0.00376602	0.525908	0.0327826	-0.310379	0.129235	-0.144986	0.575899	-0.239161	0.353835	-0.0800912	0.807827	0.231185	0.230449	0.684706	7.36e-05	0.167143	0.42918	0.377476	0.0441485
825	AT1G10550	XTH33	0.739043	0.654503	-0.549803	0.798966	0.715834	0.299678	0.357683	0.999918	0.314897	0.449741	-0.102759	0.850543	0.302822	0.593771	0.658444	0.155284	1.07511	0.000469089	0.628618	0.0674147	0.126119	0.791299	0.168314	0.741867
8183	AT2G48090	AT2G48090	0.737698	1	-0.353404	0.999786	-0.0861609	0.993133	-0.00743587	0.999918	0.265709	0.742131	-0.411745	0.595293	-0.908489	0.265909	-0.349909	0.71343	-0.191783	0.811197	-1.46842	0.0199225	-0.53746	0.391966	-0.190865	0.802218
452	AT1G06350	AT1G06350	0.73564	1	1.67528	0.0839472	2.16355	0.00245865	-0.282267	0.999918	0.0360533	0.975282	0.228809	0.824521	0.665671	0.527169	0.310414	0.781821	1.48577	0.0146548	2.32084	4.12e-05	2.91105	1.94e-07	0.0575787	0.954135
11022	AT3G50400	AT3G50400	0.734819	1	-0.0469171	0.999786	0.803776	0.927304	0.465586	0.999918	2.21218	0.00294347	0.5966	0.532645	0.112763	0.944275	0.11244	0.937154	2.42055	0.00074174	1.02515	0.215873	0.763528	0.382931	0.376261	0.709383
1844	AT1G23050	AT1G23050	0.734237	1	0.363261	0.999786	0.78918	0.217915	0.00405063	0.999918	0.986141	0.00831783	0.666678	0.12162	1.05637	0.00865259	0.744393	0.223633	1.23229	0.000290229	1.14851	0.000737489	1.22536	8.63e-05	1.20837	0.00242498
24	AT1G01260	AT1G01260	0.733526	0.000114806	0.925074	5.96e-08	0.651585	0.000359392	0.119433	0.999918	0.0507604	0.845595	0.184083	0.414372	0.0292612	0.939692	0.110264	0.705801	1.18573	2.17e-15	0.984799	2.43e-10	0.710299	4.85e-06	0.448353	0.00932748
17309	AT5G36140	CYP716A2	0.733471	1	0.414477	0.999786	0.39001	0.963065	-0.0531656	0.999918	0.186286	0.808521	-1.00189	0.126031	-1.28148	0.0492985	-1.52917	0.00382665	-1.18295	0.0723132	-0.176662	0.804612	-1.82744	0.00026211	-1.35274	0.00121353
3832	AT1G64320	AT1G64320	0.732291	1	0.771961	0.73071	0.0704102	0.993133	0.500756	0.999918	0.838914	0.162102	-0.147652	0.858499	-0.0112057	0.993005	0.0137301	0.990449	-0.255296	0.741568	-0.284059	0.673764	0.287351	0.625083	0.33551	0.571349
6608	AT2G29130	LAC2	0.7317	1	0.28029	0.999786	0.109358	0.993074	0.81446	0.809091	0.319656	0.692355	1.29289	0.017121	0.295689	0.735531	1.8937	0.000214195	0.263515	0.728887	1.41353	0.00482254	0.204323	0.750994	2.03404	4.75e-06
15924	AT5G11242	AT5G11242	0.731437	1	0.0374459	0.999786	-0.365948	0.982444	1.03547	0.699471	0.123915	0.889901	-0.258085	0.782398	-0.0216352	0.988515	0.0188417	0.990449	0.00492589	0.995778	-0.0745768	0.932457	-0.218663	0.773722	0.83887	0.231086
14863	AT4G37580	HLS1	0.730029	0.974874	-0.0220313	0.999786	-0.0927102	0.991962	0.103203	0.999918	0.0509142	0.930097	0.201946	0.720765	0.00162227	0.998578	-0.271653	0.657911	0.212325	0.642687	0.667632	0.0898268	-0.087814	0.866816	-0.262861	0.563525
14444	AT4G32800	AT4G32800	0.728476	1	0.376851	0.999786	-0.430043	0.963065	-0.806085	0.554007	-0.222645	0.741864	-0.203847	0.798493	-0.230835	0.79593	-0.821184	0.170659	0.00792445	0.990678	-0.429985	0.502309	-0.507291	0.331761	-1.1627	0.00832792
13215	AT4G17480	AT4G17480	0.727441	1	-0.4908	0.999786	0.18742	0.991894	-0.848086	0.844837	0.469483	0.567225	-0.0529205	0.962706	0.391678	0.700558	-0.349682	0.703225	0.714231	0.295273	-0.742206	0.293846	0.321949	0.669708	-0.190405	0.80299
11958	AT3G62100	IAA30	0.726865	1	-0.307209	0.999786	1.20965	0.0553757	0.452467	0.999918	0.570605	0.219252	-0.173987	0.781211	0.473925	0.568323	0.646619	0.297457	1.49066	1.52e-05	-0.154657	0.783638	0.880921	0.0667636	0.015699	0.983707
8413	AT3G03530	NPC4	0.726584	1	0.302855	0.999786	0.568933	0.96765	-0.578807	0.999918	0.175532	0.877888	-0.2492	0.83535	-0.598783	0.624764	-0.991785	0.311676	0.931373	0.256069	0.122007	0.912948	-0.0421479	0.971692	-0.610723	0.495056
1794	AT1G22470	AT1G22470	0.72246	1	0.0219089	0.999786	0.453959	0.938552	0.195082	0.999918	0.804799	0.0810182	-0.0568194	0.945071	-0.0846124	0.93379	0.203037	0.801172	0.505635	0.286707	-0.161277	0.800107	0.162581	0.786436	0.109558	0.87058
13592	AT4G22490	AT4G22490	0.721479	1	0.495808	0.999786	0.899462	0.910108	-0.654787	0.999918	-0.0197714	0.989505	-0.00266267	0.99855	0.680714	0.598417	0.843978	0.351798	0.162195	0.886645	1.31729	0.128678	1.82226	0.0229249	0.501936	0.566198
10951	AT3G49510	AT3G49510	0.721459	1	-0.0564806	0.999786	-0.0684982	0.993133	-0.590634	0.999918	-0.000541876	1	-0.339613	0.650761	-0.40744	0.621294	-0.41537	0.614795	-0.00886679	0.991263	-0.477094	0.46035	-0.390335	0.495164	-0.8872	0.104447
3653	AT1G61800	GPT2	0.720729	1	1.91033	0.999786	1.30172	0.975565	-0.197107	0.999918	-0.367822	0.886299	-1.09252	0.667466	-1.6106	0.542409	-1.41711	0.592769	0.975589	0.638064	0.933706	0.690579	-1.65577	0.435213	-1.9068	0.369399
13673	AT4G23590	AT4G23590	0.719668	0.986029	0.445335	0.999786	0.0425898	0.993955	-0.357184	0.999918	0.445341	0.302932	1.087	0.00395381	0.649943	0.110787	0.894209	0.00892069	0.248285	0.580474	1.10732	0.00167279	0.67844	0.0310039	0.850137	0.0032159
12576	AT4G09480	AT4G09480	0.719643	1	0.209146	0.999786	0.223901	0.990107	0.0066456	0.999918	0.128593	0.897257	-0.930228	0.264926	-0.262134	0.832396	-1.11632	0.23599	-0.129845	0.887549	-0.893413	0.2447	-0.0607045	0.946798	-0.765664	0.305832
12380	AT4G03400	DFL2	0.718157	0.813419	0.670266	0.508975	0.615224	0.551443	0.71857	0.349672	0.0114254	0.985235	0.267564	0.560297	-0.0448804	0.951917	0.351813	0.468948	0.457799	0.212417	1.04739	0.00192759	0.808991	0.0196685	0.965156	0.00480595
15374	AT5G04370	NAMT1	0.716494	1	0.203325	0.999786	1.05231	0.143883	-0.0762109	0.999918	0.868026	0.0597205	1.14733	0.0101395	1.24931	0.00808916	0.928888	0.0774204	1.38645	0.000697676	0.969886	0.0295662	1.635	5.77e-05	1.09079	0.0137585
8825	AT3G08570	AT3G08570	0.716368	0.78307	0.515462	0.818614	0.737292	0.222103	0.559968	0.752307	0.632341	0.0825423	-0.0215573	0.974719	0.363786	0.46734	0.109267	0.869016	0.496726	0.167561	0.658949	0.0584985	0.741595	0.0254444	0.756171	0.0296435
18243	AT5G49350	AT5G49350	0.711455	1	-0.0625329	0.999786	0.760521	0.907882	-0.434636	0.999918	0.271015	0.779006	0.167228	0.879125	-0.0940527	0.94953	-0.746211	0.419292	1.22183	0.0797498	0.155694	0.876718	0.566576	0.493506	-1.06619	0.15139
9961	AT3G21755	AT3G21755	0.704978	1	0.238043	0.999786	0.496436	0.963065	0.0750774	0.999918	1.1713	0.0307933	0.397453	0.593916	0.96056	0.132839	0.233159	0.800242	1.68443	0.000622785	0.625875	0.322839	1.44287	0.00425902	0.672002	0.259409
17458	AT5G39450	AT5G39450	0.704932	0.703316	0.09226	0.999786	0.279877	0.963065	-0.20336	0.999918	0.741422	0.0244514	-0.162918	0.725232	0.0356418	0.961762	0.212261	0.675442	0.5812	0.0778954	0.107954	0.80303	0.420686	0.211366	0.105619	0.811322
16874	AT5G23460	AT5G23460	0.704527	0.476056	0.00393428	0.999786	0.349893	0.857351	-0.447926	0.934819	0.758081	0.0103544	0.223227	0.559133	-0.0374042	0.957232	0.0258948	0.969802	0.891293	0.00121127	0.100467	0.799765	0.167877	0.640435	0.047185	0.919542
6163	AT2G23060	AT2G23060	0.703183	1	-0.354944	0.999786	0.86136	0.855052	-0.302822	0.999918	0.219399	0.826691	-0.36751	0.713994	0.821976	0.379725	-0.721072	0.465812	0.534999	0.497118	0.691285	0.383438	1.4616	0.0304049	0.820415	0.266948
5926	AT2G19970	AT2G19970	0.701981	1	0.431488	0.999786	0.693958	0.968265	-0.0699076	0.999918	0.775856	0.528817	1.22074	0.252937	0.906348	0.482434	-0.877357	0.525208	-0.184394	0.897484	0.248242	0.853748	0.682835	0.534043	-1.19988	0.250819
4803	AT1G76410	ATL8	0.701354	1	0.596932	0.999786	0.541511	0.959268	0.102442	0.999918	0.443747	0.565898	1.15483	0.071624	0.497177	0.581698	0.41068	0.671237	0.649247	0.315194	1.38324	0.0165773	1.50832	0.00339809	0.914184	0.130218
14878	AT4G37770	ACS8	0.700013	1	1.21887	0.73071	3.58316	8.07e-06	-0.174438	0.999918	-0.378444	0.772864	-1.68597	0.0934129	0.699042	0.634394	0.358845	0.822173	2.60296	0.000443159	2.37804	0.000702091	2.47102	0.00145344	0.24489	0.849323
11955	AT3G62070	AT3G62070	0.699725	0.894094	0.321871	0.999786	0.491153	0.772545	0.738469	0.526993	0.64543	0.0769754	0.474931	0.236706	0.390012	0.450709	0.826483	0.0938752	1.64096	1.13e-08	1.44039	7.74e-07	1.48702	1.55e-07	1.52377	7.06e-06
8425	AT3G03660	WOX11	0.699266	1	0.672878	0.999786	0.595287	0.932886	0.410612	0.999918	1.43296	0.0105785	0.460053	0.606473	-0.0356902	0.982077	-0.0439383	0.977673	2.06701	3.29e-05	0.533577	0.497203	0.00361548	0.997421	0.029307	0.978569
17346	AT5G37400	AT5G37400	0.697508	1	0.649921	0.752205	0.303583	0.966378	0.33081	0.999918	0.561939	0.179605	1.13195	0.00362671	0.79126	0.0764459	0.777569	0.0827985	0.239519	0.605216	0.766815	0.0610234	0.603511	0.110245	1.06193	0.00131421
609	AT1G08165	AT1G08165	0.697056	1	0.121219	0.999786	0.233088	0.991324	-0.0299432	0.999918	-3.00191	0.00606624	-1.30965	0.201892	-0.366335	0.788059	-1.82311	0.0622209	-2.4672	0.0129179	-1.04867	0.263428	-0.540392	0.532621	-0.971954	0.197681
8106	AT2G47160	BOR1	0.693715	6.23e-06	0.526393	0.00398919	0.415352	0.0476836	0.476624	0.0155471	0.702353	2.9e-07	0.766805	2.65e-08	0.525904	0.000675738	0.574659	0.000239896	1.21657	2.64e-21	0.812982	1.73e-09	0.70345	2.96e-07	0.890647	6.49e-11
4584	AT1G73830	BEE3	0.693592	0.848005	0.270528	0.999786	0.918844	0.0409926	1.00733	0.0442194	0.623704	0.0818674	0.279244	0.534079	0.131671	0.83926	0.58346	0.222585	0.978974	0.00195336	0.609495	0.085638	0.317521	0.422434	-0.555558	0.197758
5998	AT2G20825	ULT2	0.692661	1	0.42281	0.999786	2.31656	0.43836	-1.27799	0.999918	1.46896	0.194462	-1.11285	0.523249	1.05036	0.635159	-2.3282	0.292115	2.17524	0.0289344	-0.057135	0.975109	0.86893	0.597224	-1.22458	0.435601
9760	AT3G19380	PUB25	0.689924	0.0533748	0.650837	0.0614082	0.424821	0.392694	0.17096	0.999918	-0.276476	0.342618	-0.376075	0.194277	-0.749975	0.00472022	0.112571	0.790814	0.746613	0.000551231	0.73003	0.000860171	0.127923	0.649331	0.114154	0.721705
15016	AT4G39364	AT4G39364	0.689675	1	-0.65504	0.999786	-0.939433	0.742611	0.115442	0.999918	1.20705	0.0555315	0.931286	0.122876	0.819654	0.255846	-0.413772	0.690809	1.58653	0.00466198	0.698444	0.257553	0.561582	0.365698	0.913772	0.106422
12391	AT4G03540	AT4G03540	0.688898	1	0.324288	0.999786	1.0032	0.963065	-0.0253682	0.999918	1.698	0.152332	0.0194139	0.992301	-0.785874	0.654158	-0.851974	0.608063	1.8873	0.0859617	0.598788	0.668823	0.00227214	0.999025	-0.0781647	0.963193
13735	AT4G24275	AT4G24275	0.688522	0.507928	0.805472	0.0974109	0.860008	0.0220185	0.160451	0.999918	0.185759	0.63815	-0.0549034	0.916621	0.128558	0.817922	-0.00272678	0.997191	1.04799	0.000125606	0.983294	0.000550985	0.50876	0.100858	0.13801	0.747127
18626	AT5G54585	AT5G54585	0.68735	0.775179	1.66115	5.61e-07	1.74538	4.46e-10	1.06951	0.0264174	-0.208799	0.643804	1.34014	3.09e-05	0.23766	0.656106	1.23647	0.00134428	1.17006	6.58e-05	2.07316	6.91e-13	1.3875	5.24e-07	1.32222	6.08e-05
17379	AT5G38005	AT5G38005	0.685991	1	-0.294589	0.999786	-0.20532	0.989915	0.0384354	0.999918	0.944491	0.0318224	0.20606	0.735466	0.0025771	0.997999	0.0288958	0.974571	0.532959	0.254279	0.139323	0.811641	0.112275	0.843504	0.22727	0.675897
11942	AT3G61930	AT3G61930	0.685991	1	0.0561906	0.999786	0.0841277	0.993133	-0.140325	0.999918	0.38921	0.546826	-0.0955578	0.915134	0.0756272	0.947136	-1.04228	0.150357	0.590596	0.279044	0.0340299	0.965326	-0.1569	0.822491	-0.695362	0.251526
17998	AT5G46330	FLS2	0.685308	1	1.79475	0.0110001	1.40928	0.0350305	2.24075	2.86e-06	-0.79715	0.296255	-0.787007	0.380075	-0.0730565	0.957634	-0.354958	0.725168	0.395405	0.552414	1.20208	0.0409333	0.516137	0.403482	-0.541645	0.431057
10085	AT3G23550	AT3G23550	0.685082	1	-0.94807	0.999786	-1.19973	0.712252	-0.0730548	0.999918	-0.145019	0.911332	-1.13561	0.294656	-0.740506	0.549636	0.174346	0.866215	-1.64931	0.145896	-2.46072	0.0184337	-2.54634	0.00397226	-1.19025	0.0605393
1751	AT1G21830	AT1G21830	0.68483	0.000134939	0.337797	0.449884	0.889474	2.83e-09	0.186923	0.999918	0.153878	0.457005	-0.138996	0.545681	0.257016	0.255717	0.0393955	0.908266	1.04999	6.31e-14	0.563049	0.000310652	0.556533	0.000281766	-0.104651	0.646981
10899	AT3G48790	AT3G48790	0.684164	1	0.213141	0.999786	0.558876	0.838915	0.472444	0.999918	0.580321	0.354184	0.728436	0.16191	0.0230473	0.983634	-0.360944	0.687623	0.591212	0.30192	0.756706	0.11797	0.819827	0.0529401	0.0296139	0.9697
10598	AT3G44310	ATNIT1	0.684161	0.00554914	1.09424	1.39e-08	1.08258	1.28e-08	0.84102	4.77e-05	-0.206826	0.376226	-0.334401	0.125643	-0.0208919	0.961905	-0.251424	0.328858	0.716467	8.99e-05	0.757419	4.35e-05	0.947109	2.03e-07	0.514191	0.00950556
2333	AT1G30730	AT1G30730	0.68358	1	0.339453	0.999786	-0.0733846	0.993133	0.609863	0.999918	0.580099	0.286971	0.401484	0.553252	0.0775503	0.940351	0.214033	0.823035	0.925292	0.0447936	0.976283	0.0534004	-0.0741675	0.913696	-0.0718991	0.930311
18426	AT5G51800	AT5G51800	0.681795	1	1.35767	0.448835	-0.453007	0.963065	-0.397033	0.999918	1.01349	0.0871546	1.70368	0.0106945	-0.475926	0.567338	-0.310522	0.696797	1.27117	0.0152787	1.64168	0.00978921	0.100773	0.877106	-0.346099	0.533057
9975	AT3G22100	AT3G22100	0.681435	1	-0.774088	0.999786	0.188708	0.991894	-1.74588	0.385063	1.24982	0.17365	0.654357	0.423752	1.03049	0.291304	0.553084	0.611726	2.40991	0.000522358	0.551842	0.484505	1.20053	0.0913655	1.31047	0.045645
998	AT1G12570	AT1G12570	0.680789	1	2.04963	0.187662	1.55769	0.235428	1.26694	0.778394	1.24978	0.200568	1.42382	0.155127	0.398119	0.779182	-0.428915	0.80412	0.0671592	0.961018	2.54594	0.00101059	1.83326	0.00740843	1.23887	0.151366
17034	AT5G25460	AT5G25460	0.679458	0.0196381	0.837758	0.00050232	1.03113	9.2e-07	0.738904	0.00294452	0.497081	0.0214397	0.693283	0.00079199	0.325883	0.220283	0.692932	0.0016072	1.61029	4.34e-18	1.62919	4.19e-18	1.12209	5.75e-09	0.797549	7.27e-05
2343	AT1G30850	RSH4	0.679245	1	0.099748	0.999786	0.283185	0.988611	-0.132323	0.999918	0.917445	0.118025	-0.334427	0.671735	-0.189641	0.858768	-0.418267	0.643019	0.772239	0.174571	0.133418	0.867545	-0.399516	0.553698	0.296505	0.679618
4975	AT1G78480	AT1G78480	0.678393	1	-0.655655	0.998246	0.310758	0.988451	0.534147	0.999918	0.375486	0.619609	-0.170919	0.842898	-0.482047	0.641667	-1.31919	0.14484	0.702929	0.247812	0.0987803	0.900976	0.432764	0.532319	0.0626837	0.9469
7326	AT2G38120	AUX1	0.677561	4.96e-07	0.549849	0.000257123	0.474185	0.00205443	0.565611	8.07e-05	0.0544361	0.773886	0.180864	0.257321	0.100819	0.639331	0.414572	0.00428365	0.704659	5.74e-09	0.649485	1.26e-07	0.360714	0.00675942	0.432632	0.00099659
17436	AT5G38900	AT5G38900	0.676314	1	-0.435275	0.999786	-0.321472	0.986123	0.395377	0.999918	-0.000719627	1	-0.204821	0.806831	-0.456021	0.653604	0.223498	0.812775	-0.17381	0.827879	-0.503892	0.448025	-0.538546	0.414823	-0.783461	0.203811
10259	AT3G25950	AT3G25950	0.675841	1	0.196274	0.999786	-0.510942	0.963606	0.403412	0.999918	0.264212	0.767797	0.343828	0.725161	0.21822	0.844298	0.0604441	0.962365	-0.386009	0.641623	1.14598	0.0858566	-0.188716	0.812909	0.529253	0.465155
3090	AT1G52190	AT1G52190	0.675643	0.050452	1.68996	9.69e-18	1.55996	1.19e-17	1.15404	3.71e-08	0.671482	0.00212103	1.07627	3.7e-07	0.921257	2.34e-05	1.4748	3.03e-13	1.33721	1.87e-12	2.09656	1.8e-29	1.77055	7.02e-24	1.68751	1.15e-19
4857	AT1G77010	AT1G77010	0.67519	1	-0.170378	0.999786	0.163379	0.991894	-0.58836	0.999918	0.528765	0.50205	-0.420302	0.632869	0.30559	0.810547	0.474142	0.546293	-0.129015	0.889876	-0.962799	0.187619	0.844878	0.191803	-0.239337	0.741681
15328	AT5G03795	AT5G03795	0.674349	1	-0.626152	0.954552	0.51544	0.857351	-0.0262666	0.999918	0.513349	0.35027	-0.657178	0.264959	0.342856	0.637202	-0.144469	0.867214	0.0372639	0.956926	-0.0902935	0.89075	-0.225001	0.696	0.336578	0.507396
3656	AT1G61830	AT1G61830	0.674018	1	0.529981	0.999786	-0.23312	0.989915	-0.535606	0.999918	0.55928	0.358096	1.18536	0.0204477	0.533598	0.397972	-0.0972818	0.91254	0.0766345	0.918038	0.458204	0.45802	-0.0962509	0.881879	-0.0549118	0.93588
14044	AT4G27970	SLAH2	0.672245	1	-0.340486	0.999786	-0.109653	0.991962	-0.494578	0.999918	0.127292	0.850095	-0.0561908	0.943661	-0.203971	0.803963	0.453812	0.494767	0.499011	0.312691	-0.378074	0.491275	-0.476336	0.352318	-0.154884	0.815643
10254	AT3G25905	CLE27	0.670729	1	0.437749	0.999786	-0.747662	0.820165	-0.565439	0.999918	0.0269161	0.97602	-0.367277	0.642196	-0.398462	0.669708	-1.6569	0.0398596	0.22127	0.738731	-0.944466	0.141692	-0.578188	0.336951	-0.612756	0.336262
14412	AT4G32430	AT4G32430	0.669425	0.850261	0.135069	0.999786	-0.318157	0.941446	0.211081	0.999918	0.0484953	0.925315	0.121434	0.81682	0.173693	0.752688	0.42992	0.292508	-0.385843	0.331162	0.14613	0.743308	-0.183828	0.635966	0.524025	0.0841194
8479	AT3G04370	PDLP4	0.665402	1	-0.0666289	0.999786	0.581026	0.941815	-0.661375	0.999918	0.711215	0.37497	0.653621	0.405802	0.0458695	0.97525	-0.12709	0.898012	1.49418	0.0166171	0.414392	0.607445	0.281295	0.713639	-1.09477	0.0519014
2913	AT1G49570	AT1G49570	0.663674	1	-0.761915	0.999786	0.333299	0.991962	0.0454409	0.999918	1.26474	0.432506	-0.836582	0.643263	-0.610876	0.791382	-1.26415	0.525955	1.48089	0.303941	0.500624	0.784032	-0.461631	0.799465	-2.2656	0.146268
10912	AT3G48970	AT3G48970	0.663563	1	0.256027	0.999786	0.0106526	0.997546	0.620315	0.917728	0.427357	0.403609	0.362591	0.545319	0.79618	0.116308	0.445058	0.513291	0.488931	0.284103	0.730739	0.116257	0.582877	0.190413	0.704217	0.12978
2706	AT1G44830	AT1G44830	0.663304	1	-0.466562	0.999786	0.535534	0.963065	1.039	0.752374	0.257971	0.761751	-0.535946	0.487278	0.670068	0.434079	-0.0531329	0.973512	0.0402701	0.962004	-0.343665	0.64627	0.53187	0.440651	0.756844	0.312788
18020	AT5G46680	AT5G46680	0.66082	1	-0.279487	0.999786	0.200569	0.989915	0.166112	0.999918	0.461673	0.358729	0.0271492	0.972016	0.621646	0.250687	0.655921	0.159807	0.337601	0.49219	-0.278986	0.585124	0.462639	0.293971	0.590522	0.123831
14399	AT4G32285	AT4G32285	0.660446	1.67e-10	0.37974	0.00639861	0.272261	0.117128	0.14515	0.99801	0.0188639	0.910365	0.0203738	0.914888	-0.10562	0.527288	-0.000129505	0.999377	0.572556	6.47e-09	0.487281	1.78e-06	0.115234	0.371398	0.203388	0.086343
3765	AT1G63295	AT1G63295	0.659135	1	0.0375951	0.999786	-0.223521	0.990107	0.0702784	0.999918	-0.286332	0.738367	0.0570657	0.9611	-0.390987	0.694816	0.181094	0.864967	-0.242543	0.757162	-1.17904	0.104897	-0.747753	0.242861	0.153404	0.85535
8364	AT3G02940	MYB107	0.659126	1	0.610698	0.986168	0.568292	0.88633	0.595896	0.999918	0.932795	0.0607718	0.204936	0.795588	0.222908	0.815159	0.285818	0.776451	0.865622	0.0729359	0.416864	0.501749	0.492484	0.371682	0.451055	0.494959
11902	AT3G61460	BRH1	0.658691	0.0122344	0.508389	0.153789	0.69482	0.0024811	0.121001	0.999918	-0.303373	0.178277	-0.539155	0.0109181	-0.227378	0.436882	-0.0726518	0.841603	0.721683	8.73e-05	0.351229	0.101177	0.225074	0.334078	-0.0559978	0.85505
7777	AT2G43310	AT2G43310	0.65732	1	0.38166	0.999786	0.583946	0.859655	1.26607	0.0900703	0.380003	0.587731	-1.0085	0.0937806	0.253363	0.781987	0.0195146	0.988087	0.650054	0.251848	-0.441342	0.459336	0.461039	0.398058	0.121798	0.878472
12001	AT3G62690	ATL5	0.656766	0.577185	0.456276	0.694633	0.115991	0.990107	0.0373194	0.999918	0.621676	0.0358993	0.4345	0.162044	0.174181	0.696922	0.435957	0.170659	0.561607	0.0527794	0.713269	0.00536779	0.413066	0.110894	0.480999	0.0552551
1060	AT1G13340	AT1G13340	0.656118	1	0.622052	0.999786	-0.303501	0.991894	0.112907	0.999918	0.637564	0.611478	1.04167	0.358718	1.20939	0.266849	0.810055	0.450094	0.831794	0.442872	1.01293	0.347224	1.15419	0.19844	0.80251	0.374464
2057	AT1G26945	KDR	0.655733	0.026914	0.147763	0.999786	0.589717	0.0333622	-0.229009	0.999918	-0.122757	0.664719	-0.226858	0.389384	-0.312593	0.277417	0.163215	0.644952	0.926265	8.23e-07	0.314987	0.168708	0.35946	0.102475	-0.0907464	0.772896
11822	AT3G60390	HAT3	0.654498	0.0273088	0.459916	0.366319	0.223569	0.93217	0.0724827	0.999918	-0.270977	0.282272	-0.594935	0.0121887	-0.181523	0.601035	-0.0797729	0.841575	0.337123	0.119917	0.0187562	0.953456	0.0688623	0.811409	0.0413757	0.900707
3841	AT1G64405	AT1G64405	0.654075	1	-0.22013	0.999786	-0.240588	0.98781	-0.135868	0.999918	-0.513637	0.452576	-1.38873	0.00962912	-0.668701	0.315521	-0.407963	0.623925	0.530083	0.328164	-1.69499	0.000647901	-0.656337	0.182733	-0.786437	0.155748
12574	AT4G09432	AT4G09432	0.652201	0.633636	-0.0532501	0.999786	-0.0956291	0.990998	0.0459144	0.999918	0.457927	0.159288	-0.0143425	0.979643	0.123394	0.812758	0.701349	0.0491455	0.122383	0.751487	0.392528	0.20093	0.184577	0.563775	0.328274	0.340547
16340	AT5G16490	RIC4	0.652022	1	0.159956	0.999786	-0.266955	0.978481	0.4722	0.999918	0.354328	0.471945	0.182965	0.772776	0.217637	0.751181	0.192586	0.807682	-0.0150372	0.979948	-0.135414	0.822712	0.248993	0.573042	0.10335	0.867306
6477	AT2G27389	AT2G27389	0.651259	1	-0.127395	0.999786	-0.0647949	0.993955	0.212317	0.999918	0.611931	0.367996	0.646479	0.350689	0.912448	0.189027	0.125844	0.905255	0.687408	0.260209	0.684242	0.283749	0.345383	0.62356	0.47639	0.450535
10673	AT3G45660	AT3G45660	0.651064	1	-0.347048	0.999786	-0.278053	0.990107	-0.136583	0.999918	-0.0664227	0.953519	-0.653013	0.520561	-0.539544	0.665914	-1.22151	0.228318	-0.178247	0.85509	-0.588096	0.533861	-1.00236	0.21808	-1.27317	0.105894
17203	AT5G28300	AT5G28300	0.647571	0.654503	0.454769	0.806151	0.497135	0.622829	0.101693	0.999918	0.307207	0.381053	-0.125972	0.774901	0.122399	0.820706	-0.117377	0.819716	1.65162	3.82e-10	-0.101386	0.807338	0.462017	0.15045	-0.028436	0.952284
3243	AT1G54120	AT1G54120	0.646566	1	0.317652	0.999786	0.343275	0.963065	0.0791734	0.999918	0.0283976	0.963473	-0.356702	0.490842	-0.022957	0.980985	-0.183533	0.799145	0.361419	0.394795	0.0844982	0.883103	-0.257762	0.603145	-0.19597	0.725006
7086	AT2G35380	AT2G35380	0.646069	1	0.334793	0.999786	0.183621	0.990722	-0.434795	0.999918	0.152915	0.838656	0.504327	0.434303	0.0115471	0.992625	-0.24146	0.771984	0.699316	0.199926	0.36818	0.571087	0.256456	0.703831	-0.728584	0.196762
11069	AT3G50980	XERO1	0.645252	1	1.63996	0.754711	2.07895	0.344156	0.571128	0.999918	3.11092	0.00134373	1.92651	0.0824901	3.18644	0.00296577	2.04833	0.0660425	3.1914	0.000693634	1.99031	0.0608395	2.95157	0.00301025	2.30289	0.0194026
1572	AT1G19396	AT1G19396	0.644795	1	-0.673452	0.932125	-0.113766	0.991894	0.52321	0.999918	1.5742	0.000440262	0.661757	0.199176	0.758554	0.137115	0.890843	0.145953	1.21451	0.00918096	0.148433	0.816648	0.477099	0.295954	0.9978	0.0367121
6561	AT2G28490	AT2G28490	0.643209	1	-1.25472	0.999786	4.92057	0.0780349	0.16233	0.999918	0.568117	0.783225	-1.78409	0.334764	4.73245	0.0216978	2.26703	0.212862	0.932506	0.589754	-1.94281	0.263171	3.02145	0.141709	2.07913	0.204476
8393	AT3G03280	AT3G03280	0.642677	1	0.111387	0.999786	-0.296451	0.989915	-0.420038	0.999918	1.35081	0.0318165	0.135612	0.888459	0.0390221	0.979231	-0.774489	0.402393	0.728501	0.290455	-0.201512	0.810144	-0.147886	0.858202	-0.334427	0.670652
12670	AT4G10960	UGE5	0.642188	1	-0.280753	0.999786	1.00665	0.561432	0.273394	0.999918	0.486663	0.485138	-0.78595	0.26686	-0.250603	0.850769	0.251584	0.821543	0.578047	0.347226	-0.443502	0.522939	0.00579821	0.995909	-0.228629	0.795268
49	AT1G01600	CYP86A4	0.639855	1	0.673642	0.806151	0.790112	0.438914	-0.35611	0.999918	0.645178	0.167489	-0.125689	0.868481	-0.416904	0.591913	-0.30124	0.665848	0.908693	0.0259662	0.767416	0.0935061	-0.0588421	0.928194	-0.213769	0.695968
13146	AT4G16750	AT4G16750	0.639825	1	-0.134175	0.999786	0.543041	0.905597	0.0889124	0.999918	0.992259	0.0574246	-0.122362	0.88067	0.232738	0.794776	0.0494636	0.96148	0.927343	0.0644324	0.171715	0.803153	0.850523	0.093844	0.588892	0.300404
11416	AT3G55090	AT3G55090	0.637125	1	-0.213237	0.999786	0.635955	0.98256	0.111552	0.999918	2.46715	0.0184298	0.533494	0.70929	0.0999887	0.966348	0.839847	0.586285	2.528	0.011721	1.56681	0.159831	1.08415	0.362003	1.42239	0.221603
5045	AT1G79250	AGC1.7	0.636905	1	0.132341	0.999786	0.339369	0.989915	0.106486	0.999918	0.608917	0.464196	-0.0336847	0.979261	-0.0334198	0.983843	-0.406344	0.728176	0.196044	0.826996	0.186286	0.847583	0.117385	0.904322	0.259365	0.785112
9410	AT3G15200	AT3G15200	0.636645	1	0.63102	0.987729	0.0374213	0.995776	-0.103216	0.999918	0.196096	0.802306	0.643154	0.309787	0.234048	0.80007	0.23786	0.761351	0.571621	0.319987	0.212227	0.773393	-0.51578	0.380257	0.108316	0.868691
7144	AT2G36050	ATOFP15	0.635728	0.00162775	0.504816	0.0334806	0.295762	0.498783	0.299175	0.825196	0.100812	0.666906	0.443876	0.0118821	0.226416	0.32818	0.388641	0.119995	0.775671	2.8e-07	0.729386	1.38e-06	0.349012	0.0302982	0.447599	0.0190771
4247	AT1G69690	AT1G69690	0.635193	0.109127	0.776044	0.00645185	0.64971	0.019601	0.147894	0.999918	0.401437	0.106409	0.34492	0.206847	0.204242	0.567033	0.0609164	0.890943	1.10758	2.55e-08	1.03673	4.27e-07	0.661358	0.00152057	0.443139	0.0587258
14210	AT4G30140	CDEF1	0.634849	1	-0.452863	0.999786	0.448968	0.964617	0.0207422	0.999918	-0.602196	0.339728	-0.992597	0.0923924	-0.198765	0.841716	-0.111861	0.911729	-0.578176	0.322088	-1.29115	0.0186619	-0.362367	0.597653	-1.27288	0.0259243
11111	AT3G51478	AT3G51478	0.634769	1	0.163996	0.999786	0.423918	0.978481	-0.981423	0.825196	0.0402041	0.972393	-0.112417	0.9148	1.06511	0.156148	-0.0788324	0.948197	0.4775	0.546713	0.412991	0.576616	0.665395	0.32809	-0.255656	0.757302
8659	AT3G06370	NHX4	0.633124	0.205689	-0.109133	0.999786	0.0786908	0.991894	0.214543	0.999918	0.29928	0.296344	0.432202	0.124548	0.384727	0.227355	0.0477898	0.92005	0.567619	0.0168428	0.55489	0.0264922	0.0711061	0.832851	0.139173	0.657355
15162	AT5G01870	AT5G01870	0.632926	1	0.610511	0.921343	0.323801	0.978481	-0.207799	0.999918	-0.296486	0.610308	-1.34502	0.00452984	-0.623363	0.316947	-0.883309	0.151836	0.585719	0.211255	-1.43188	0.00161004	-0.759747	0.127225	-1.16086	0.0194064
339	AT1G05010	EFE	0.632843	0.0003376	0.708236	2.49e-05	0.800823	2.06e-07	1.2313	3.39e-18	0.251877	0.148764	0.358308	0.0318533	0.454732	0.00705354	0.736496	2.21e-06	0.638742	1.12e-05	1.2143	3.14e-18	0.726485	6.21e-07	0.855773	2.81e-09
4197	AT1G69160	AT1G69160	0.631661	0.0219916	0.605418	0.0218217	0.953969	3.2e-07	-0.0308018	0.999918	0.241621	0.296027	0.383377	0.0711479	0.180443	0.533491	0.825639	4.12e-05	1.293	4.43e-14	1.44009	2.23e-17	0.670316	0.000236753	0.205765	0.391071
7139	AT2G35980	NHL10	0.630767	1	0.529378	0.999786	-0.4152	0.963065	0.818669	0.752374	0.584112	0.271654	0.561733	0.391166	0.305524	0.696922	1.08472	0.0721744	0.811157	0.0801048	1.56243	0.0009252	0.288363	0.617394	1.90969	1.83e-05
1374	AT1G17020	SRG1	0.630686	1	0.226727	0.999786	0.382293	0.966453	0.255646	0.999918	1.07542	0.0275933	0.406367	0.503301	0.803461	0.164033	0.796325	0.197706	1.31289	0.00404038	0.298302	0.622195	0.724322	0.156751	0.896089	0.0865071
8055	AT2G46570	LAC6	0.630557	0.663785	-0.0934946	0.999786	0.179053	0.986123	0.352785	0.999918	-0.131143	0.754026	0.235907	0.562885	0.572847	0.121307	0.143714	0.791896	0.314949	0.320905	0.429663	0.189396	0.329984	0.326364	0.216363	0.561153
14836	AT4G37295	AT4G37295	0.629829	1	0.189252	0.999786	1.19642	0.160458	-0.157382	0.999918	0.985733	0.0821507	-0.655707	0.419364	0.782531	0.299844	-0.021892	0.984737	0.80401	0.155888	0.358701	0.614879	0.243522	0.740963	-0.355374	0.571441
3118	AT1G52530	AT1G52530	0.628465	1	0.146015	0.999786	0.254084	0.986962	-0.17978	0.999918	-0.467724	0.5368	-0.413323	0.580435	-1.01633	0.158409	0.0664783	0.952224	-0.427428	0.53939	0.0237797	0.975316	-0.141172	0.826999	0.385845	0.53329
2543	AT1G33930	AT1G33930	0.627972	1	-0.0336565	0.999786	-0.063398	0.993133	0.180234	0.999918	0.275269	0.64849	-0.925734	0.0854753	-0.0916285	0.930624	-0.316812	0.736282	0.0130202	0.984	-1.10789	0.0238878	-0.781977	0.128255	-1.06282	0.069784
6000	AT2G20835	AT2G20835	0.627862	1	-0.193217	0.999786	0.863156	0.235428	0.225807	0.999918	0.743557	0.0774632	-0.360237	0.5153	-0.0160445	0.988808	-0.038611	0.969659	1.395	8.12e-05	1.22654	0.000714503	0.595344	0.164399	-0.152358	0.815643
11724	AT3G59130	AT3G59130	0.626778	1	-0.00729793	0.999786	-0.828396	0.751294	-0.159968	0.999918	1.29565	0.0605291	0.0369009	0.972174	-0.380415	0.68828	0.979132	0.166118	0.68835	0.38136	0.0589676	0.939934	0.0987457	0.890123	1.05163	0.0572232
13796	AT4G25010	SWEET14	0.626531	1	-0.193697	0.999786	-0.0720377	0.995852	-0.170404	0.999918	-1.10997	0.453807	-1.12225	0.461886	-0.552719	0.791382	-0.354861	0.864316	-1.15373	0.391898	-1.25545	0.38234	-0.938338	0.528138	0.150854	0.935553
18113	AT5G47800	AT5G47800	0.626036	0.0474432	0.159859	0.999786	0.128729	0.98256	0.329521	0.734438	0.140201	0.612418	0.029071	0.939696	-0.0812683	0.841961	-0.146141	0.671967	0.533123	0.00802047	0.297547	0.202055	0.247726	0.27089	0.519237	0.00761222
13022	AT4G15393	CYP702A5	0.625004	1	0.398061	0.999786	-0.150455	0.991894	0.0337366	0.999918	-1.21089	0.0883483	0.0769472	0.948602	0.137495	0.910482	-0.333985	0.711079	-0.674273	0.316985	0.113964	0.902748	0.30693	0.652623	-0.861645	0.136969
8595	AT3G05685	AT3G05685	0.623982	1	0.274023	0.999786	0.286895	0.986123	0.213931	0.999918	0.523455	0.321745	0.435846	0.437976	1.05211	0.0620057	0.616942	0.309566	-0.408106	0.489878	0.193737	0.7473	0.351354	0.552789	0.439609	0.381878
15121	AT5G01420	AT5G01420	0.623737	1	0.271139	0.999786	0.132563	0.991894	-0.215754	0.999918	-0.313098	0.591021	0.0016613	0.99855	-0.354652	0.630556	-0.313587	0.644069	-0.834786	0.093547	-0.0385396	0.951578	-0.275642	0.587948	-0.33903	0.47726
14181	AT4G29780	AT4G29780	0.623501	1	0.0643048	0.999786	0.0991666	0.993074	0.477344	0.999918	0.668015	0.183094	-0.591268	0.294826	-0.147153	0.874408	0.426353	0.599304	1.089	0.0121952	0.0667308	0.920296	-0.225074	0.713904	0.628333	0.273508
17976	AT5G46040	AT5G46040	0.622016	1	-0.778372	0.999786	-0.16502	0.99278	0.379329	0.999918	-0.578352	0.646758	1.16247	0.108453	1.79706	0.00406586	1.9863	0.0195248	0.537186	0.578213	0.943431	0.190608	0.63726	0.377834	1.77805	0.0163178
5638	AT2G15880	AT2G15880	0.620404	1	-0.251887	0.999786	-0.395632	0.989915	0.0729272	0.999918	2.64156	0.000644771	3.13498	4.86e-05	3.06504	0.000135743	2.76582	0.00066544	2.58213	0.000593685	2.90506	0.000138487	3.32788	1.24e-05	2.7341	0.000349419
8092	AT2G46950	CYP709B2	0.620227	1	0.399728	0.999786	0.86501	0.125763	0.709064	0.532249	0.499436	0.210922	0.0791039	0.891434	0.726722	0.0851746	1.00935	0.0169745	0.809272	0.0185254	-0.117849	0.812543	0.77739	0.030234	1.56442	5.7e-06
17678	AT5G42450	AT5G42450	0.619254	1	-0.410101	0.999786	-0.0730967	0.993133	-0.0313867	0.999918	0.0164904	0.985663	-0.393538	0.495676	-0.0655807	0.952278	-0.634519	0.245343	-0.488395	0.436727	-0.675657	0.166842	0.047038	0.943163	-0.0354941	0.95234
3165	AT1G53163	AT1G53163	0.618946	1	-0.0624536	0.999786	0.345526	0.979669	0.350652	0.999918	-0.734171	0.256216	0.190934	0.816946	-0.100191	0.933802	-0.126013	0.907296	0.123542	0.857326	0.345928	0.601227	-0.172145	0.810267	-0.285172	0.693124
10007	AT3G22460	OASA2	0.618322	1	-0.0961016	0.999786	0.147765	0.990107	0.175211	0.999918	0.850659	0.0106703	0.719347	0.0318115	0.912912	0.0074655	0.868336	0.0168635	0.518659	0.13906	0.247471	0.536431	0.566719	0.0845663	0.566667	0.103576
18427	AT5G51810	GA20OX2	0.618147	0.974874	0.123371	0.999786	0.541991	0.573754	0.07353	0.999918	-0.0919919	0.844279	0.35014	0.373261	0.0910046	0.888254	-0.428643	0.370967	0.675971	0.0275715	0.528169	0.118402	0.424104	0.216346	-0.0504244	0.920646
5856	AT2G18970	AT2G18970	0.615234	1	0.305524	0.999786	0.102549	0.993074	0.729912	0.999918	0.772425	0.229416	-0.559332	0.386842	-0.397752	0.642035	0.894128	0.432182	1.00838	0.0707024	0.0535198	0.937935	-0.148408	0.815802	0.906278	0.279828
4309	AT1G70510	KNAT2	0.614874	1	0.310965	0.999786	0.102632	0.991894	-0.545244	0.999918	0.356322	0.51219	0.369488	0.528936	0.459345	0.446392	0.277336	0.689482	0.300918	0.556485	0.144366	0.818412	0.41348	0.361492	0.0352814	0.955784
10032	AT3G22820	AT3G22820	0.614153	1	0.911098	0.806151	1.04453	0.195743	0.847986	0.753747	0.379116	0.581389	0.975587	0.147731	-0.794824	0.330175	0.913075	0.185166	0.397654	0.518881	1.74784	0.000743223	0.326957	0.588703	0.638376	0.29279
5050	AT1G79320	AtMC6	0.614108	1	0.576681	0.984548	0.305339	0.978362	0.389747	0.999918	-0.34176	0.603763	0.411559	0.512984	0.279278	0.711737	0.177954	0.845607	-0.314938	0.600277	0.294349	0.633113	0.10923	0.856666	0.463093	0.406103
2880	AT1G49130	AT1G49130	0.61363	0.992786	-0.222885	0.999786	-0.181469	0.987179	-0.565428	0.797355	1.39506	3.1e-07	0.871848	0.00411303	0.95478	0.00461853	0.553732	0.198622	2.08388	8.64e-17	0.116004	0.790799	0.829918	0.00499344	0.148102	0.748094
15856	AT5G10440	CYCD4;2	0.613507	1	-0.0371723	0.999786	0.121918	0.991962	0.636571	0.999918	-0.560714	0.40349	-0.617721	0.36496	-0.29084	0.75326	0.83243	0.293248	-0.216927	0.746986	-0.255809	0.714573	-0.282094	0.660606	0.969185	0.108144
11888	AT3G61280	AT3G61280	0.61287	1	1.47545	0.713103	0.751081	0.963065	0.47994	0.999918	-0.244807	0.87785	2.34796	0.00396702	1.69186	0.0568347	1.26183	0.0875451	-0.535562	0.701265	1.54333	0.0937607	0.748929	0.420641	0.801002	0.245484
10595	AT3G44260	AT3G44260	0.612577	1	-0.00143203	1	0.223911	0.986123	0.140579	0.999918	-0.0360984	0.949925	-0.758138	0.0865827	-1.1516	0.0172573	-0.132623	0.857003	-0.197395	0.669423	0.264103	0.575478	-0.878271	0.0278786	-0.4881	0.288924
4565	AT1G73630	AT1G73630	0.611986	1	0.538522	0.722104	0.147209	0.989915	-0.0426267	0.999918	-0.19664	0.688447	0.0606397	0.916621	-0.300413	0.57004	-0.324297	0.46674	-0.596265	0.136039	-0.0350364	0.944337	-0.205736	0.607296	-0.323006	0.350423
1519	AT1G18710	AtMYB47	0.609429	1	0.577397	0.999786	1.24483	0.402291	0.462515	0.999918	-0.768425	0.296371	-1.64999	0.0126612	-0.36296	0.731834	-0.854489	0.299976	0.404682	0.580242	-0.924475	0.183777	0.203723	0.813964	-0.119675	0.900707
10530	AT3G32040	AT3G32040	0.608866	1	-0.197796	0.999786	-0.275172	0.98256	0.197552	0.999918	-0.226306	0.729219	-0.245416	0.731173	-0.461597	0.511862	0.683216	0.273097	-1.01091	0.0575826	0.0853832	0.900976	-0.860666	0.0668674	0.50828	0.338825
16374	AT5G16860	AT5G16860	0.608357	1	0.459045	0.990146	-0.211209	0.986123	-0.0879418	0.999918	-0.329728	0.520652	0.0359545	0.963318	0.0156246	0.986767	-0.315201	0.594008	-0.185732	0.708933	-0.059317	0.920103	-0.0104301	0.985198	0.355423	0.366904
17804	AT5G43890	SUPER1	0.606452	1	-0.039587	0.999786	0.25443	0.98256	0.492935	0.999918	-0.580938	0.286971	-0.434428	0.452046	-0.754946	0.231128	0.278049	0.741981	-0.499878	0.328593	-0.314455	0.568742	-0.958947	0.0366357	-0.479069	0.432214
10536	AT3G41768	AT3G41768	0.605743	1	1.25009	0.999786	0.7511	0.979669	-0.393335	0.999918	0.0866007	0.959192	-0.442491	0.781211	2.2986	0.0774898	-0.909729	0.568963	-0.385848	0.777877	-0.00845323	0.996591	0.714089	0.608903	0.676418	0.637117
9856	AT3G20470	GRP5	0.605245	1	0.22006	0.999786	0.567167	0.975097	-0.127001	0.999918	0.403187	0.686287	-0.195724	0.869112	0.672261	0.545779	-0.149666	0.913317	0.780626	0.340188	0.684313	0.451646	1.69861	0.0305847	0.493368	0.612194
19129	AT5G60850	OBP4	0.604879	0.00653554	0.55343	0.0165461	0.693607	9.66e-05	0.420168	0.190604	0.539096	0.0015682	0.397864	0.032766	0.285334	0.197069	0.302163	0.194783	1.1519	1.58e-14	0.979258	2.43e-10	0.831848	5.24e-08	0.534581	0.00203361
87	AT1G02065	SPL8	0.603969	1	0.372281	0.999786	-0.42101	0.986123	-0.295069	0.999918	1.50728	0.221605	0.77556	0.581951	-1.08042	0.417066	0.0912803	0.932569	0.414681	0.804242	1.93411	0.0280561	-1.1634	0.190644	0.499682	0.388653
4946	AT1G78100	AT1G78100	0.60382	0.0525858	0.225398	0.999786	0.235708	0.897347	0.22748	0.999918	-0.425365	0.047453	-0.268804	0.268729	-0.345353	0.175892	-0.230554	0.413762	-0.0702779	0.787577	0.333219	0.132402	0.030722	0.92057	-0.029624	0.92652
17835	AT5G44210	ERF9	0.602884	1	-0.00369051	0.999786	0.107428	0.991894	-0.0519237	0.999918	0.439261	0.385553	-0.111231	0.866139	-0.304546	0.683562	-0.353449	0.620718	0.0239485	0.968518	-0.0503098	0.931754	0.32743	0.481314	0.131902	0.820043
8019	AT2G46192	AT2G46192	0.601096	1	-0.204685	0.999786	-0.184164	0.989915	-0.0742549	0.999918	-0.154216	0.806773	-0.627299	0.182328	-0.207481	0.76521	0.240126	0.703547	0.144755	0.7927	-0.747995	0.0752374	-0.245692	0.596127	0.44345	0.285484
18982	AT5G58910	LAC16	0.601045	1	0.0196901	0.999786	-0.020154	0.995852	0.105718	0.999918	0.286788	0.603173	0.0344693	0.966926	-0.805142	0.181875	-0.461547	0.45738	-0.0431822	0.94337	0.180476	0.753589	-0.51374	0.293827	-0.452786	0.351373
14065	AT4G28240	AT4G28240	0.600517	0.974874	0.463728	0.823399	0.743235	0.145099	0.256345	0.999918	0.139796	0.739698	-0.0534777	0.917139	0.275991	0.54512	0.275693	0.544418	1.12413	7.99e-05	0.896536	0.00270739	1.04108	0.000414068	0.418657	0.23611
131	AT1G02640	BXL2	0.599525	1	0.498763	0.974014	0.58541	0.788928	-0.0148819	0.999918	0.650405	0.135644	0.810368	0.0577389	0.600482	0.235722	0.666424	0.179314	1.25594	0.000887526	1.22816	0.00154484	0.681237	0.112489	0.167904	0.769339
15797	AT5G09800	AT5G09800	0.598889	1	0.548091	0.939175	0.485826	0.892868	0.165053	0.999918	-0.1619	0.801393	-0.421903	0.464498	-0.682585	0.295122	-0.26611	0.6963	-0.573499	0.263346	-0.45045	0.38961	-0.611668	0.210233	0.133662	0.810951
18431	AT5G51850	AT5G51850	0.598739	1	-0.539169	0.869137	-0.463176	0.817092	-0.580433	0.809091	-0.39883	0.394087	-0.701928	0.103816	-0.219371	0.714009	-0.339714	0.56972	-0.207545	0.650921	-0.319605	0.458661	-0.829417	0.0147207	-0.533045	0.184085
2970	AT1G50400	AT1G50400	0.598401	1	-0.631128	0.999786	-0.00199304	1	-0.148001	0.999918	1.02837	0.113336	0.785891	0.2578	1.01095	0.151221	1.68134	0.00243301	0.0895446	0.921636	1.01866	0.0898915	1.16676	0.0303993	1.85313	9.85e-05
17594	AT5G41300	AT5G41300	0.598029	1	-1.80852	0.546553	-0.569508	0.983279	-0.147135	0.999918	-0.467854	0.766307	0.440867	0.690653	0.15126	0.939976	1.51621	0.0868908	0.0576628	0.969123	-0.16559	0.888351	0.101193	0.93614	1.03152	0.218918
19622	AT5G66590	AT5G66590	0.5954	0.0235208	0.61396	0.0140499	0.51812	0.0397599	0.220466	0.999918	-0.0455309	0.870394	0.209831	0.380865	-0.196733	0.486597	0.0768829	0.816085	0.82943	9.14e-07	0.894824	2.15e-07	0.362044	0.0602009	0.193924	0.381116
13980	AT4G27260	GH3.5	0.595117	0.126045	0.460983	0.392865	0.854606	0.000279033	0.119453	0.999918	0.626739	0.0036185	0.4775	0.0398502	0.343653	0.21645	0.361377	0.190908	1.35059	2.11e-12	1.75193	7.49e-20	1.17586	2.22e-09	0.768155	0.000247677
10922	AT3G49110	ATPCA	0.594739	1	0.341366	0.999786	0.745539	0.853605	1.07014	0.379445	-0.0682011	0.946164	-1.51951	0.0414826	-1.83128	0.0493157	-0.765746	0.343386	0.173395	0.837614	-0.639397	0.384705	-1.16921	0.0898615	-0.0471391	0.956048
13844	AT4G25580	AT4G25580	0.593491	1	0.503996	0.999786	2.34172	0.475775	1.19361	0.999918	3.26538	0.0101634	1.35756	0.346202	3.37912	0.0149044	2.01962	0.169301	3.1589	0.00969811	0.392999	0.812253	3.08615	0.0165589	2.25044	0.0842339
8908	AT3G09520	EXO70H4	0.593013	1	0.0359243	0.999786	-0.436392	0.915162	-0.0628202	0.999918	-0.458265	0.415852	-0.83525	0.112949	-2.05016	0.000415496	-0.0254647	0.981305	-0.472175	0.360614	-0.750107	0.120284	-1.99645	4.71e-06	-0.182907	0.772288
5339	AT2G02990	RNS1	0.591526	1	-0.192197	0.999786	0.153762	0.993133	-0.334572	0.999918	0.589943	0.632022	-1.78489	0.0956697	-0.854168	0.546624	-1.06435	0.438445	1.49654	0.130637	-0.379379	0.770088	-0.0482143	0.974999	-0.2319	0.872289
4513	AT1G73040	AT1G73040	0.591504	1	-0.631385	0.999786	0.574876	0.963065	-0.412115	0.999918	1.86967	0.00458306	1.3379	0.0468942	1.52238	0.0215045	1.37069	0.0489293	1.85834	0.00366743	1.74092	0.00439929	1.66489	0.00383961	1.88624	0.00105766
17642	AT5G41980	AT5G41980	0.590798	1	-0.0172573	0.999786	0.213236	0.975565	0.319155	0.999918	0.579285	0.104243	0.00708947	0.990314	-0.0020371	0.997999	0.390004	0.395179	0.67334	0.0389759	0.0891169	0.832525	0.381518	0.215562	0.513386	0.111546
15594	AT5G06930	AT5G06930	0.589644	0.0585461	0.434767	0.35513	0.725907	0.000990029	0.44017	0.299307	0.275358	0.228728	0.0966477	0.743252	0.249234	0.367128	0.246076	0.38685	0.829267	5.11e-06	0.859307	2.61e-06	0.652877	0.000542304	0.550832	0.00599806
4887	AT1G77360	AT1G77360	0.589595	1	0.301592	0.999786	0.257945	0.979669	0.422294	0.999918	0.121363	0.843386	0.0919227	0.894864	0.539032	0.324767	0.269633	0.644634	0.537216	0.206757	0.0119864	0.985906	0.610038	0.115148	0.556429	0.119242
10445	AT3G28420	AT3G28420	0.589409	1	-0.783857	0.873675	0.133222	0.991894	0.459144	0.999918	0.0115292	0.988013	0.459641	0.445377	-0.0312614	0.981041	0.773143	0.208993	0.173659	0.755595	0.0796619	0.910658	-0.128185	0.852903	0.251215	0.6931
8099	AT2G47050	AT2G47050	0.589189	1	0.17073	0.999786	0.992481	0.554355	0.434597	0.999918	-0.440493	0.542606	-1.46654	0.0400884	0.472108	0.633594	-0.225969	0.852416	-0.833141	0.185213	0.159048	0.839521	1.00235	0.0845663	1.17093	0.0443439
10039	AT3G22900	NRPD7	0.589044	1	-0.0131615	0.999786	-0.450774	0.963065	-0.0502969	0.999918	0.429488	0.491205	-0.826671	0.175887	0.0496686	0.964741	0.180593	0.832785	-0.0163234	0.982123	-0.331426	0.604982	-0.42189	0.472041	0.109502	0.876324
18810	AT5G57010	AT5G57010	0.588822	1	-0.32902	0.999786	1.28071	0.385794	0.497384	0.999918	-0.725208	0.496448	-0.640561	0.531879	-0.369354	0.814884	-0.29409	0.793975	-0.377107	0.709489	-1.31271	0.138836	-1.24899	0.173892	-0.585999	0.428372
6211	AT2G23760	SAW2	0.587894	0.00035244	0.293889	0.482629	0.444742	0.0138561	0.393718	0.0914911	0.0442628	0.838656	-0.168506	0.370744	-0.0493357	0.86717	-0.0422252	0.887117	0.754863	6.88e-09	0.290513	0.0598793	0.397348	0.00495547	0.263894	0.106356
6122	AT2G22510	AT2G22510	0.587741	1	0.43057	0.999786	0.879627	0.862579	-0.222596	0.999918	0.890922	0.259163	0.168597	0.878522	0.103202	0.944705	-0.59224	0.557062	1.39321	0.0447745	0.489685	0.574461	0.563546	0.50867	-0.403758	0.65931
5423	AT2G04460	AT2G04460	0.58764	1	-1.6727	0.999786	0.308107	0.991894	0.434298	0.999918	-3.77356	0.147807	-0.196163	0.929102	-0.737261	0.770404	-1.65238	0.185892	-3.77356	0.124668	-1.28665	0.432409	-2.58237	0.122248	0.951577	0.307289
2928	AT1G49780	PUB26	0.586539	0.0533748	-0.0610145	0.999786	0.0345824	0.993074	-0.30717	0.883657	-0.542178	0.00961203	-0.160402	0.547618	-0.27083	0.329542	0.226106	0.438125	0.37729	0.0585051	0.582664	0.00206797	0.0219509	0.940517	-0.204466	0.407346
7508	AT2G40170	EM6	0.585907	1	0.377051	0.999786	3.75635	0.322972	-0.302504	0.999918	2.79124	0.107327	-1.06168	0.616141	3.69031	0.0756453	1.19815	0.613705	3.24637	0.046568	-0.870097	0.669071	3.5563	0.0565531	1.85123	0.314447
2600	AT1G35250	AT1G35250	0.585347	1	0.200625	0.999786	0.172231	0.991894	-0.0946253	0.999918	0.0513965	0.961605	-0.989549	0.194277	-0.518258	0.612821	-1.19812	0.0647023	-0.280671	0.746332	-0.910846	0.201808	-0.94717	0.162945	-1.13982	0.0412472
15907	AT5G10990	AT5G10990	0.584612	1	0.417094	0.999786	0.268065	0.989915	0.0813613	0.999918	-0.14681	0.858751	-0.232994	0.787286	0.0149644	0.991617	-0.0956374	0.931697	-0.450882	0.493213	0.418767	0.555914	0.248503	0.743212	0.189212	0.81931
10133	AT3G24110	AT3G24110	0.584323	1	-0.195762	0.999786	0.143733	0.991894	0.335742	0.999918	0.202108	0.791689	0.0675936	0.942734	-0.237917	0.807581	-0.221112	0.824799	-0.240498	0.728618	-0.693554	0.260918	-0.520785	0.402353	-0.251312	0.739274
4659	AT1G74670	AT1G74670	0.583555	0.429711	0.393571	0.758759	0.672375	0.0538116	0.93368	0.00084854	0.54899	0.0302353	1.06292	4.44e-06	0.997288	4.54e-05	1.82125	1.46e-15	1.40402	2e-10	1.47937	2.84e-11	1.47422	3.69e-11	1.82123	3.21e-16
6548	AT2G28350	ARF10	0.583357	3.12e-05	0.0312367	0.999786	0.15354	0.897342	-0.0871878	0.999918	0.107265	0.521116	0.196627	0.199598	-0.136444	0.490085	0.134006	0.500823	0.381462	0.00257741	0.375012	0.00357624	0.143111	0.349912	0.126235	0.440022
16852	AT5G23240	AT5G23240	0.583316	1	0.26015	0.999786	0.19944	0.991894	0.394926	0.999918	0.118051	0.904982	-0.212542	0.837171	0.823912	0.355257	-0.712381	0.434742	0.18677	0.827983	-0.374988	0.668438	1.46118	0.0358397	0.807252	0.295161
7969	AT2G45600	AT2G45600	0.583251	1	0.53222	0.76415	0.761172	0.148764	0.0657135	0.999918	0.0657521	0.900129	-0.125385	0.812976	0.0370311	0.961418	-0.115416	0.862631	1.07698	0.000553362	1.26011	3.35e-05	0.997654	0.00097519	0.687043	0.0530475
17929	AT5G45460	AT5G45460	0.583061	1	-0.537802	0.999786	0.448386	0.978467	0.992078	0.999918	-0.0927693	0.922885	-0.59467	0.443994	-0.472724	0.697411	1.13898	0.315081	0.337497	0.643803	-0.862678	0.20459	0.00204884	0.998416	0.15033	0.910469
18341	AT5G50800	SWEET13	0.581477	1	0.638386	0.999786	0.315819	0.991324	-0.11839	0.999918	-0.915053	0.412427	-0.329759	0.811751	-0.807799	0.552769	-1.23133	0.281373	-0.855305	0.407104	-0.244054	0.851906	-0.692815	0.531205	-0.898324	0.390353
13617	AT4G22780	ACR7	0.580218	0.577185	0.180543	0.999786	0.782186	0.0092779	0.0585058	0.999918	0.648837	0.0111256	0.478848	0.0841787	0.594093	0.0440115	0.253157	0.502899	0.993214	1.52e-05	0.676687	0.00572112	0.837966	0.000317983	0.472661	0.0710311
6610	AT2G29170	AT2G29170	0.579464	1	0.172793	0.999786	-0.53035	0.963065	0.543124	0.999918	-1.82269	0.09558	-0.222633	0.850195	-0.549794	0.563879	0.693751	0.436995	-1.54556	0.12508	-0.262185	0.796947	-0.399083	0.595802	0.0664982	0.94736
18624	AT5G54570	BGLU41	0.578885	1	0.592823	0.999786	-0.0071336	0.999212	0.712617	0.999918	0.483421	0.57531	-0.452734	0.631385	-0.0298447	0.985195	0.320095	0.7965	0.000765207	0.99977	-0.660819	0.418372	-0.0849185	0.926968	0.772727	0.307199
11933	AT3G61820	AT3G61820	0.577487	1	0.355546	0.999786	0.164264	0.989915	-0.143405	0.999918	-0.815441	0.0195609	-0.865022	0.0139766	-0.24023	0.653582	-0.585134	0.155284	-0.317714	0.399201	-0.436038	0.258297	-0.0241831	0.963628	-0.36756	0.357756
15043	AT4G39720	AT4G39720	0.576667	1	0.0989461	0.999786	-0.0929333	0.993074	-0.155955	0.999918	0.303646	0.62892	-0.329409	0.647775	-0.118511	0.904118	-0.247142	0.752977	0.789955	0.0986681	0.51321	0.364901	-0.25907	0.66411	-0.579548	0.264262
12824	AT4G13190	AT4G13190	0.576492	1	0.107318	0.999786	0.600556	0.979669	-0.526992	0.999918	0.889878	0.417816	0.270519	0.861702	-0.0955414	0.966023	0.905299	0.518779	2.18303	0.0102298	1.06403	0.322138	1.61364	0.0736942	0.986533	0.369446
1163	AT1G14490	AT1G14490	0.576451	1	0.354919	0.999786	0.0874826	0.993074	0.215947	0.999918	0.263097	0.726314	0.524477	0.453407	-0.0216493	0.987159	-0.0858765	0.934072	-1.23167	0.0671264	0.40027	0.557729	-0.58538	0.333808	0.005309	0.995104
100	AT1G02190	AT1G02190	0.57591	1	0.43502	0.999786	-0.186591	0.991894	1.26582	0.56714	0.144344	0.876755	0.390956	0.676546	0.27463	0.80645	1.29261	0.148472	1.01012	0.0940838	0.0592915	0.952568	0.166911	0.836452	1.89252	0.00332718
15499	AT5G05840	AT5G05840	0.575264	1	0.166275	0.999786	0.338873	0.963065	-0.4015	0.999918	-0.170968	0.763612	-0.135465	0.829094	-0.505512	0.361806	-0.32282	0.621738	0.431684	0.31521	-0.235501	0.651089	-0.167791	0.742739	0.163487	0.76856
16204	AT5G14830	AT5G14830	0.574898	1	0.183332	0.999786	-0.335397	0.963606	0.188881	0.999918	-0.556973	0.313071	-0.154464	0.838104	-0.246083	0.73874	0.284142	0.652619	-0.432702	0.40719	0.460929	0.366667	-0.699167	0.102475	0.381421	0.379788
10925	AT3G49142	AT3G49142	0.574881	1	0.0654559	0.999786	0.181701	0.990107	0.014612	0.999918	0.0216437	0.977997	-0.0474303	0.957334	0.373977	0.576213	0.491035	0.353987	-0.520569	0.339588	0.280344	0.625871	0.0835485	0.888822	0.62396	0.115427
14502	AT4G33467	AT4G33467	0.574437	1	0.58234	0.999786	2.01602	0.500735	0.387835	0.999918	2.19546	0.0512297	0.0416404	0.98308	1.87433	0.165289	1.63239	0.292426	2.4798	0.0191739	-1.69973	0.157681	1.8027	0.123322	1.569	0.239873
10502	AT3G29370	AT3G29370	0.574267	1	1.45927	0.255123	1.3225	0.0604824	0.11349	0.999918	1.79043	0.000151469	2.05517	0.000405978	1.16495	0.0631785	0.810773	0.351393	2.53239	1.4e-09	3.39795	3e-13	1.71994	0.000125407	0.162979	0.863208
19451	AT5G64780	AT5G64780	0.572658	1	-0.0764235	0.999786	0.378824	0.840056	0.393892	0.999918	-0.297411	0.445417	-0.488046	0.165083	-0.431945	0.290996	0.235437	0.642856	0.142779	0.706689	-0.419083	0.213671	-0.185954	0.613738	-0.0312165	0.950053
11786	AT3G59930	AT3G59930	0.57188	1	-0.0690061	0.999786	0.154769	0.990107	0.137085	0.999918	0.679772	0.0641099	0.0226354	0.972225	0.599719	0.154638	-0.302749	0.589243	-0.00959971	0.984034	-0.576257	0.123791	-0.163204	0.72835	-1.03083	0.00524288
10866	AT3G48400	AT3G48400	0.571707	1	-0.113284	0.999786	0.145216	0.991894	0.179964	0.999918	-0.239463	0.771967	-0.887808	0.158773	-0.09569	0.935326	0.19597	0.847898	-0.680009	0.318169	-0.698085	0.243925	-0.202152	0.774648	0.397184	0.554546
4372	AT1G71250	AT1G71250	0.571256	1	4.39458	0.61954	2.48883	0.434441	-2.11723	0.713921	-1.37778	0.559741	4.82631	0.0589466	3.60516	0.00836814	2.19559	0.0703128	-0.485405	0.823309	3.81267	0.170212	1.71154	0.255872	1.82038	0.104533
7118	AT2G35760	AT2G35760	0.570733	1	0.153935	0.999786	0.252467	0.98256	0.542504	0.985789	0.167701	0.773543	-0.341687	0.536056	-0.51468	0.397972	-0.114779	0.887117	0.851983	0.0341784	0.222708	0.675989	-0.163907	0.765617	-0.585979	0.228856
12708	AT4G11550	AT4G11550	0.570313	1	0.51362	0.978764	0.0795195	0.993074	0.238296	0.999918	-1.37645	0.0145741	-0.61332	0.267845	-1.00608	0.0993491	-0.575986	0.397418	-0.760043	0.155359	-0.51574	0.321805	-0.761245	0.105424	-0.685369	0.169252
5054	AT1G79360	ATOCT2	0.568761	1	0.420184	0.999786	0.208239	0.988611	-0.747946	0.560654	0.695409	0.104922	0.189323	0.762834	0.89062	0.0454183	-0.223895	0.74676	1.08293	0.00307703	0.503151	0.267987	0.989718	0.00428907	-0.00661124	0.991598
19598	AT5G66350	SHI	0.568607	1	-0.44787	0.978764	-0.235613	0.978758	-0.0718272	0.999918	0.710962	0.0514827	-0.197757	0.695304	-0.0164709	0.985298	-0.468051	0.329634	0.556454	0.131692	-0.714131	0.0622608	-0.240283	0.569748	0.00856474	0.986137
13500	AT4G21440	ATM4	0.568547	1	0.247736	0.999786	0.843228	0.962601	0.19387	0.999918	2.64011	0.00334824	0.450311	0.716863	0.290575	0.859802	0.20419	0.901542	2.8768	0.00092883	0.672822	0.537211	1.04065	0.300722	1.03784	0.315707
6573	AT2G28630	KCS12	0.568132	1	0.289167	0.999786	0.482744	0.963821	-0.212688	0.999918	0.709423	0.319038	1.37367	0.035717	1.28663	0.0468093	0.542089	0.513967	1.33795	0.0233237	1.67517	0.00553443	1.84742	0.0007103	0.390122	0.594383
2166	AT1G28360	ERF12	0.567283	1	0.430072	0.999786	-0.483112	0.897347	-0.372279	0.999918	0.500375	0.310915	-0.107149	0.898023	-0.285546	0.703932	-0.549671	0.351305	0.801303	0.0527539	0.477888	0.383609	-0.0874931	0.881259	-0.678062	0.12326
8165	AT2G47880	AT2G47880	0.565531	1	-0.423539	0.999786	0.240588	0.991894	0.317246	0.999918	-0.812908	0.404822	-4.06883	0.000465167	-1.36431	0.222766	-0.452136	0.71106	-0.0577456	0.957593	-3.95816	0.000174506	-2.01711	0.0216727	0.194623	0.86335
10237	AT3G25710	BHLH32	0.565234	0.219658	0.0345607	0.999786	0.171885	0.966846	0.157654	0.999918	0.423346	0.06823	0.186468	0.533204	-0.0577172	0.899701	0.0766596	0.843914	0.534753	0.011973	0.0111794	0.97399	-0.128571	0.650576	0.143469	0.608786
15697	AT5G08250	AT5G08250	0.565178	1	0.580983	0.999786	0.385655	0.990107	-0.171162	0.999918	2.17991	0.0105532	-0.269668	0.842422	0.339543	0.831334	-0.736501	0.565306	1.83852	0.0269304	0.798548	0.433258	0.349865	0.762894	-0.810542	0.428053
3482	AT1G58340	ZF14	0.564497	0.734927	-0.158837	0.999786	-0.117772	0.990107	-0.0898728	0.999918	0.781299	0.00194954	0.36978	0.236875	0.127867	0.791382	0.851441	0.00172866	1.37723	8.68e-10	0.626667	0.0168736	0.271417	0.362892	0.944652	6.35e-05
15266	AT5G03150	JKD	0.563921	0.025115	0.586673	0.0107561	0.669846	0.000477606	0.126501	0.999918	-0.0812531	0.748295	-0.226379	0.315913	0.00250016	0.995908	0.0791239	0.80699	0.565737	0.000729661	0.515061	0.00322824	0.394571	0.0287514	0.238291	0.246839
14973	AT4G38860	AT4G38860	0.563702	0.995502	0.378463	0.949167	0.503116	0.59359	0.434351	0.871286	-0.0603851	0.889091	0.229262	0.551054	-0.21698	0.636912	0.645244	0.0534652	0.689379	0.0148256	0.545826	0.0753069	0.423704	0.183341	0.744488	0.0110282
16782	AT5G22355	AT5G22355	0.56339	1	0.200122	0.999786	0.12282	0.991894	0.0570769	0.999918	0.345665	0.582277	0.10045	0.903365	0.213434	0.803946	0.266453	0.74664	0.255286	0.668757	0.520886	0.360621	0.277125	0.644271	0.601434	0.273717
14442	AT4G32785	AT4G32785	0.561673	1	0.576955	0.775727	0.489322	0.851841	0.44623	0.999918	-0.231777	0.697982	-0.340057	0.52147	-0.198284	0.806766	0.167998	0.818617	-0.368374	0.476233	0.0112824	0.985273	-0.456698	0.333416	-0.0590166	0.923242
7926	AT2G45080	cycp3;1	0.561432	1	0.101319	0.999786	0.316948	0.973161	0.5925	0.970044	0.328072	0.565053	-0.006378	0.994571	-0.4045	0.621202	-0.0769736	0.939263	0.386832	0.441223	0.0480816	0.944476	-0.0259778	0.969742	-0.018824	0.980152
1043	AT1G13145	AT1G13145	0.561391	1	0.0298476	0.999786	-0.130402	0.991894	-0.179163	0.999918	0.692369	0.127454	-0.049428	0.948897	-0.335933	0.64651	0.251104	0.736928	0.296794	0.552808	0.155698	0.784115	-0.032536	0.958405	0.665952	0.136768
14076	AT4G28390	AAC3	0.56136	1	0.072225	0.999786	-0.115274	0.990107	-0.0792945	0.999918	1.70701	9.57e-11	1.93928	6.73e-14	1.4871	6.25e-08	1.38774	1.8e-06	2.09534	5.2e-17	2.14402	4.85e-18	1.7342	3.17e-13	1.67309	1.49e-11
19130	AT5G60860	RABA1f	0.560229	0.506766	0.699823	0.0426287	0.871263	0.000536745	0.3294	0.990505	0.0355515	0.923926	0.372313	0.180867	-0.254209	0.482669	0.180559	0.662736	0.874567	7.25e-05	1.20993	1.29e-08	0.429609	0.0786285	0.14593	0.660997
5525	AT2G11140	AT2G11140	0.55707	1	0.196532	0.999786	0.213605	0.984031	0.0029855	0.999918	-0.340624	0.473515	-0.452085	0.337228	0.624788	0.16388	-0.0793064	0.918746	-0.0414704	0.936436	-0.107803	0.833176	0.311985	0.448472	-0.0719649	0.899845
9353	AT3G14550	GGPS3	0.555817	1	0.166124	0.999786	0.256065	0.976912	-0.255091	0.999918	0.386777	0.361258	-0.802679	0.0470174	-0.0960505	0.899077	-0.272641	0.636683	0.262817	0.526001	-0.501304	0.217514	0.37484	0.353179	0.240391	0.587207
11538	AT3G56620	AT3G56620	0.555282	1	-0.530642	0.999786	0.292587	0.989996	-0.363198	0.999918	1.0895	0.101123	-0.137184	0.893859	0.353686	0.736571	0.0477051	0.96979	1.16745	0.0605512	0.0284435	0.975797	0.39197	0.621017	0.111521	0.90556
14214	AT4G30180	AT4G30180	0.555205	1	0.909419	0.457128	0.705324	0.611733	-0.0795813	0.999918	-0.0553983	0.940126	-0.942864	0.132541	-0.562065	0.443228	-0.573981	0.478262	0.932052	0.0334463	-0.0234752	0.97449	-0.558687	0.286093	-0.547416	0.35294
15761	AT5G09290	AT5G09290	0.554708	1	-0.405049	0.999786	-0.461181	0.963065	-0.314173	0.999918	0.627809	0.392412	0.450842	0.53308	0.25595	0.78028	0.705104	0.323331	0.409983	0.579316	0.65988	0.276107	-0.0840055	0.908364	0.950757	0.0731996
17256	AT5G35110	AT5G35110	0.554607	1	1.50056	0.643158	1.12607	0.597118	-0.143839	0.999918	1.72709	0.0142963	1.5067	0.114099	0.820282	0.42274	0.18508	0.879815	1.86364	0.0051273	1.79574	0.0311588	0.609892	0.45384	0.0450498	0.963711
5139	AT1G80320	AT1G80320	0.553844	1	0.237203	0.999786	-0.460284	0.859655	-0.14405	0.999918	1.18521	0.000658578	0.757234	0.0634262	0.259339	0.658292	-0.0287791	0.974412	1.0592	0.00213919	1.02517	0.00450503	0.0969197	0.843504	0.409262	0.365578
9068	AT3G11430	ATGPAT5	0.552991	1	0.500335	0.999786	0.898656	0.883397	-0.139384	0.999918	1.60867	0.0354425	-0.04	0.977088	-0.423927	0.740788	-0.283498	0.821543	1.64471	0.0242647	1.00963	0.223734	0.538668	0.559711	-0.0780283	0.946171
15688	AT5G08150	SOB5	0.55237	1	-0.871758	0.626114	0.0100173	0.998153	0.429753	0.999918	0.853451	0.0533275	1.01726	0.0228271	0.800425	0.131056	1.28583	0.0197314	1.2627	0.00122473	0.665601	0.157144	0.590421	0.20808	1.01238	0.0435181
11046	AT3G50750	BEH1	0.551613	0.471644	0.644244	0.0589706	0.648632	0.0266362	0.415711	0.599764	0.115057	0.722907	0.126794	0.698993	-0.0215979	0.967573	0.374733	0.210457	0.851202	7.43e-05	0.997876	1.49e-06	0.594842	0.00665669	0.361997	0.155615
15772	AT5G09430	AT5G09430	0.549689	1	-0.238055	0.999786	-0.724605	0.941446	-0.175236	0.999918	0.734756	0.335138	0.899928	0.258725	0.681834	0.48438	-0.117732	0.930093	0.618961	0.398664	0.660682	0.412275	0.699033	0.343402	0.215637	0.818906
6861	AT2G32460	ATM1	0.549536	1	0.119346	0.999786	-0.270262	0.978481	-0.323822	0.999918	0.666177	0.136687	1.07297	0.00679262	0.853989	0.0394881	0.818967	0.0762187	0.563341	0.19786	0.464773	0.325606	0.53944	0.146809	0.508204	0.226974
7975	AT2G45680	AT2G45680	0.548993	0.0653917	0.779323	0.000119144	0.423528	0.186708	0.320597	0.631125	0.292395	0.163256	0.101187	0.706578	-0.208754	0.443507	0.0430843	0.902227	0.904194	6.97e-08	0.618035	0.000476693	0.27957	0.1607	0.55301	0.00174558
17852	AT5G44440	AT5G44440	0.548575	1	3.54537	0.245945	4.61009	0.0312806	3.29168	0.660221	1.23212	0.476652	-0.625817	0.770011	1.85359	0.335383	1.28548	0.719036	3.2116	0.0284682	2.48794	0.113648	4.86477	0.00196017	3.41592	0.0952164
738	AT1G09575	AT1G09575	0.548361	1	0.512201	0.851483	0.37058	0.918021	0.0613115	0.999918	0.308906	0.481458	0.173787	0.737648	0.0608549	0.937238	0.226575	0.721997	1.02531	0.00155068	0.853364	0.0121416	0.253785	0.546685	0.0186441	0.974746
17784	AT5G43700	ATAUX2-11	0.545127	1	0.269575	0.999786	0.614435	0.517373	0.243824	0.999918	0.0115842	0.984002	-0.0887115	0.866139	0.124776	0.838561	0.12467	0.828634	0.533094	0.117884	0.00185303	0.997388	0.446635	0.234205	0.00709621	0.990435
2208	AT1G29195	AT1G29195	0.544913	1	-0.00588264	0.999786	-0.323517	0.914025	0.117905	0.999918	0.512867	0.142497	-0.124231	0.79788	-0.599417	0.142293	-0.0533261	0.939784	0.930855	0.00132711	0.133288	0.747432	-0.328516	0.326774	0.317072	0.407841
18333	AT5G50440	MEMB12	0.544855	1	0.0188767	0.999786	0.420653	0.822115	0.156605	0.999918	0.595136	0.0792408	0.396656	0.29063	0.621891	0.0999655	0.253863	0.617666	0.800371	0.00834787	0.497448	0.134912	0.83491	0.00363179	0.249424	0.513941
17364	AT5G37690	AT5G37690	0.542858	1	0.149611	0.999786	0.132858	0.991894	-0.60596	0.999918	0.218322	0.757084	0.638284	0.283955	0.252598	0.767808	-0.0438608	0.964024	1.07414	0.0332755	0.667566	0.241892	0.281464	0.665418	-0.651137	0.250651
1397	AT1G17232	AT1G17232	0.542566	1	-1.53311	0.129493	-0.871124	0.675027	0.338313	0.999918	1.05174	0.151368	-0.675235	0.296177	0.0722446	0.950818	1.35028	0.0393607	1.22619	0.0616044	-0.513385	0.400538	0.215831	0.736636	1.50604	0.00368428
9158	AT3G12530	PSF2	0.542488	1	-0.00456372	0.999786	0.00541695	0.998318	0.139817	0.999918	0.16689	0.659382	0.107019	0.807429	0.582218	0.0839258	0.15401	0.746348	-0.000453294	0.99959	0.199866	0.57391	0.603009	0.0275342	0.356228	0.243142
13213	AT4G17460	HAT1	0.542414	0.703316	0.478854	0.52773	0.396527	0.698895	0.419423	0.707072	0.229495	0.454255	0.618724	0.0170569	0.190063	0.6293	0.609128	0.0293909	0.863423	0.000213733	1.09604	2.1e-06	0.476932	0.0677034	0.59854	0.0186481
8129	AT2G47440	AT2G47440	0.54217	0.00943078	0.424616	0.114854	0.445811	0.0409926	0.336747	0.350412	0.412393	0.0108773	0.535206	0.000658221	-0.00238355	0.995587	0.444048	0.0118032	0.757903	1.77e-07	1.06301	6.46e-14	0.312302	0.0598576	0.514444	0.000947079
16828	AT5G23010	MAM1	0.541832	1	-2.35852	0.227778	-0.824436	0.963065	-0.995189	0.999918	-0.724263	0.574095	-0.644477	0.610977	-2.1334	0.0682242	-1.95958	0.0686297	-0.276245	0.830943	-1.94414	0.0559414	-1.55896	0.13518	-2.21953	0.0218741
5549	AT2G13570	NF-YB7	0.541083	1	0.506085	0.999786	-0.20543	0.991894	-0.0963607	0.999918	0.912708	0.202359	0.579916	0.518022	-0.508962	0.623852	0.342662	0.723165	-0.280969	0.756271	0.873471	0.237107	-0.63609	0.362327	0.288109	0.706142
17746	AT5G43175	AT5G43175	0.540134	1	0.237718	0.999786	0.078208	0.994183	1.52609	0.777826	1.07821	0.248145	-0.538329	0.648782	0.369473	0.811019	2.05375	0.0657245	1.23483	0.145387	0.693647	0.463926	0.940936	0.29021	2.57001	0.00375752
17308	AT5G36130	AT5G36130	0.539227	1	0.124597	0.999786	0.135925	0.993074	-0.143179	0.999918	-1.05989	0.201091	-0.742562	0.391698	-2.55637	0.00597418	-1.29867	0.0984285	-0.970786	0.213987	-0.976993	0.209272	-1.78655	0.0101799	-1.49976	0.0188077
10549	AT3G42800	AT3G42800	0.539088	1	0.584112	0.964716	1.13377	0.0509217	1.44567	0.00634958	0.474859	0.394063	0.314027	0.631114	0.248912	0.769807	0.862129	0.143766	1.18877	0.00465163	1.54954	9.63e-05	1.75068	1.75e-06	1.41235	0.000659692
16739	AT5G21150	AGO9	0.538591	1	-0.0162491	0.999786	-0.504879	0.857351	-0.556439	0.991194	0.175933	0.74366	0.278734	0.631973	-0.117423	0.885191	-0.138444	0.858863	0.174371	0.717343	-0.513187	0.320435	-0.534244	0.223121	-0.232122	0.667553
1042	AT1G13130	AT1G13130	0.538478	1	-0.771583	0.949457	0.379836	0.982194	-0.274779	0.999918	-0.675813	0.360236	-0.714087	0.323056	-0.0707652	0.959955	-0.112943	0.915133	0.0939513	0.907203	-0.345746	0.642148	-0.890469	0.196843	0.0428702	0.95975
10307	AT3G26550	AT3G26550	0.538312	1	0.280232	0.999786	0.478108	0.854699	0.229059	0.999918	0.287164	0.569649	0.249449	0.639161	0.291123	0.645874	0.227185	0.730572	0.190774	0.697876	-0.158931	0.76578	0.365555	0.40364	0.520559	0.216419
6498	AT2G27690	CYP94C1	0.538189	1	0.254121	0.999786	-0.461987	0.95465	0.320515	0.999918	0.346027	0.603173	0.322485	0.668252	-0.109643	0.912847	0.775694	0.252673	0.21751	0.738773	0.893581	0.0952736	-0.333093	0.559883	0.381242	0.554176
14943	AT4G38530	ATPLC1	0.537371	1	-0.304145	0.999786	-0.482898	0.779858	-0.321967	0.999918	0.262511	0.570525	0.212806	0.642122	-0.167371	0.786348	-0.250064	0.678936	0.2307	0.591787	-0.369914	0.35805	-0.375085	0.315058	-0.718374	0.056826
18637	AT5G54720	AT5G54720	0.536704	1	-0.0443018	0.999786	-0.874555	0.826771	0.0590707	0.999918	-1.23753	0.243724	-0.641486	0.574036	-2.83881	0.00991225	-0.196827	0.84206	-2.43568	0.0288073	-0.361555	0.732913	-3.30279	6.92e-05	-0.961661	0.105254
3106	AT1G52343	AT1G52343	0.536617	1	0.966712	0.9504	0.688743	0.877634	0.8399	0.988461	0.329217	0.703553	2.15852	0.000689662	1.48353	0.015961	1.17696	0.144869	0.533528	0.449867	1.76171	0.00741822	1.52381	0.00194131	1.18244	0.0605976
256	AT1G04090	AT1G04090	0.536601	1	0.106071	0.999786	0.352897	0.963065	-0.0644595	0.999918	0.301855	0.589058	-0.0576506	0.934444	-0.13097	0.873894	0.162288	0.834924	0.0574614	0.925669	0.113949	0.833382	0.0413915	0.941603	0.109516	0.855898
6620	AT2G29330	TRI	0.535691	1	-0.268551	0.999786	-0.00479725	0.999355	-0.17658	0.999918	0.0404415	0.958498	0.860211	0.0815486	0.393185	0.560213	0.710359	0.206077	-0.187281	0.76864	0.578031	0.261673	0.43719	0.395918	0.701058	0.145261
13214	AT4G17470	AT4G17470	0.535666	1	0.298531	0.999786	0.10013	0.993074	-0.765527	0.999918	-0.204877	0.822667	0.111278	0.918136	0.833383	0.271119	0.529883	0.525955	-0.00355306	0.997459	0.11366	0.904084	0.379271	0.608203	0.412853	0.569048
16095	AT5G13580	AT5G13580	0.535611	1	0.190334	0.999786	0.640205	0.963065	0.106924	0.999918	1.63492	0.0312966	0.492151	0.614805	0.164018	0.911495	-0.0283912	0.985536	1.69232	0.0193985	1.05838	0.191665	0.655809	0.457437	0.235608	0.825135
17022	AT5G25210	AT5G25210	0.535118	1	-0.157508	0.999786	-0.212358	0.976357	0.445719	0.895103	-0.171224	0.686287	-0.0258784	0.96658	-0.0852334	0.88912	-0.219985	0.6963	-0.0204431	0.961553	-0.554162	0.116055	0.0030537	0.994984	0.181816	0.65372
13953	AT4G26880	AT4G26880	0.53326	1	-0.237741	0.999786	0.29736	0.990107	-0.193262	0.999918	0.336891	0.695484	0.0725205	0.950844	-0.202029	0.871655	-0.765523	0.433282	0.579575	0.419138	0.604516	0.433681	0.255655	0.768214	0.201361	0.83642
1238	AT1G15330	AT1G15330	0.532869	1	0.864951	0.999786	0.70956	0.981116	-0.664961	0.999918	3.37983	0.00195592	0.155013	0.93918	1.59053	0.236508	-1.32513	0.41348	3.50759	0.000890628	0.468541	0.762526	1.90568	0.0846133	-0.89878	0.494821
17133	AT5G27220	AT5G27220	0.532736	1	0.158644	0.999786	1.12071	0.335375	-0.722269	0.999918	1.27174	0.0235774	-0.0338913	0.974927	1.30312	0.0457213	0.652075	0.382825	0.801789	0.186652	0.414108	0.51846	0.952987	0.101664	0.16438	0.8336
17827	AT5G44120	CRU1	0.531875	1	0.266038	0.999786	3.02617	0.116139	-0.367728	0.999918	0.179818	0.913362	-0.084814	0.970378	3.28276	0.012424	4.4408	0.000266046	0.519205	0.697761	0.307879	0.853016	2.99195	0.0136526	2.77164	0.0177601
2415	AT1G31835	AT1G31835	0.531708	1	-0.391363	0.992689	-0.25197	0.976357	0.0574412	0.999918	-0.308011	0.481508	-0.758171	0.0423067	0.193576	0.751585	-0.419557	0.388383	-0.356842	0.361246	-1.67839	8.42e-07	-0.64756	0.0809296	-0.0836392	0.860562
4023	AT1G67050	AT1G67050	0.531197	0.171885	0.633595	0.012714	0.576914	0.00907657	0.287905	0.970947	0.400467	0.0567422	0.303662	0.197739	0.2821	0.279499	0.660742	0.00494357	1.23012	5.36e-14	1.01866	2.13e-09	0.786704	1.42e-06	0.592084	0.00318722
5503	AT2G06925	ATSPLA2-ALPHA	0.529512	0.815925	0.563611	0.357865	0.136005	0.989099	0.588866	0.251799	-0.806511	0.00242844	-0.843545	0.00251406	-0.136754	0.76545	-0.646078	0.0569209	-0.661258	0.0112367	-0.97033	0.000223555	-0.149671	0.654029	-0.653243	0.0198976
4540	AT1G73325	AT1G73325	0.529313	1	-1.00969	0.999786	-1.93464	0.613076	-0.189267	0.999918	-1.77016	0.365562	-0.821586	0.508418	-1.53963	0.376086	-0.195585	0.872022	-1.73505	0.335048	-1.1971	0.275122	-1.06712	0.365774	-0.223221	0.807847
11468	AT3G55740	ATPROT2	0.527668	0.0616406	0.435183	0.215932	0.252375	0.822115	0.185941	0.999918	-0.280153	0.177604	-0.48582	0.0144844	-0.23361	0.379126	-0.443263	0.0538555	0.239515	0.213082	-0.40508	0.0362334	-0.0484092	0.852293	-0.30191	0.139334
18242	AT5G49340	TBL4	0.527285	1	0.317103	0.999786	1.01481	0.900242	-0.715003	0.999918	0.800624	0.482677	1.32127	0.220938	1.19429	0.321684	0.182941	0.906753	1.87745	0.0379764	1.44515	0.15502	1.69135	0.0701622	0.498311	0.652171
3997	AT1G66590	COX19-1	0.52659	1	0.56729	0.999034	-0.318941	0.966846	-0.167767	0.999918	0.895094	0.0513214	0.618927	0.295254	-0.385207	0.591777	-0.0377851	0.965686	0.47844	0.34774	0.672533	0.203137	0.212784	0.661191	-0.218254	0.676336
2401	AT1G31720	AT1G31720	0.525588	1	0.702444	0.987729	0.148741	0.991894	-0.28573	0.999918	-0.217917	0.771127	0.482003	0.544784	0.241384	0.806766	-0.0800194	0.940042	0.0599261	0.934491	0.875672	0.158758	-0.283417	0.679208	0.41425	0.491104
8329	AT3G02570	MEE31	0.525386	0.000160857	0.616521	3.07e-06	0.38885	0.0173344	0.312436	0.138375	-0.384645	0.00262263	-0.408086	0.00198325	-0.305946	0.0423876	-0.565743	1.77e-05	0.147091	0.286707	-0.134548	0.387365	-0.114957	0.46146	-0.417002	0.000747441
9063	AT3G11390	AT3G11390	0.52479	1	-0.583322	0.999786	-0.435772	0.966846	0.0700637	0.999918	0.238829	0.776918	0.74645	0.263217	0.226817	0.823389	0.578493	0.534692	-0.400734	0.600652	0.416885	0.559636	-0.663983	0.293278	0.805299	0.217221
7652	AT2G41820	AT2G41820	0.523964	0.00753463	0.353188	0.280293	0.306882	0.373657	0.0984776	0.999918	6.4e-05	1	-0.0984611	0.648782	-0.0843214	0.754504	0.0677353	0.803863	0.602398	1.79e-05	0.284031	0.0810946	0.189974	0.273164	0.120899	0.53661
14096	AT4G28640	IAA11	0.523218	0.542124	0.248293	0.999786	0.210283	0.963065	0.165539	0.999918	0.577786	0.0110719	-0.0468086	0.903229	0.10796	0.796295	0.0610617	0.891872	0.808531	9.9e-05	0.107733	0.722064	0.172196	0.527033	0.119694	0.701848
10615	AT3G44610	AT3G44610	0.520953	0.685724	0.0300898	0.999786	0.338329	0.785126	0.167522	0.999918	0.26855	0.339728	-0.182639	0.569596	-0.203117	0.586677	0.249843	0.480908	0.969522	6.44e-06	0.701421	0.00190593	0.49543	0.0356598	0.403935	0.12135
10475	AT3G28960	AT3G28960	0.520756	1	-1.89457	0.20032	-0.519618	0.963065	-0.155714	0.999918	-0.371932	0.697909	0.0380378	0.974927	0.796589	0.254673	0.937125	0.194315	-1.68607	0.0536299	-0.743631	0.329608	-0.489903	0.470635	1.10119	0.0447078
7906	AT2G44850	AT2G44850	0.520565	1	0.680459	0.512125	0.195381	0.986123	-0.0459919	0.999918	0.363592	0.383959	0.462782	0.282357	0.211287	0.720236	0.0658009	0.926456	0.440941	0.2339	0.327044	0.449828	0.317368	0.411244	-0.0257672	0.962619
2388	AT1G31460	AT1G31460	0.52009	1	0.031951	0.999786	-0.244878	0.967347	-0.192858	0.999918	-0.141599	0.765314	0.0168186	0.978966	-0.169963	0.769698	-0.41855	0.342615	0.260654	0.487405	-0.14135	0.756251	-0.207269	0.594223	-0.509388	0.126502
3276	AT1G54540	AT1G54540	0.519702	1	0.42023	0.999786	0.710054	0.742071	0.0802184	0.999918	1.30805	0.0023332	0.21938	0.750632	0.442776	0.540164	0.194565	0.810086	1.17899	0.00546315	0.828421	0.0872881	0.197465	0.757289	0.265763	0.660472
12546	AT4G08790	AT4G08790	0.519579	0.78307	0.100605	0.999786	0.024362	0.993955	-0.0109456	0.999918	0.661998	0.0052072	0.00937417	0.983205	0.0849271	0.851602	0.00902902	0.986061	0.455219	0.0654836	0.156327	0.576254	0.379906	0.0861506	0.140455	0.608786
7001	AT2G34355	AT2G34355	0.518044	0.656712	-0.0641005	0.999786	0.0787204	0.991894	0.092654	0.999918	0.0739354	0.832225	-0.150883	0.657955	-0.0277719	0.960837	-0.341127	0.34488	0.0753425	0.811158	-0.124741	0.691831	-0.339698	0.187407	-0.405653	0.1251
8920	AT3G09680	AT3G09680	0.516894	1	0.0265067	0.999786	-0.296567	0.98256	-0.179728	0.999918	-1.14493	0.0471921	-0.0295459	0.977088	0.200367	0.82567	-0.29323	0.684168	-0.972243	0.0760637	0.151577	0.834529	0.00918435	0.990248	0.0791786	0.896659
4430	AT1G72070	AT1G72070	0.515592	1	-0.152251	0.999786	0.366726	0.901909	0.265364	0.999918	0.479909	0.184416	-0.100755	0.849489	0.378694	0.433584	0.235201	0.723906	0.914369	0.0023879	-0.0794216	0.869899	0.584227	0.0810484	0.33259	0.466448
11587	AT3G57200	AT3G57200	0.515154	1	0.545936	0.999034	0.184423	0.990107	-0.260003	0.999918	0.0535743	0.936451	0.350587	0.59129	0.238335	0.767808	-0.763215	0.150652	-0.29469	0.586091	0.791663	0.105065	0.195575	0.734879	-0.495022	0.273151
19482	AT5G65140	TPPJ	0.514335	1	0.447164	0.999786	0.729711	0.963065	-0.0869982	0.999918	0.274487	0.796367	-0.465462	0.659179	0.0232004	0.990071	-0.729933	0.506622	1.1379	0.149162	-0.58583	0.540524	0.431785	0.663124	-0.191128	0.866605
18621	AT5G54530	AT5G54530	0.513452	1	-0.19182	0.999786	-0.20038	0.990107	0.343782	0.999918	0.816517	0.206203	0.00825886	0.993693	0.378985	0.673117	-0.461086	0.661712	0.409908	0.556463	-0.0667045	0.934068	0.323148	0.621017	0.320226	0.661601
18070	AT5G47380	AT5G47380	0.513325	0.720005	0.3485	0.878029	0.404134	0.60849	0.0685124	0.999918	-0.734935	0.00321292	-0.806234	0.00175078	-0.679743	0.0194511	-0.719546	0.0149997	0.0473853	0.884329	-0.531186	0.0395833	-0.374567	0.157205	-0.162811	0.611065
12881	AT4G13920	RLP50	0.51326	1	-0.387258	0.999786	0.0473416	0.993955	0.629785	0.999918	0.144795	0.849977	-0.206863	0.787905	0.261767	0.763472	0.542565	0.465994	-0.359219	0.590802	-0.0381862	0.957217	-0.225597	0.7253	0.429387	0.474318
17533	AT5G40540	AT5G40540	0.512971	0.501054	0.0794408	0.999786	0.060734	0.991894	-0.0252398	0.999918	-0.0777077	0.809359	-0.330759	0.2226	-0.226588	0.528888	-0.392746	0.221266	0.665329	0.00131234	-0.199086	0.473598	-0.19427	0.484081	-0.107996	0.739223
8292	AT3G02170	LNG2	0.510884	0.126045	0.254593	0.921343	0.67326	0.00126609	0.427759	0.257341	0.438486	0.0219825	0.230662	0.297741	0.29123	0.21622	0.683887	0.000586277	1.11989	1.12e-11	1.18988	5.34e-13	0.763507	9.5e-06	0.765503	2.08e-05
14400	AT4G32290	AT4G32290	0.510828	0.0533748	0.553447	0.015591	0.372514	0.234767	0.389724	0.181912	-0.0272508	0.919493	-0.014155	0.968127	0.281918	0.222828	0.289221	0.184391	0.690809	6.85e-06	0.683101	1.7e-05	0.625782	4.57e-05	0.479492	0.00248899
9336	AT3G14362	DVL19	0.510026	1	-0.153554	0.999786	0.464898	0.966453	-0.0871226	0.999918	0.220885	0.779647	-1.04005	0.107661	0.424056	0.643717	-0.638241	0.445185	0.172817	0.813613	-0.763614	0.236189	0.483554	0.482359	0.193283	0.81455
18619	AT5G54510	GH3.6	0.510003	0.081316	0.495661	0.0823462	0.920853	1.08e-07	0.36603	0.399316	0.196651	0.353298	0.125611	0.610453	0.0673164	0.841813	0.260166	0.270786	0.753579	3.9e-06	1.2123	3.05e-14	0.72492	1.47e-05	0.300902	0.129877
9054	AT3G11260	WOX5	0.509578	1	-0.308262	0.999786	0.372809	0.98256	-0.562595	0.999918	1.08392	0.0811752	0.22651	0.807792	0.385537	0.710939	-0.429442	0.698914	1.33377	0.0176214	0.216758	0.796133	0.70793	0.267615	-0.429202	0.594033
11811	AT3G60280	UCC3	0.509291	1	0.0167449	0.999786	0.498799	0.95924	-0.0477236	0.999918	-0.635057	0.284609	-0.499715	0.435662	0.104007	0.922521	-0.553852	0.433338	-0.696807	0.19974	0.0709738	0.924289	0.126639	0.862283	0.0841681	0.914914
4559	AT1G73540	NUDT21	0.509126	0.571955	-0.186552	0.999786	0.226959	0.946191	-0.149708	0.999918	0.130892	0.662887	0.0537441	0.881411	0.289151	0.348273	0.287345	0.400774	0.658381	0.00191926	0.115412	0.693833	0.243289	0.345229	-0.184212	0.550351
3782	AT1G63600	AT1G63600	0.509078	1	0.191001	0.999786	0.387472	0.981365	0.0224158	0.999918	-0.319868	0.692276	-0.311736	0.731912	0.0301339	0.983843	-0.589409	0.521303	-0.0988632	0.90343	0.633252	0.370041	0.381268	0.60612	0.533442	0.446646
340	AT1G05020	AT1G05020	0.50641	1	0.308871	0.999786	0.439894	0.947975	0.522619	0.999918	0.248448	0.674498	-0.149925	0.845581	0.849129	0.114929	0.31233	0.677397	0.298163	0.565987	1.18367	0.00469407	0.822039	0.05949	0.277244	0.626089
18861	AT5G57560	TCH4	0.504455	1	-0.337027	0.999786	0.249648	0.990107	-0.356247	0.999918	0.318891	0.683937	0.216002	0.810607	-0.478554	0.604433	0.490939	0.586613	1.05825	0.0778524	1.56692	0.00911659	0.199321	0.809414	0.516505	0.488885
4566	AT1G73640	RABA6a	0.503999	1	-0.243457	0.999786	0.0554934	0.993133	-0.0948381	0.999918	-0.437698	0.395309	0.296757	0.589922	-0.313448	0.648566	-0.137984	0.852947	-0.51183	0.272425	-0.267784	0.617028	-0.614938	0.166034	-0.213459	0.692244
12693	AT4G11280	ACS6	0.503546	1	-0.0813214	0.999786	0.0106286	0.996789	0.125793	0.999918	-0.144017	0.707588	-0.770885	0.012203	-0.455299	0.244445	-0.250619	0.572325	0.121731	0.727546	0.111696	0.769774	-0.487346	0.106648	-0.0333906	0.940007
9339	AT3G14395	AT3G14395	0.501228	1	0.187956	0.999786	0.933881	0.971994	0.0723432	0.999918	0.101599	0.956817	-1.83609	0.214233	-0.245127	0.925247	-1.78678	0.295908	0.357092	0.819868	-0.355213	0.837195	0.685064	0.668244	0.214225	0.909005
1193	AT1G14790	RDR1	0.500748	1	-0.618688	0.69918	0.0155863	0.996227	0.20684	0.999918	0.559128	0.157512	-0.0312649	0.963101	0.209215	0.720101	0.405336	0.397734	0.40704	0.299243	0.248378	0.565764	0.363299	0.340287	0.884937	0.00689869
18727	AT5G55900	AT5G55900	0.50071	1	0.0689966	0.999786	0.274158	0.95465	-0.280275	0.999918	0.0736766	0.870875	0.209551	0.597956	0.0115448	0.988803	0.129548	0.799855	0.535007	0.0723827	0.204052	0.572093	0.398491	0.178736	-0.140088	0.711546
16447	AT5G17810	WOX12	0.498698	1	-0.573553	0.999786	-0.310932	0.982194	0.45686	0.999918	0.536362	0.330595	-0.396903	0.553847	-0.0362772	0.975753	0.19551	0.859207	0.806724	0.085635	-0.27066	0.673678	-0.280861	0.643736	0.438274	0.524015
18465	AT5G52320	CYP96A4	0.498572	1	0.00653956	0.999786	0.283371	0.990107	0.0319173	0.999918	-0.776217	0.321028	-1.96438	0.0189361	-1.18742	0.178195	-1.5127	0.0396812	-1.12753	0.111316	-2.20878	0.00455612	-0.655945	0.374682	-0.65096	0.347139
17065	AT5G25910	AtRLP52	0.498394	1	-0.147616	0.999786	0.12131	0.991962	-0.140592	0.999918	-0.515924	0.521057	-1.65206	0.00702659	-0.818118	0.289448	-0.687423	0.352773	-2.92808	0.00062325	-1.38813	0.0131957	-0.693984	0.227416	-0.905928	0.0968253
4228	AT1G69490	NAP	0.497891	1	0.656544	0.999786	1.44933	0.848774	-0.528019	0.999918	1.48405	0.22638	0.285238	0.86711	1.38931	0.342378	-0.602927	0.756013	1.34829	0.241566	-0.148016	0.926016	1.27691	0.310889	-0.552997	0.721808
1587	AT1G19610	LCR78	0.497544	1	-0.252092	0.999786	-0.209087	0.991894	-2.14119	0.118325	3.30536	9.04e-06	2.73827	0.00034586	1.61355	0.0578133	1.69387	0.0270668	3.10945	2.55e-05	2.77518	0.0001932	2.31701	0.000689707	1.20611	0.101526
4176	AT1G68850	AT1G68850	0.497376	1	-0.00553203	0.999786	0.656755	0.963606	-0.178094	0.999918	1.5099	0.0629827	0.141645	0.911635	0.0991124	0.952936	0.327562	0.797239	1.86856	0.0134961	0.418652	0.676743	0.572792	0.549732	-0.105373	0.929751
7394	AT2G38920	AT2G38920	0.497029	1	-0.188823	0.999786	-0.160526	0.991894	-0.0411979	0.999918	0.12977	0.894095	-0.646017	0.380128	-0.335451	0.771939	-0.171623	0.876243	0.0876926	0.922525	-1.06073	0.0978342	-0.440957	0.548521	-0.421327	0.551635
11224	AT3G52790	AT3G52790	0.496969	1	0.161072	0.999786	0.606485	0.910501	-0.204639	0.999918	1.01566	0.0789826	0.586184	0.388003	0.723715	0.32346	0.270112	0.767065	1.30892	0.0132484	0.7951	0.190558	0.919773	0.111524	0.127712	0.873966
2628	AT1G35830	AT1G35830	0.496765	1	-0.0877417	0.999786	-0.517549	0.841035	0.0969136	0.999918	0.37886	0.414765	0.112209	0.866645	-0.0225957	0.982142	0.286576	0.647679	0.689318	0.0654857	0.218796	0.677195	-0.513611	0.229027	0.211008	0.66134
18304	AT5G50130	AT5G50130	0.495316	1	-0.38734	0.999786	-0.122596	0.990107	-0.35529	0.999918	0.466564	0.185159	0.354081	0.387256	0.354575	0.467236	0.229865	0.661712	1.38993	2.58e-07	-0.261012	0.539339	0.410605	0.242129	-0.123623	0.785091
15785	AT5G09600	SDH3-1	0.494543	1	0.226842	0.999786	-0.153683	0.991894	-0.583333	0.999918	-0.553403	0.470668	-0.413896	0.67399	-2.37712	0.00422583	-1.09913	0.149254	0.0678493	0.933631	1.20674	0.0446846	-0.391829	0.554923	-0.699892	0.251884
14622	AT4G34800	AT4G34800	0.494452	1	0.132902	0.999786	0.0829739	0.993074	0.484978	0.999918	-0.252647	0.756306	0.0999845	0.907707	-0.180532	0.864472	0.59499	0.427108	-0.650862	0.339588	0.0613434	0.932788	-0.197271	0.766232	-0.0673638	0.935192
15011	AT4G39320	AT4G39320	0.494211	1	0.883591	0.674684	0.310178	0.98256	0.137974	0.999918	-1.42234	0.0163851	-1.31217	0.0449852	-0.710068	0.357406	-0.233097	0.803863	-1.40063	0.0138012	-1.32765	0.0282359	-1.64148	0.00260451	-1.2117	0.0328906
16918	AT5G23955	AT5G23955	0.493552	1	0.0553748	0.999786	0.0473149	0.993074	0.201121	0.999918	0.911952	0.000170868	0.128595	0.7371	0.258479	0.489128	-0.0450045	0.934224	0.545235	0.0353019	0.311674	0.287223	0.26194	0.352358	0.32097	0.280422
9608	AT3G17626	AT3G17626	0.493387	1	-0.0490684	0.999786	0.248094	0.984031	-0.222812	0.999918	0.427992	0.366035	0.479788	0.33074	0.845369	0.0821367	0.428655	0.493965	-0.150405	0.783098	0.712732	0.0800522	0.541834	0.207903	0.724147	0.0757527
4491	AT1G72800	AT1G72800	0.492349	1	-0.0546412	0.999786	-0.0763791	0.993074	-0.0352611	0.999918	1.46868	2.47e-06	0.369826	0.354286	0.151955	0.806947	0.154987	0.788519	1.32458	2.3e-05	0.377675	0.312499	0.203891	0.621865	0.153698	0.730463
8531	AT3G04980	AT3G04980	0.491607	1	-0.181352	0.999786	-0.10234	0.990107	0.171449	0.999918	-0.304177	0.359274	-0.113653	0.76997	-0.0268611	0.963326	0.0747511	0.877778	-0.0590118	0.871562	-0.13658	0.686168	0.0285747	0.935111	0.0960507	0.783087
12956	AT4G14650	AT4G14650	0.490933	1	0.19424	0.999786	0.039662	0.993133	0.174889	0.999918	-0.3138	0.371551	-0.265396	0.482093	-0.221862	0.623007	-0.413154	0.256996	-0.425674	0.175926	-0.0831957	0.833723	-0.340552	0.247394	-0.524458	0.0536476
2168	AT1G28390	AT1G28390	0.490579	1	0.370092	0.843741	0.0652482	0.991894	-0.265848	0.999918	-0.039265	0.92179	-0.332821	0.28871	-0.269665	0.478568	-0.279428	0.445163	-0.0547983	0.877005	0.133045	0.690052	-0.114222	0.729884	-0.0692037	0.849824
13484	AT4G21230	CRK27	0.489872	1	-0.141849	0.999786	-0.068146	0.991894	0.478281	0.624264	-0.1671	0.68623	0.398375	0.213442	0.384555	0.283081	0.613272	0.0636076	-0.0357291	0.933384	-0.027668	0.946623	-0.18633	0.574213	0.527468	0.0596339
758	AT1G09794	AT1G09794	0.488073	1	0.019782	0.999786	0.307086	0.971994	0.0887849	0.999918	0.319952	0.525256	-0.0952173	0.892441	0.152572	0.855074	-0.26394	0.701478	0.269221	0.571692	-0.529396	0.288828	-0.559363	0.246744	-0.471546	0.306689
6127	AT2G22590	AT2G22590	0.487935	1	0.715737	0.657372	0.361304	0.963065	0.57556	0.934819	-0.826892	0.0657908	-1.21071	0.00512868	-0.57277	0.298207	-0.60163	0.270173	0.00571601	0.992713	-0.0208208	0.973324	0.451652	0.344313	0.25587	0.638374
10884	AT3G48580	XTH11	0.487637	1	-1.12949	0.642132	0.20953	0.991894	0.43203	0.999918	0.225701	0.804148	-0.673662	0.381028	-0.0143772	0.992625	0.917235	0.379141	0.20906	0.800174	-0.845295	0.228254	0.354787	0.650576	0.884185	0.297479
13153	AT4G16807	AT4G16807	0.485942	1	0.163828	0.999786	-0.0221783	0.995835	-0.2275	0.999918	-0.751226	0.0589568	-0.585459	0.153884	-0.00677536	0.993797	-0.564233	0.201604	-0.528921	0.170838	-0.721652	0.0497216	-0.109458	0.804141	-0.442305	0.212171
2364	AT1G31173	MIR167D	0.485319	1	-0.169693	0.999786	-0.536356	0.963065	0.261854	0.999918	-1.23014	0.0620066	-1.90528	0.00330093	-1.14321	0.11676	-2.5646	0.000605487	-0.883238	0.167234	-2.32305	0.000167906	-1.3317	0.0306676	-1.95578	0.00199567
872	AT1G11120	AT1G11120	0.485123	1	-0.201771	0.999786	0.44625	0.766346	-0.113271	0.999918	0.336219	0.346126	-0.36537	0.341075	0.0528213	0.944797	-0.369312	0.477194	0.165664	0.655976	0.0408719	0.924289	0.499977	0.113977	0.0722708	0.874947
15456	AT5G05365	AT5G05365	0.48507	1	-0.567779	0.999786	0.596208	0.963606	-0.204068	0.999918	0.378789	0.691147	-0.373997	0.707685	-0.0286892	0.987284	-0.597727	0.596479	0.761679	0.321643	-0.958762	0.231367	-0.219949	0.825308	-0.365022	0.703142
16281	AT5G15840	CO	0.484706	1	0.801771	0.410613	0.720683	0.458654	1.12773	0.00332819	0.184312	0.736987	-1.04254	0.035282	-0.402748	0.562468	-0.0665253	0.921123	0.311866	0.49136	-0.348639	0.497203	-0.142427	0.796732	0.963884	0.00253467
12560	AT4G09012	AT4G09012	0.483449	1	0.0698984	0.999786	0.320057	0.986123	-0.421865	0.999918	-0.0939538	0.922885	-0.73489	0.330374	0.16261	0.894457	0.0832255	0.93796	-0.508451	0.509672	-0.550303	0.441429	-0.602783	0.394064	-0.574597	0.373279
11056	AT3G50845	AT3G50845	0.483402	1	-0.199508	0.999786	0.166753	0.989915	0.433326	0.999918	-0.0521658	0.924928	-0.481265	0.282841	-0.19262	0.781092	0.583303	0.238378	-0.135618	0.772807	-0.831581	0.0311871	-0.178808	0.706884	0.147907	0.78086
1334	AT1G16510	AT1G16510	0.483371	1	0.578246	0.999786	0.222961	0.990107	-0.507214	0.999918	-0.354747	0.582542	-0.607246	0.504111	-0.742956	0.482703	-1.17441	0.0779833	-0.44597	0.438125	-1.13109	0.149058	-1.12228	0.106886	-1.68184	0.000725365
10612	AT3G44550	FAR5	0.483	1	0.497461	0.999786	0.568553	0.939925	-0.0998636	0.999918	0.205771	0.787039	-0.327749	0.669401	-0.440513	0.61077	-0.771776	0.27029	0.441044	0.474537	-0.4372	0.523835	-0.368533	0.598695	-1.10238	0.0559102
18241	AT5G49330	PFG3	0.48236	1	0.0474975	0.999786	-0.175414	0.989915	-0.0847116	0.999918	-0.296434	0.422624	-1.28553	9.45e-05	-0.951539	0.0214313	-1.88571	2.16e-08	0.0987344	0.799819	-1.33671	2.04e-05	-0.650871	0.0673231	-0.922237	0.00270051
4731	AT1G75500	WAT1	0.481307	0.0404119	0.566914	0.00304002	0.568519	0.00159641	0.401161	0.110764	-0.236118	0.185138	-0.0061845	0.983942	-0.155601	0.500847	0.106939	0.668156	0.565544	0.00012541	0.71982	7.93e-07	0.147704	0.437605	0.119342	0.552765
7274	AT2G37530	AT2G37530	0.480992	1	0.268375	0.999786	-0.133009	0.991894	0.630087	0.999918	1.21027	0.0131898	0.52247	0.430571	0.251548	0.792612	0.494538	0.545567	1.04346	0.0311921	0.391022	0.551018	0.331509	0.592553	0.667754	0.247473
18879	AT5G57780	AT5G57780	0.480764	1	1.04913	0.0204537	1.17899	0.00179747	0.636853	0.542751	0.416942	0.285356	-0.14646	0.778652	0.111714	0.867736	0.238671	0.673381	0.8998	0.0051699	0.789134	0.0209921	0.884351	0.00719218	0.571309	0.125695
17766	AT5G43440	AT5G43440	0.480661	1	0.580446	0.638089	-0.128791	0.990107	0.570704	0.542751	-0.609612	0.0899584	-0.346195	0.428443	0.491474	0.19547	-0.17757	0.743421	-0.805657	0.0153816	-0.520218	0.172007	0.581031	0.0597963	0.0537589	0.910916
17443	AT5G39030	AT5G39030	0.480065	1	-0.0133582	0.999786	-0.170706	0.990107	-0.239013	0.999918	-0.310017	0.548768	-0.119938	0.846694	-0.0501877	0.95455	0.169135	0.803236	-0.190449	0.702269	-0.514134	0.256967	0.0607133	0.909894	-0.0284875	0.961674
18139	AT5G48090	ELP1	0.479769	1	-0.2151	0.999786	0.225595	0.971994	-0.0556649	0.999918	0.913568	0.0029671	0.396107	0.310046	0.233628	0.66019	0.0412755	0.952183	0.889397	0.00308946	-0.0314231	0.948777	0.411649	0.191245	0.536296	0.0874765
12385	AT4G03440	AT4G03440	0.478789	1	-0.545858	0.446639	-0.0363196	0.993133	0.0058202	0.999918	0.173063	0.630417	-0.166429	0.646473	0.273785	0.482615	0.151791	0.754826	0.460028	0.0911842	-0.207355	0.510563	0.151393	0.632713	0.281502	0.362281
13255	AT4G17915	AT4G17915	0.47745	1	0.0699949	0.999786	0.0528577	0.993955	-0.129549	0.999918	0.0656148	0.922825	0.312074	0.60902	0.528103	0.379249	0.176383	0.806354	-0.46491	0.377838	-0.200943	0.747432	0.406336	0.392069	-0.0198077	0.974588
17842	AT5G44310	AT5G44310	0.477433	1	0.604819	0.999786	3.41499	0.323828	0.937831	0.999918	2.20293	0.196353	0.221787	0.931068	3.6278	0.0500116	2.41115	0.197037	2.65344	0.0907362	-0.702062	0.728228	2.65617	0.122267	2.63069	0.113135
8719	AT3G06990	AT3G06990	0.47705	1	0.351825	0.999786	-0.659944	0.60849	-0.0443504	0.999918	0.74727	0.0678856	1.1066	0.00595402	0.548721	0.256188	0.722278	0.118591	0.591824	0.144821	1.38279	0.000160354	0.0692249	0.897392	0.385041	0.388855
117	AT1G02380	AT1G02380	0.476913	1	-0.0891881	0.999786	0.227171	0.978481	0.525249	0.871286	0.350332	0.376029	0.304822	0.479692	-0.285945	0.604764	0.119915	0.861934	0.972703	0.00130494	0.45852	0.209085	0.0700267	0.879565	0.656847	0.0714874
9381	AT3G14880	AT3G14880	0.476671	1	0.317846	0.999786	3.12784	0.112295	0.621071	0.999918	2.51492	0.00902394	1.89635	0.134333	3.96175	0.00217558	1.8291	0.143032	2.26535	0.0166129	2.13856	0.0652959	3.9609	0.000527502	1.64582	0.130562
2855	AT1G48700	AT1G48700	0.476651	1	0.701894	0.999786	0.551721	0.986123	0.441298	0.999918	4.12635	2.19e-07	4.23825	4.23e-07	2.4427	0.00936885	2.62321	0.0691465	4.05201	2.82e-07	2.9199	0.00148978	2.75231	0.000489876	3.14861	0.00450887
17337	AT5G37210	AT5G37210	0.476299	1	-0.329877	0.999786	-0.230251	0.990107	0.0135556	0.999918	0.227799	0.816474	-0.0264576	0.981171	0.162511	0.899701	0.631392	0.465131	-0.327712	0.720535	-0.155583	0.850101	0.443018	0.52876	0.540964	0.434441
4606	AT1G74055	AT1G74055	0.475341	1	0.338653	0.999786	0.383073	0.970089	-0.159397	0.999918	0.249895	0.71203	0.127309	0.892673	-0.734864	0.393821	-0.385488	0.622775	-0.75848	0.200639	0.132371	0.871053	-0.873154	0.147724	-0.687163	0.19822
3213	AT1G53700	WAG1	0.475181	1	-0.0978231	0.999786	-0.0521066	0.993955	0.800486	0.761258	0.364534	0.555668	-0.252813	0.712603	-0.205094	0.817922	0.515232	0.510031	0.243145	0.687629	0.363018	0.50992	-0.207363	0.730238	0.713737	0.193557
6150	AT2G22890	AT2G22890	0.474503	1	0.344914	0.987729	0.333791	0.897347	0.242112	0.999918	0.12495	0.751446	-0.993126	0.0027499	0.0118508	0.988953	-0.112663	0.851027	0.0718734	0.848533	-0.497113	0.129848	0.443888	0.155063	-0.145786	0.733859
12488	AT4G06536	AT4G06536	0.474378	1	-0.0636332	0.999786	0.536123	0.663472	0.102261	0.999918	0.217385	0.639506	-0.427201	0.338925	-0.263752	0.690265	-0.0814108	0.916161	0.099691	0.832108	-0.747901	0.0491619	-0.264681	0.548621	-0.288785	0.538743
3737	AT1G62950	AT1G62950	0.474254	0.0965609	0.286863	0.696079	0.519733	0.00536711	0.117461	0.999918	0.303667	0.0940355	0.40798	0.0210904	0.174461	0.493909	0.257797	0.287013	0.76399	2.02e-07	0.683861	5.11e-06	0.480637	0.00148641	0.456148	0.00598217
17322	AT5G36870	ATGSL09	0.473835	1	0.687239	0.985067	0.122406	0.993074	0.448048	0.999918	0.210099	0.803151	0.679649	0.319983	0.384905	0.656945	0.404896	0.633568	-0.708473	0.30312	0.0994021	0.906837	-0.138751	0.856892	0.111575	0.89261
12154	AT4G00850	GIF3	0.473816	1	0.0221191	0.999786	0.221531	0.98256	0.029566	0.999918	0.218765	0.668724	-0.116885	0.840688	-0.217635	0.750667	0.0340491	0.962365	0.465288	0.247805	-0.287751	0.525651	-0.0504061	0.923309	-0.0585525	0.910116
2888	AT1G49245	AT1G49245	0.47329	1	-0.105838	0.999786	0.0886851	0.991962	-0.327976	0.999918	0.47778	0.232756	-0.0761721	0.898481	0.213992	0.731834	-0.547153	0.258192	-0.262203	0.542242	0.0396741	0.938547	0.310885	0.455621	-0.151839	0.75195
11993	AT3G62590	AT3G62590	0.473058	1	-0.289022	0.999786	0.580071	0.963065	-0.380186	0.999918	1.34154	0.031194	-0.350055	0.680288	0.349318	0.739006	0.18373	0.864862	1.62193	0.00547617	0.0329173	0.970362	0.419353	0.583716	0.23672	0.781456
12365	AT4G03190	ATGRH1	0.47275	0.0219916	0.29866	0.455416	0.0883482	0.986123	0.12943	0.999918	0.344831	0.0232024	0.31142	0.0501295	0.0938941	0.701053	0.380333	0.0228199	0.560863	4.18e-05	0.688728	3.56e-07	0.279686	0.0703176	0.314918	0.0435236
19111	AT5G60630	AT5G60630	0.472721	1	0.248353	0.999786	-0.0979957	0.993074	0.233399	0.999918	0.224694	0.748586	-0.191294	0.828205	0.467073	0.546578	0.738695	0.291706	0.40158	0.480304	0.575705	0.343001	0.199171	0.765492	0.488902	0.432936
3017	AT1G51170	AT1G51170	0.472145	1	-0.0224739	0.999786	0.282064	0.901909	-0.00162118	0.999918	-0.287564	0.337455	-0.1898	0.582704	-0.00232506	0.997076	-0.113753	0.799138	0.200034	0.481056	0.00973412	0.980526	-0.081644	0.814325	-0.10163	0.777359
11317	AT3G53980	AT3G53980	0.470209	1	0.329636	0.999786	0.58253	0.963065	0.00234355	0.999918	0.768886	0.307876	0.764933	0.32572	0.494557	0.622849	0.192451	0.865713	1.06833	0.109511	0.810248	0.275668	0.361366	0.673433	-0.365973	0.674508
5670	AT2G16580	AT2G16580	0.470052	1	0.944585	0.21826	0.183594	0.988451	0.196878	0.999918	0.542953	0.173124	0.770963	0.0869569	0.266727	0.648065	0.315521	0.607555	0.676761	0.0575659	0.8209	0.0452866	0.260887	0.521095	0.718687	0.0494765
11466	AT3G55720	AT3G55720	0.469924	1	0.137379	0.999786	0.390154	0.963606	-0.094365	0.999918	-0.0634545	0.926593	-0.219093	0.741853	0.11112	0.906267	-0.024841	0.981201	0.230419	0.67724	-0.17422	0.783638	0.299422	0.607469	0.603328	0.252204
6962	AT2G33760	AT2G33760	0.469901	1	0.841863	0.954552	0.246945	0.990107	0.0397995	0.999918	0.366706	0.622829	1.44845	0.0267315	0.170073	0.8833	0.346678	0.662677	-0.0323203	0.968439	0.820291	0.264369	0.305264	0.652669	0.490164	0.376486
17382	AT5G38030	AT5G38030	0.468292	1	0.11967	0.999786	0.249036	0.989915	-0.123156	0.999918	-0.118067	0.873452	-0.512327	0.417939	-0.63079	0.363846	-0.256614	0.748764	-0.468457	0.416559	-0.292869	0.654311	-0.106878	0.881879	-0.485558	0.407173
5863	AT2G19120	AT2G19120	0.467956	1	-0.245738	0.999786	-0.0989694	0.991324	0.0123891	0.999918	0.483381	0.129931	-0.0774173	0.866514	0.332965	0.417457	0.384881	0.291655	0.496733	0.0955162	0.157496	0.659532	0.157285	0.653351	0.581959	0.0234041
16210	AT5G14920	AT5G14920	0.467951	1	1.04228	0.0523373	1.14408	0.0107807	0.433317	0.999918	0.0179487	0.97602	0.247904	0.616091	1.04822	0.00672418	0.662133	0.121373	1.14352	0.000708934	1.0173	0.00445749	1.71577	3.08e-07	0.870697	0.016575
18974	AT5G58780	AT5G58780	0.467495	1	0.841674	0.660024	0.396697	0.963606	-0.0154681	0.999918	0.719481	0.16696	0.379235	0.566476	-0.772876	0.25444	-0.401186	0.60678	0.776113	0.106608	0.523233	0.362964	-0.497187	0.379344	-0.0725655	0.922171
10611	AT3G44540	FAR4	0.467437	1	0.00484172	0.999786	0.503105	0.963065	-0.266082	0.999918	1.37341	0.0155666	1.10266	0.0685236	0.780792	0.278744	0.32282	0.712747	1.53998	0.00428367	0.740663	0.242727	0.817429	0.179429	0.448076	0.509116
11710	AT3G58940	AT3G58940	0.467262	0.974741	-0.0216414	0.999786	-0.271149	0.899944	-0.155895	0.999918	0.128997	0.687523	-0.354085	0.213371	-0.294774	0.405389	-0.203766	0.590342	-0.0216491	0.949107	-0.17791	0.549978	-0.00777805	0.9836	-0.203934	0.479932
15723	AT5G08490	AT5G08490	0.467208	1	0.114859	0.999786	-0.371211	0.963065	0.00238442	0.999918	0.0574396	0.926122	-0.334363	0.560221	-0.268664	0.710172	-0.0666684	0.93273	-0.887031	0.059821	-0.299069	0.56651	-0.471886	0.288312	-0.0676505	0.90556
19235	AT5G62280	AT5G62280	0.466843	1	0.473239	0.83457	1.15195	0.00108644	0.239274	0.999918	0.0786746	0.862893	0.131259	0.780699	0.010672	0.989391	0.26941	0.577352	0.827808	0.00598185	1.37558	2.3e-06	0.816738	0.00886549	0.417813	0.253934
5242	AT2G01580	AT2G01580	0.466662	1	0.279501	0.999786	0.267365	0.990107	0.446124	0.999918	-0.0896812	0.924338	-0.0269215	0.983698	0.893643	0.25873	0.069786	0.956134	0.423814	0.545079	0.359467	0.670351	0.290361	0.718072	0.322919	0.687808
6016	AT2G21050	LAX2	0.466646	0.0173115	0.00413748	0.999786	-0.0875923	0.982444	-0.0931014	0.999918	-0.00568383	0.982561	0.258223	0.107534	-0.235606	0.200927	0.220888	0.22009	0.309798	0.029144	0.438466	0.00117644	-0.170379	0.264426	0.138328	0.391273
17348	AT5G37440	AT5G37440	0.466064	1	0.306251	0.999786	-0.103631	0.993628	0.104776	0.999918	-0.739065	0.445296	-0.0489853	0.971671	1.68536	0.024923	1.26059	0.0597587	0.428169	0.592242	-0.223999	0.822246	1.8506	0.00171253	1.54146	0.00292921
14392	AT4G32210	SDH3-2	0.466027	1	0.0648386	0.999786	-0.181137	0.991894	0.0315364	0.999918	0.809755	0.247119	-0.716505	0.363376	-1.09024	0.180381	-0.561205	0.530674	0.405515	0.585305	0.245722	0.758961	-0.483181	0.484424	-0.478967	0.493722
1874	AT1G23450	AT1G23450	0.465816	1	0.380285	0.999786	-0.428162	0.982194	-0.0114176	0.999918	0.222683	0.815769	0.546674	0.539128	-0.0669928	0.965285	-0.120297	0.917584	0.428063	0.57933	-0.136989	0.894591	0.0956848	0.918551	0.0397622	0.966263
13409	AT4G20050	QRT3	0.465588	1	-0.46835	0.999786	0.128817	0.991962	0.696655	0.967069	-0.0728866	0.932549	-0.00910268	0.992664	0.963994	0.117259	0.879397	0.202284	0.31271	0.630112	0.311114	0.6271	0.744013	0.142067	1.07958	0.0282773
14360	AT4G31820	ENP	0.46421	0.0149774	0.383426	0.0883856	0.297192	0.282498	0.387854	0.0368076	-0.162402	0.344473	-0.322213	0.041526	-0.169976	0.419435	-0.612308	4.23e-05	0.034767	0.854545	-0.04874	0.808256	0.109295	0.524983	0.0705479	0.70209
4240	AT1G69588	CLE45	0.463328	1	0.311521	0.999786	0.327009	0.978481	-0.181895	0.999918	0.194021	0.805602	-0.352847	0.654425	0.142099	0.887255	-0.58818	0.430119	-0.107544	0.889943	-0.654821	0.319478	-0.559901	0.327741	-0.553118	0.323435
17955	AT5G45730	AT5G45730	0.462853	1	0.0895489	0.999786	0.097708	0.991894	0.244994	0.999918	-0.213554	0.647737	-0.750738	0.0926002	-0.71539	0.141205	-0.234223	0.736107	-0.693461	0.0722696	-0.531079	0.205955	-0.553695	0.128792	-0.0654545	0.90692
13547	AT4G21903	AT4G21903	0.462287	1	-0.711184	0.999786	-0.221728	0.990107	-0.140193	0.999918	-1.37367	0.151692	-1.34431	0.0762702	-0.533379	0.604419	-1.18589	0.0949592	-0.966559	0.273748	-1.87145	0.0075241	-1.31846	0.0452399	-1.91452	0.000481288
5182	AT1G80840	WRKY40	0.461969	1	0.493119	0.999786	0.037784	0.995852	-0.533857	0.999918	0.585012	0.452576	-0.944135	0.284055	0.502458	0.696922	0.68611	0.500919	0.124017	0.887992	-0.184447	0.851902	0.939189	0.238701	0.718747	0.370142
1369	AT1G16916	AT1G16916	0.461783	1	0.164438	0.999786	-0.08324	0.993074	-0.110686	0.999918	0.0685434	0.900526	-0.274632	0.588089	-0.224749	0.728986	-0.623425	0.225018	-0.269656	0.531701	-0.41143	0.34764	-0.265685	0.559614	-0.460408	0.284567
2440	AT1G32190	AT1G32190	0.461652	0.324066	0.528172	0.0647899	0.370581	0.374096	0.407886	0.30904	0.391556	0.0444844	0.0102745	0.977827	-0.113547	0.733656	0.0780692	0.8215	0.769568	4.91e-06	0.487773	0.0089137	0.381722	0.0437706	0.377217	0.0576161
14016	AT4G27652	AT4G27652	0.461267	1	0.157692	0.999786	0.126282	0.991894	-0.550787	0.976969	0.206127	0.709694	-0.0223852	0.978414	-0.543247	0.387264	-0.807724	0.147215	-0.101834	0.854711	-0.215661	0.708377	-0.651872	0.150843	-0.670766	0.131912
16041	AT5G12970	AT5G12970	0.461062	1	0.295097	0.999292	-0.0882495	0.991324	-0.0220121	0.999918	0.079208	0.83264	0.275159	0.385907	0.0296131	0.959884	0.008971	0.987424	0.00669221	0.984913	0.480602	0.067595	0.158199	0.612119	0.314074	0.263828
2755	AT1G47271	AT1G47271	0.460171	1	0.600188	0.978585	0.190078	0.990107	-0.0230567	0.999918	-0.150502	0.824299	0.743719	0.179625	-0.0584361	0.957998	0.324126	0.675786	0.120946	0.839994	0.120502	0.870192	-0.594966	0.258379	0.0502787	0.944034
16150	AT5G14180	MPL1	0.460091	1	0.0730638	0.999786	0.444722	0.939461	-0.138663	0.999918	0.473688	0.367745	1.11902	0.00790262	1.668	8.7e-05	1.41264	0.00359709	0.926239	0.0308375	0.786194	0.0724313	1.68109	1.44e-05	1.17117	0.00912651
13863	AT4G25810	XTR6	0.458567	1	-0.0440902	0.999786	0.253435	0.990107	0.208921	0.999918	2.35882	1.47e-05	1.97025	0.000554067	1.05087	0.133979	0.598303	0.486693	2.73849	2.59e-07	2.01223	0.000325375	1.13133	0.0614788	1.30008	0.0333626
17148	AT5G27400	AT5G27400	0.458175	1	-0.337677	0.999786	-0.0664575	0.993074	-0.315518	0.999918	0.783891	0.012166	0.63325	0.0492386	0.461415	0.263512	-0.283208	0.559467	0.659241	0.0338397	0.528274	0.0955669	0.72693	0.0136373	0.0855049	0.845648
9318	AT3G14170	AT3G14170	0.458002	1	0.0650988	0.999786	-0.0875499	0.991894	0.194567	0.999918	0.410585	0.236752	0.270654	0.49105	0.352976	0.36489	0.586646	0.0999344	0.440281	0.166312	0.238382	0.51791	-0.00581552	0.989528	0.644046	0.0225904
17377	AT5G37990	AT5G37990	0.457535	1	-0.711371	0.999786	-0.478764	0.991894	-1.20969	0.999918	-1.41954	0.407487	-1.54686	0.374396	-0.767413	0.744923	-0.508666	0.832946	-0.717814	0.673334	-0.326392	0.873643	-0.829649	0.653776	-0.456157	0.825042
1420	AT1G17480	IQD7	0.457381	1	0.247559	0.999786	0.195889	0.979669	-0.109963	0.999918	0.208259	0.60595	-0.167747	0.708377	-0.0990389	0.871847	-0.00566436	0.993579	0.0890512	0.828433	-0.0141404	0.975174	0.0928639	0.81643	0.105592	0.799136
9651	AT3G18080	BGLU44	0.457248	1	0.462011	0.5906	0.421108	0.653347	0.279693	0.999918	0.0139931	0.973102	-0.459134	0.0993578	0.256118	0.477362	-0.502427	0.0928065	0.374786	0.152726	-0.241434	0.427794	0.611372	0.0173202	-0.113661	0.748939
12337	AT4G02830	AT4G02830	0.457178	1	0.768092	0.67356	0.113149	0.991894	-0.00999589	0.999918	0.669007	0.131706	0.997975	0.031829	0.197051	0.791629	-0.0784621	0.922942	0.967151	0.0128598	1.09679	0.0104052	0.592647	0.152266	0.240271	0.640328
3671	AT1G62030	AT1G62030	0.456123	1	0.0531965	0.999786	0.0338672	0.993628	-0.0428907	0.999918	0.0636277	0.877131	0.0482341	0.916618	0.210054	0.622489	0.48074	0.139357	0.614946	0.0207117	0.22207	0.494216	0.307922	0.290801	0.53763	0.043336
7922	AT2G45040	AT2G45040	0.454663	1	-0.244341	0.999786	-0.368115	0.978467	-0.40929	0.999918	0.504615	0.427041	-0.355367	0.623461	0.408596	0.612446	-0.174518	0.840583	-0.102196	0.892521	-0.360122	0.579385	-0.15071	0.827725	-0.310683	0.604338
7946	AT2G45310	GAE4	0.454095	0.408988	0.269862	0.915338	0.362464	0.434916	0.178577	0.999918	-0.552945	0.00571983	-0.531368	0.0132145	-0.450193	0.0655553	-0.357558	0.177483	0.1795	0.399651	-0.046889	0.871205	-0.25538	0.23904	-0.277155	0.21632
1246	AT1G15405	AT1G15405	0.453984	1	2.22782	0.731996	0.919182	0.979669	-0.0941865	0.999918	0.352324	0.85513	-0.280933	0.896937	3.30105	0.0367581	-1.1843	0.561082	-0.0741147	0.967779	-0.304362	0.875415	0.64485	0.717067	0.5855	0.753236
16900	AT5G23770	DUF8	0.453953	1	0.137847	0.999786	0.130181	0.991962	-0.0952716	0.999918	0.493324	0.491605	-0.359629	0.637652	0.244398	0.80725	-0.060747	0.958223	-0.292858	0.704233	-0.64041	0.319338	-0.268077	0.706994	-0.0179067	0.98428
4954	AT1G78190	AT1G78190	0.45336	1	-0.210127	0.999786	-0.155142	0.991324	-0.615058	0.907669	0.241887	0.70021	0.257107	0.663493	-0.399806	0.599491	0.58576	0.259661	0.322018	0.551638	0.0867137	0.888737	0.0156566	0.982044	0.0671794	0.912148
7808	AT2G43620	AT2G43620	0.452503	1	-0.735169	0.999786	-0.421027	0.989915	-0.829961	0.999918	0.274167	0.817762	-0.536254	0.645544	0.119017	0.94641	-0.749671	0.508856	0.814868	0.353557	0.244366	0.826105	1.12994	0.15533	0.49077	0.582592
3096	AT1G52270	AT1G52270	0.452358	1	-0.540102	0.999786	-0.715761	0.877174	-0.104462	0.999918	-0.623287	0.408762	-1.14695	0.0924377	-0.307287	0.768659	-0.137043	0.89738	-1.14863	0.0872486	-1.20983	0.0543573	-0.622814	0.351697	-0.212388	0.785805
11603	AT3G57430	OTP84	0.45187	1	0.304489	0.987729	-0.128452	0.989915	0.125279	0.999918	0.0681313	0.85591	-0.568339	0.0490945	0.259101	0.498887	-0.165569	0.688305	-0.0812752	0.811197	-0.586901	0.0297261	0.16327	0.611997	0.00114265	0.997598
15339	AT5G03960	IQD12	0.450869	0.865956	0.769118	0.00398919	0.393243	0.438914	0.508292	0.192652	0.125497	0.670996	0.105013	0.758931	0.0197316	0.968646	-0.0893626	0.832785	-0.0546534	0.854627	0.835923	3.94e-05	0.811729	1.25e-05	0.625907	0.00282251
9020	AT3G10815	AT3G10815	0.450735	1	0.0661773	0.999786	-0.129897	0.991894	0.220984	0.999918	1.07153	0.00971199	0.725399	0.138006	0.139095	0.873953	-0.629146	0.370159	1.2445	0.00132645	0.384702	0.470545	0.227672	0.674167	-0.094037	0.888481
11269	AT3G53360	AT3G53360	0.450068	1	0.148364	0.999786	-0.317017	0.963065	0.126908	0.999918	-0.0766464	0.888942	-0.132831	0.794461	0.481501	0.287602	0.268683	0.544418	0.0739255	0.879618	-0.399563	0.30222	0.663539	0.0306502	0.439878	0.136111
17810	AT5G43950	AT5G43950	0.449006	1	0.271595	0.999786	0.0719379	0.993074	0.0319211	0.999918	0.657223	0.0446306	0.471966	0.178645	0.21988	0.665901	0.156345	0.781247	1.20852	1.56e-05	0.635394	0.0401808	0.185822	0.627397	0.40039	0.257285
5141	AT1G80340	GA4H	0.44826	1	-0.347906	0.999786	0.015364	0.996789	0.464873	0.94057	-0.478347	0.272538	-0.624301	0.12073	-0.540967	0.264371	-0.379724	0.45464	-0.121186	0.798934	-0.111835	0.817923	0.0606578	0.9033	0.228516	0.599049
1828	AT1G22890	AT1G22890	0.448195	1	-0.338551	0.999786	-0.0594237	0.993955	-1.36896	0.212615	1.47029	0.00726997	1.7855	0.000810529	1.3069	0.029379	0.491149	0.546268	1.14257	0.0370118	1.39653	0.00995124	1.57206	0.00261692	-0.421724	0.5497
534	AT1G07260	UGT71C3	0.447509	1	0.114096	0.999786	0.368892	0.892868	0.262221	0.999918	-0.312419	0.463562	-0.540371	0.160782	-0.0886169	0.89686	-0.0969588	0.872366	-0.610314	0.0941396	-0.0410493	0.930202	0.0241119	0.960785	-0.26078	0.506563
14650	AT4G35130	AT4G35130	0.447018	1	-0.126518	0.999786	-0.22104	0.986123	-0.160965	0.999918	-0.150633	0.779006	-0.222235	0.688153	0.757678	0.0940978	-0.128266	0.833354	-0.183208	0.699028	0.10267	0.845542	0.46824	0.246336	0.41129	0.236109
7700	AT2G42380	ATBZIP34	0.446611	0.0389292	0.372181	0.153789	0.576569	9.43e-05	0.58368	0.000311165	0.577049	2.14e-05	0.514527	0.000294186	0.264434	0.136569	0.626333	4.51e-05	1.16966	8.9e-22	1.06036	2.35e-17	0.722711	9.22e-09	1.00973	3.71e-15
33	AT1G01390	AT1G01390	0.446554	1	0.729806	0.0459041	1.12465	8.01e-06	0.363918	0.914555	-0.654804	0.0168435	-0.863462	0.000895842	-0.166574	0.695747	-0.282682	0.442258	0.405356	0.127798	0.722221	0.0032694	0.626795	0.0121045	0.318577	0.277042
6174	AT2G23170	GH3.3	0.446131	1	0.513156	0.999786	0.877227	0.495049	0.0208223	0.999918	-0.225118	0.723749	-0.477048	0.429883	-0.491211	0.481084	-0.137306	0.868029	1.37022	0.00207375	0.669602	0.204327	0.271718	0.658899	-0.135844	0.843812
17113	AT5G26790	AT5G26790	0.445957	1	0.53027	0.977281	0.184043	0.990107	-0.0154064	0.999918	-1.3072	0.00943153	-1.47873	0.0080199	-0.489159	0.497159	-1.46092	0.0115535	-0.714588	0.138223	-1.39348	0.00608925	-0.858626	0.0705262	-1.08538	0.0144445
8390	AT3G03240	AT3G03240	0.445695	1	1.10388	0.992058	1.34321	0.772545	1.31596	0.936388	1.66416	0.089787	1.21608	0.268781	1.49469	0.217541	1.81625	0.106416	2.17838	0.0132193	0.354597	0.792026	1.53129	0.112428	1.47529	0.149099
9700	AT3G18630	UNG	0.444509	1	0.182636	0.999786	-0.17087	0.989915	0.00973155	0.999918	-0.0664387	0.903109	0.101222	0.85285	0.129022	0.843476	0.0079092	0.991911	-0.183527	0.682108	-0.496291	0.213632	0.140988	0.748255	0.0428683	0.933422
1694	AT1G21060	AT1G21060	0.444503	0.0741372	0.380007	0.199798	0.34046	0.233008	-0.104815	0.999918	-0.13396	0.492512	0.0920101	0.678017	-0.139955	0.564991	-0.0853495	0.760431	0.589313	3.03e-05	0.144559	0.445592	0.207775	0.222655	-0.113433	0.583204
9954	AT3G21680	AT3G21680	0.443951	1	0.303292	0.999786	0.220474	0.989099	0.401897	0.999918	0.236175	0.691646	0.892421	0.0566978	-0.124761	0.885497	0.194438	0.803537	0.202945	0.711394	0.373924	0.487451	0.177733	0.749043	0.0989198	0.880199
7199	AT2G36730	AT2G36730	0.443176	1	-0.235577	0.999786	-0.232447	0.932886	-0.109964	0.999918	0.602788	0.00834145	0.397064	0.111398	0.106451	0.797274	0.204508	0.544418	0.498952	0.0290204	0.334733	0.167046	0.213402	0.382204	0.528934	0.0095799
375	AT1G05450	AT1G05450	0.443133	1	0.0384426	0.999786	1.69647	0.892868	-0.613541	0.999918	2.03824	0.188761	0.267272	0.907707	0.289458	0.924425	0.0824791	0.978969	2.34085	0.102264	0.848054	0.634812	0.144333	0.945902	0.597946	0.764021
6955	AT2G33640	AT2G33640	0.442963	1	-0.242385	0.999786	0.0584026	0.993074	-0.23397	0.999918	0.00522639	0.993064	-0.192155	0.681721	0.379439	0.40832	-0.139778	0.81493	0.337118	0.370895	-0.0122466	0.980865	0.225809	0.567808	-0.0296841	0.953367
11633	AT3G57800	AT3G57800	0.442446	0.0600475	0.774485	2.25e-07	0.706059	1.57e-06	0.46032	0.0202208	-0.0205486	0.92865	0.123579	0.538219	0.148162	0.510031	-0.117669	0.625918	0.592908	1.71e-05	0.784559	7.68e-09	0.55338	7.81e-05	0.213314	0.211418
7429	AT2G39370	AT2G39370	0.442367	1	-0.350997	0.999786	1.00555	0.134607	0.600045	0.94057	-0.215235	0.736474	-0.0219653	0.977946	0.668339	0.26329	0.648177	0.278	0.425327	0.378261	-0.124188	0.830323	0.343036	0.522807	0.509135	0.306246
735	AT1G09540	MYB61	0.441344	1	0.0610014	0.999786	0.127245	0.990107	0.255273	0.999918	-0.0627571	0.882631	-0.424213	0.223104	0.0297373	0.966415	-0.228878	0.667347	-0.107707	0.769711	-0.120615	0.753464	-0.0243074	0.95523	-0.280207	0.448076
13253	AT4G17905	ATL4H	0.440915	1	0.0739064	0.999786	-0.060029	0.993074	-0.207059	0.999918	0.080911	0.88955	-0.173588	0.779337	0.123076	0.85939	-0.013227	0.988476	0.0153034	0.978585	-0.448971	0.355445	-0.501859	0.191245	0.337829	0.445453
12414	AT4G04410	AT4G04410	0.440872	1	0.294559	0.999786	0.531375	0.859655	0.0276272	0.999918	-0.389856	0.480722	0.893777	0.0521461	0.801123	0.132688	0.583341	0.346	-0.149602	0.788867	0.294756	0.599521	0.576083	0.2106	-0.449894	0.42885
11440	AT3G55390	AT3G55390	0.440447	1	0.446638	0.805193	0.0342525	0.993955	0.389606	0.908022	0.486048	0.112052	0.274599	0.467637	0.552015	0.0980884	-0.134395	0.794788	0.241105	0.462503	0.337838	0.310853	0.255602	0.419796	0.0473889	0.910093
13419	AT4G20190	AT4G20190	0.439912	1	-0.233998	0.999786	0.670487	0.794732	-0.409292	0.999918	0.14263	0.841538	0.40725	0.518469	-0.0400423	0.975763	-0.054069	0.961202	0.476876	0.361624	0.633291	0.222891	0.766827	0.11732	0.471007	0.411528
15180	AT5G02070	AT5G02070	0.439654	1	1.06694	0.589513	0.518367	0.960629	-0.317101	0.999918	0.272052	0.703154	0.267701	0.782398	0.125797	0.92415	0.125251	0.916568	0.454539	0.439417	0.615333	0.391847	0.523896	0.40364	-0.184928	0.830076
12704	AT4G11440	AT4G11440	0.439632	1	0.233394	0.999786	-0.361875	0.888324	-0.272186	0.999918	0.313165	0.402983	0.357602	0.35109	-0.0608824	0.925672	0.183535	0.703902	0.372794	0.26329	0.257741	0.50072	0.134344	0.728894	0.24652	0.483829
8767	AT3G07490	AGD11	0.439595	1	0.186868	0.999786	0.0785882	0.993133	0.263024	0.999918	-0.818309	0.191223	-0.705509	0.275089	-0.392355	0.655191	-0.728644	0.368593	-1.32936	0.0216693	-0.125884	0.86939	-0.300249	0.655647	0.378479	0.575977
7360	AT2G38530	LTP2	0.439327	1	0.634775	0.999786	1.10764	0.854699	0.351864	0.999918	0.443091	0.691386	-0.204063	0.878596	0.934218	0.422182	0.437425	0.749022	1.79413	0.0349689	0.447746	0.686927	1.79084	0.0462163	0.877669	0.386127
14771	AT4G36610	AT4G36610	0.438762	1	0.363753	0.999786	0.311495	0.986123	-0.132236	0.999918	0.965076	0.0854313	0.446729	0.514046	-0.047664	0.968322	-0.0640541	0.949834	0.953759	0.0727259	0.610611	0.321614	0.233402	0.745745	-0.0861759	0.916786
3210	AT1G53660	AT1G53660	0.438295	1	0.204727	0.999786	-0.251193	0.986123	-0.783735	0.765915	-1.60763	0.00347859	-0.573352	0.342432	-1.11456	0.0642205	-0.587541	0.411527	-0.78149	0.133051	-0.405627	0.480251	-1.07319	0.0187228	-0.987598	0.0510854
13286	AT4G18372	AT4G18372	0.437397	1	0.351138	0.999786	-0.0529418	0.993074	-0.0520335	0.999918	-0.489909	0.192439	-0.271671	0.522601	0.0072626	0.992564	-0.584724	0.167535	-0.279705	0.450762	-0.167232	0.688084	-0.42909	0.187738	-0.436281	0.202979
10251	AT3G25882	NIMIN-2	0.437225	1	-0.270899	0.999786	-0.105784	0.993074	0.0272583	0.999918	-0.169632	0.8418	-0.6581	0.331692	-0.728795	0.39372	-1.10707	0.146188	-0.385401	0.585936	-0.960025	0.107156	-0.648803	0.306336	-0.592925	0.348883
3354	AT1G55580	LAS	0.437219	1	-0.789957	0.703357	0.332296	0.966846	-0.262165	0.999918	0.16723	0.801754	0.105783	0.877204	0.514224	0.421662	-0.0901146	0.918671	0.0713891	0.913063	0.0555342	0.927205	0.224505	0.685587	-0.319348	0.552712
7444	AT2G39510	AT2G39510	0.437119	1	0.113146	0.999786	0.440801	0.966453	-0.0997324	0.999918	0.146602	0.848894	-0.336179	0.647819	-0.421011	0.617847	-0.906193	0.175869	-0.0634874	0.931589	-0.563679	0.376928	-1.37813	0.0127342	-1.44153	0.00874072
10024	AT3G22690	AT3G22690	0.437028	1	-0.011222	0.999786	-0.0777804	0.991962	-0.114309	0.999918	0.0503257	0.91882	0.146159	0.761756	0.182858	0.751181	-0.110955	0.832338	-0.155162	0.705484	-0.063911	0.893721	0.162407	0.685587	0.182888	0.599589
10681	AT3G45780	NPH1	0.436853	0.126045	0.491377	0.0256708	0.515066	0.0091716	0.599346	0.000957624	0.0226434	0.925372	-0.0455285	0.856709	-0.0751174	0.790729	0.199997	0.34889	0.833169	7.59e-09	0.47661	0.00230534	0.355819	0.0311822	0.484074	0.00218051
16464	AT5G18040	AT5G18040	0.436508	1	0.0440566	0.999786	-0.0707218	0.991894	-0.203348	0.999918	0.832773	0.000300858	0.663652	0.00661373	0.533499	0.0600184	0.0652012	0.887249	1.01835	2.95e-06	0.480247	0.0554818	0.507327	0.036704	0.362886	0.166719
1752	AT1G21840	UREF	0.43615	1	0.541715	0.694633	0.463808	0.730826	0.0927695	0.999918	-0.1556	0.720457	0.326583	0.423814	0.1162	0.846777	0.355627	0.454314	0.531088	0.088017	0.0307924	0.949133	0.216969	0.568316	0.416577	0.253324
15048	AT4G39790	AT4G39790	0.435707	1	0.245504	0.999786	-0.252464	0.978481	-0.336978	0.999918	-0.217586	0.678636	0.274819	0.616091	-0.4957	0.35354	-0.836992	0.0636076	-0.49801	0.254215	-0.158225	0.779198	-0.499424	0.208446	-0.691314	0.0611276
13600	AT4G22550	AT4G22550	0.435387	1	0.130823	0.999786	0.00576181	0.997546	0.00108672	0.999918	-0.0979713	0.768518	0.167588	0.591997	-0.352238	0.262791	0.134976	0.733257	0.303396	0.21463	0.359125	0.140314	-0.0249863	0.937678	-0.047921	0.889571
11926	AT3G61750	AT3G61750	0.43469	1	0.0958836	0.999786	0.00687631	0.997363	-0.307479	0.999918	0.163016	0.581034	0.0285861	0.943661	-0.183757	0.604433	-0.0235382	0.961467	0.536872	0.0155506	0.165588	0.55907	0.0952565	0.747602	-0.0442302	0.902247
18457	AT5G52220	AT5G52220	0.434432	1	0.163848	0.999786	0.00725315	0.998597	-0.515455	0.999918	-0.0803695	0.921693	-0.368532	0.620393	0.345184	0.697397	-0.486498	0.614821	-0.5773	0.350306	-0.574162	0.370278	0.184852	0.791678	0.545277	0.386341
5207	AT2G01150	RHA2B	0.433883	1	0.739859	0.676408	0.761125	0.567794	0.57138	0.980273	0.590573	0.219568	0.829022	0.0747986	0.406138	0.523022	-0.213922	0.770015	1.23365	0.00237195	0.528204	0.283903	0.755546	0.098135	0.650059	0.172653
16694	AT5G20635	AT5G20635	0.433189	1	-0.326505	0.999786	-0.259283	0.967347	0.100851	0.999918	0.141592	0.765935	-0.287259	0.541344	0.360132	0.447276	-0.0462422	0.945635	-0.287193	0.480852	-0.191424	0.673383	-0.489066	0.177229	-0.129734	0.780913
10992	AT3G49950	AT3G49950	0.433102	1	0.651937	0.984548	-0.530609	0.908359	0.250501	0.999918	-0.389294	0.593579	0.443033	0.547731	-0.107907	0.920664	0.0423789	0.96067	0.72375	0.148829	0.18455	0.813136	-1.19291	0.0218626	-0.284243	0.576581
2272	AT1G29950	AT1G29950	0.432573	1	0.0277567	0.999786	-0.108557	0.990107	0.104306	0.999918	-0.074318	0.848325	-0.0125301	0.980598	-0.285199	0.463311	-0.392986	0.287248	-0.255355	0.397949	-0.153377	0.662951	-0.285083	0.337524	-0.0543919	0.891327
16239	AT5G15290	AT5G15290	0.432431	1	0.0582511	0.999786	-0.219969	0.979669	0.649872	0.488222	1.35824	4.16e-06	1.46481	1.53e-06	0.952724	0.00417544	1.12029	0.00175402	0.926668	0.0023581	1.20243	8.7e-05	0.658583	0.0399925	0.998158	0.00227174
18979	AT5G58860	CYP86A1	0.432316	1	0.418951	0.999786	0.216487	0.990107	-0.312451	0.999918	-0.107	0.901145	0.77867	0.24535	0.137212	0.904115	-0.242042	0.799065	0.570924	0.365225	1.03678	0.0903766	0.292685	0.700317	-0.776249	0.230848
13797	AT4G25020	AT4G25020	0.432266	1	0.343813	0.999786	-0.452185	0.901909	-0.429635	0.999918	0.402971	0.494012	-0.346803	0.624119	-0.273791	0.709879	-0.47368	0.457993	0.147193	0.817636	0.183549	0.774646	-0.706442	0.102876	-0.257563	0.61082
4111	AT1G68050	FKF1	0.432257	1	0.89568	0.365387	0.597262	0.79725	0.328829	0.999918	-0.417257	0.417201	-0.45337	0.39505	0.939315	0.0460095	-0.586127	0.295157	-0.312253	0.522808	-0.404449	0.429935	1.51625	0.000113419	0.575264	0.218091
38	AT1G01453	AT1G01453	0.43186	1	-0.435528	0.999786	0.666582	0.86927	0.0722917	0.999918	-0.353571	0.609803	-0.847452	0.169014	-0.211073	0.837558	-0.632546	0.405837	-0.303988	0.634701	-0.310996	0.652119	0.539971	0.391964	0.377402	0.578913
12167	AT4G00975	AT4G00975	0.429622	1	0.541725	0.999786	-0.254303	0.990107	-1.16787	0.699471	0.342624	0.717663	0.108759	0.934371	0.727715	0.442361	-0.0386804	0.978538	-2.03104	0.0312282	0.470226	0.599129	0.828986	0.22493	-0.309573	0.716613
368	AT1G05370	AT1G05370	0.429464	1	0.00734324	0.999786	0.0441235	0.993955	-0.016117	0.999918	-0.22647	0.663449	-0.194591	0.731371	-0.266143	0.684563	-0.0910037	0.904037	0.0839901	0.869351	-0.277477	0.566069	-0.216983	0.63792	0.389837	0.348765
4212	AT1G69320	CLE10	0.429115	1	0.43092	0.999786	0.12576	0.993074	-0.446705	0.999918	-0.132045	0.886587	0.163488	0.866674	-0.454057	0.637202	-0.861238	0.329713	0.610772	0.340881	0.227969	0.783514	0.215379	0.762302	-1.32921	0.0385322
15985	AT5G11930	AT5G11930	0.428811	1	-0.795073	0.987729	-0.125077	0.993074	-0.586232	0.999918	0.384254	0.658074	-0.665324	0.419846	-0.4887	0.647155	-0.96697	0.253568	0.0920319	0.920201	-0.770292	0.31027	-0.242183	0.781948	-0.290282	0.73824
4152	AT1G68585	AT1G68585	0.428401	1	0.0699387	0.999786	0.00745193	0.998318	-0.255585	0.999918	1.11999	0.000824333	0.774829	0.0506308	-0.0598477	0.944763	-1.12979	0.0312377	1.12681	0.000536042	0.176765	0.729065	-0.00984752	0.986848	-0.942334	0.0234219
6993	AT2G34200	AT2G34200	0.427805	1	0.440559	0.821652	0.213009	0.975565	0.152619	0.999918	-0.437013	0.267348	-0.946416	0.00623371	-0.23472	0.656674	-0.686903	0.0719542	-0.0852804	0.843363	-0.893905	0.00534065	-0.318553	0.35872	-0.329736	0.316492
2386	AT1G31430	AT1G31430	0.427482	1	0.223725	0.999786	-0.302165	0.982194	0.0653647	0.999918	-0.543395	0.3847	-0.82746	0.172516	-0.180151	0.850379	-0.715424	0.266906	-0.0701514	0.917788	-0.471076	0.421256	-0.165839	0.7892	0.388163	0.429706
11812	AT3G60290	AT3G60290	0.427277	1	-0.123413	0.999786	-0.117306	0.991894	0.296021	0.999918	1.02551	0.0144097	-0.268964	0.656125	0.0681083	0.943565	0.118644	0.901225	1.33846	0.000566465	-0.701664	0.143269	0.402993	0.421977	-0.80759	0.151366
15905	AT5G10970	AT5G10970	0.427214	1	0.176943	0.999786	0.418218	0.893487	0.491928	0.872708	-0.150158	0.788286	0.273211	0.625898	-0.29671	0.657718	-0.226831	0.706139	-0.601101	0.174236	0.306344	0.536431	-0.401292	0.364201	0.142745	0.762471
9857	AT3G20475	ATMSH5	0.42708	1	-0.465211	0.948839	-0.383072	0.920451	0.23005	0.999918	-0.395367	0.428892	-0.159899	0.757857	0.169334	0.793938	0.233846	0.720905	0.331927	0.437143	-0.2708	0.527804	0.286118	0.469152	0.698839	0.0589804
8574	AT3G05430	AT3G05430	0.426378	1	0.261947	0.999786	-0.387306	0.872434	-0.189649	0.999918	0.144559	0.764194	0.246401	0.5895	-0.216162	0.692094	0.0106802	0.98828	0.339598	0.367985	-0.0643915	0.89833	0.150959	0.703834	0.140895	0.748932
13399	AT4G19890	AT4G19890	0.426322	1	-0.00799661	0.999786	-0.301836	0.95037	0.0114425	0.999918	0.463115	0.1809	0.300402	0.443819	0.464185	0.222766	0.391543	0.335664	0.477895	0.138072	-0.0433143	0.924913	0.489704	0.111669	0.620736	0.0404342
10968	AT3G49700	ACS9	0.426309	1	0.495976	0.999786	0.4366	0.989915	0.534653	0.999918	-0.0526874	0.972215	-0.932573	0.42519	-0.0416661	0.984931	0.151836	0.932548	0.315801	0.787577	0.0582199	0.966092	0.726431	0.523201	1.37976	0.190671
6747	AT2G31010	AT2G31010	0.426233	0.598836	0.236357	0.978934	0.0507232	0.991894	0.120055	0.999918	-0.0863296	0.745905	-0.0887682	0.756105	-0.25492	0.342353	-0.159603	0.601985	0.288155	0.144607	-0.122735	0.620647	-0.191083	0.396955	-0.130645	0.602405
1876	AT1G23470	AT1G23470	0.425492	1	-0.334399	0.999786	0.270639	0.98256	-0.231526	0.999918	0.107346	0.866635	-0.229869	0.71772	0.361688	0.620329	-0.0399179	0.96761	0.0761928	0.898167	-0.0890547	0.886087	0.643952	0.141215	0.247299	0.652346
18140	AT5G48100	TT10	0.425409	1	-0.0468171	0.999786	0.130379	0.993074	-0.362824	0.999918	0.673431	0.400313	0.974012	0.167005	1.21387	0.0985358	0.254385	0.834774	0.514598	0.503427	0.60661	0.41496	1.7602	0.00237774	0.82786	0.25214
11038	AT3G50640	AT3G50640	0.425391	1	0.0737662	0.999786	-0.0102205	0.996789	0.0419313	0.999918	0.411499	0.14573	0.289457	0.35268	0.157047	0.711737	0.173202	0.678936	0.31513	0.25285	0.104606	0.765813	0.187811	0.554923	0.150792	0.66294
16542	AT5G18930	BUD2	0.425376	1	-0.229355	0.999786	0.26521	0.933209	0.10749	0.999918	0.642236	0.0140141	0.286334	0.363026	0.416436	0.22287	-0.0356562	0.947982	0.556617	0.0311921	0.661853	0.00565955	0.540817	0.0282203	0.141475	0.674517
10442	AT3G28340	GATL10	0.424407	1	0.023478	0.999786	0.200201	0.986123	0.158171	0.999918	0.471346	0.235733	0.251928	0.611852	-0.0406595	0.960579	0.345379	0.546268	0.109398	0.813892	0.360519	0.396309	0.124628	0.788801	0.396119	0.35503
15049	AT4G39795	AT4G39795	0.424359	1	0.277353	0.999786	0.158016	0.993074	0.264226	0.999918	-0.776138	0.389973	-0.0599451	0.966001	-0.170871	0.904599	0.0201714	0.989693	-1.5943	0.0467916	-0.238453	0.81605	-0.344611	0.710891	0.0551754	0.960739
16025	AT5G12420	AT5G12420	0.423939	1	0.138509	0.999786	0.197614	0.989915	0.0977601	0.999918	1.17324	0.00117714	0.473416	0.283935	-0.0538708	0.946922	-0.248027	0.673178	1.04803	0.00319123	0.397039	0.368321	0.0753125	0.890004	-0.339589	0.456235
5135	AT1G80280	AT1G80280	0.42339	0.081316	0.423248	0.0550174	0.196665	0.845337	0.593142	0.000149249	0.0335264	0.878523	0.125275	0.51953	-0.0916725	0.71773	-0.116432	0.615221	0.265722	0.0776694	0.457807	0.00134749	0.0731638	0.710912	0.626271	3.8e-06
10265	AT3G26040	AT3G26040	0.423367	1	0.43281	0.999786	-0.125404	0.991894	-0.557646	0.999918	1.09494	0.0231851	1.62581	0.00138967	-0.0604866	0.958616	0.253957	0.781933	0.993486	0.0353878	1.4064	0.00548508	0.623523	0.203869	0.534587	0.348898
13291	AT4G18425	AT4G18425	0.422787	1	0.0672515	0.999786	0.140147	0.990107	0.265058	0.999918	1.30856	0.000182619	0.621204	0.139134	0.371819	0.482615	1.13624	0.00575735	1.19621	0.000566389	0.430101	0.319437	0.285453	0.506418	1.24007	0.00045052
15779	AT5G09520	AT5G09520	0.422647	1	0.166843	0.999786	0.632535	0.966172	0.135417	0.999918	0.978884	0.25621	-0.476977	0.645279	-0.468389	0.709879	-0.415616	0.736541	1.08356	0.170185	0.340267	0.738603	-0.0557779	0.962767	-0.404522	0.695104
10462	AT3G28750	AT3G28750	0.422218	1	0.469733	0.999786	-0.812156	0.805939	-0.457361	0.999918	0.308983	0.681663	-0.485482	0.569793	-0.209086	0.850321	0.0562556	0.968304	0.182871	0.80487	-0.353881	0.658409	-1.27586	0.035489	0.589186	0.403024
689	AT1G09050	AT1G09050	0.42199	1	0.0173084	0.999786	-0.0886041	0.991894	-0.212638	0.999918	0.562664	0.0523571	0.338435	0.330742	0.196082	0.652564	0.166113	0.700517	0.575726	0.0362074	0.899219	0.000322275	0.500498	0.0405717	0.441437	0.0827955
5178	AT1G80800	AT1G80800	0.421569	1	-0.0238471	0.999786	0.673395	0.60849	-0.565159	0.968362	0.832517	0.0399155	-0.215669	0.714551	0.407756	0.532045	-0.679016	0.253564	0.405311	0.363214	-0.130365	0.815497	0.73171	0.0747216	-0.84862	0.0538105
137	AT1G02700	AT1G02700	0.421464	1	1.44162	0.595384	1.82083	0.185881	-0.240982	0.999918	2.81797	1.18e-05	2.48997	0.000737508	2.10485	0.0174303	1.36328	0.0697479	3.25635	1.52e-07	2.23708	0.00239892	2.22943	0.00281779	1.75954	0.00467528
13010	AT4G15233	AT4G15233	0.42123	1	-0.0514437	0.999786	0.38808	0.831217	0.206164	0.999918	0.106583	0.800988	-0.17998	0.669221	0.297221	0.490887	-0.23961	0.623925	0.619744	0.0315228	0.0330593	0.938547	0.0313314	0.94226	-0.0584584	0.897902
7511	AT2G40205	AT2G40205	0.420724	1	0.0274549	0.999786	-0.205603	0.986123	-0.224691	0.999918	-0.193874	0.68713	-0.828593	0.0417765	-1.47193	0.000432338	-1.18983	0.00428747	-0.689078	0.0630962	-0.0770298	0.886462	-0.810408	0.0318337	-0.588218	0.140737
17214	AT5G28510	BGLU24	0.420648	1	0.157077	0.999786	2.12464	0.944813	2.2581	0.999918	1.44874	0.57674	-1.75447	0.512587	-0.355075	0.935017	-0.530308	0.897478	2.5666	0.251784	-0.727584	0.795471	-0.115011	0.971728	0.317061	0.923553
6119	AT2G22482	AT2G22482	0.42026	1	-0.757795	0.502757	-0.615787	0.617689	-0.440038	0.999918	0.177428	0.724135	-0.164949	0.762494	0.0131301	0.989391	-0.0455684	0.957497	0.621363	0.081568	-0.235687	0.608945	-0.310816	0.458225	-0.119178	0.837121
16421	AT5G17490	RGL3	0.419929	1	0.0151492	0.999786	0.0937984	0.991894	0.0564424	0.999918	0.222647	0.562401	0.0400761	0.939506	0.0404005	0.949288	-0.1265	0.809268	0.132003	0.728618	0.655141	0.0186407	0.257474	0.405499	0.503464	0.0738654
10690	AT3G45970	EXLA1	0.41976	1	0.478233	0.775727	0.382728	0.827273	0.26838	0.999918	1.16211	1.03e-05	1.54766	8.73e-09	1.16408	2.89e-05	0.960161	0.00198537	1.68711	8.22e-12	1.79838	3.64e-12	1.44577	5.57e-09	1.308	8.31e-07
10155	AT3G24450	AT3G24450	0.419649	1	0.140788	0.999786	-0.0780995	0.993074	-0.100355	0.999918	0.542729	0.148822	0.465012	0.247281	0.270322	0.597731	-0.00858239	0.991434	0.497471	0.165107	0.444331	0.245131	0.0752273	0.869621	0.0230168	0.965742
144	AT1G02800	ATCEL2	0.419037	1	-0.0732482	0.999786	0.00255505	0.999727	-0.340433	0.999918	1.00794	0.0174328	0.903962	0.0176388	1.12378	0.00339222	0.537425	0.212374	0.372648	0.462645	0.275221	0.563549	1.01944	0.00223816	0.76864	0.0181576
1412	AT1G17410	AT1G17410	0.418439	1	0.0439608	0.999786	-0.369108	0.892868	-0.0157406	0.999918	0.522893	0.139057	0.390745	0.301163	-0.0332839	0.963774	0.0868625	0.883297	0.624892	0.0516637	0.391968	0.268982	0.332464	0.325789	-0.0808764	0.860562
12422	AT4G04630	AT4G04630	0.417946	1	-0.480264	0.999786	-0.618616	0.761456	-0.363705	0.999918	0.909705	0.0403203	0.645213	0.162458	0.689175	0.155092	0.43518	0.459748	0.287044	0.583757	-0.0496254	0.934742	0.413191	0.363623	0.089561	0.884254
18336	AT5G50720	ATHVA22E	0.41757	1	0.149166	0.999786	-0.0452057	0.993133	-0.172676	0.999918	1.07092	0.000116927	0.225519	0.595152	-0.267848	0.61053	-0.187044	0.760795	1.10134	4.43e-05	0.235136	0.540736	-0.232137	0.536263	0.0379939	0.941768
17566	AT5G40942	RNR2B	0.416694	1	0.0316679	0.999786	0.238592	0.963606	0.0464561	0.999918	-0.360267	0.34222	-0.817669	0.0151364	-0.0154979	0.983634	-0.587902	0.155095	-0.889597	0.0074883	-0.480718	0.14531	-0.270871	0.429791	-0.326675	0.348355
16182	AT5G14565	MIR398C	0.416555	1	0.183131	0.999786	0.430147	0.988611	0.175152	0.999918	-0.573381	0.574863	-0.343159	0.770247	-0.399622	0.771869	-0.998354	0.350801	-0.0984051	0.92861	-0.0538729	0.964174	-0.117093	0.921967	-0.157292	0.897717
10328	AT3G26750	AT3G26750	0.416513	1	-0.166417	0.999786	-0.20007	0.978481	-0.175975	0.999918	0.127342	0.748506	-0.0822533	0.862314	-0.319196	0.460197	-0.343859	0.428702	0.287174	0.359768	-0.0524777	0.903216	-0.147831	0.686158	0.0395193	0.929567
7067	AT2G35140	AT2G35140	0.416379	1	-0.325069	0.999786	-0.280737	0.963065	-0.256456	0.999918	0.466324	0.161972	0.468915	0.137913	0.700963	0.0320553	0.777089	0.0151208	0.384278	0.235213	0.510034	0.0770979	0.970297	9.79e-05	1.01237	6.02e-05
1066	AT1G13410	AT1G13410	0.416364	1	0.00245423	0.999786	0.00289313	0.999355	0.220777	0.999918	-0.477473	0.248952	-0.340925	0.45955	-0.10919	0.883668	-0.170269	0.762281	-0.460958	0.232055	-0.203699	0.647453	0.110202	0.80506	0.36462	0.269599
230	AT1G03790	SOM	0.416084	1	0.246248	0.999786	0.681375	0.859655	0.805919	0.906838	1.32693	0.0137374	-0.420998	0.548488	0.754115	0.278534	0.769613	0.289431	1.48281	0.00378148	-0.385296	0.566873	0.53284	0.401501	0.853387	0.165039
13609	AT4G22730	AT4G22730	0.41607	1	0.238965	0.999786	0.060142	0.991894	0.18295	0.999918	0.0692204	0.823432	-0.0760394	0.825692	-0.158556	0.659369	0.163987	0.640113	0.62042	0.00215598	0.0678758	0.82668	0.0693153	0.814325	0.138026	0.629814
1375	AT1G17030	AT1G17030	0.416052	1	-0.560749	0.999786	0.68943	0.867933	-0.216795	0.999918	0.701934	0.276567	-0.233391	0.783181	0.51679	0.589209	-0.119002	0.911615	0.0428551	0.9589	-0.0420051	0.957359	0.0362945	0.968809	0.32074	0.621713
5970	AT2G20540	MEF21	0.415985	1	0.00751516	0.999786	-0.433454	0.855052	0.42091	0.999918	-0.0869773	0.880291	-0.55485	0.208401	-0.424262	0.434176	0.521565	0.328858	-0.46131	0.307823	-0.29813	0.486708	-0.483075	0.190332	0.627812	0.0981275
7302	AT2G37870	AT2G37870	0.415758	1	1.10514	0.999786	1.94373	0.947629	0.664726	0.999918	1.15502	0.631407	0.561071	0.844575	1.75833	0.52077	0.261806	0.939844	2.56969	0.208153	0.882626	0.721835	2.34408	0.290585	1.59536	0.493058
675	AT1G08890	AT1G08890	0.415014	1	0.503797	0.999034	0.525681	0.878863	0.210504	0.999918	0.145841	0.812342	0.072078	0.92296	0.240976	0.741353	-0.339773	0.611555	0.342132	0.482812	-0.274655	0.626459	0.42847	0.397688	-0.0292058	0.966363
10566	AT3G43580	AT3G43580	0.414399	1	-0.0370422	0.999786	-0.945298	0.118454	-0.248048	0.999918	-0.172781	0.754156	-0.666606	0.148802	-0.727342	0.168472	-0.016446	0.983489	-0.647501	0.14462	-0.683463	0.101167	-0.813872	0.0316868	0.0307914	0.953131
7436	AT2G39435	AT2G39435	0.413948	1	0.490294	0.648908	0.186886	0.978487	0.111575	0.999918	-0.0183541	0.968893	0.0513421	0.916918	0.053013	0.93191	-0.145287	0.775119	0.0512153	0.896531	-0.184324	0.621622	-0.0401323	0.921238	-0.203731	0.567035
7202	AT2G36780	AT2G36780	0.413906	1	0.274417	0.999786	0.729972	0.909292	0.280851	0.999918	1.19312	0.0784864	-0.323297	0.734719	0.514744	0.630603	0.614061	0.608818	1.65864	0.00688563	-0.218011	0.811521	0.384237	0.652585	0.569028	0.544226
5902	AT2G19660	AT2G19660	0.413355	1	0.0705681	0.999786	0.111105	0.990107	0.284175	0.999918	0.338071	0.324971	-0.236103	0.532147	0.109902	0.838483	0.591778	0.111951	0.019923	0.961143	0.279909	0.388397	-0.0530406	0.894803	0.519075	0.0975169
8646	AT3G06210	AT3G06210	0.412911	1	-0.0080513	0.999786	0.176553	0.986123	-0.070842	0.999918	0.516132	0.129592	0.0593784	0.909947	0.319903	0.477195	0.239069	0.623685	0.544395	0.0856916	0.201929	0.613273	0.268103	0.47716	0.45679	0.192436
6097	AT2G22190	TPPE	0.412774	1	0.476465	0.660024	0.382829	0.791297	-0.0523991	0.999918	-0.638519	0.029568	0.160129	0.680694	0.0915316	0.859788	-0.479085	0.152116	-0.401931	0.173121	-0.411293	0.190281	0.236353	0.45737	-0.160596	0.642008
19004	AT5G59200	OTP80	0.412622	1	-0.591617	0.999786	-0.61756	0.963065	0.870757	0.768726	0.806782	0.20099	-0.392594	0.627925	0.387924	0.714238	0.875754	0.237163	0.450194	0.502873	-0.323404	0.661603	0.205173	0.794275	0.658757	0.293695
18424	AT5G51790	AT5G51790	0.412588	1	-0.503781	0.999786	0.870353	0.825676	-0.205971	0.999918	-0.631898	0.465867	0.217106	0.832417	0.994854	0.236043	0.217348	0.839329	-1.00663	0.191465	0.728398	0.325211	0.924705	0.179891	0.301147	0.708748
4821	AT1G76620	AT1G76620	0.41229	1	0.662361	0.635386	0.68493	0.506104	0.0700032	0.999918	0.333819	0.455434	-0.486921	0.293577	0.175879	0.798328	-0.725128	0.134516	0.364669	0.3642	-0.546869	0.203861	0.712615	0.0664931	-0.159172	0.76382
3888	AT1G64930	CYP89A7	0.412007	1	0.249613	0.999786	0.405029	0.876502	0.0608281	0.999918	0.808287	0.0230739	0.441027	0.293425	0.877773	0.0189128	0.17418	0.794387	1.1416	0.000313575	0.84962	0.0104052	0.515793	0.141322	1.25198	5.23e-05
9030	AT3G10960	AZG1	0.411826	1	0.364538	0.964716	0.423841	0.772167	0.6434	0.255261	-0.11671	0.773544	-0.33914	0.348077	0.196064	0.685781	0.0201132	0.974596	0.33846	0.271905	0.332705	0.317295	0.38026	0.234205	0.455868	0.152657
7704	AT2G42430	LBD16	0.411113	1	0.197852	0.999786	0.427467	0.822066	0.175045	0.999918	-0.567501	0.143489	-0.0249784	0.96961	-0.0292678	0.969478	0.45455	0.350363	0.0774426	0.860269	0.326947	0.39698	0.0466302	0.92057	-0.317778	0.472205
1955	AT1G25211	AT1G25211	0.410665	1	0.149981	0.999786	0.0353456	0.994704	-0.298261	0.999918	0.0939604	0.884365	0.1895	0.762834	-0.434803	0.527567	0.00126968	0.998661	0.205291	0.698598	0.255842	0.627086	0.0227924	0.970755	0.0873216	0.883163
1329	AT1G16445	AT1G16445	0.409963	1	-0.118467	0.999786	0.253737	0.982194	0.0991687	0.999918	-0.0882395	0.868927	-0.999522	0.0145378	-0.26545	0.717745	-0.232609	0.698914	-0.611054	0.124731	-0.643064	0.106274	-0.534661	0.240587	-0.741695	0.0508578
14512	AT4G33550	AT4G33550	0.409881	1	0.496646	0.999786	0.973889	0.963065	0.45326	0.999918	0.834344	0.503357	0.522796	0.712484	0.726382	0.645005	0.0784925	0.969659	1.48185	0.162424	0.738278	0.559636	0.91585	0.453575	0.210241	0.891213
15470	AT5G05510	AT5G05510	0.409321	1	0.0894169	0.999786	-0.0765676	0.991894	-0.165811	0.999918	-0.235124	0.499694	0.192185	0.612746	0.0564222	0.922939	-0.216869	0.61238	-0.271543	0.384988	0.100589	0.792751	-0.16037	0.626529	-0.28123	0.348944
5200	AT2G01080	AT2G01080	0.409059	1	-0.0333103	0.999786	0.05535	0.993074	-0.137099	0.999918	0.0431883	0.922885	0.156526	0.700865	0.161956	0.742377	0.15719	0.744184	0.107971	0.770677	0.150539	0.686536	0.296772	0.33662	0.176592	0.620024
11806	AT3G60220	ATL4	0.408893	1	0.160323	0.999786	0.150816	0.988611	0.379896	0.994243	0.924573	0.000481506	0.940097	0.000811443	0.277935	0.504992	0.674098	0.0462923	1.19573	1.47e-06	1.03942	9.75e-05	0.598982	0.0303647	0.241618	0.500249
431	AT1G06080	ADS1	0.408296	1	0.290246	0.999786	0.841274	0.17851	-0.266679	0.999918	0.26581	0.57531	-0.521961	0.241621	-0.06514	0.935122	-0.459921	0.369019	0.268942	0.530972	1.47235	1.21e-05	0.492987	0.219287	-0.445752	0.295627
14636	AT4G34970	ADF9	0.407065	1	1.18424	0.000134457	0.714893	0.0445825	0.547946	0.670016	-0.01146	0.98089	0.431439	0.218376	-0.287512	0.515227	0.639468	0.115595	0.47859	0.0766845	1.3273	1.79e-07	0.61057	0.0188946	0.550068	0.104338
15979	AT5G11870	AT5G11870	0.407	1	0.0678043	0.999786	-0.325846	0.971984	-0.148267	0.999918	-0.353262	0.552705	0.64054	0.231088	0.600672	0.275804	0.153776	0.850806	-0.402256	0.452547	0.157537	0.810233	-0.0365538	0.954072	0.123077	0.846322
15780	AT5G09530	AT5G09530	0.406821	1	0.415533	0.999786	0.706493	0.963065	0.215357	0.999918	1.06866	0.217701	0.344054	0.756413	0.0395998	0.982871	0.0217911	0.989169	1.37925	0.0777699	0.977111	0.263944	0.676082	0.468668	0.408123	0.694409
13207	AT4G17380	MSH4	0.406755	1	-0.329597	0.999786	0.281267	0.98256	0.430662	0.999918	-0.408366	0.561579	-0.502606	0.458144	0.0938023	0.930624	0.217696	0.811616	-1.59312	0.0125689	-0.630656	0.289114	-0.346392	0.558618	-0.1232	0.868691
1171	AT1G14590	AT1G14590	0.406344	1	-0.0177092	0.999786	-0.0261918	0.993955	-0.215896	0.999918	0.449266	0.0591846	0.197422	0.499184	0.298393	0.350175	0.319	0.269666	0.639555	0.00257373	-0.0773893	0.806076	0.378744	0.0938157	0.114794	0.685256
15612	AT5G07130	LAC13	0.406257	1	-0.161624	0.999786	-0.0139738	0.996789	-0.0992271	0.999918	0.911323	0.00450142	0.300788	0.465391	0.27235	0.595442	0.107941	0.853649	0.948552	0.00213094	0.28932	0.458343	0.173371	0.684233	0.315198	0.414352
16840	AT5G23130	AT5G23130	0.406142	1	0.0924929	0.999786	0.109049	0.989915	-0.289059	0.999918	0.509715	0.0303497	0.341783	0.218123	0.241548	0.48548	-0.0727502	0.875336	0.439783	0.0572658	0.548246	0.0185995	0.171696	0.537303	0.00595225	0.988466
19466	AT5G64950	AT5G64950	0.406078	1	0.278425	0.999786	-0.319364	0.892668	0.205227	0.999918	0.577521	0.0396874	0.431935	0.171785	0.182158	0.690877	0.323151	0.385232	0.385085	0.187268	0.393563	0.1871	0.44368	0.0811608	0.53773	0.0313923
9855	AT3G20460	AT3G20460	0.406004	1	-0.473572	0.947968	-0.0217866	0.995852	0.467026	0.965569	0.313671	0.460978	0.040865	0.948644	-0.248562	0.670632	0.0366523	0.961197	0.111274	0.808106	-0.159695	0.734151	-0.174706	0.687681	0.00282419	0.995909
5882	AT2G19410	AT2G19410	0.405749	1	1.2407	0.771739	0.0872798	0.993628	0.330962	0.999918	-0.598401	0.517449	0.646551	0.553252	-0.463511	0.705349	-0.235122	0.857003	-0.882347	0.286006	0.52049	0.619539	-1.39121	0.0698494	0.620871	0.434654
19339	AT5G63540	ATRMI1	0.405432	1	0.228692	0.999786	0.000237186	1	0.0903049	0.999918	-0.457213	0.268613	-0.111052	0.848954	-0.220456	0.735194	-0.19633	0.76164	-0.378028	0.33059	-0.226568	0.627207	-0.364299	0.367922	-0.128264	0.793752
1662	AT1G20620	CAT3	0.405262	1	0.155944	0.999786	0.395962	0.941446	0.114721	0.999918	0.0395898	0.945315	-0.407777	0.375923	0.377824	0.484322	0.0756053	0.913614	0.61736	0.111462	-0.289423	0.540489	0.499344	0.245958	0.496828	0.255038
2148	AT1G28130	GH3.17	0.405172	0.133418	0.443173	0.0370945	0.304524	0.349163	0.183355	0.999918	-0.184538	0.292558	-0.0274602	0.914057	-0.317022	0.0730076	-0.0435558	0.879455	0.0589917	0.755825	0.492431	0.000557188	-0.10749	0.567767	0.264234	0.113005
924	AT1G11730	AT1G11730	0.403759	1	-0.147956	0.999786	0.21775	0.990107	-0.575794	0.999918	0.138501	0.878255	0.0818381	0.937486	0.395307	0.696269	-0.278664	0.780675	0.70131	0.27455	-0.510396	0.490053	-0.04476	0.961661	-0.288506	0.706662
9886	AT3G20830	AT3G20830	0.403727	1	0.0834455	0.999786	-0.0244119	0.993955	0.300283	0.999918	-0.0678922	0.845595	0.0870672	0.810455	0.171135	0.65502	0.158073	0.700254	0.202767	0.446673	0.457611	0.0565812	0.00663886	0.985771	0.362711	0.169449
7192	AT2G36640	ATECP63	0.403639	1	-1.16161	0.948839	0.49193	0.988611	1.23842	0.999918	1.91431	0.0447641	-1.41132	0.17364	0.558608	0.720302	2.76337	0.00709643	1.81175	0.0482333	-2.42361	0.0105174	0.649585	0.571324	3.42167	0.000232008
1848	AT1G23080	ATPIN7	0.403335	0.984618	0.499084	0.208047	0.658954	0.00907657	0.564155	0.0641719	0.157098	0.547758	-0.0837443	0.788209	0.129729	0.702675	0.142889	0.66261	0.741064	0.000110891	0.612115	0.00245109	0.442031	0.0372037	0.211484	0.396506
3050	AT1G51640	EXO70G2	0.40239	1	0.136653	0.999786	0.271585	0.989099	0.366326	0.999918	1.07931	0.0363237	0.970631	0.0841913	0.958515	0.119155	0.933439	0.136423	1.29516	0.00657195	0.98932	0.0606577	0.518787	0.375094	0.635364	0.266987
18098	AT5G47640	NF-YB2	0.402276	1	0.330874	0.978764	0.447255	0.651753	0.158402	0.999918	0.281016	0.37677	-0.379102	0.223746	0.0261326	0.966023	-0.291464	0.434736	0.542251	0.0414567	-0.0139177	0.972297	0.61245	0.0257767	0.363544	0.236083
3382	AT1G55940	CYP708A1	0.402275	1	0.239951	0.999786	0.409031	0.986123	0.185155	0.999918	-0.138595	0.897941	-0.092584	0.941223	0.321303	0.796962	-0.345108	0.76164	0.0597148	0.952197	-0.371408	0.693833	0.946521	0.208345	0.117656	0.908487
2416	AT1G31840	AT1G31840	0.401824	1	-0.397885	0.999786	0.0478612	0.993969	-0.113634	0.999918	-0.228921	0.751315	-0.711863	0.254825	0.519578	0.477005	-0.081541	0.930266	-0.431995	0.47859	-0.234707	0.720568	0.332122	0.580533	0.423386	0.423062
16125	AT5G13910	LEP	0.401439	1	-0.135528	0.999786	-0.163729	0.990107	0.15475	0.999918	0.706532	0.0779536	0.174125	0.760247	0.150207	0.833557	0.192634	0.785856	0.747673	0.0469791	0.652697	0.105953	0.268117	0.568155	0.591951	0.174983
500	AT1G06850	AtbZIP52	0.401303	0.767909	0.404213	0.379921	0.265831	0.791297	0.171222	0.999918	0.27143	0.201033	0.118856	0.658241	-0.0619182	0.86717	0.0575592	0.872694	0.627134	0.000316704	0.286112	0.171687	0.103969	0.66411	0.182731	0.424577
4735	AT1G75550	AT1G75550	0.401298	1	-1.02643	0.492155	0.0249669	0.995852	0.173338	0.999918	-0.818562	0.189331	-0.802579	0.180398	-0.707735	0.287602	-0.567047	0.388398	0.277055	0.625182	-0.804013	0.135594	-0.195434	0.718276	-0.830288	0.0687621
815	AT1G10460	GLP7	0.401044	1	-0.295961	0.999786	-0.616682	0.855924	-0.0597207	0.999918	0.220027	0.756619	-0.148608	0.853272	0.0106053	0.993106	0.133467	0.890793	0.780918	0.122308	0.227715	0.725822	-0.130055	0.841404	0.469977	0.411461
16062	AT5G13210	AT5G13210	0.400965	1	-0.117906	0.999786	0.655499	0.893487	0.263529	0.999918	1.44544	0.00686487	-0.308939	0.701444	0.0888782	0.944791	-0.627393	0.477177	1.90224	0.000140668	-0.446269	0.524092	0.0733447	0.930699	0.221852	0.780763
11783	AT3G59900	ARGOS	0.400301	1	0.70013	0.694633	1.22592	0.016865	0.306258	0.999918	0.482098	0.297331	-0.0363896	0.96453	0.274033	0.69687	0.238732	0.732964	1.12579	0.00283104	0.908099	0.0298872	0.840566	0.0442659	0.703951	0.1143
708	AT1G09250	AT1G09250	0.400278	0.501054	0.386993	0.309042	0.546608	0.00842261	0.254532	0.908022	0.27272	0.149884	0.172096	0.435609	0.15445	0.570124	0.357563	0.0945857	1.03737	2.22e-12	0.971853	1.59e-10	0.565205	0.000482343	0.367931	0.0424927
12160	AT4G00905	AT4G00905	0.40016	1	0.543019	0.503288	-0.065959	0.991962	-0.151625	0.999918	0.531224	0.0743188	-0.0304616	0.956274	-0.687132	0.0502234	-0.431671	0.299652	0.564684	0.0432022	0.144079	0.705839	-0.158214	0.63792	-0.187592	0.604444
2685	AT1G43980	AT1G43980	0.399499	1	-0.214344	0.999786	0.0824073	0.993074	-0.0980177	0.999918	-0.0391606	0.959192	-0.168623	0.803073	0.387181	0.630036	-0.594365	0.339014	-1.32819	0.0190562	0.0544685	0.930324	0.44987	0.400224	0.299877	0.541665
15595	AT5G06940	AT5G06940	0.399421	1	-0.369545	0.998246	-0.258958	0.963065	0.274178	0.999918	0.499413	0.149824	-0.455433	0.230444	-0.334158	0.458142	0.239503	0.62383	0.419888	0.213026	0.210838	0.573294	-0.361458	0.261599	0.346547	0.304711
18284	AT5G49850	AT5G49850	0.399237	1	-0.449016	0.873282	0.247353	0.963065	0.327679	0.999918	-0.680599	0.0614963	-0.0191711	0.97374	0.0484506	0.940631	0.128818	0.818529	-0.152846	0.703155	-0.0491096	0.911269	0.114365	0.766041	0.347178	0.319494
15133	AT5G01542	AT5G01542	0.399231	1	0.330617	0.999786	0.145643	0.990107	0.381193	0.999918	-0.442458	0.390377	-0.459389	0.417709	-0.160439	0.846031	-0.00471029	0.996518	-0.103223	0.849	0.106024	0.856937	-0.139324	0.793806	0.465167	0.284265
1563	AT1G19300	GATL1	0.39824	1	0.256118	0.999786	-0.0530084	0.993074	-0.0986081	0.999918	0.0694785	0.866667	-0.0308458	0.953898	0.0688131	0.902566	-0.196167	0.641704	0.488341	0.0801048	0.190329	0.590784	0.110033	0.752163	0.285976	0.323367
10326	AT3G26740	CCL	0.397938	1	0.406453	0.999786	0.778716	0.848774	0.662029	0.999918	0.706895	0.292148	-0.40415	0.603252	1.19722	0.0766038	0.0655388	0.953092	0.802658	0.188639	-0.527005	0.453275	1.76231	0.00260451	0.922253	0.153682
1427	AT1G17560	HLL	0.397852	1	0.15003	0.999786	-0.145628	0.98256	-0.149113	0.999918	-0.0562573	0.8771	-0.185076	0.566194	0.0426745	0.934156	-0.295426	0.343268	-0.419387	0.115043	-0.00657912	0.986193	-0.156674	0.582685	0.131239	0.634202
14670	AT4G35390	AGF1	0.397799	1	0.273563	0.999786	-0.176437	0.990107	0.0704962	0.999918	0.884834	0.0309019	0.395021	0.433945	0.00301665	0.997697	0.595936	0.254157	0.662452	0.109456	0.326545	0.502586	0.268469	0.569528	0.563208	0.196776
6491	AT2G27550	ATC	0.397262	1	0.273295	0.999786	0.198017	0.986123	0.0660157	0.999918	-0.331403	0.424792	-0.211298	0.650522	-1.04312	0.00482139	-0.159542	0.774141	-0.139355	0.744273	-0.0855045	0.862639	-0.964938	0.00396061	0.444272	0.239862
5736	AT2G17430	ATMLO7	0.397255	1	0.282905	0.999786	-0.056706	0.993074	-0.328049	0.999918	1.00003	4.95e-05	0.572685	0.041192	0.472107	0.12138	0.349776	0.306906	1.05589	9.46e-06	0.320568	0.287631	0.167062	0.574916	0.222126	0.446975
158	AT1G02940	ATGSTF5	0.397192	1	0.0137196	0.999786	0.000830454	1	-1.05636	0.785193	-0.0868719	0.92865	-1.93316	0.00854211	-1.17112	0.20305	-2.12821	0.00961219	0.271489	0.732019	-1.67315	0.017388	-0.763437	0.323199	-0.853848	0.25561
917	AT1G11655	AT1G11655	0.39705	1	0.494458	0.999786	0.357882	0.979669	-0.0719556	0.999918	-0.959109	0.145821	-0.209794	0.826315	-0.404068	0.686429	-1.45532	0.10599	-0.678139	0.277579	-0.151387	0.862124	-0.323965	0.646923	-0.319501	0.684882
8687	AT3G06640	AT3G06640	0.396989	1	0.550089	0.999786	0.320996	0.985557	-0.00806872	0.999918	-1.8885	0.00104094	-0.623344	0.372901	0.355633	0.71153	-0.68394	0.363961	-1.0595	0.04684	-1.60346	0.00895514	-0.115939	0.883968	-0.694082	0.218925
3442	AT1G57560	AtMYB50	0.396774	1	-0.174414	0.999786	0.0330879	0.995179	-0.0808119	0.999918	-0.0606865	0.92053	-0.328141	0.533504	-0.0199829	0.983634	0.0383284	0.962217	0.250098	0.593559	-0.0262369	0.965356	0.0114609	0.985906	0.209474	0.70237
10797	AT3G47620	TCP14	0.395968	0.0274067	0.141774	0.999786	0.354307	0.0327111	0.166429	0.994279	0.0965208	0.549113	-0.00936997	0.970096	0.144423	0.424606	0.218103	0.177821	0.555282	1.01e-06	0.514294	9.17e-06	0.392743	0.00089064	0.300523	0.0185349
14325	AT4G31398	AT4G31398	0.395498	1	0.0508717	0.999786	0.265303	0.990722	-1.08164	0.976329	1.09571	0.133581	1.68465	0.0176435	1.48906	0.0627992	1.54742	0.0356064	1.1021	0.10724	1.34663	0.0617935	1.54083	0.0173857	2.29766	3.83e-05
19341	AT5G63560	AT5G63560	0.395468	1	0.0564536	0.999786	0.267477	0.993074	0.00783041	0.999918	0.36233	0.827148	1.13747	0.434224	1.03404	0.530976	0.0613944	0.979291	0.0677306	0.965728	1.07226	0.444225	0.214143	0.897177	0.335606	0.837674
16590	AT5G19410	AT5G19410	0.395226	1	0.320106	0.999786	0.501763	0.966846	-0.294563	0.999918	0.502808	0.51749	-0.086049	0.93952	-0.218319	0.859989	-0.5785	0.529233	1.07366	0.0895803	0.751768	0.304193	0.149967	0.869841	-0.422406	0.599019
17449	AT5G39220	AT5G39220	0.395156	1	-0.160234	0.999786	0.189659	0.990107	-0.0268537	0.999918	-0.501758	0.449561	-0.97671	0.142826	-0.375672	0.698441	-1.32537	0.0626232	-0.47578	0.435602	-0.575444	0.361077	0.417143	0.450353	-0.17546	0.786253
990	AT1G12460	AT1G12460	0.395122	0.291493	0.0171824	0.999786	0.0852935	0.986843	0.107292	0.999918	0.587692	6.63e-05	0.0867975	0.691876	-0.0129764	0.972194	0.128664	0.605194	0.655954	3.7e-06	0.114802	0.551018	0.116648	0.531473	0.27356	0.101547
14528	AT4G33730	AT4G33730	0.394651	1	-0.600272	0.978764	0.547627	0.897347	0.452405	0.999918	0.334563	0.588813	-0.197762	0.780913	0.387901	0.605799	0.0196668	0.985899	-0.288252	0.624204	0.0778789	0.911211	0.435535	0.444051	0.644445	0.243088
4216	AT1G69350	AT1G69350	0.394457	1	0.734818	0.687308	-0.179192	0.990107	-0.0282734	0.999918	-0.339295	0.578776	0.330242	0.591798	-0.0454906	0.964448	-0.040033	0.958876	0.164354	0.770929	-0.0635438	0.92581	-0.0778309	0.893157	0.137685	0.782609
11284	AT3G53530	NAKR3	0.394116	1	0.605987	0.199798	0.48426	0.434441	0.372959	0.813628	-0.529281	0.0409754	-1.02835	8.69e-05	0.35692	0.298099	-0.662992	0.0196425	-0.861638	0.000287624	-0.480039	0.0787399	0.586505	0.0200143	-0.262694	0.363172
18210	AT5G48900	AT5G48900	0.393997	0.804029	0.659512	0.00475335	0.758597	0.000155737	0.408372	0.358774	-0.238062	0.283844	-0.424627	0.041666	-0.259953	0.3249	-0.329906	0.209488	0.395697	0.0346558	0.369442	0.0639914	0.301561	0.143945	-0.336538	0.123628
9959	AT3G21740	APO4	0.393587	1	0.388563	0.588923	-0.0454517	0.993074	-0.07838	0.999918	0.500497	0.0160883	0.463106	0.0413745	0.472607	0.0427552	0.392685	0.092311	0.45922	0.0238588	0.524377	0.0104094	0.657421	0.000122389	0.524493	0.00250703
1614	AT1G19940	AtGH9B5	0.393282	1	-0.184298	0.999786	0.195966	0.990107	-0.163816	0.999918	-1.58464	0.010525	-1.07096	0.107944	-0.813598	0.299768	-0.202974	0.816506	-1.78662	0.00338817	-0.721032	0.248554	-0.651031	0.258374	-0.430729	0.454256
12203	AT4G01410	AT4G01410	0.393231	1	0.511362	0.275362	0.322965	0.751058	-0.208148	0.999918	0.556496	0.00995528	0.782434	0.000253948	0.654446	0.00497434	-0.0345626	0.937319	0.91059	2.3e-06	0.992272	5.49e-07	0.60081	0.00328184	0.194883	0.451535
16846	AT5G23190	CYP86B1	0.393079	1	-0.0998915	0.999786	0.399604	0.975565	-0.101391	0.999918	1.07367	0.0554314	0.279365	0.714501	-0.0427683	0.973015	0.0839017	0.933539	1.2673	0.0152787	0.666797	0.276981	0.336323	0.625083	0.114281	0.887598
7176	AT2G36400	AtGRF3	0.393062	0.363639	0.170335	0.999786	-0.0301993	0.993074	-0.106872	0.999918	-0.283841	0.114199	-0.164422	0.427296	-0.0604293	0.843325	-0.129976	0.601865	-0.00118121	0.996399	0.0301595	0.900881	-0.0724013	0.736986	-0.178865	0.34422
276	AT1G04295	AT1G04295	0.392682	1	0.251763	0.999786	0.305021	0.989915	0.144978	0.999918	-1.07483	0.116316	-0.671429	0.457997	-1.1907	0.243845	-0.0734227	0.95698	-0.761744	0.245318	-0.407291	0.639888	0.194054	0.820906	-0.896566	0.248993
18693	AT5G55450	AT5G55450	0.392328	1	1.01796	0.83457	0.919858	0.963065	0.620631	0.999918	-1.38594	0.0348621	-1.28296	0.208859	-0.589658	0.819135	-1.23647	0.374622	-2.01751	0.00193141	-3.32306	0.00176606	-0.655278	0.679414	-1.3772	0.16519
8755	AT3G07350	AT3G07350	0.392255	1	0.176215	0.999786	0.731806	0.598336	0.087226	0.999918	0.796636	0.0735267	0.86336	0.0555528	0.504389	0.379776	0.506872	0.393737	1.05955	0.00928237	1.65023	3.55e-05	1.34763	0.00100904	1.0845	0.0133422
4973	AT1G78450	AT1G78450	0.391513	1	0.234207	0.999786	0.403097	0.698895	0.752324	0.0282416	-0.0822434	0.8192	-0.296045	0.337509	0.17991	0.660004	-0.149188	0.724498	-0.216615	0.445644	-0.129729	0.701301	0.476198	0.0728233	0.384707	0.174238
1361	AT1G16830	AT1G16830	0.391458	1	-0.683972	0.73071	-0.0718607	0.993133	-0.382483	0.999918	0.494071	0.339355	-0.789497	0.0909458	-0.32357	0.666839	0.0511117	0.947823	0.219866	0.689289	-0.605544	0.18142	0.0148631	0.982619	0.168074	0.754658
2117	AT1G27695	AT1G27695	0.390958	1	-0.0863216	0.999786	-0.162018	0.985636	-0.140385	0.999918	0.403019	0.181074	0.0243697	0.963236	-0.127483	0.796327	-0.33495	0.393432	0.365751	0.200935	0.39366	0.18998	0.107243	0.765345	-0.224965	0.506922
13132	AT4G16610	AT4G16610	0.390858	1	0.177151	0.999786	0.652389	0.611675	0.180279	0.999918	-0.300945	0.581595	-0.33151	0.536039	0.480488	0.413276	-0.6109	0.296073	0.0750113	0.892345	-0.191927	0.715728	0.430497	0.338992	-0.19812	0.707207
7618	AT2G41450	AT2G41450	0.390304	1	-0.166084	0.999786	0.0506371	0.993763	0.32399	0.999918	0.187627	0.750964	-0.581373	0.224852	0.383878	0.526809	0.325367	0.606493	-0.141286	0.80487	-0.13883	0.796299	0.0318413	0.95774	0.121674	0.8336
3837	AT1G64380	AT1G64380	0.390166	1	0.398045	0.844145	0.501563	0.421118	0.0581532	0.999918	0.461	0.0973528	0.449898	0.138006	0.584822	0.0611407	-0.190609	0.67646	0.541563	0.0339006	0.61141	0.022507	0.5077	0.0573198	-0.104264	0.782912
1028	AT1G12950	RSH2	0.39008	1	-0.0772338	0.999786	0.351707	0.972528	-0.0115126	0.999918	0.0569582	0.934237	-0.231299	0.725464	0.106986	0.908651	-0.236805	0.757375	0.470974	0.348065	0.224031	0.716576	0.450021	0.412459	0.437144	0.436206
12705	AT4G11450	AT4G11450	0.389842	0.727167	0.01328	0.999786	-0.0054954	0.997363	0.035013	0.999918	0.020417	0.941716	-0.0506249	0.866221	-0.0987113	0.76655	-0.0692905	0.840418	0.211905	0.279383	-0.0778605	0.758951	0.0563121	0.819381	0.128202	0.584968
10689	AT3G45960	EXLA3	0.389061	1	-0.382296	0.999786	0.506574	0.98256	0.118628	0.999918	-0.25545	0.843386	-1.22788	0.267326	-0.348239	0.838352	-0.615977	0.677995	0.692164	0.468558	-0.00597277	0.997024	0.847349	0.365258	0.661474	0.512974
15021	AT4G39400	BRI1	0.388672	0.0616406	0.329538	0.181225	0.230792	0.594694	0.189341	0.924765	0.376585	0.00418868	0.217516	0.146488	0.0142749	0.961813	0.26567	0.0926908	0.785983	2.1e-11	0.671004	2.61e-08	0.386881	0.00282447	0.508659	5.43e-05
4949	AT1G78130	UNE2	0.388619	1	-0.0501177	0.999786	-0.192495	0.966846	-0.0246434	0.999918	0.563732	0.0258756	0.0759571	0.845963	0.324627	0.316652	0.284335	0.420499	0.376734	0.146606	0.267123	0.349067	0.215015	0.443356	0.142755	0.661601
1068	AT1G13430	ATST4C	0.38754	1	-0.0929968	0.999786	-0.31782	0.963065	0.872465	0.296167	0.693592	0.0708137	0.702389	0.087244	0.0427943	0.957625	0.812913	0.111299	0.843412	0.0165384	0.641091	0.105544	-0.0417947	0.935103	0.549185	0.234812
9832	AT3G20210	DELTA-VPE	0.387471	1	-0.211243	0.999786	0.0724077	0.993133	0.777493	0.866474	0.217242	0.736732	-0.392418	0.516789	0.102182	0.91424	0.648763	0.369827	0.127996	0.836342	-0.709314	0.170582	0.0727237	0.915613	0.27237	0.704082
17637	AT5G41920	AT5G41920	0.387243	1	0.27401	0.999786	0.238995	0.963065	0.114926	0.999918	0.218307	0.506724	-0.446811	0.147827	0.0144897	0.982659	-0.246106	0.545364	0.251327	0.390313	-0.307763	0.32625	0.175784	0.597328	-0.0488017	0.90554
3018	AT1G51190	PLT2	0.387225	1	-0.117729	0.999786	-0.13303	0.990107	-0.261331	0.999918	-0.492787	0.233643	-0.24367	0.579559	-0.111668	0.856815	-0.434411	0.35367	-0.146751	0.738014	0.111496	0.799844	-0.182661	0.64892	-0.0779234	0.869729
4653	AT1G74590	ATGSTU10	0.387038	1	0.100029	0.999786	-0.0111074	0.99817	0.409943	0.999918	-0.369579	0.644115	0.318836	0.674371	0.290538	0.761359	0.683292	0.355502	0.350308	0.600473	0.225052	0.758617	0.156232	0.829443	0.722765	0.219696
9890	AT3G20890	AT3G20890	0.386922	1	-0.226514	0.999786	0.0568631	0.99278	-0.0566959	0.999918	0.167409	0.586988	-0.142186	0.675275	0.06792	0.888843	-0.298418	0.390537	0.0904468	0.766698	0.0456589	0.895875	0.00918118	0.980854	-0.0587235	0.866632
11879	AT3G61190	BAP1	0.386876	1	0.241453	0.999786	-0.349215	0.963606	-0.169513	0.999918	-0.33847	0.529055	0.22218	0.740724	0.0674122	0.941934	0.114282	0.895338	-0.978179	0.0330637	0.120898	0.852883	-0.350176	0.476216	-0.194848	0.750051
6114	AT2G22430	ATHB6	0.386509	1	0.600172	0.541226	0.643868	0.376081	0.417388	0.991136	0.295179	0.445145	0.0284791	0.962412	0.374313	0.383829	0.196304	0.696525	0.815899	0.00797034	0.490356	0.159831	0.990048	0.00146795	0.757459	0.0201413
18582	AT5G53990	AT5G53990	0.386274	1	0.358019	0.999786	0.527598	0.963606	-0.0517151	0.999918	0.44152	0.590202	-1.44429	0.0574279	-1.06547	0.234776	-0.61977	0.516519	0.820679	0.220627	-0.701785	0.36563	-0.878014	0.22493	-1.19531	0.084565
6923	AT2G33310	IAA13	0.386222	0.243181	-0.0042338	0.999786	0.173164	0.895579	0.103023	0.999918	0.159549	0.3786	0.0410469	0.869112	0.0571122	0.846027	0.0687921	0.803236	0.483647	0.000564752	0.0292769	0.898224	-0.00805863	0.973353	0.0937448	0.639179
1483	AT1G18320	AT1G18320	0.386127	1	1.61704	0.156157	0.0846727	0.993133	0.352448	0.999918	0.0710423	0.929792	1.30596	0.0720642	-0.159596	0.886378	0.497325	0.491342	0.166283	0.808068	1.68704	0.00659098	0.140346	0.842017	0.744418	0.144041
11144	AT3G51860	CAX3	0.38608	1	-0.103987	0.999786	0.580952	0.976357	-0.121125	0.999918	0.671575	0.484034	-0.246031	0.838762	0.0492823	0.978337	-0.497605	0.68761	0.968968	0.243802	0.00111504	0.999648	0.207002	0.852844	-0.025698	0.984314
7601	AT2G41230	AT2G41230	0.385997	1	-0.104809	0.999786	0.0865943	0.993628	0.532422	0.999918	0.397453	0.627483	-0.656273	0.417939	0.532895	0.621514	-0.229178	0.880884	0.485961	0.496329	-0.520677	0.497029	0.305695	0.7253	-0.157904	0.890219
4073	AT1G67650	AT1G67650	0.385866	1	-0.111058	0.999786	-0.0632755	0.993074	0.368113	0.985789	0.333461	0.40848	0.650146	0.0235524	0.499045	0.150683	0.988035	0.000573605	0.675314	0.0341088	0.469611	0.105828	0.730374	0.00307743	1.33381	4.87e-09
18412	AT5G51670	AT5G51670	0.385637	1	0.21599	0.999786	0.435938	0.329504	0.218304	0.999918	0.0915068	0.765935	-0.0232313	0.955808	-0.137725	0.716878	0.148022	0.695997	0.481827	0.0243521	0.489361	0.0264659	0.296755	0.202265	0.406639	0.0836826
7839	AT2G43990	AT2G43990	0.384371	1	-0.0402066	0.999786	-0.079777	0.991962	-0.321168	0.999918	0.109116	0.823374	-0.172618	0.722835	0.178091	0.761012	-0.428793	0.366964	-0.0108856	0.982136	-0.154412	0.726687	0.118052	0.783558	0.0342581	0.944613
15136	AT5G01570	AT5G01570	0.384305	1	0.754521	0.943219	0.232427	0.990107	0.144478	0.999918	0.16122	0.843845	0.620846	0.39211	0.260274	0.821734	0.189888	0.859065	0.486941	0.430097	0.110473	0.900976	0.741373	0.223944	0.518946	0.426503
11048	AT3G50770	CML41	0.383154	1	-0.123323	0.999786	-1.33267	0.899944	-0.856113	0.999918	-0.340747	0.84485	-0.388727	0.839152	-1.15869	0.50168	1.24915	0.428485	-0.893923	0.52836	0.524994	0.742805	-1.28739	0.342714	0.147034	0.935193
5086	AT1G79700	AT1G79700	0.383143	1	0.214787	0.999786	0.442526	0.611675	-0.102978	0.999918	0.849398	0.0006441	0.949405	0.000174904	0.746234	0.00836814	0.23932	0.58478	0.979716	3.5e-05	1.19696	4.56e-07	0.915707	0.00014995	-0.348565	0.289346
12287	AT4G02330	ATPMEPCRB	0.382872	1	0.431534	0.978304	0.0842236	0.991962	-0.106667	0.999918	-0.00099454	0.999366	-0.725176	0.0793591	-0.482807	0.328255	-0.0527195	0.941869	0.789685	0.0131645	-0.0263956	0.959526	-0.174988	0.696759	-0.403777	0.344266
5922	AT2G19920	AT2G19920	0.382266	1	-0.124296	0.999786	0.0223616	0.995852	0.0176122	0.999918	-0.182771	0.70752	0.383348	0.359225	0.401468	0.403829	-0.00654372	0.993549	-0.334055	0.418528	-0.168768	0.718917	0.230599	0.581798	0.258214	0.534825
4713	AT1G75290	AT1G75290	0.382064	1	0.186369	0.999786	0.0146549	0.997363	-1.09306	0.220034	-0.341068	0.624274	0.20775	0.816843	0.461436	0.533833	-0.722082	0.257816	-0.617667	0.301562	0.265374	0.72718	0.381187	0.509077	-0.655946	0.201913
7222	AT2G36980	AT2G36980	0.382021	1	-0.100402	0.999786	0.259492	0.970089	0.200565	0.999918	-0.126152	0.812581	-0.0396925	0.951099	0.115193	0.871813	0.451498	0.375877	-0.0789802	0.8738	-0.27541	0.531304	0.469458	0.198505	0.551077	0.148362
18086	AT5G47530	AT5G47530	0.381643	1	0.0273135	0.999786	0.0864045	0.993074	-0.16464	0.999918	1.28279	0.00214147	0.174843	0.7908	0.119191	0.893356	0.285836	0.685289	1.31697	0.00112686	0.798347	0.0802945	0.195182	0.738952	0.429349	0.408199
8709	AT3G06868	AT3G06868	0.381152	1	0.579208	0.0426906	0.388077	0.394002	0.272198	0.965427	-0.302401	0.180252	-0.458401	0.035175	-0.248412	0.370112	-0.342507	0.190908	0.295295	0.151999	0.155939	0.529106	0.0681702	0.800756	0.0731691	0.799231
10629	AT3G44770	AT3G44770	0.380802	1	0.0563499	0.999786	0.329138	0.982194	-0.502868	0.999918	-0.322562	0.675074	0.16943	0.844033	-0.348016	0.704265	-0.0488538	0.962365	-0.785121	0.222415	-0.505682	0.4581	0.168723	0.806888	-0.569008	0.345599
14122	AT4G28940	AT4G28940	0.379668	1	0.328653	0.999786	0.489087	0.817092	-0.533261	0.748422	-0.818039	0.0580189	-0.515333	0.267494	-0.490838	0.343446	-0.795637	0.0367835	-0.338012	0.447442	-0.491148	0.262952	-0.889841	0.0165158	-1.57818	4.03e-07
6870	AT2G32560	AT2G32560	0.379593	0.1174	-0.336933	0.208047	0.0100158	0.995835	-0.171808	0.999918	0.334949	0.0170188	0.0582286	0.777763	0.0167453	0.957223	0.154574	0.434736	0.407061	0.00193309	-0.0325141	0.873089	0.132415	0.420716	0.0691891	0.721602
1046	AT1G13180	ARP3	0.37946	0.945659	-0.0577148	0.999786	0.14714	0.966846	-0.168456	0.999918	0.0744054	0.782744	-0.12202	0.647819	0.0995724	0.774376	-0.0845964	0.807842	-0.0434709	0.867223	-0.271034	0.204327	-0.0372104	0.890696	-0.176436	0.444796
129	AT1G02570	AT1G02570	0.379034	1	-0.409694	0.999786	0.23634	0.986123	-0.318824	0.999918	-0.355074	0.519199	-0.329374	0.570108	0.167631	0.836819	-0.19651	0.810086	-0.0417434	0.944332	0.471971	0.31697	0.639778	0.139617	0.696478	0.125833
12645	AT4G10560	MEE53	0.378964	1	0.434869	0.999786	-0.208612	0.989915	0.564913	0.999918	-0.341057	0.543795	-0.328482	0.620075	-0.384641	0.572479	0.557452	0.438965	-0.796012	0.0949333	0.264784	0.649573	-0.528496	0.25856	0.446397	0.445728
737	AT1G09570	PHYA	0.378855	0.775179	0.60292	0.00766547	0.887375	5.67e-07	0.0361588	0.999918	0.678171	6.88e-05	0.427275	0.0218678	0.290141	0.195276	0.318152	0.148977	1.5739	5.45e-24	1.30026	2.42e-16	0.715393	2.28e-05	0.367633	0.0539049
11015	AT3G50280	AT3G50280	0.378627	1	0.221119	0.999786	-0.101919	0.993074	0.131459	0.999918	0.140688	0.847887	-0.311257	0.675637	-0.0898167	0.933726	-0.0709708	0.947982	0.0988248	0.884712	0.496203	0.398122	-0.487942	0.394898	0.740676	0.179193
3956	AT1G65920	AT1G65920	0.378434	1	0.629066	0.183149	0.647507	0.0872129	0.181475	0.999918	-0.259955	0.407724	-0.399198	0.190428	-0.335086	0.350595	-0.513298	0.118007	0.267559	0.336991	0.282883	0.346083	0.120157	0.723304	-0.222783	0.485287
3884	AT1G64890	AT1G64890	0.378168	1	0.053225	0.999786	0.157264	0.989915	0.0512305	0.999918	-0.0344175	0.94754	-0.00640569	0.992264	0.361	0.44736	-0.0504575	0.93796	0.124568	0.770677	-0.298738	0.472147	0.377455	0.300755	0.177084	0.676893
1327	AT1G16430	AT1G16430	0.377839	1	-0.396888	0.895825	-0.190091	0.978481	-0.35337	0.999918	0.38397	0.210057	-0.446253	0.173659	0.030076	0.963951	-0.166815	0.731393	-0.0267489	0.946096	-0.400602	0.189439	0.0237891	0.953222	-0.0458043	0.910753
7026	AT2G34650	PID	0.377532	1	0.119823	0.999786	0.0703677	0.993074	-0.0731584	0.999918	-0.209551	0.624213	-0.398335	0.342785	0.294054	0.552925	-0.269691	0.589058	0.157796	0.68915	0.352569	0.363128	0.345063	0.352964	0.265618	0.493356
2194	AT1G28815	AT1G28815	0.37748	1	-0.179312	0.999786	-0.0563182	0.993955	0.121789	0.999918	0.76645	0.18153	0.225084	0.787824	-0.157309	0.889287	0.346023	0.724498	1.09688	0.0291224	-0.0721343	0.929979	-0.00861784	0.992213	0.16005	0.850684
940	AT1G11905	AT1G11905	0.377455	1	-0.0702452	0.999786	-0.00958533	0.996789	0.0990674	0.999918	0.222734	0.44572	-0.14163	0.682568	0.201826	0.58713	0.0999951	0.821539	0.167463	0.546713	-0.218425	0.459578	0.0205953	0.954072	-0.162705	0.60923
15026	AT4G39510	CYP96A12	0.377292	1	-0.259503	0.999786	0.115474	0.991894	-0.137913	0.999918	-0.620208	0.147839	-1.09237	0.00581566	-0.545091	0.283476	-0.411372	0.454499	0.104188	0.835173	-0.767135	0.0570258	-0.618635	0.140108	-0.738582	0.0766135
16686	AT5G20550	AT5G20550	0.376996	1	0.178735	0.999786	-0.264953	0.963065	-0.19798	0.999918	-0.445619	0.221532	0.674149	0.021132	0.459593	0.185632	0.453531	0.197435	-0.227033	0.532631	0.297855	0.373048	0.151966	0.66357	0.196919	0.567035
9071	AT3G11460	AT3G11460	0.376859	1	0.099873	0.999786	-0.26344	0.989915	0.0344256	0.999918	0.260551	0.696661	-0.0496872	0.956932	0.644544	0.334429	-0.161174	0.841603	0.242202	0.692006	0.072805	0.9183	0.39437	0.484855	0.0659252	0.919542
5238	AT2G01520	MLP328	0.376719	1	-0.0454302	0.999786	0.161501	0.991894	-0.427368	0.999918	-0.222942	0.801218	0.876902	0.221748	0.516722	0.577444	-0.28494	0.776158	0.106589	0.899647	0.737973	0.303033	0.426358	0.583716	-0.797833	0.25261
5485	AT2G05910	AT2G05910	0.375371	1	-0.427778	0.999786	0.0466216	0.995835	0.0964154	0.999918	-0.106151	0.910466	-1.05988	0.147299	-0.183511	0.892435	0.243568	0.833354	-1.02528	0.143197	-1.13037	0.0975308	0.366751	0.64996	0.188679	0.840989
19492	AT5G65230	AtMYB53	0.375287	1	-0.22677	0.999786	-0.0880343	0.993074	-0.219791	0.999918	0.208616	0.766055	0.412294	0.521529	-0.0280494	0.98123	-0.243026	0.7703	0.372722	0.51954	0.225123	0.73511	-0.563135	0.30539	-0.248182	0.695968
4178	AT1G68870	ATSOFL2	0.375019	1	-0.215934	0.999786	-0.367879	0.920451	-0.367323	0.999918	0.237139	0.591555	0.247451	0.576464	-0.128715	0.845096	-0.0821772	0.899263	0.726599	0.0265675	-0.477701	0.212743	-0.462034	0.218132	-0.0417529	0.935553
12898	AT4G14103	AT4G14103	0.37437	1	0.129062	0.999786	-0.435938	0.917794	-0.043897	0.999918	-0.895141	0.0790396	-0.243175	0.713254	-0.0653696	0.944705	-0.272819	0.680064	-0.54308	0.265434	-0.788585	0.124983	0.187006	0.698371	0.216664	0.632158
1492	AT1G18415	AT1G18415	0.37383	1	-0.0949752	0.999786	-0.118758	0.988611	0.00182705	0.999918	0.417665	0.0873914	0.200461	0.488294	0.166225	0.645336	0.377385	0.194783	0.513303	0.0215185	0.288392	0.251656	0.350296	0.131978	0.433325	0.0650425
15224	AT5G02580	AT5G02580	0.3737	1	0.513884	0.987729	1.31632	0.00441699	0.881254	0.355578	1.46851	7.27e-05	0.840785	0.0656411	1.01203	0.0309892	0.971949	0.0574656	1.38056	0.000156719	0.824817	0.0561571	1.87578	8.05e-08	1.25043	0.00185855
6242	AT2G24220	PUP5	0.373284	1	-0.259709	0.999786	-0.0522261	0.993133	0.11325	0.999918	0.602587	0.15971	0.639902	0.115221	-0.691327	0.187187	-0.230829	0.727813	0.101978	0.849804	0.433547	0.299919	-0.115843	0.811385	-0.0924195	0.865847
9830	AT3G20170	AT3G20170	0.373156	1	-0.0669929	0.999786	-0.00821101	0.996789	-0.0336241	0.999918	-0.0895531	0.765268	-0.117324	0.69477	0.0110793	0.983219	0.0794802	0.844896	-0.0780522	0.776288	0.0591521	0.838467	-0.10126	0.702623	0.0980291	0.740465
4534	AT1G73260	ATKTI1	0.372594	1	-0.00175042	0.999786	0.289623	0.854699	0.381763	0.692849	0.524544	0.0197221	0.373696	0.127448	0.642478	0.00617308	0.799109	0.00052503	0.458252	0.0363548	0.44094	0.0550513	0.596705	0.0067164	0.263508	0.31757
5789	AT2G18060	VND1	0.372521	1	-0.16907	0.999786	0.508092	0.962601	0.373837	0.999918	-0.218248	0.74831	-0.377239	0.623459	0.811807	0.271477	0.257012	0.760078	0.3026	0.575656	0.0574608	0.938531	1.08353	0.0299844	0.0190789	0.980152
13357	AT4G19220	AT4G19220	0.372465	1	0.262778	0.999786	-0.0233662	0.996789	0.129793	0.999918	-0.174535	0.841857	-0.124089	0.894763	0.508017	0.561031	0.32958	0.725289	0.136094	0.859839	0.0746145	0.925469	0.631789	0.290601	0.580932	0.340712
2511	AT1G33340	AT1G33340	0.372321	1	0.0606316	0.999786	-0.0079549	0.998153	-0.371819	0.999918	0.3611	0.449561	0.664774	0.0895504	0.790462	0.0518932	0.440755	0.305005	0.40634	0.338779	0.230955	0.619097	0.453172	0.224607	0.310848	0.397866
2382	AT1G31355	AT1G31355	0.372123	1	0.463238	0.927652	0.401233	0.897347	0.198032	0.999918	0.0155063	0.980802	-0.950064	0.023122	-0.232414	0.735411	-0.174189	0.796438	-0.0302247	0.95364	-1.0247	0.00743365	-0.195448	0.6807	-0.896017	0.0217926
16738	AT5G21140	emb1379	0.37198	1	0.324716	0.999786	0.0607424	0.993074	-0.157857	0.999918	0.110516	0.828867	0.202335	0.703018	0.239093	0.680484	-0.0522936	0.93796	-0.0969876	0.838364	0.146064	0.771221	-0.126508	0.782948	0.0618116	0.899358
19028	AT5G59510	DVL18	0.371872	1	-0.216487	0.999786	0.126956	0.990107	-0.301735	0.999918	-0.20278	0.652553	-0.622598	0.116013	-0.066499	0.928877	-0.497598	0.319608	-0.422556	0.266378	-0.565353	0.119451	-0.100981	0.812771	-0.433673	0.244707
2484	AT1G32920	AT1G32920	0.371394	1	0.0187942	0.999786	0.149853	0.982194	0.102101	0.999918	0.111134	0.717881	-0.203217	0.504203	0.128024	0.753837	0.0316769	0.94581	0.363506	0.115136	0.190108	0.498891	0.280533	0.278616	0.0454674	0.898553
9268	AT3G13650	AT3G13650	0.371355	1	0.42409	0.758823	0.255874	0.95465	0.170965	0.999918	-0.0271006	0.947667	0.179433	0.623459	0.266111	0.489411	0.130677	0.768693	0.0292473	0.937744	0.479674	0.0841153	0.258532	0.394661	0.0242391	0.953132
19225	AT5G62170	AT5G62170	0.371325	1	0.195973	0.999786	0.471533	0.415098	-0.0359124	0.999918	0.493868	0.0630376	0.362543	0.230292	0.0372954	0.949113	0.0318226	0.952224	0.980523	1.19e-05	0.67604	0.00597575	0.473388	0.0579476	0.0743203	0.841599
15191	AT5G02190	ATASP38	0.371302	1	0.211632	0.999786	0.21272	0.989915	-0.581888	0.978148	-0.829271	0.111936	-0.524345	0.388003	-0.145914	0.871813	-0.623282	0.299039	-0.112816	0.849804	0.220777	0.719118	0.368879	0.478705	-0.498386	0.317649
14050	AT4G28040	AT4G28040	0.371097	1	0.564297	0.621135	0.598992	0.431466	0.451194	0.937854	1.28597	8.36e-06	0.926275	0.00309256	0.774007	0.0249489	0.0437808	0.9465	1.02439	0.000413888	0.944089	0.00188189	0.618168	0.0543058	0.371651	0.326479
6607	AT2G29125	RTFL2	0.370856	1	-0.286203	0.999786	0.336856	0.963065	0.33563	0.999918	-0.187852	0.717972	-0.0967311	0.869997	0.51818	0.303243	0.235692	0.72937	0.016452	0.975246	-0.536586	0.200217	0.524268	0.178549	0.580736	0.164562
18300	AT5G50090	AT5G50090	0.370374	1	-0.229745	0.999786	-0.10649	0.991894	0.0317506	0.999918	0.173509	0.680482	0.276626	0.525188	-0.0257141	0.975763	0.0818525	0.899064	0.750351	0.00985654	0.0403819	0.93325	0.385938	0.264428	-0.0926532	0.845193
7000	AT2G34340	AT2G34340	0.36982	1	0.440485	0.764516	0.139853	0.988611	-0.094396	0.999918	-0.158459	0.636427	-0.0958885	0.837221	-0.183139	0.717362	-0.355915	0.417191	-0.0317825	0.927735	-0.0421003	0.920829	-0.524399	0.071263	-0.0163711	0.969833
13507	AT4G21500	AT4G21500	0.369773	1	1.10823	0.202625	0.509821	0.855924	0.862585	0.446787	-0.113754	0.862096	0.518379	0.407402	-0.0623039	0.953662	0.151876	0.873109	0.368262	0.441223	1.00025	0.0323492	0.125755	0.826777	0.820301	0.0739948
18076	AT5G47440	AT5G47440	0.369698	1	-0.0100042	0.999786	0.165013	0.987179	0.247933	0.999918	0.323272	0.344645	0.373217	0.278724	0.527547	0.163408	1.13203	0.00392617	0.695808	0.0117933	0.269998	0.435674	0.721349	0.01089	0.473206	0.25638
14633	AT4G34930	AT4G34930	0.369665	1	-0.379325	0.999786	-0.420443	0.963065	0.0681542	0.999918	-0.369781	0.553883	-0.276108	0.667079	-0.24624	0.767808	-0.959247	0.0994209	-1.04704	0.0502083	-0.377942	0.493935	-0.402082	0.449752	-0.352181	0.498496
5912	AT2G19780	AT2G19780	0.369635	1	-0.3997	0.990497	0.038692	0.993955	-0.17637	0.999918	-0.0342683	0.949069	0.00398632	0.995068	-0.197373	0.726591	0.00354188	0.996554	0.0823206	0.858501	-0.164498	0.708377	-0.176892	0.677495	-0.214296	0.627252
5766	AT2G17770	ATBZIP27	0.369215	1	-0.571113	0.999786	0.812635	0.905631	-0.179182	0.999918	-1.72838	0.0674419	-0.148128	0.914057	1.2475	0.184285	-0.160572	0.896399	-1.19387	0.169441	0.257363	0.808841	0.944069	0.237402	-0.244749	0.784446
13004	AT4G15140	AT4G15140	0.369011	1	-0.44448	0.915338	0.136562	0.990107	-0.324374	0.999918	-0.531688	0.153942	-0.380747	0.330374	0.261173	0.595491	-0.0601261	0.92005	-0.321066	0.382117	-0.485135	0.166678	-0.0283038	0.952555	0.012772	0.979772
2867	AT1G48870	AT1G48870	0.36898	1	-0.0991443	0.999786	0.0725194	0.993133	0.0167423	0.999918	-0.405227	0.553551	-0.201581	0.806166	0.705503	0.294518	0.173931	0.840441	0.281723	0.640732	0.132279	0.857968	0.483555	0.397382	-0.0625594	0.932575
15602	AT5G07010	ST2A	0.368914	1	1.14714	0.0692609	1.15521	0.0361485	0.760061	0.595152	0.84043	0.0468707	0.363508	0.496921	0.6504	0.209591	1.03565	0.0294272	1.83502	6.53e-07	2.138	1.15e-08	1.72715	4.76e-06	1.5293	0.000122878
11035	AT3G50610	AT3G50610	0.368649	1	1.09851	0.927652	0.017402	0.997546	-0.182662	0.999918	-2.59806	0.109564	-3.29503	0.024694	-6.78451	0.000302566	-1.23044	0.165341	-4.97776	0.0134282	-2.30105	0.0528318	-3.09879	0.000587311	-1.10323	0.123017
4132	AT1G68330	AT1G68330	0.368485	1	0.221206	0.999786	0.108776	0.990107	0.0119558	0.999918	0.427383	0.187816	-0.292025	0.476617	-0.359879	0.426621	-0.112289	0.84993	0.584922	0.0416496	0.300039	0.408787	0.153891	0.691268	0.234408	0.550138
15274	AT5G03230	AT5G03230	0.368408	0.775179	0.433685	0.181225	0.626176	0.00110361	0.317462	0.578759	0.00920232	0.975561	-0.0952896	0.714069	0.127213	0.676525	-0.276345	0.262615	0.308942	0.0805821	0.0459204	0.858369	0.344183	0.0565531	-0.134888	0.546277
10253	AT3G25900	HMT-1	0.368395	1	0.265754	0.999034	0.276142	0.879161	-0.0897081	0.999918	0.0342552	0.921748	-0.0415056	0.915866	0.162846	0.660004	0.114062	0.770504	0.179147	0.491026	0.267717	0.31344	0.355025	0.145664	0.382162	0.120359
13133	AT4G16620	AT4G16620	0.368332	1	0.136816	0.999786	0.106123	0.993133	0.368341	0.999918	0.956918	0.200139	0.018026	0.988405	0.819371	0.332319	1.21199	0.131997	0.906198	0.199514	-0.651257	0.417544	0.446671	0.566312	0.839802	0.260219
14949	AT4G38580	FP6	0.368168	1	-0.00281007	0.999786	-0.10023	0.990107	-0.284609	0.999918	0.384057	0.221914	0.135772	0.738314	0.224739	0.607151	-0.441147	0.249267	0.731563	0.0052544	-0.108525	0.779535	0.301977	0.321471	-0.225652	0.507712
1182	AT1G14687	HB32	0.367956	1	-0.12731	0.999786	0.0883153	0.993074	-0.320719	0.999918	-0.409859	0.515223	-1.08872	0.0631667	0.227155	0.802627	-0.942401	0.126815	-0.0976648	0.882109	-0.459308	0.425473	0.462086	0.368537	-0.198271	0.731028
16849	AT5G23220	NIC3	0.367931	1	0.197838	0.999786	0.708534	0.885747	-0.248061	0.999918	0.0287376	0.976201	-0.409024	0.601535	-0.356888	0.712439	-0.183183	0.859207	0.246784	0.731952	-0.27869	0.721217	-0.203243	0.800547	0.237634	0.774278
2985	AT1G50580	AT1G50580	0.367927	1	-0.0327143	0.999786	-0.00539549	0.998597	-0.128689	0.999918	-0.405484	0.402668	-0.548907	0.237286	-0.453227	0.423014	-0.287907	0.65189	-0.786455	0.0612092	-0.322008	0.491908	-1.01502	0.00925217	-0.124454	0.823242
4976	AT1G78490	CYP708A3	0.367874	1	0.622602	0.780425	0.660767	0.608754	0.0227165	0.999918	0.0582907	0.922304	-0.226634	0.693174	0.1993	0.772086	-0.119443	0.863964	0.455783	0.278558	0.417886	0.374638	0.585976	0.166384	-0.013262	0.983683
12529	AT4G08455	AT4G08455	0.367624	1	-0.0932164	0.999786	0.180554	0.979669	-0.205124	0.999918	-0.172087	0.648096	-0.120458	0.76509	-0.341025	0.402797	-0.260916	0.531091	-0.0855865	0.81678	-0.253424	0.43627	0.0622051	0.872066	-0.263698	0.414436
16365	AT5G16770	MYB9	0.367414	1	-0.387163	0.999786	0.490168	0.963065	-0.138962	0.999918	0.678067	0.276331	-0.435203	0.552681	0.577564	0.467769	-0.026031	0.98291	0.722735	0.206682	-0.492176	0.462256	0.473927	0.474268	0.00386297	0.996656
6020	AT2G21090	AT2G21090	0.367126	1	-0.00259949	0.999786	-0.289026	0.698895	-0.234441	0.998356	-0.0712091	0.795228	-0.294188	0.187012	0.0853398	0.806393	-0.179873	0.522437	-0.121219	0.60025	-0.12261	0.602932	0.0779347	0.741306	0.11373	0.610963
483	AT1G06660	AT1G06660	0.367088	1	-0.145352	0.999786	-0.057558	0.993074	0.239913	0.999918	0.204542	0.552229	0.00935528	0.985912	0.112402	0.821486	0.314664	0.419257	-0.0703505	0.848015	0.041063	0.917291	0.0463443	0.900953	0.478873	0.0824575
15503	AT5G05880	AT5G05880	0.367061	1	-0.164597	0.999786	0.0800416	0.991324	0.0698116	0.999918	0.155548	0.609248	-0.270841	0.349695	0.0843735	0.846626	-0.236441	0.523798	0.338886	0.163117	0.196175	0.481248	0.139452	0.627279	0.2663	0.327525
12686	AT4G11210	AT4G11210	0.366962	1	-0.010975	0.999786	0.122832	0.990107	0.105016	0.999918	-0.389825	0.270094	-0.277889	0.47523	0.160254	0.753799	-0.20779	0.65869	-0.760661	0.012655	0.139037	0.732065	0.31599	0.363038	0.151172	0.707326
8520	AT3G04860	AT3G04860	0.366832	1	0.48329	0.896682	0.254117	0.967604	-0.104486	0.999918	-0.310461	0.450085	-0.0986952	0.862063	-0.0485635	0.949113	-0.129317	0.834463	0.263393	0.474334	0.252225	0.559968	0.0111877	0.983414	-0.288038	0.487511
14165	AT4G29530	AT4G29530	0.366805	1	0.0459517	0.999786	-0.05778	0.993074	-0.0252448	0.999918	0.317954	0.356857	-0.141726	0.755172	-0.152359	0.784425	0.0827412	0.891228	0.550954	0.0550877	-0.307258	0.397878	-0.0773827	0.848168	-0.251931	0.51183
10465	AT3G28860	ATPGP19	0.366708	0.071324	0.376192	0.0373666	0.296425	0.184011	0.288849	0.231982	0.108209	0.493415	0.0649056	0.72139	0.0527817	0.819377	0.156337	0.362504	0.576883	5.52e-07	0.629671	4.48e-08	0.347467	0.00543463	0.378358	0.00248899
15237	AT5G02750	AT5G02750	0.36631	1	0.0308177	0.999786	0.390834	0.932886	0.367996	0.999918	0.30484	0.525351	-0.647509	0.162586	0.029519	0.975073	-0.0508523	0.950778	0.126929	0.800735	0.0682103	0.903559	0.359185	0.404955	0.607694	0.145958
13090	AT4G16146	AT4G16146	0.366204	1	0.498684	0.978934	0.534049	0.853605	1.05348	0.0812313	0.0355588	0.954085	-0.573969	0.232914	0.775879	0.111568	-0.672909	0.194213	-0.131569	0.798644	-0.881337	0.0397747	1.40249	0.000313191	0.528954	0.247463
5186	AT1G80880	AT1G80880	0.365914	1	-0.0757822	0.999786	-0.00231514	0.999871	-0.0918762	0.999918	0.315611	0.543303	-0.169602	0.794887	-0.0846551	0.925357	0.0426938	0.955615	0.253325	0.602684	0.123009	0.833609	-0.452924	0.339528	0.250267	0.601631
451	AT1G06330	AT1G06330	0.365595	1	-0.0384704	0.999786	0.167734	0.991894	0.283385	0.999918	1.01537	0.0471921	0.13687	0.866839	0.157274	0.879525	0.259858	0.812977	0.329225	0.586882	0.276534	0.673383	-0.165004	0.811932	0.400993	0.587757
6670	AT2G30040	MAPKKK14	0.365524	0.974874	0.144859	0.999786	0.19707	0.943243	0.0369198	0.999918	0.0124323	0.9673	-0.426065	0.0509317	-0.465736	0.0485483	-0.00338265	0.994592	0.2705	0.162722	0.332125	0.110514	-0.271992	0.207808	-0.375862	0.0866519
7967	AT2G45560	CYP76C1	0.364972	1	0.179612	0.999786	0.0645806	0.991894	0.254287	0.999918	0.173474	0.52964	-0.208959	0.455379	0.408309	0.114486	0.232488	0.454499	0.283253	0.224331	-0.0264261	0.934387	0.841599	3.39e-05	0.401468	0.0885327
15036	AT4G39640	GGT1	0.364819	1	0.193473	0.999786	0.356621	0.633291	0.6562	0.0277211	0.272224	0.303463	0.0496822	0.895455	-0.0380446	0.938155	0.148225	0.697668	0.568678	0.00875282	0.407333	0.0826214	0.282348	0.236588	0.0614108	0.855334
1175	AT1G14630	AT1G14630	0.364658	1	-0.109079	0.999786	0.199654	0.986962	-0.632342	0.648783	0.0979349	0.84858	-0.350371	0.465366	0.00903354	0.992625	0.0124812	0.987424	0.17053	0.691834	-0.53026	0.200017	-0.0379258	0.943939	-0.516152	0.18789
6343	AT2G25690	AT2G25690	0.364275	1	-0.0185969	0.999786	0.295424	0.904506	-0.0978989	0.999918	-0.19386	0.577576	-0.451977	0.145651	-0.103889	0.842823	-0.153224	0.73854	-0.0763962	0.827983	-0.314838	0.310918	-0.0862953	0.814325	-0.0764703	0.846643
14415	AT4G32460	AT4G32460	0.364206	1	0.357287	0.990146	0.437792	0.789685	0.201572	0.999918	-0.345635	0.322895	-0.387428	0.273736	-0.192687	0.694255	-0.301479	0.48459	-0.112149	0.766183	0.146866	0.714738	0.12662	0.756451	-0.0512352	0.913068
1758	AT1G21980	PIP5K1	0.36347	0.327912	0.129698	0.999786	0.334333	0.199329	-0.0298344	0.999918	0.0278578	0.90071	-0.366741	0.020462	-0.357251	0.0397073	-0.232422	0.230374	0.617622	3.91e-06	0.0668102	0.739069	-0.222093	0.168914	-0.191016	0.26154
1125	AT1G14130	AT1G14130	0.36335	1	-0.215947	0.999786	0.316319	0.806105	0.0396707	0.999918	-0.263615	0.354495	-0.414455	0.116065	0.277225	0.399907	0.182417	0.614821	-0.40371	0.107153	-0.439503	0.0696452	0.0901058	0.768191	0.0559725	0.867306
14059	AT4G28180	AT4G28180	0.363274	1	-0.153955	0.999786	-0.0437249	0.993133	0.200224	0.999918	-0.164943	0.646758	-0.144128	0.727354	0.184703	0.708287	-0.048453	0.929261	0.084754	0.807019	-0.306452	0.357749	0.0218761	0.958783	0.215778	0.499634
4762	AT1G75960	AT1G75960	0.362989	1	0.0668559	0.999786	-0.606108	0.841225	0.420323	0.999918	-0.843878	0.111423	-1.29448	0.0127839	-0.784934	0.187171	-0.401619	0.552213	-1.24323	0.0115228	-1.4061	0.00403221	-0.876543	0.0664931	-0.299129	0.602405
11726	AT3G59150	AT3G59150	0.362763	1	-0.211197	0.999786	0.0359513	0.993133	-0.174046	0.999918	0.589795	0.018066	0.226357	0.47255	0.116601	0.794091	0.341618	0.298696	0.70436	0.00241839	0.0217367	0.952506	0.244217	0.371963	0.364781	0.164572
7699	AT2G42370	AT2G42370	0.362621	1	-0.458505	0.999786	-0.0173654	0.996789	-0.281521	0.999918	0.159367	0.779742	-0.253514	0.651093	0.0954968	0.909393	0.0596645	0.941869	0.296237	0.524972	-0.0265888	0.964162	0.0657407	0.90868	0.203663	0.707207
14930	AT4G38400	ATEXPL2	0.3626	1	0.552241	0.298042	0.819678	0.00295144	0.177383	0.999918	0.0321978	0.929811	-0.0964116	0.801152	-0.233906	0.548234	-0.398507	0.227775	0.6843	0.00254261	0.597465	0.0146917	0.140858	0.655833	-0.316661	0.263536
6162	AT2G23050	NPY4	0.362452	1	0.274187	0.998223	0.0174629	0.995835	-0.0922085	0.999918	-0.179728	0.552705	-0.0974318	0.783314	-0.0423988	0.933039	-0.249799	0.46022	-0.277314	0.283682	-0.0790702	0.811315	0.0660746	0.840454	-0.0147912	0.968609
18016	AT5G46600	AT5G46600	0.362028	1	-0.158037	0.999786	-0.0910877	0.993074	0.854956	0.78484	-0.445523	0.558641	-0.854128	0.214969	-1.34932	0.0540129	-0.139569	0.907997	-0.00714119	0.993359	-0.873599	0.165888	-1.30317	0.0132964	-0.0961347	0.914704
11483	AT3G55970	ATJRG21	0.362012	1	-0.694071	0.83457	-0.308209	0.979669	-0.36061	0.999918	2.20765	1.06e-08	0.950627	0.0262699	0.754219	0.162356	1.92735	4.74e-05	2.19276	9.77e-09	1.10604	0.00469407	0.994144	0.0137952	1.23301	0.00874016
13176	AT4G17030	EXPR	0.361089	1	1.17742	0.948839	1.25907	0.822115	1.04591	0.999918	0.686507	0.540459	0.274991	0.845073	0.474234	0.755024	-0.387285	0.797416	1.40492	0.130646	0.927783	0.387365	0.800507	0.460334	0.220979	0.868799
7147	AT2G36080	AT2G36080	0.360737	1	0.0642261	0.999786	0.251359	0.916833	0.101802	0.999918	0.599167	0.00793332	0.18984	0.524002	0.134511	0.730518	-0.0160302	0.974375	1.04327	3.15e-07	0.226083	0.407806	0.346688	0.162945	0.386527	0.124837
4203	AT1G69240	MES15	0.360259	1	-0.130627	0.999786	0.268593	0.963065	-0.194988	0.999918	0.119291	0.782498	-0.100954	0.836529	-0.0205787	0.978028	-0.173996	0.74142	0.275766	0.423664	0.277761	0.456015	0.378807	0.275352	0.474506	0.16253
7690	AT2G42280	AT2G42280	0.360114	1	-0.174974	0.999786	-0.0963157	0.990107	-0.0537657	0.999918	-0.245329	0.312628	0.100082	0.73961	0.28966	0.285276	-0.115155	0.736367	0.221242	0.318033	-0.190902	0.447385	0.102812	0.703554	-0.132127	0.617125
5092	AT1G79760	DTA4	0.360038	1	-0.359882	0.999786	-0.503342	0.751058	0.102962	0.999918	0.272488	0.495043	0.249257	0.560594	0.0710109	0.921188	0.70335	0.0840155	0.112091	0.789	0.248948	0.527025	0.0549316	0.905652	0.4098	0.282916
17202	AT5G28290	ATNEK3	0.359886	0.756586	0.0945371	0.999786	-0.0462968	0.991894	-0.128804	0.999918	-0.168368	0.418529	-0.324102	0.0912194	-0.219719	0.359595	-0.549892	0.00405	0.00193563	0.994221	-0.31988	0.0783925	-0.0391495	0.872066	-0.351547	0.0476854
16294	AT5G15970	KIN2	0.359789	1	0.162787	0.999786	0.769926	0.913732	-0.038554	0.999918	0.568209	0.503357	-0.834272	0.307607	-0.266529	0.830811	-0.609239	0.541574	0.746946	0.314664	-0.658951	0.423726	0.336191	0.717077	-0.368307	0.693412
9155	AT3G12500	ATHCHIB	0.359455	1	0.362343	0.999786	0.816446	0.683149	0.855323	0.716975	1.44134	0.00414876	1.17175	0.027271	1.28868	0.0216978	0.248647	0.779163	1.74399	0.000259534	1.45939	0.00331615	1.60957	0.001093	0.763123	0.184053
12003	AT3G62720	XXT1	0.358916	0.56049	0.103392	0.999786	-0.0847287	0.987179	0.217106	0.999918	0.05124	0.822667	0.141249	0.509287	-0.179809	0.440204	0.381339	0.0629397	0.389874	0.0100152	0.484608	0.00147789	-0.196581	0.252806	0.0686858	0.773691
6402	AT2G26440	AT2G26440	0.358821	1	0.00347111	0.999786	0.175173	0.990107	0.234695	0.999918	-0.650871	0.180295	-0.181013	0.777568	-0.0673859	0.941817	0.0279769	0.975317	-0.0205462	0.971953	0.235394	0.672167	0.147421	0.797689	-0.0220465	0.974208
2769	AT1G47510	AT5PTASE11	0.358785	1	0.250782	0.999786	0.205637	0.991894	-0.565298	0.999918	2.55912	0.000786179	0.975223	0.30051	0.341063	0.81175	0.350759	0.796979	3.0558	3.28e-05	0.672535	0.486862	1.42021	0.0802036	0.484768	0.639984
5219	AT2G01300	AT2G01300	0.35857	1	-0.603174	0.999786	-0.568088	0.932886	0.77523	0.999918	0.73656	0.168616	0.877384	0.166392	0.118856	0.91675	1.2643	0.1232	0.547489	0.305605	1.19416	0.0242613	-0.0110108	0.989178	0.605699	0.453835
7785	AT2G43390	AT2G43390	0.358498	1	-0.378712	0.999786	0.183549	0.991894	-0.539003	0.999918	0.837786	0.241118	-0.499325	0.56646	-0.0117024	0.995365	-0.180213	0.868414	1.04729	0.0969623	-0.364569	0.654672	0.194988	0.838908	-0.864494	0.18908
7718	AT2G42610	LSH10	0.358472	1	-0.194997	0.999786	-0.390356	0.986123	0.99619	0.629944	-1.24947	0.124361	-0.908201	0.296274	-0.949565	0.356306	-0.976697	0.239025	0.0487255	0.957314	-0.131023	0.893703	-1.04041	0.163331	-0.174445	0.840459
1696	AT1G21070	AT1G21070	0.358252	1	0.284363	0.857839	0.0741545	0.990107	0.18134	0.999918	0.162941	0.499388	-0.101774	0.726912	-0.0813939	0.826061	-0.137941	0.682388	0.391845	0.0390837	-0.0164834	0.954467	0.0742843	0.76903	-0.0314486	0.917487
8811	AT3G07970	QRT2	0.357967	1	-0.339248	0.999786	0.216986	0.991894	-0.776478	0.999918	-0.201118	0.844004	-0.700076	0.447932	-0.287128	0.837392	-1.48568	0.103022	0.199287	0.8236	-0.205188	0.834116	-0.313945	0.737158	-1.35608	0.0622235
161	AT1G02970	WEE1	0.357531	1	0.152054	0.999786	0.0108249	0.996789	0.0434231	0.999918	0.0654979	0.879841	-0.213924	0.589525	0.176209	0.726591	-0.240771	0.596547	-0.248542	0.473436	-0.450551	0.161608	-0.0318592	0.939964	-0.226642	0.511267
8187	AT2G48130	AT2G48130	0.357444	1	0.0179547	0.999786	0.29643	0.908321	0.251439	0.999918	1.10223	6.61e-06	0.645357	0.0179956	0.0211275	0.973054	0.111844	0.804121	1.05715	1.12e-05	0.752679	0.00350834	0.042806	0.913741	0.1666	0.630088
8910	AT3G09550	AT3G09550	0.357415	1	-0.181856	0.999786	-0.274652	0.966453	-0.247169	0.999918	-0.801657	0.0688856	-0.441717	0.355559	0.0701375	0.92671	-0.567235	0.2165	-0.691241	0.0997841	-0.469709	0.275334	-0.311432	0.438576	0.180172	0.648696
12006	AT3G62760	ATGSTF13	0.357412	1	0.195137	0.999786	0.345281	0.899944	-0.164312	0.999918	0.242054	0.525743	-0.0189194	0.975805	-0.377078	0.462772	-0.536665	0.228403	-0.0362192	0.933724	0.101941	0.816639	-0.203622	0.612616	-0.605071	0.0712993
11997	AT3G62630	AT3G62630	0.35727	0.53212	0.374351	0.225365	0.2197	0.804806	0.257474	0.752307	0.255281	0.13417	0.142349	0.48936	0.0639447	0.825806	0.199977	0.357173	0.664754	2.15e-06	0.704069	8.83e-07	0.325806	0.0378577	0.352337	0.0287297
7209	AT2G36840	AT2G36840	0.357169	1	-0.0868141	0.999786	0.277448	0.868929	-0.133863	0.999918	0.472702	0.0550853	0.199273	0.514326	0.444033	0.114149	0.292889	0.39436	0.620731	0.00553544	0.127768	0.675033	0.452269	0.0446029	0.197287	0.498296
11302	AT3G53800	Fes1B	0.357023	1	-0.0387518	0.999786	-0.045747	0.993628	0.610883	0.602231	0.709762	0.0415059	0.11576	0.823168	0.893722	0.0136268	0.687032	0.0903122	0.682575	0.0405161	-0.207722	0.636016	1.16382	0.000279172	0.801836	0.0219596
9192	AT3G12920	AT3G12920	0.356427	0.865077	0.249436	0.894315	0.332476	0.445119	-0.159227	0.999918	0.0601417	0.809953	-0.00486098	0.988576	-0.19109	0.453537	-0.228636	0.329251	0.583655	0.000325612	0.449895	0.00974736	0.112753	0.61258	-0.192576	0.348342
4342	AT1G70895	CLE17	0.356117	1	-0.226885	0.999786	0.093175	0.991894	0.228846	0.999918	0.425971	0.163837	-0.0989772	0.813894	0.368362	0.321699	-0.252121	0.578943	0.363359	0.218512	-0.33476	0.285435	0.416051	0.136014	0.502509	0.0708748
12105	AT4G00310	MEE46	0.355883	1	0.33626	0.818614	0.0123253	0.995852	0.223509	0.999918	-0.33829	0.188486	-0.00818139	0.985529	0.0638173	0.894809	-0.31064	0.336691	-0.27035	0.271959	-0.162946	0.570951	0.145927	0.596579	0.116549	0.685023
1515	AT1G18670	IBS1	0.355705	1	0.141381	0.999786	0.348429	0.653331	0.0343529	0.999918	-0.200401	0.466945	-0.182302	0.528364	-0.260501	0.394927	-0.0598722	0.882819	0.133703	0.60837	-0.158027	0.56749	0.0764647	0.792674	-0.190482	0.476722
12642	AT4G10500	AT4G10500	0.3554	1	-0.0435195	0.999786	0.117638	0.993133	0.573208	0.999918	3.36006	2.23e-06	1.90125	0.0180839	0.979961	0.344127	0.663942	0.52806	3.22853	3.91e-06	2.95599	3.98e-05	1.60879	0.0321129	1.51526	0.0370505
4450	AT1G72280	AERO1	0.354762	1	-0.0188785	0.999786	0.0758218	0.991894	-0.320481	0.999918	0.934745	0.000318539	0.255658	0.480488	0.459663	0.192809	-0.182157	0.689087	1.16734	1.46e-06	0.389912	0.200617	0.51202	0.058304	-0.0988474	0.789197
8025	AT2G46240	BAG6	0.354414	1	0.180414	0.999786	0.0533646	0.995835	0.0733225	0.999918	2.57953	0.000418298	3.99553	7.13e-08	1.16112	0.200632	1.05744	0.251613	3.34523	2.88e-06	1.93973	0.00879216	1.57144	0.0395174	1.37094	0.0808787
13761	AT4G24570	DIC2	0.35396	1	0.808719	0.737655	0.535337	0.92562	-0.0866513	0.999918	-0.0811418	0.911075	-0.172446	0.836529	-0.0523013	0.966691	-0.905093	0.136409	-0.367255	0.520155	-0.108607	0.887106	-0.365175	0.576287	-0.398434	0.480693
13564	AT4G22190	AT4G22190	0.35388	0.850261	0.589583	0.00580046	0.502946	0.0241133	0.353654	0.383329	-0.253243	0.19822	-0.247378	0.227472	-0.180387	0.478424	-0.181549	0.477402	0.434765	0.00908918	0.66109	3.95e-05	0.29514	0.10595	0.165475	0.432526
9573	AT3G17100	AT3G17100	0.35387	0.89917	0.460301	0.124613	0.587095	0.00429027	0.350505	0.454019	0.682528	3.46e-05	0.607794	0.000370641	0.316695	0.13825	0.53736	0.00548	1.15115	4.39e-14	1.20471	5.53e-15	0.787587	8.26e-07	0.739133	8.99e-06
12627	AT4G10310	HKT1	0.353415	1	0.123143	0.999786	0.79197	0.434916	1.21	0.00791307	-0.308291	0.663941	0.449075	0.440871	0.266799	0.741853	0.573355	0.278608	0.0707244	0.920296	1.01214	0.0186607	-0.148312	0.810213	1.13542	0.00142121
1051	AT1G13230	AT1G13230	0.353327	1	0.845396	0.987729	0.012659	0.998318	-0.19422	0.999918	-0.170425	0.872892	0.427607	0.679549	-0.0215321	0.990713	0.396537	0.771631	1.24204	0.0529314	1.26434	0.0741744	0.246817	0.783899	0.0259542	0.98376
10668	AT3G45610	AT3G45610	0.353145	1	-0.473386	0.775727	-0.0532304	0.993074	-0.243222	0.999918	0.431031	0.189906	0.0718503	0.876358	0.14761	0.777019	-0.299243	0.512546	0.456305	0.134252	-0.0630998	0.880837	0.0738428	0.850232	-0.510621	0.105105
8244	AT3G01600	anac044	0.35299	1	-0.184075	0.999786	-0.0961344	0.993133	0.169905	0.999918	0.370855	0.625111	-0.524327	0.513249	0.180036	0.894649	1.03406	0.169254	0.459351	0.48652	-0.538859	0.452537	0.409643	0.578859	2.07453	1.66e-05
1867	AT1G23340	AT1G23340	0.352913	1	0.0704733	0.999786	0.260182	0.899944	0.0733498	0.999918	0.210783	0.454369	0.519054	0.0371804	0.456984	0.107235	0.518889	0.0633437	0.542708	0.0136533	0.534205	0.0226798	0.571747	0.00995144	0.456603	0.057474
8974	AT3G10290	AT3G10290	0.352756	1	0.081542	0.999786	-0.0871674	0.993133	0.346294	0.999918	0.605106	0.408611	0.752201	0.298449	0.10589	0.934788	0.264104	0.774286	0.0557484	0.950252	0.175137	0.844508	0.0723591	0.932007	0.377652	0.570682
2275	AT1G29980	AT1G29980	0.352661	1	-0.03605	0.999786	-0.137519	0.978481	-0.152672	0.999918	-0.292143	0.187773	-0.459419	0.0301177	0.078306	0.831845	-0.35377	0.135522	-0.148488	0.509581	-0.231476	0.302189	-0.223356	0.313275	-0.180989	0.415985
133	AT1G02660	AT1G02660	0.352333	1	0.501225	0.916337	0.730508	0.341443	-0.0846212	0.999918	1.34894	3.22e-05	0.836905	0.0266418	0.819095	0.045944	0.590892	0.195228	1.95828	1.59e-10	1.56295	1.74e-06	1.47013	5.81e-06	0.610425	0.113856
1359	AT1G16820	AT1G16820	0.352165	1	0.452683	0.992319	0.0131793	0.997013	-0.204765	0.999918	-0.00935499	0.989912	0.481999	0.298449	0.410236	0.461059	-0.0223557	0.980366	0.3177	0.485008	0.147465	0.786648	0.534615	0.157578	0.354159	0.415042
15686	AT5G08130	BIM1	0.351948	0.188515	0.39215	0.0426287	0.35031	0.0758816	0.100007	0.999918	0.632297	2.57e-07	0.317808	0.0230154	0.375401	0.00936885	0.150298	0.419212	1.38377	2.11e-34	0.669338	3.07e-08	0.635081	1.53e-07	0.250135	0.0794554
11545	AT3G56730	AT3G56730	0.351172	1	-0.152325	0.999786	0.110144	0.991894	0.149551	0.999918	0.555749	0.238716	-0.0278444	0.973606	-0.236946	0.776431	0.03402	0.972004	-0.183853	0.736728	0.0610035	0.922662	-0.471291	0.365354	-0.0411505	0.952887
12633	AT4G10370	AT4G10370	0.350969	1	0.343714	0.999786	0.0947655	0.991894	0.0671009	0.999918	-0.135591	0.75643	-0.69915	0.0448073	-0.388297	0.367086	-0.270714	0.577478	-0.525058	0.119426	-0.507433	0.134638	-0.507364	0.108868	-0.325205	0.366039
19488	AT5G65205	AT5G65205	0.350873	1	-0.0449502	0.999786	-0.452203	0.644001	-0.372149	0.907669	-0.0426891	0.917533	-0.228025	0.526017	0.211592	0.629519	-0.365614	0.311664	-0.16138	0.62511	-0.266617	0.40661	0.130028	0.704116	-0.252444	0.399279
15902	AT5G10946	AT5G10946	0.350727	1	0.159815	0.999786	-0.131773	0.991894	-0.297287	0.999918	1.46656	0.000806317	1.11967	0.018982	0.977344	0.0650468	0.640689	0.331898	1.43107	0.000800967	0.17508	0.789596	1.32532	0.00228617	0.969825	0.0508605
15326	AT5G03780	TRFL10	0.350636	1	0.187389	0.999786	-0.424729	0.817092	0.0100579	0.999918	0.282476	0.471505	-0.00807118	0.989785	-0.0891901	0.884936	0.0775696	0.89562	0.177952	0.645919	0.153382	0.714498	-0.104619	0.794316	0.0542999	0.906365
10751	AT3G46970	ATPHS2	0.350461	1	0.464691	0.939175	0.0619502	0.993074	0.601258	0.667614	-0.916635	0.00971512	-1.06774	0.00242102	-0.0137145	0.986986	-0.70835	0.0840903	-0.627233	0.0779127	-1.08723	0.0015743	0.198873	0.666309	-0.001046	0.9984
5921	AT2G19910	AT2G19910	0.350285	1	0.358005	0.999786	-0.671445	0.221542	-0.151275	0.999918	0.210991	0.609905	0.932324	0.0030922	0.339276	0.406436	0.114072	0.811025	0.273698	0.443832	0.797985	0.00992187	0.0672639	0.863816	0.233784	0.447826
19083	AT5G60200	TMO6	0.350028	0.654503	-0.0704279	0.999786	-0.110729	0.978481	-0.116033	0.999918	-0.101065	0.632108	-0.0757387	0.755582	-0.152493	0.542163	-0.1799	0.449262	-0.19258	0.27207	-0.168409	0.386468	-0.239468	0.166186	-0.0136853	0.956601
6797	AT2G31710	AT2G31710	0.350008	1	0.226355	0.999786	0.0603662	0.991962	-0.0325166	0.999918	0.127964	0.707276	-0.00271407	0.995724	-0.208222	0.605779	0.101629	0.816939	-0.0774962	0.815874	-0.0204198	0.95578	-0.102264	0.752991	-0.181278	0.558345
5812	AT2G18370	AT2G18370	0.349846	1	-0.313864	0.999786	0.368803	0.991894	0.0614864	0.999918	0.733448	0.597829	0.940388	0.492666	0.95641	0.538576	0.214747	0.91094	1.44625	0.207137	0.76549	0.570769	0.740687	0.579798	0.403475	0.786253
11708	AT3G58900	AT3G58900	0.34977	1	-0.0233972	0.999786	0.0413554	0.993074	0.0778862	0.999918	0.631436	0.00182522	0.412465	0.0596734	0.496835	0.0293503	0.634377	0.00652744	0.573079	0.00419364	0.219165	0.356771	0.466517	0.0160556	0.657671	0.000848394
11557	AT3G56880	AT3G56880	0.349767	1	0.151945	0.999786	0.0840713	0.990107	0.0151363	0.999918	0.48192	0.0131898	0.0645202	0.838602	0.114696	0.736346	0.377654	0.129112	0.679982	0.000141728	0.332782	0.121538	0.350196	0.0888683	0.456039	0.0265598
16124	AT5G13900	AT5G13900	0.349629	1	0.0571758	0.999786	0.580703	0.947629	0.243556	0.999918	1.21547	0.0359301	0.373985	0.632622	-0.361282	0.714583	-0.303341	0.754642	1.03548	0.0670692	0.783164	0.222138	0.0785777	0.927086	0.0490587	0.956799
4441	AT1G72180	AT1G72180	0.349426	0.906094	0.180785	0.999786	0.266253	0.712252	-0.136106	0.999918	0.308484	0.0992402	0.207286	0.315387	0.369307	0.0597408	0.361211	0.0738192	0.979654	1.19e-10	0.607166	0.000164579	0.326251	0.0648077	0.354736	0.0468403
6475	AT2G27380	ATEPR1	0.349353	1	0.101864	0.999786	0.643962	0.892868	0.790988	0.908022	0.456079	0.488367	-0.670785	0.289337	-0.0127203	0.992119	0.263031	0.774094	0.442484	0.462232	-0.36287	0.592037	0.0923763	0.907357	-0.114481	0.891606
7071	AT2G35170	AT2G35170	0.349227	1	-0.22051	0.999786	0.100976	0.989915	0.149553	0.999918	-0.0224626	0.944748	-0.405196	0.0769571	0.172664	0.607151	-0.388351	0.185291	-0.230907	0.327224	-0.455902	0.0288365	0.0279476	0.924973	-0.323884	0.162747
13397	AT4G19870	AT4G19870	0.348907	1	-0.169186	0.999786	0.112717	0.986123	-0.0380217	0.999918	0.18617	0.464377	0.0323832	0.92771	0.140505	0.680206	-0.068832	0.858263	0.157841	0.508257	-0.146647	0.565764	0.0692612	0.792676	0.0120442	0.96955
5990	AT2G20750	ATEXPB1	0.348879	1	0.420114	0.726321	0.326808	0.855052	0.397442	0.842022	-0.00241638	0.995774	0.0516848	0.903365	-0.0731081	0.884645	0.131552	0.768315	0.239296	0.401637	0.153226	0.644542	-0.0730447	0.83854	0.25745	0.414436
10622	AT3G44713	AT3G44713	0.348529	1	-0.201493	0.999786	0.213652	0.990107	0.554091	0.999918	-0.6937	0.374519	-0.195302	0.820332	0.777583	0.318052	0.802263	0.207564	-0.459666	0.531363	0.314529	0.628877	1.21438	0.013895	0.505481	0.368028
2641	AT1G36940	AT1G36940	0.348405	1	0.557254	0.364529	1.15088	1.37e-06	0.362245	0.999918	0.470593	0.0995906	0.338366	0.290712	0.783306	0.00718273	0.595081	0.09336	1.39936	9.5e-11	1.41915	3.25e-11	1.33888	2.53e-10	0.80378	0.00200015
16037	AT5G12920	AT5G12920	0.347696	1	0.313974	0.999786	-0.132652	0.989915	0.218666	0.999918	-0.722144	0.0157185	-0.46147	0.210566	-0.108464	0.838708	0.000534535	0.999254	-0.700938	0.0147921	-0.357625	0.306513	-0.426245	0.139551	-0.144794	0.689114
17695	AT5G42655	AT5G42655	0.347644	1	-0.14749	0.999786	-0.400576	0.973923	0.182406	0.999918	0.86592	0.160946	0.122067	0.89639	0.0841188	0.944306	1.13521	0.122616	0.78284	0.186122	0.209921	0.78324	-0.376455	0.568963	0.97253	0.116777
5058	AT1G79420	AT1G79420	0.347643	1	0.0155664	0.999786	0.0863102	0.991894	0.0954781	0.999918	0.142948	0.73122	-0.181454	0.675323	-0.194989	0.704678	-0.121724	0.822173	0.439508	0.159819	-0.088765	0.837195	-0.279888	0.422937	0.0522193	0.908183
13748	AT4G24430	AT4G24430	0.347636	1	-0.209402	0.999786	-0.575236	0.848299	-0.069607	0.999918	0.313058	0.580649	-0.197089	0.766759	-0.228206	0.771002	0.134991	0.874758	0.594959	0.194549	-0.220744	0.70852	-0.478206	0.337241	0.520074	0.310593
6790	AT2G31585	AT2G31585	0.347188	1	0.227567	0.999786	0.101938	0.991894	-0.117305	0.999918	0.63356	0.0908609	0.439099	0.296116	-0.044103	0.956994	-0.120697	0.847503	0.143753	0.751596	-0.124799	0.802747	-0.169776	0.711691	-0.0375417	0.944034
4640	AT1G74440	AT1G74440	0.347061	1	-0.155525	0.999786	0.10819	0.993074	0.392053	0.999918	0.0415549	0.952937	-0.839383	0.131999	0.0528953	0.961812	-0.394928	0.65569	-0.718688	0.167639	-0.373815	0.511576	-0.889708	0.0835895	-0.290356	0.664107
12753	AT4G12240	AT4G12240	0.346593	1	0.35854	0.984548	0.257254	0.963606	0.211624	0.999918	0.411074	0.252799	-0.531252	0.170474	0.350186	0.468699	-0.0765464	0.895159	0.238135	0.52153	-0.031958	0.94359	0.218417	0.559891	0.180683	0.600821
16560	AT5G19100	AT5G19100	0.345982	1	0.407616	0.999786	-0.278861	0.967406	-0.161016	0.999918	-0.00309773	0.996824	0.178866	0.766783	-0.384254	0.497633	0.0318601	0.969079	0.773175	0.0348457	0.728052	0.0695984	0.331847	0.411781	0.304283	0.493472
5392	AT2G03850	AT2G03850	0.345703	1	-0.314911	0.999786	0.4866	0.916309	0.583613	0.999918	0.679012	0.168881	0.0382464	0.965722	0.0896933	0.933849	0.460672	0.609132	0.743466	0.100903	0.333708	0.543054	0.61621	0.197534	0.471444	0.466919
164	AT1G03010	AT1G03010	0.345498	1	0.432031	0.999786	0.128992	0.991962	-0.158528	0.999918	0.647871	0.275622	1.15193	0.0342794	0.68194	0.322586	0.830856	0.231093	0.421052	0.481645	1.12309	0.0303683	0.207613	0.761052	0.149471	0.852952
16711	AT5G20860	AT5G20860	0.345477	1	0.458435	0.999786	0.454873	0.986123	-1.19008	0.907669	0.33719	0.747029	0.073635	0.965842	0.400131	0.784072	0.158787	0.913087	0.959133	0.22218	0.904453	0.357076	0.357296	0.738951	-0.0992032	0.933567
14042	AT4G27950	CRF4	0.345361	1	0.499859	0.416755	0.0637674	0.991894	0.05428	0.999918	0.0343994	0.926543	0.159665	0.642312	0.272448	0.412565	0.00941142	0.986093	0.265603	0.314664	0.13663	0.67235	0.198049	0.472267	0.172562	0.55756
11999	AT3G62660	GATL7	0.345001	0.313439	0.0972302	0.999786	0.233332	0.585697	0.228841	0.744806	0.552121	1.78e-05	0.396933	0.00420034	0.361151	0.0162251	0.579061	4.23e-05	0.894613	3.99e-14	0.980647	7.16e-17	0.837415	4.45e-13	0.788176	8.18e-11
3154	AT1G53035	AT1G53035	0.34487	1	0.699926	0.516049	0.256588	0.976912	0.470331	0.991194	-0.73319	0.0707398	-0.442771	0.35265	0.0384776	0.963326	-0.683596	0.170778	-0.427882	0.2894	-0.790317	0.0522496	0.199184	0.661918	-0.103758	0.848664
13664	AT4G23493	AT4G23493	0.344805	1	0.619596	0.999786	-0.287275	0.989915	0.318302	0.999918	3.75051	6.46e-15	4.03006	4.01e-16	2.46358	2.6e-06	2.18304	8.19e-05	4.08744	9.96e-18	2.90407	8.48e-09	2.41743	7.4e-07	1.95586	0.000154944
9527	AT3G16510	AT3G16510	0.344709	1	-0.12856	0.999786	0.0487324	0.993133	0.432938	0.999918	-0.0899163	0.869027	0.0251041	0.971694	-0.0792212	0.9175	0.11948	0.861975	0.131484	0.780325	0.209739	0.653093	-0.115331	0.811109	0.0391154	0.946171
15135	AT5G01560	LECRKA4.3	0.344563	1	-0.492495	0.999786	-0.137967	0.991894	-0.219159	0.999918	-0.316752	0.649684	0.0690112	0.937486	0.49561	0.51937	0.232801	0.792163	-0.333608	0.597529	0.372588	0.520033	-0.290765	0.663131	-0.400457	0.518115
6740	AT2G30933	AT2G30933	0.34448	1	0.411549	0.999786	-0.0582609	0.993133	0.0989221	0.999918	0.07364	0.909349	0.159404	0.816843	0.395275	0.542163	0.109404	0.886417	-0.172316	0.759117	0.0626329	0.922875	0.081651	0.889234	0.0593075	0.921238
8096	AT2G47010	AT2G47010	0.344445	1	0.183739	0.999786	0.345043	0.963065	0.343219	0.999918	-0.0139755	0.98382	-0.738605	0.094534	-0.182716	0.796295	-0.320562	0.590403	0.0347225	0.949669	-0.0269291	0.963975	0.162503	0.762103	0.114898	0.843684
17601	AT5G41380	AT5G41380	0.344329	1	0.38993	0.999786	0.295043	0.963065	-0.330101	0.999918	-0.357552	0.409878	0.0695889	0.927128	-0.36958	0.509026	0.0672402	0.91117	-0.717042	0.0605576	0.556624	0.209539	-0.633621	0.081387	0.186573	0.62381
1431	AT1G17610	AT1G17610	0.343766	1	0.160385	0.999786	-0.600806	0.863536	-0.479024	0.999918	-0.36608	0.618047	0.121605	0.881509	-0.386188	0.626514	-0.967519	0.121451	-0.264096	0.701265	-0.327286	0.618108	-0.848926	0.0966397	-0.987932	0.0458241
4143	AT1G68480	JAG	0.343607	1	-0.848216	0.969773	-0.201818	0.991324	-0.428815	0.999918	0.602782	0.433292	-0.0411031	0.972902	-0.890119	0.313418	-1.81856	0.0109112	0.364691	0.639395	-0.0928741	0.919791	-0.515341	0.458225	-0.482647	0.453799
9346	AT3G14450	CID9	0.343221	1	-0.2367	0.999786	0.157656	0.985934	-0.11124	0.999918	0.690485	0.0130334	0.489161	0.0850464	0.476699	0.15068	0.137326	0.764617	1.03915	2.78e-05	0.671236	0.00744444	0.92139	8.14e-05	0.48314	0.071343
2782	AT1G47655	AT1G47655	0.342737	1	-0.539807	0.865309	0.221725	0.98256	-0.370941	0.999918	0.470611	0.250844	-0.26316	0.59543	-0.0156632	0.986955	-0.132932	0.839826	0.549632	0.138332	0.477637	0.203156	0.279592	0.512123	-0.374062	0.369446
1901	AT1G23940	AT1G23940	0.342435	1	-0.0572596	0.999786	0.169711	0.990107	-0.0443042	0.999918	-0.381768	0.489674	-0.0655374	0.929349	0.490489	0.355784	0.0318249	0.968522	-0.063365	0.914317	-0.0517146	0.931368	0.078265	0.885792	-0.0532516	0.925263
9492	AT3G16120	AT3G16120	0.342207	1	-0.564907	0.978304	-0.294574	0.982194	-0.853604	0.783267	0.0533627	0.937013	-0.591981	0.272353	0.0268341	0.980443	0.0971041	0.921721	0.0368844	0.952773	-1.85035	4.79e-05	0.0174832	0.980942	-0.207681	0.772964
6460	AT2G27140	AT2G27140	0.342131	1	-0.163717	0.999786	0.0502449	0.993074	0.097325	0.999918	0.0732553	0.855558	0.50525	0.0816213	-0.451479	0.190521	-0.557076	0.093653	0.0079259	0.983571	0.134744	0.705792	-0.490649	0.0687297	-0.507734	0.0643251
4131	AT1G68320	BW62B	0.342077	1	-0.623553	0.999786	0.0385518	0.995835	-0.624108	0.999918	1.10547	0.0316589	1.59054	0.00112112	0.817829	0.207136	0.32821	0.756013	0.444787	0.449867	0.745405	0.187155	0.193477	0.780261	-0.494001	0.529118
11995	AT3G62610	PFG2	0.342055	1	0.497804	0.903051	0.0716808	0.993074	-0.0325831	0.999918	-1.54015	1.42e-05	-2.36786	3.29e-08	-2.33262	1.25e-06	-2.22103	2.66e-06	-0.27571	0.479281	-0.79827	0.0425219	-0.972802	0.00915568	-1.04602	0.00511837
1142	AT1G14280	PKS2	0.341705	1	0.414022	0.285805	0.440164	0.114092	0.242534	0.999918	0.286547	0.161298	0.826535	1.02e-06	-0.0427626	0.907697	0.618164	0.00171636	1.06953	2.45e-11	1.25379	1.87e-15	0.3877	0.0308957	0.0853124	0.7433
12362	AT4G03140	AT4G03140	0.341616	1	-0.0549399	0.999786	0.507727	0.351288	-0.117101	0.999918	0.807305	0.000794602	0.0315318	0.943537	0.158635	0.718184	0.193278	0.65991	1.10206	8.35e-07	0.389549	0.144162	0.347104	0.209096	0.17721	0.606368
3694	AT1G62370	AT1G62370	0.341375	1	-0.303577	0.999786	0.196717	0.983279	-0.0961375	0.999918	0.38045	0.309003	-0.328629	0.419968	-0.233762	0.668353	-0.0225168	0.974786	0.211824	0.57766	0.0701213	0.880402	-0.0836388	0.853922	-0.389528	0.315319
3011	AT1G51090	AT1G51090	0.34044	1	0.994803	0.721817	1.93531	0.0081985	0.288973	0.999918	-0.278641	0.737575	-1.55744	0.0440378	-0.068256	0.966348	-1.01855	0.205024	-0.681144	0.31889	-0.779226	0.305521	1.06898	0.102166	0.285187	0.711193
16174	AT5G14470	AT5G14470	0.340227	1	-0.904945	0.999786	-0.319803	0.991894	-0.349224	0.999918	0.847664	0.442904	0.47952	0.709247	1.02098	0.420815	-0.203102	0.90498	0.914422	0.35662	0.722877	0.511449	1.97628	0.0305287	-0.115467	0.93386
8880	AT3G09162	AT3G09162	0.340066	1	-0.268354	0.999786	0.139107	0.990107	-0.0343064	0.999918	-0.364892	0.35279	-1.13893	0.000638254	-0.156238	0.791711	-0.398974	0.391261	-0.407341	0.252666	-1.03311	0.00109271	-0.112817	0.793501	-0.310312	0.42116
6126	AT2G22570	ATNIC1	0.339799	1	0.133546	0.999786	0.110982	0.990107	-0.0292775	0.999918	-0.00535991	0.990568	0.487091	0.0738943	0.53117	0.0609296	0.184427	0.630501	0.0697284	0.834288	0.281634	0.333531	0.144145	0.63792	0.0208432	0.955366
14255	AT4G30650	AT4G30650	0.339423	1	0.449952	0.999786	0.423795	0.963606	-0.257639	0.999918	-1.09787	0.030292	-1.91761	8.51e-05	-0.722078	0.252238	-2.16162	2.78e-05	-0.881521	0.075367	-1.79327	0.000184807	-0.643754	0.246644	-1.63039	0.000769949
881	AT1G11190	BFN1	0.339244	1	0.1372	0.999786	0.300655	0.982444	0.414117	0.999918	0.368697	0.533124	0.144395	0.84921	0.75406	0.193011	0.72239	0.222121	0.200966	0.733243	-0.00453815	0.995753	0.0932238	0.890004	1.07117	0.024036
17406	AT5G38450	CYP735A1	0.33904	1	1.54141	0.575627	-0.436643	0.972203	0.48772	0.999918	0.225907	0.82961	1.13728	0.287359	-1.5909	0.092603	0.411081	0.702577	0.233557	0.804301	0.948094	0.366098	-0.216074	0.774648	1.41158	0.00733271
16845	AT5G23170	AT5G23170	0.338993	1	0.0528231	0.999786	0.00200271	0.999871	0.157148	0.999918	0.237382	0.634146	-0.763599	0.0874136	-0.29056	0.644595	-0.459636	0.389963	0.5686	0.140541	0.188644	0.69328	-0.293741	0.502402	0.0389942	0.943004
15371	AT5G04330	AT5G04330	0.338981	1	0.053749	0.999786	0.324332	0.936546	0.389162	0.999918	-0.010127	0.985559	0.18661	0.674903	0.187971	0.733644	0.0829356	0.903661	0.347638	0.307028	0.569339	0.0820258	0.689651	0.0250145	0.909633	0.00508952
9231	AT3G13275	AT3G13275	0.33866	1	-0.135965	0.999786	0.383542	0.935174	0.0860044	0.999918	0.192246	0.703548	0.120165	0.836874	0.299468	0.619809	0.106355	0.885623	0.0331222	0.950085	0.208002	0.664015	0.509655	0.199712	0.0187397	0.975433
2320	AT1G30570	HERK2	0.33863	0.598836	0.213002	0.896826	0.0656155	0.990107	0.0388285	0.999918	0.260379	0.108489	0.115806	0.569877	0.0344459	0.912676	0.114812	0.644671	0.453538	0.00126841	0.553356	6.09e-05	0.188597	0.239471	0.0629512	0.768684
4334	AT1G70800	AT1G70800	0.338379	1	0.191052	0.999786	0.213617	0.990107	0.765486	0.985789	-0.275195	0.732076	-0.931906	0.212474	-0.208582	0.855106	-0.332527	0.75715	-0.0136371	0.986378	-0.316129	0.691831	-0.622788	0.362282	-0.206525	0.812572
16926	AT5G24080	AT5G24080	0.338279	1	0.318465	0.999786	0.865342	0.98256	0.162008	0.999918	1.78294	0.252095	-0.559459	0.777497	0.113344	0.970405	-0.891362	0.680477	1.84098	0.201547	0.279021	0.887131	0.750914	0.672816	0.298851	0.88385
4322	AT1G70650	AT1G70650	0.33806	1	0.455573	0.999034	0.234113	0.98256	0.11972	0.999918	0.387689	0.385375	0.840397	0.0374677	0.934919	0.0238398	0.0811379	0.902619	0.732702	0.0394148	0.476367	0.279342	1.02814	0.00119133	0.485192	0.144292
13896	AT4G26220	AT4G26220	0.337856	1	0.0443685	0.999786	0.13736	0.986123	0.184425	0.999918	-0.0710669	0.84684	-0.134421	0.708683	-0.658973	0.0295204	-0.625475	0.0328348	-0.0323226	0.9263	-0.224334	0.458899	-0.461107	0.078245	-0.365656	0.17523
5841	AT2G18780	AT2G18780	0.337855	1	-0.442068	0.999786	-0.0538228	0.993628	-0.0588385	0.999918	0.697121	0.152426	-0.192217	0.758851	-0.018687	0.98522	0.155944	0.83824	0.392178	0.444322	-0.0124715	0.985033	0.145835	0.783558	0.15869	0.782588
10017	AT3G22600	AT3G22600	0.337726	1	0.0891498	0.999786	0.359203	0.943243	0.351029	0.999918	1.07287	0.00156531	0.536614	0.172482	0.081648	0.906957	0.391172	0.406972	0.891956	0.00788116	0.616885	0.0950596	0.233916	0.59838	0.519699	0.182104
11799	AT3G60140	DIN2	0.337526	1	0.123162	0.999786	0.34932	0.964617	0.0201037	0.999918	-0.342022	0.509106	0.207788	0.725551	1.11836	0.0131076	0.218376	0.751735	-0.0538657	0.924409	0.135948	0.81563	0.89705	0.0378799	0.0163813	0.981226
7682	AT2G42200	SPL9	0.337269	1	0.482905	0.843741	0.930555	0.02439	0.439459	0.976969	-0.301402	0.454164	-0.312224	0.471205	0.257742	0.620565	-0.100082	0.872772	-0.18374	0.638684	-0.222137	0.601305	0.690916	0.0334343	0.638831	0.0627923
19500	AT5G65310	ATHB5	0.336936	1	0.428033	0.455416	0.406917	0.461157	0.157825	0.999918	-0.0815299	0.784392	-0.697911	0.000938954	-0.0137017	0.978195	-0.449813	0.0717157	0.148375	0.546713	-0.321552	0.173257	0.215114	0.396955	-0.115054	0.692267
13311	AT4G18670	AT4G18670	0.336407	0.909744	0.506306	0.031636	0.511096	0.0158804	0.468581	0.0513784	-0.0829891	0.717972	-0.0774365	0.756286	-0.0649466	0.835642	0.166362	0.492255	0.678703	1.01e-05	0.883363	6.04e-09	0.57198	0.00032645	0.498369	0.00240305
12204	AT4G01430	AT4G01430	0.336287	1	-0.407965	0.984548	-0.00543789	0.998474	0.107685	0.999918	0.104024	0.828132	-0.618005	0.0972601	-0.619903	0.138757	-1.24922	0.00187806	-0.173058	0.673566	-0.991764	0.00283099	-1.36672	1.8e-05	-1.35136	5.85e-05
7586	AT2G41080	AT2G41080	0.336187	1	0.0595326	0.999786	-0.178312	0.98256	-0.0206569	0.999918	-0.114243	0.793302	0.0423658	0.936973	-0.246027	0.603107	0.0682305	0.904041	0.126414	0.738436	-0.060453	0.890588	-0.0347351	0.933495	0.071709	0.866289
13641	AT4G23070	ATRBL7	0.335964	1	-0.140328	0.999786	0.45549	0.862579	0.0914385	0.999918	0.162834	0.756141	-0.333024	0.517519	0.118821	0.888636	0.368414	0.580736	-0.191955	0.694574	-0.419722	0.351312	-0.383963	0.418957	-0.531416	0.295296
16732	AT5G21080	AT5G21080	0.335937	1	0.0703897	0.999786	0.341562	0.920451	-0.0918567	0.999918	-0.140253	0.756169	-0.519617	0.183563	-0.0163808	0.983843	0.0151485	0.983489	-0.989986	0.00325259	-0.244474	0.549936	0.0657536	0.886526	-0.00425029	0.993351
9411	AT3G15210	ATERF-4	0.335759	1	-0.0276362	0.999786	0.267422	0.963065	-0.22199	0.999918	0.084153	0.849977	-0.601406	0.0744223	0.0467539	0.944791	-0.20126	0.681705	0.684457	0.0221538	0.075985	0.863989	0.211519	0.583519	0.101024	0.81973
7928	AT2G45120	AT2G45120	0.335473	1	0.0193479	0.999786	0.111246	0.991894	-0.324104	0.999918	-0.116277	0.85273	0.155	0.819438	-0.103469	0.914042	-0.340677	0.643613	0.0454871	0.938406	-0.16129	0.794861	-0.183356	0.747602	0.0349561	0.957788
15163	AT5G01880	AT5G01880	0.335419	1	-0.588964	0.999786	0.344996	0.982194	-0.166832	0.999918	0.976298	0.107616	-0.318727	0.684542	0.10361	0.933021	-0.448849	0.638404	1.33267	0.0132896	0.0796853	0.919965	0.526078	0.393167	0.241284	0.749118
6405	AT2G26480	UGT76D1	0.335246	1	0.330501	0.999786	0.299035	0.989915	-0.0159512	0.999918	-0.644982	0.390063	-1.09379	0.132794	-0.501299	0.618261	-0.539569	0.570834	-0.349669	0.639158	-0.282951	0.73996	-0.165661	0.852296	-0.0696586	0.943944
18	AT1G01200	ATRABA3	0.334908	1	0.125737	0.999786	0.466271	0.872434	-0.261056	0.999918	-0.803513	0.0852305	-0.546004	0.260276	0.0168857	0.986311	-0.516951	0.358664	-0.674026	0.130679	-0.241074	0.635237	0.120603	0.819658	-0.417366	0.362486
11934	AT3G61830	ARF18	0.334763	1	0.0605803	0.999786	0.230367	0.933947	-0.123814	0.999918	0.385377	0.129698	0.0892281	0.79502	-0.119178	0.768035	0.440964	0.0959241	0.902619	1.52e-05	0.218222	0.413643	-0.0257743	0.937225	0.281739	0.257082
16480	AT5G18210	AT5G18210	0.334388	1	0.187527	0.999786	-0.112529	0.990107	-0.229058	0.999918	0.502276	0.105666	0.189806	0.662888	0.242371	0.591161	0.0454024	0.939784	0.585156	0.0396584	0.287046	0.42686	0.215819	0.509301	-0.0279768	0.950903
1803	AT1G22600	AT1G22600	0.334226	1	-0.787277	0.999786	1.81335	0.333774	0.329096	0.999918	0.814771	0.369808	-0.280069	0.81682	1.43509	0.26329	0.781341	0.415146	0.145009	0.89707	-1.21724	0.193982	1.82528	0.0406686	0.984395	0.176713
7156	AT2G36220	AT2G36220	0.334198	1	0.251718	0.999786	0.557604	0.500735	0.125368	0.999918	-0.153629	0.7322	-0.170619	0.717557	-0.106026	0.86552	-0.0923219	0.876715	0.75056	0.0132409	0.704392	0.0257889	0.690279	0.0225194	0.405649	0.243566
4808	AT1G76470	AT1G76470	0.333998	1	-0.213828	0.999786	-0.353139	0.98256	-0.510752	0.999918	2.05092	0.000321208	0.605467	0.42673	0.0516128	0.969107	0.219432	0.823909	2.13349	0.000107748	0.653545	0.349721	0.590537	0.34961	0.677599	0.27746
8507	AT3G04720	PR4	0.333954	1	0.10739	0.999786	0.509335	0.837524	0.115585	0.999918	0.726244	0.0675754	0.60829	0.151037	0.850021	0.045557	0.495811	0.313353	0.932017	0.0106985	0.57978	0.161171	0.677914	0.0896953	0.521098	0.223232
15229	AT5G02630	AT5G02630	0.333805	1	-0.0892952	0.999786	0.277205	0.975483	-0.138399	0.999918	0.442168	0.358667	0.178176	0.762494	0.52694	0.307005	0.48727	0.330642	0.841191	0.0300434	0.370008	0.417123	0.560343	0.149913	0.215758	0.649591
12126	AT4G00560	AT4G00560	0.333704	1	0.0481595	0.999786	-0.0159972	0.994956	-0.120917	0.999918	0.476912	0.00978698	0.558973	0.00200018	0.625614	0.000802687	0.759969	3.98e-05	0.388039	0.0339712	0.407678	0.0277639	0.681161	3.26e-05	0.959691	2.81e-09
1557	AT1G19200	AT1G19200	0.333422	1	0.478239	0.999786	0.524032	0.948476	0.224411	0.999918	-0.230673	0.761418	-1.45057	0.0270839	-0.239585	0.828314	-0.321368	0.767065	0.167376	0.807611	-0.543073	0.410681	-0.862557	0.169984	-0.669287	0.349037
11527	AT3G56440	ATATG18D	0.333291	1	-0.0432969	0.999786	-0.331298	0.899944	-0.27282	0.999918	0.56746	0.0797181	0.166744	0.711169	-0.0642991	0.920664	-0.00639308	0.99306	0.758822	0.0092649	0.337534	0.345085	-0.197901	0.583773	-0.409309	0.250484
17167	AT5G27660	AT5G27660	0.332974	1	-0.161795	0.999786	-0.0674345	0.993955	-0.528939	0.999918	0.433327	0.588594	-0.173864	0.859816	-0.686765	0.434176	-0.503097	0.590338	0.0580801	0.946562	-0.0840951	0.927073	-0.15377	0.86476	0.0570283	0.954165
17398	AT5G38300	AT5G38300	0.332594	1	0.337798	0.999786	0.219452	0.973923	0.089091	0.999918	-0.88715	0.0110614	-0.442787	0.272657	0.235517	0.639032	-0.58493	0.150357	-0.980495	0.00360829	-0.580077	0.103301	-0.173746	0.654627	-0.411858	0.213327
11282	AT3G53510	AT3G53510	0.332349	1	-0.41889	0.999786	0.305996	0.986962	-0.545792	0.999918	0.197726	0.796587	-0.68529	0.296981	0.222702	0.825169	-0.766549	0.282349	0.525188	0.382426	-0.338676	0.6296	0.0438858	0.958734	-0.80378	0.184071
12134	AT4G00670	AT4G00670	0.332032	1	-0.0432493	0.999786	-0.0185665	0.995852	-0.483087	0.965569	0.773161	0.0552486	1.26936	0.000303839	0.34585	0.519533	-0.402393	0.418029	0.958091	0.00986561	0.996336	0.00534321	0.653185	0.0825084	-0.377633	0.369007
8886	AT3G09230	AtMYB1	0.331628	1	-0.138749	0.999786	0.139712	0.986123	0.143101	0.999918	0.235174	0.440186	-0.133316	0.702085	-0.0391107	0.94343	-0.195297	0.643203	0.287599	0.284004	0.0539861	0.877255	0.16016	0.589156	0.248658	0.393166
12566	AT4G09140	ATMLH1	0.331492	1	0.00159517	0.999786	-0.131948	0.978481	-0.0753353	0.999918	-0.215843	0.353475	-0.267566	0.248116	-0.0274409	0.949154	-0.192563	0.485194	-0.223458	0.293708	-0.402781	0.0458038	-0.0862479	0.729884	0.0275644	0.922083
7195	AT2G36670	AT2G36670	0.331224	1	0.196073	0.999786	-0.167983	0.963606	0.0133853	0.999918	0.277226	0.223728	0.267481	0.271133	0.0222395	0.96159	0.16857	0.588534	0.407032	0.0401292	0.13808	0.592428	0.124314	0.607741	0.0367335	0.902547
4737	AT1G75580	AT1G75580	0.331199	1	0.161291	0.999786	0.238631	0.979669	-0.084692	0.999918	0.199059	0.673413	0.0373951	0.954699	0.425221	0.408962	-0.0534672	0.939334	0.807342	0.0157195	-0.167044	0.726308	0.292909	0.493233	-0.0305578	0.955213
11658	AT3G58120	ATBZIP61	0.331034	0.901446	0.266815	0.752205	0.229526	0.822066	0.457499	0.0584267	0.417205	0.0119621	0.508201	0.00190011	0.0189328	0.958843	0.310316	0.124433	0.751243	4.71e-07	0.725544	1.75e-06	0.19806	0.292076	0.457207	0.00551947
16824	AT5G22930	AT5G22930	0.330847	1	-0.509249	0.999786	-0.107941	0.991962	-0.472534	0.999918	-0.581007	0.265927	0.106522	0.881675	0.280093	0.703057	-0.350114	0.567715	-1.03279	0.0275627	-0.237828	0.685356	-0.462926	0.369505	-0.388506	0.414619
2191	AT1G28690	AT1G28690	0.330591	1	0.641282	0.964716	-0.349734	0.978362	0.316058	0.999918	0.0624315	0.938944	0.353761	0.622898	-0.36121	0.683562	0.00983607	0.992957	-0.430655	0.514693	-0.179538	0.812903	-0.0376349	0.958105	0.100368	0.881978
5314	AT2G02610	AT2G02610	0.33048	1	0.308183	0.999786	-0.142475	0.991894	0.180511	0.999918	0.2477	0.731097	-0.0814201	0.928855	0.239113	0.787801	0.719216	0.306906	0.0500599	0.946817	-0.101452	0.892857	-0.136289	0.842419	0.65231	0.263764
19499	AT5G65300	AT5G65300	0.330406	1	0.371985	0.999786	0.873541	0.798462	-0.0015478	0.999918	0.89932	0.154753	-0.850883	0.280069	0.509937	0.63143	-0.0165726	0.991554	1.19024	0.0338084	-0.52392	0.494681	0.482479	0.530422	0.585011	0.445643
5539	AT2G12646	AT2G12646	0.330188	1	0.0243519	0.999786	0.226258	0.95037	-0.331827	0.926742	0.0239774	0.946164	0.0283063	0.945202	0.214812	0.538715	-0.114526	0.779504	-0.121846	0.667186	0.0272934	0.934593	0.256347	0.320692	0.109007	0.728708
13182	AT4G17085	AT4G17085	0.33005	1	-0.0936457	0.999786	-0.272385	0.966846	-0.320142	0.999918	0.101426	0.838582	-0.0900012	0.870511	-0.167728	0.793273	0.0164389	0.983999	0.080503	0.859629	0.262267	0.53023	-0.0219208	0.967066	0.0709436	0.895109
8384	AT3G03170	AT3G03170	0.329854	1	0.794329	0.789045	0.973142	0.418653	0.209837	0.999918	0.777804	0.144955	-0.301881	0.686777	0.519406	0.489128	0.0375004	0.973512	0.784347	0.116412	0.54768	0.362686	1.14608	0.0230802	0.714781	0.210723
15225	AT5G02590	AT5G02590	0.329837	1	0.441853	0.600778	0.216231	0.963065	0.116907	0.999918	-0.31604	0.26898	-0.578073	0.0340174	0.0384401	0.945547	-0.251968	0.479792	-0.152351	0.600277	-0.0489049	0.893734	0.086923	0.797555	-0.116614	0.724249
14406	AT4G32350	AT4G32350	0.329535	1	-0.190622	0.999786	0.296098	0.851841	0.0373409	0.999918	0.57467	0.0137002	0.428851	0.0854659	0.187964	0.605799	0.27259	0.392245	0.581228	0.00921274	0.399392	0.097747	0.332002	0.179121	0.0902256	0.781874
1564	AT1G19310	AT1G19310	0.329343	1	0.227671	0.999786	0.219329	0.966453	0.286558	0.999918	0.0296884	0.94564	-0.151934	0.723495	0.409495	0.262634	0.217995	0.640366	0.258219	0.407195	-0.0173823	0.967523	0.311185	0.31423	0.20935	0.559362
4436	AT1G72140	AT1G72140	0.329153	1	-0.205396	0.999786	-0.195411	0.982444	0.0901372	0.999918	0.352359	0.32071	-0.108982	0.815039	0.0609635	0.923262	0.533593	0.155284	0.538872	0.0791108	0.133289	0.744271	0.087867	0.833688	0.408912	0.237392
17092	AT5G26340	MSS1	0.328913	1	0.39306	0.737655	0.458986	0.453474	0.263882	0.999918	-0.67135	0.0062402	-0.372724	0.181686	0.123716	0.76655	0.0215596	0.965354	-0.425024	0.0880925	-0.18224	0.550045	0.0737389	0.826777	-0.169019	0.59483
15918	AT5G11150	ATVAMP713	0.328898	1	0.267467	0.978304	0.509269	0.142374	0.429336	0.357053	-0.778098	0.000296586	-0.737054	0.0012903	0.022946	0.96426	-0.503193	0.0550947	-0.929922	7.64e-06	-0.568841	0.010784	0.227906	0.359589	-0.223359	0.373548
8347	AT3G02770	AT3G02770	0.328886	1	0.0536256	0.999786	0.243136	0.850467	0.136817	0.999918	0.108032	0.658167	-0.506836	0.0103052	-0.248795	0.353835	-0.393647	0.110122	0.166321	0.421425	-0.160635	0.481019	-0.0904447	0.717227	-0.544541	0.00465747
7410	AT2G39130	AT2G39130	0.328813	1	0.14535	0.999786	0.0501283	0.991894	0.0591498	0.999918	0.283776	0.157246	0.140471	0.560333	-0.0020712	0.996813	-0.0175518	0.961516	0.390598	0.029431	0.070445	0.780686	0.263441	0.186731	0.188061	0.385646
16737	AT5G21130	AT5G21130	0.328766	1	0.0984293	0.999786	-0.907958	0.60849	-0.656247	0.999918	-0.348213	0.635813	-0.210776	0.81724	-0.103838	0.926568	-0.489517	0.606846	-0.120651	0.869554	0.577082	0.362964	-0.430416	0.482339	-0.307414	0.675259
13014	AT4G15260	AT4G15260	0.328706	1	0.0507425	0.999786	-0.0607137	0.993074	-0.240074	0.999918	0.954796	0.000139084	0.0800861	0.850543	0.205772	0.63164	0.162763	0.724231	0.974795	6.13e-05	0.493487	0.0739443	0.512445	0.0538202	0.482537	0.0906181
16120	AT5G13860	ELC-Like	0.328328	1	0.155329	0.999786	0.0926427	0.991894	0.112704	0.999918	0.0316186	0.940577	0.0387263	0.938254	0.140381	0.774952	0.331371	0.391468	-0.061243	0.871287	0.118933	0.751685	0.149816	0.661668	0.22277	0.504117
14844	AT4G37390	YDK1	0.328163	1	-0.242764	0.999786	-0.0502637	0.993825	0.261615	0.999918	-0.368738	0.438149	0.283009	0.591684	0.0965543	0.902294	0.168441	0.796686	0.278475	0.530404	0.559882	0.198472	-0.103078	0.852116	0.369107	0.426719
3759	AT1G63230	AT1G63230	0.327874	1	0.285137	0.999786	0.306078	0.966089	0.144862	0.999918	-0.251408	0.62146	-0.266767	0.628464	0.263222	0.679819	-0.629857	0.259235	-0.313809	0.482911	-0.148355	0.785196	-0.0476072	0.932544	-0.125767	0.823221
4978	AT1G78520	AT1G78520	0.327809	1	-0.28087	0.999786	0.13482	0.992112	-0.869637	0.853438	-1.20445	0.0928849	0.0694137	0.945579	0.112271	0.9312	-0.0544373	0.962217	-1.17654	0.0826635	0.398468	0.554397	0.32463	0.636918	-0.0335078	0.967917
10597	AT3G44300	AtNIT2	0.327786	1	-0.0167243	0.999786	0.288713	0.963065	0.0240928	0.999918	-0.0135099	0.980185	-0.501071	0.158716	0.0335513	0.961905	-0.25916	0.587657	0.34548	0.304421	0.0216404	0.963178	0.145442	0.728859	-0.489802	0.161832
928	AT1G11760	MED32	0.327661	1	-0.233057	0.999786	0.275739	0.947055	-0.0790795	0.999918	0.591421	0.0376179	-0.00183449	0.997716	0.0937102	0.865513	-0.510535	0.170835	0.158516	0.639395	-0.149152	0.675619	0.266144	0.405353	-0.110582	0.775779
3807	AT1G63930	ROH1	0.327561	1	-0.027776	0.999786	-0.0352762	0.993955	-0.158681	0.999918	0.0795914	0.867252	-0.328039	0.424371	-0.458919	0.310311	-0.559823	0.193318	-0.187843	0.639395	0.0327461	0.944251	-0.156241	0.707159	-0.129557	0.770145
6703	AT2G30424	TCL2	0.327444	1	0.158175	0.999786	0.106361	0.991894	0.318241	0.999918	-0.317594	0.507119	-0.203468	0.71489	-0.643895	0.151441	-0.64303	0.2363	-0.729418	0.0706546	-0.73355	0.0787314	-0.547778	0.141131	-0.829398	0.044002
5368	AT2G03480	QUL2	0.327376	0.78307	0.269038	0.694633	0.0362091	0.993074	0.270315	0.627515	-0.124479	0.533751	-0.0877077	0.703647	-0.26073	0.206775	-0.119758	0.636941	0.2078	0.207903	0.0226328	0.922875	-0.0527523	0.801504	0.204733	0.240455
3175	AT1G53270	AT1G53270	0.327236	1	0.82723	0.961354	0.625752	0.938631	-0.18837	0.999918	1.10554	0.0868262	0.510248	0.557665	-0.271046	0.819377	-0.501891	0.611541	1.29493	0.030001	0.964826	0.17174	0.438521	0.561848	0.0136275	0.989905
17347	AT5G37410	AT5G37410	0.326449	1	0.01127	0.999786	0.344697	0.963065	-0.780478	0.542751	0.101644	0.874985	0.445854	0.367103	0.368397	0.558443	0.345798	0.563214	0.39867	0.400964	0.628249	0.13153	0.635726	0.0994672	0.0368697	0.950667
5016	AT1G78940	AT1G78940	0.326357	1	-0.313207	0.999786	-0.22783	0.976357	0.292752	0.999918	-0.371246	0.35033	-0.571517	0.108453	0.0732051	0.912768	0.244841	0.649762	-0.279363	0.4628	-0.410175	0.238987	-0.203607	0.599899	0.370814	0.315146
17060	AT5G25830	GATA12	0.325831	1	0.0814762	0.999786	0.117069	0.990107	0.217603	0.999918	0.111052	0.761751	-0.186939	0.605666	-0.171275	0.700492	0.0899061	0.852657	-0.102926	0.7593	-0.00974697	0.981389	-0.203325	0.532883	-0.0886602	0.822111
4173	AT1G68825	DVL5	0.32574	1	0.112551	0.999786	-0.288485	0.975565	0.48064	0.999918	0.899691	0.0235252	0.205824	0.731913	-0.367816	0.578696	-0.279008	0.752965	0.87461	0.0225115	-0.0977399	0.872781	-0.153926	0.765269	0.0987856	0.885004
12513	AT4G08210	AT4G08210	0.325316	1	-0.14774	0.999786	-0.0207936	0.996789	0.145283	0.999918	-0.0967207	0.90959	-0.333375	0.705931	0.277953	0.787664	-0.0728725	0.944625	-0.616266	0.349382	-0.1193	0.890398	0.37427	0.574351	0.633029	0.25638
9781	AT3G19620	AT3G19620	0.325119	1	0.433869	0.999786	0.570919	0.986123	0.486877	0.999918	0.32694	0.820351	0.40126	0.788209	0.785929	0.60719	0.390753	0.816395	1.39529	0.189278	0.940673	0.436746	1.16128	0.313223	1.20067	0.299437
4708	AT1G75230	AT1G75230	0.324999	1	0.173965	0.999786	0.0279858	0.993133	0.0114555	0.999918	0.448155	0.0220206	0.245355	0.312079	-0.0958019	0.795035	0.168068	0.573796	0.39691	0.037743	0.223516	0.334462	0.133561	0.571324	0.0870772	0.738739
2236	AT1G29465	AT1G29465	0.324907	1	0.409501	0.999786	0.634533	0.840862	0.0198997	0.999918	-0.208136	0.755666	0.663271	0.23259	0.76801	0.201198	0.887023	0.113754	1.45133	0.000959167	1.44465	0.0015487	1.57079	0.000450049	1.13332	0.0160102
11921	AT3G61680	AT3G61680	0.324379	1	0.0837856	0.999786	-0.0738553	0.991894	-0.187029	0.999918	0.519635	0.0467253	0.239737	0.46698	-0.0291666	0.960158	-0.249187	0.514918	0.506929	0.042145	0.417862	0.12875	0.141018	0.662042	0.0725946	0.843684
13601	AT4G22560	AT4G22560	0.323859	1	0.101313	0.999786	0.428866	0.963065	0.100198	0.999918	-0.401203	0.508435	-1.13667	0.0415431	0.170728	0.864	-0.467281	0.530674	0.0344655	0.95742	-0.135768	0.83766	0.779958	0.115511	-0.0157584	0.983555
2119	AT1G27720	TAF4B	0.323816	1	0.095153	0.999786	-0.239229	0.982444	-0.19519	0.999918	0.557503	0.2434	0.145082	0.807429	0.092815	0.906627	0.823896	0.0590705	0.0604154	0.921328	0.343605	0.446807	0.0760376	0.883124	0.501114	0.219788
3611	AT1G61215	BRD4	0.323711	1	0.05655	0.999786	0.0717346	0.991894	-0.332184	0.999918	0.683421	0.0148605	0.304997	0.357951	-0.314454	0.432609	0.229446	0.61132	0.362344	0.230922	0.163843	0.639888	-0.111173	0.752856	0.0015398	0.997232
8524	AT3G04910	WNK1	0.323544	0.775179	0.302498	0.490679	0.432575	0.0421081	0.349848	0.239808	0.293148	0.0739778	0.189152	0.304845	0.230407	0.243845	0.0766506	0.769144	0.660346	2.72e-06	0.59447	3.97e-05	0.636824	9.24e-06	0.355399	0.0262904
17973	AT5G45970	ARAC2	0.323488	1	-0.609009	0.999786	0.538099	0.961291	-0.492461	0.999918	0.482986	0.499005	-0.564705	0.417351	0.0588674	0.966691	-0.102754	0.921348	0.641931	0.296772	-0.385152	0.569404	0.274901	0.713639	-0.17627	0.816114
4972	AT1G78440	GA2OX1	0.323292	1	1.8301	0.00213693	2.69208	1.08e-11	1.03617	0.329876	-0.795286	0.235617	-0.593671	0.513609	0.561342	0.540222	-0.268085	0.806417	-0.779164	0.211388	1.552	0.00157429	2.16295	1.24e-07	0.233195	0.749248
14173	AT4G29690	AT4G29690	0.32327	1	0.219594	0.999786	0.089338	0.991894	-0.133472	0.999918	-0.497263	0.143968	-0.912722	0.00366062	-0.322097	0.467695	-0.626702	0.0908813	-0.433203	0.181856	-0.386951	0.273468	-0.248197	0.514888	-0.497399	0.145075
16214	AT5G14960	DEL2	0.322934	1	0.404973	0.999786	0.166049	0.990107	0.118376	0.999918	-0.069908	0.918154	-0.0815899	0.909867	-0.0294655	0.975763	-0.433108	0.532261	0.240129	0.642094	0.367041	0.436551	0.19327	0.680691	0.0653533	0.91489
13637	AT4G23030	AT4G23030	0.322546	1	0.425902	0.999786	0.670075	0.518842	0.416083	0.999918	-0.474708	0.334169	-1.12656	0.026923	-0.363289	0.605799	-0.45964	0.676781	-0.252482	0.6018	0.164697	0.766317	-0.0166374	0.978839	-0.219134	0.79136
13002	AT4G15120	AT4G15120	0.322487	1	0.32449	0.999786	0.339965	0.98256	0.02828	0.999918	0.950393	0.109617	-0.23815	0.786259	-0.390507	0.687019	0.128743	0.902619	1.26616	0.0177535	0.4664	0.492891	-0.194935	0.795294	0.132429	0.870442
14572	AT4G34230	CAD-5	0.322178	1	0.233051	0.999786	0.649026	0.422976	0.161322	0.999918	0.799749	0.0176066	0.249823	0.569778	0.141902	0.81342	0.219451	0.674906	0.93464	0.00325107	0.528398	0.144147	0.54575	0.129583	0.376487	0.33596
16022	AT5G12390	FIS1B	0.322105	1	0.0627411	0.999786	0.312629	0.960281	0.267555	0.999918	0.352896	0.368096	0.4176	0.289422	0.294085	0.560714	0.602094	0.14777	0.031188	0.946939	0.525415	0.137329	0.467314	0.177165	0.181183	0.685172
9568	AT3G17030	AT3G17030	0.321784	1	0.252318	0.999786	-0.249804	0.932886	-0.0757746	0.999918	0.132496	0.685097	0.339134	0.24803	0.268547	0.423224	0.219498	0.540923	-4.85e-07	1	0.247101	0.400956	0.0143059	0.968409	0.287131	0.272669
1560	AT1G19240	AT1G19240	0.321305	1	0.0733689	0.999786	0.0158956	0.995852	-0.0777726	0.999918	0.208422	0.587453	-0.0773736	0.872392	0.208864	0.686306	-0.228567	0.621479	0.265326	0.427323	0.0590695	0.892589	0.286739	0.412728	-0.109654	0.786646
11795	AT3G60070	AT3G60070	0.32126	1	0.319678	0.85135	0.136551	0.982444	-0.031393	0.999918	0.0226233	0.945315	-0.158424	0.603466	-0.0270527	0.957147	0.0827903	0.842825	0.237681	0.300258	-0.406355	0.0887528	-0.110004	0.696653	-0.273792	0.306473
15327	AT5G03790	ATHB51	0.321122	1	-0.358508	0.999786	-0.325902	0.978481	-0.314064	0.999918	-0.511689	0.469539	-0.28985	0.687284	-0.277224	0.758226	-0.164232	0.827119	-0.0432229	0.954025	-0.158992	0.815356	0.344029	0.509853	-1.05682	0.0138008
7058	AT2G35035	URED	0.320768	1	-0.00967966	0.999786	0.133119	0.990107	-0.158334	0.999918	0.313659	0.469237	0.11345	0.840688	0.15518	0.821549	-0.193893	0.76971	0.427133	0.253239	-0.0560162	0.916295	0.359086	0.374789	-0.057899	0.918486
6023	AT2G21130	AT2G21130	0.320738	1	0.442207	0.919286	0.349161	0.921023	0.392109	0.999918	1.80532	1.58e-10	1.0633	0.000647904	1.1019	0.000798579	-0.0457085	0.940427	1.94074	2.97e-12	1.11159	0.000251798	1.67837	6.01e-09	0.99154	0.00112571
2389	AT1G31470	NFD4	0.320622	1	-0.189207	0.999786	0.0673684	0.991894	0.248623	0.999918	0.723486	0.00143936	0.170874	0.572405	-0.0109523	0.984612	0.25539	0.457428	0.830645	0.000110095	0.440402	0.0475113	-0.0237285	0.94021	0.427775	0.0622804
18574	AT5G53895	AT5G53895	0.320094	1	0.433704	0.999786	0.786847	0.841158	0.267707	0.999918	-0.331729	0.758733	0.183338	0.864164	0.600115	0.547769	0.929645	0.245343	0.659643	0.385886	0.0481708	0.961252	-0.0087855	0.993718	0.908278	0.153352
9413	AT3G15240	AT3G15240	0.32009	1	0.275615	0.998246	0.10896	0.990107	-0.28032	0.999918	-0.194156	0.515773	-0.0614764	0.8713	0.0187407	0.973099	-0.202205	0.575892	-0.282174	0.275584	-0.0220023	0.95048	-0.187328	0.519188	-0.0882508	0.793489
1891	AT1G23800	ALDH2B7	0.320083	1	0.26723	0.999786	0.544498	0.920451	0.176217	0.999918	0.434027	0.474796	-0.123629	0.87537	-0.250265	0.771869	-0.323185	0.68308	0.904611	0.0704578	0.0632355	0.930908	0.00267418	0.997774	-0.0593441	0.94099
1243	AT1G15385	AT1G15385	0.319877	1	-0.16876	0.999786	0.339737	0.986121	-0.273069	0.999918	0.0334247	0.972398	0.142465	0.880307	-0.0738083	0.956331	-0.375904	0.704617	-0.0564493	0.945367	-0.718627	0.308969	0.330702	0.65027	-0.427813	0.563452
4704	AT1G75190	AT1G75190	0.319837	1	0.450671	0.55025	0.304425	0.851841	0.316749	0.974127	-0.0636927	0.850019	0.0626483	0.874946	0.363602	0.25031	0.055979	0.9059	0.00280957	0.993653	-0.290315	0.317389	0.52881	0.022012	-0.212203	0.474033
11821	AT3G60380	AT3G60380	0.319789	1	0.0481724	0.999786	-0.0318282	0.993074	0.144797	0.999918	-0.0793832	0.731176	-0.182127	0.391389	-0.0773021	0.800273	0.0223631	0.946496	0.168976	0.359287	0.0321134	0.89849	0.0679467	0.763888	0.246152	0.190037
6486	AT2G27480	AT2G27480	0.31955	1	-0.188915	0.999786	-0.135261	0.990107	-0.141052	0.999918	0.325051	0.429894	0.302402	0.500015	0.223669	0.692249	-0.109346	0.868414	0.487934	0.163988	0.200098	0.654311	0.084286	0.855867	0.097183	0.847955
14691	AT4G35640	ATSERAT3;2	0.319524	1	-0.130307	0.999786	-0.21974	0.991894	-0.252184	0.999918	-1.19944	0.115193	-1.15214	0.145072	-1.10246	0.216934	-0.922847	0.316734	-1.37467	0.0522974	-1.0081	0.197066	-0.593025	0.488552	-0.393295	0.674515
423	AT1G05990	RHS1	0.319305	1	-0.431281	0.999786	0.662965	0.826825	-0.420063	0.999918	-0.251672	0.723114	-0.0578029	0.949227	0.446791	0.586922	-0.414842	0.594234	0.0179548	0.98018	0.0848751	0.905614	0.544292	0.336145	0.277983	0.641908
4017	AT1G66940	AT1G66940	0.319028	1	-2.64e-05	1	-0.111484	0.990107	0.112311	0.999918	-0.7648	0.0117005	-0.838685	0.00616919	-0.784475	0.0178056	-0.175188	0.706139	-0.770028	0.00834029	-0.586039	0.0600074	-1.3867	6.22e-07	-0.548239	0.0774841
13946	AT4G26800	AT4G26800	0.318836	1	0.138777	0.999786	-0.913473	0.220003	0.0850532	0.999918	0.373021	0.460063	0.178778	0.766734	-0.159153	0.837392	-0.00887185	0.991112	-0.0628216	0.916902	-0.110165	0.851175	-0.0155879	0.978713	0.456152	0.194617
826	AT1G10560	PUB18	0.31854	1	0.105101	0.999786	-0.288472	0.956443	-0.250097	0.999918	0.185632	0.633355	-0.0518519	0.923561	-0.0172273	0.981663	-0.393105	0.410886	0.195311	0.576167	0.227904	0.547476	-0.0933501	0.814483	0.096615	0.830035
19519	AT5G65530	AT5G65530	0.317912	1	-0.19169	0.999786	-0.12178	0.990107	0.196869	0.999918	0.445234	0.16279	0.186381	0.638321	0.274135	0.51772	0.471671	0.209569	0.122925	0.733948	0.101658	0.800348	-0.0874061	0.827412	0.605318	0.0485254
8296	AT3G02210	COBL1	0.317595	1	-0.110712	0.999786	-0.121494	0.989915	0.186389	0.999918	0.568678	0.0372115	0.776432	0.00336281	-0.0504585	0.929123	0.251845	0.49882	0.641239	0.0122547	0.449438	0.114582	0.0516931	0.886349	0.243308	0.409964
19626	AT5G66630	DAR5	0.317405	1	0.355278	0.999786	0.538935	0.947205	-0.278123	0.999918	1.31128	0.0082819	0.668632	0.285619	0.992974	0.136495	0.636264	0.402952	1.51667	0.00100525	0.705828	0.217319	0.649961	0.270734	0.674004	0.242337
4399	AT1G71740	AT1G71740	0.3174	1	0.0297344	0.999786	0.135726	0.990107	-0.176693	0.999918	0.230291	0.614916	0.388465	0.348077	0.424777	0.387727	-0.0113628	0.98838	0.223688	0.593021	0.117986	0.803094	-0.27382	0.526223	-0.422613	0.292412
14229	AT4G30340	ATDGK7	0.317122	1	0.28776	0.954321	0.319427	0.79426	0.255027	0.999918	0.0199713	0.95411	-0.386013	0.130233	-0.0257413	0.959306	-0.141885	0.703038	0.357041	0.119426	-0.0343049	0.9183	-0.0374345	0.909129	-0.197506	0.47961
19624	AT5G66610	DAR7	0.316615	1	0.179218	0.999786	0.104222	0.990107	-0.126729	0.999918	0.619087	0.0310248	0.618847	0.0334332	0.904208	0.00136615	0.391684	0.303136	1.10394	9.09e-06	0.699266	0.00946151	1.07543	7.48e-06	0.420208	0.166621
18131	AT5G47990	CYP705A5	0.316523	1	-0.100466	0.999786	0.193661	0.991894	-0.213002	0.999918	-0.751726	0.263891	-0.428678	0.58111	0.1134	0.925357	0.0831974	0.939844	-0.486739	0.462366	0.0814813	0.924418	0.220785	0.785073	0.228592	0.784446
515	AT1G07050	AT1G07050	0.316274	1	0.523235	0.964716	0.280526	0.980641	0.79901	0.475838	-0.979723	0.0224174	-1.64488	8.91e-05	0.209872	0.772879	-1.10281	0.0230113	-1.35449	0.000743215	-2.24135	3.49e-08	0.644098	0.15663	0.171379	0.772288
10252	AT3G25890	AT3G25890	0.316027	1	-0.0380467	0.999786	-0.145323	0.966846	-0.0439761	0.999918	0.331088	0.0859088	-0.298174	0.153115	0.0393356	0.921188	-0.176225	0.494058	0.232338	0.227018	-0.641902	0.000264583	0.0992282	0.675734	0.0460774	0.859291
12602	AT4G09890	AT4G09890	0.315983	1	0.143152	0.999786	0.354207	0.895418	-0.253643	0.999918	-0.315932	0.379908	-0.328357	0.385563	-0.366724	0.39428	-0.548235	0.153707	0.135471	0.713033	-0.681188	0.031242	-0.162086	0.68694	-0.592742	0.0682431
18617	AT5G54490	PBP1	0.315718	1	0.0433584	0.999786	0.335609	0.978481	0.122392	0.999918	-0.384833	0.503357	-0.225448	0.745859	0.36822	0.634171	0.267728	0.740595	0.18117	0.751418	0.120294	0.859838	0.681876	0.189787	0.861522	0.0898473
839	AT1G10690	AT1G10690	0.315614	1	0.631949	0.483268	0.0556618	0.993074	-0.145339	0.999918	0.700018	0.0256925	0.573651	0.113576	0.0121785	0.9887	-0.0257608	0.971631	0.602686	0.0518638	0.531376	0.122749	0.261383	0.459893	0.101735	0.823249
12368	AT4G03210	XTH9	0.315426	1	-0.176347	0.999786	-0.00587003	0.997546	0.0328624	0.999918	0.532639	0.0184731	0.00919989	0.982998	0.206483	0.526939	-0.0184376	0.967752	0.72404	0.000539131	-0.0160316	0.961715	0.0605374	0.849063	-0.384767	0.114585
9433	AT3G15400	ATA20	0.315329	1	-0.199224	0.999786	0.0678233	0.993074	0.122932	0.999918	0.694602	0.0164429	0.370429	0.271317	0.223591	0.63181	0.26953	0.551779	0.784016	0.00395719	0.263131	0.437996	0.356844	0.248029	0.253658	0.473927
12067	AT3G63450	AT3G63450	0.315031	1	-0.0166693	0.999786	0.0990176	0.991894	-0.632228	0.512403	-0.194836	0.659136	-0.642895	0.0864038	-0.115179	0.85643	-0.369852	0.429146	0.386172	0.275373	-0.313506	0.436854	0.00281811	0.996324	-0.421822	0.267376
15067	AT4G39955	AT4G39955	0.314955	1	0.0475974	0.999786	0.262741	0.943243	-0.0592182	0.999918	0.507088	0.06823	0.106265	0.788929	0.0602309	0.912168	0.144846	0.73854	0.962089	6.18e-05	0.0817067	0.826307	0.169175	0.603605	0.268039	0.381014
1843	AT1G23040	AT1G23040	0.314948	1	0.00499055	0.999786	0.325145	0.761456	0.0452698	0.999918	0.894191	1.06e-05	0.243931	0.360284	0.425504	0.108587	0.337469	0.246762	1.01815	2.02e-07	0.475456	0.0306699	0.555457	0.0089852	0.409337	0.0805408
9297	AT3G13960	AtGRF5	0.313264	1	0.111021	0.999786	0.206088	0.966453	0.179335	0.999918	0.129702	0.72534	0.193619	0.602776	0.0960193	0.848511	0.00139524	0.997845	0.126501	0.703394	0.0852151	0.824142	0.0714339	0.841404	0.0923695	0.796992
3641	AT1G61640	AT1G61640	0.313178	1	0.144689	0.999786	-0.0767771	0.990107	-0.0924469	0.999918	0.132768	0.627594	0.235065	0.377989	-0.226674	0.489073	-0.143917	0.660303	0.353769	0.0948293	0.258362	0.290916	-0.125485	0.643159	0.0938633	0.729043
204	AT1G03457	AT1G03457	0.313067	1	-0.28199	0.896826	-0.17957	0.963065	-0.214564	0.999918	0.342306	0.101175	0.309047	0.164848	0.00637604	0.989976	-0.0461112	0.90626	0.460458	0.0147854	0.16092	0.503089	-0.182442	0.433038	-0.15605	0.540347
555	AT1G07490	RTFL3	0.312849	1	-0.148249	0.999786	-0.350371	0.982194	0.601861	0.999918	0.159163	0.848713	-0.171025	0.841979	-1.00448	0.185787	0.223985	0.839783	-0.455532	0.508221	-0.46741	0.486042	-0.769683	0.202485	-0.111414	0.904398
14620	AT4G34760	AT4G34760	0.312512	1	0.351363	0.490308	0.53207	0.019601	0.0428083	0.999918	0.111777	0.626018	-0.0582131	0.838602	-0.166575	0.558883	-0.142396	0.628262	0.616126	0.000141106	0.33153	0.0780467	0.415706	0.0204781	-0.0597281	0.823703
875	AT1G11150	AT1G11150	0.312369	1	0.308347	0.849086	0.0263854	0.993628	-0.185276	0.999918	-0.124748	0.670806	-0.0657742	0.849016	0.0613358	0.886921	-0.29466	0.37448	-0.0279325	0.926753	-0.119061	0.672709	0.0488215	0.865019	0.107643	0.712981
1727	AT1G21560	AT1G21560	0.312252	1	-0.0505316	0.999786	-0.0672762	0.990107	-0.199402	0.999918	0.271761	0.145592	0.184602	0.378548	0.227786	0.313418	-0.0180809	0.957445	0.375553	0.024257	-0.211878	0.281766	0.178988	0.354576	-0.222945	0.249219
4234	AT1G69540	AGL94	0.312137	1	-0.566867	0.999786	1.07229	0.506104	-0.125913	0.999918	0.493409	0.527136	-0.0825225	0.929569	1.64099	0.0108011	0.331579	0.728473	1.01667	0.0873217	0.212458	0.75644	1.33796	0.0176907	0.942893	0.0756896
12565	AT4G09080	TOC75-IV	0.312025	1	-0.121297	0.999786	-0.442466	0.970089	0.124827	0.999918	0.472748	0.490181	-0.0897198	0.93297	0.379526	0.689428	-0.0435233	0.971631	0.563035	0.350131	-0.101114	0.907482	0.426678	0.503584	0.293508	0.667792
14902	AT4G38080	AT4G38080	0.311863	1	0.0667798	0.999786	0.330011	0.98256	-0.556371	0.999918	0.642604	0.288953	0.289776	0.692804	0.220946	0.814807	-0.22317	0.799455	1.04317	0.0478617	0.480489	0.448768	0.449666	0.484921	-0.428707	0.51183
1571	AT1G19394	AT1G19394	0.311832	1	0.0367763	0.999786	-0.104888	0.993074	-0.47002	0.999918	0.323365	0.659776	0.897853	0.169435	-0.681895	0.381836	0.100223	0.928008	-0.00161229	0.998757	-0.28149	0.737616	-0.382413	0.540444	-0.0986241	0.90692
3133	AT1G52700	AT1G52700	0.311519	1	0.151314	0.999786	-0.326795	0.978487	0.101978	0.999918	0.256736	0.704334	0.534864	0.396675	0.191484	0.834814	0.0934563	0.917026	-0.0372812	0.958658	-0.234257	0.749251	-0.630274	0.244707	-0.00624164	0.992934
8505	AT3G04680	CLPS3	0.311402	0.977027	-0.106969	0.999786	-0.184379	0.893559	-0.0836163	0.999918	-0.309939	0.076048	-0.341883	0.049984	-0.210585	0.349627	-0.163199	0.485432	-0.377536	0.0201246	-0.359151	0.0270709	-0.244907	0.146724	-0.226139	0.190234
13138	AT4G16670	AT4G16670	0.311394	1	0.347572	0.999786	0.559712	0.914025	0.146446	0.999918	0.270344	0.686407	-0.395081	0.552091	0.235089	0.791711	-0.44793	0.553164	0.709047	0.177423	-0.154877	0.827642	0.477016	0.427134	-0.196943	0.785333
3986	AT1G66400	CML23	0.311371	1	0.00337038	0.999786	0.425926	0.952258	0.405628	0.999918	0.209726	0.720265	0.254549	0.671272	0.0918797	0.922532	0.321277	0.661812	0.531931	0.240734	-0.350318	0.518458	0.349894	0.502402	0.527671	0.306171
17462	AT5G39520	AT5G39520	0.311031	1	0.13236	0.999786	0.554063	0.863536	0.552084	0.999918	0.573892	0.234584	-0.089162	0.905253	0.63947	0.299116	0.395192	0.627849	0.648795	0.138829	-0.188222	0.754726	0.220265	0.712879	0.226442	0.741557
15168	AT5G01940	AT5G01940	0.310941	1	-0.948742	0.398149	-0.215484	0.989915	-0.242694	0.999918	1.12767	0.022971	0.120938	0.850372	0.469058	0.478256	0.163324	0.844896	1.40787	0.00164057	-0.376685	0.455953	0.742838	0.081929	0.234281	0.685172
5844	AT2G18840	AT2G18840	0.310588	1	-0.0566305	0.999786	0.209768	0.892868	0.19178	0.999918	0.209773	0.317885	-0.169704	0.465366	0.0965146	0.763465	0.103099	0.74142	0.349966	0.0501704	-0.123507	0.586528	0.0519652	0.833923	0.254459	0.207753
11399	AT3G54930	AT3G54930	0.310317	1	-0.0224515	0.999786	0.192496	0.963065	0.0110753	0.999918	0.0194457	0.954709	-0.336352	0.194436	-0.0910042	0.830811	-0.38078	0.230852	0.266298	0.253255	-0.10267	0.723828	-0.121089	0.665186	-0.106654	0.731072
14546	AT4G33960	AT4G33960	0.310186	1	-0.0511526	0.999786	0.0369878	0.995132	0.0982727	0.999918	0.53469	0.276318	0.0649255	0.93248	0.41697	0.515227	-0.598393	0.328393	-0.163209	0.764895	0.0366791	0.954467	0.521038	0.292999	0.263333	0.650509
12172	AT4G01026	PYL7	0.309273	1	0.0855519	0.999786	0.0437396	0.993133	-0.16385	0.999918	1.21405	2.18e-05	1.06713	0.000311812	0.954267	0.00333735	0.338484	0.442258	1.59405	5.35e-09	0.504428	0.127819	1.08889	0.000170316	0.0989401	0.830076
18562	AT5G53650	AT5G53650	0.308992	1	0.279713	0.964716	0.0249622	0.993955	0.0385818	0.999918	0.0609714	0.847468	0.0865167	0.79896	-0.117687	0.767808	0.114878	0.76472	-0.143776	0.58071	0.0924123	0.760081	0.0638761	0.831307	0.0613761	0.850665
10886	AT3G48600	AT3G48600	0.308986	1	0.48365	0.999786	0.13124	0.991894	0.0146432	0.999918	0.07368	0.919493	0.42006	0.521649	0.381627	0.622335	-0.00366409	0.997375	0.446881	0.391966	0.566783	0.318989	0.260362	0.669194	0.300396	0.625314
16672	AT5G20320	DCL4	0.308769	0.6874	-0.123511	0.999786	-0.379209	0.0333622	-0.29899	0.318604	0.451889	0.00072116	0.423294	0.00179747	0.0332777	0.904737	0.33898	0.0321837	0.555683	9.85e-06	0.259191	0.0686691	0.0939907	0.55714	0.389498	0.00253205
11804	AT3G60200	AT3G60200	0.30875	1	0.368791	0.508975	0.272614	0.761456	0.3324	0.629908	0.573645	0.00116936	0.4213	0.038968	0.254499	0.328032	0.241888	0.377669	0.519149	0.00290739	0.439921	0.020969	0.474825	0.00685258	0.45966	0.0138008
16078	AT5G13400	AT5G13400	0.308736	1	0.128108	0.999786	0.0352437	0.993074	-0.135983	0.999918	-0.0242749	0.926223	-0.102938	0.673631	-0.221191	0.347031	-8.3e-05	0.999693	0.519883	0.00141362	0.32468	0.0744369	-0.0185408	0.942285	0.123088	0.574865
8143	AT2G47600	MHX1	0.308426	1	0.147954	0.999786	0.248297	0.963065	0.202827	0.999918	0.19688	0.569649	0.188092	0.610632	0.3647	0.310947	0.155578	0.728176	0.457415	0.098663	0.312387	0.32441	0.6597	0.0160154	0.325261	0.309714
8985	AT3G10400	AT3G10400	0.308425	1	0.0358033	0.999786	0.0637111	0.993074	0.0320665	0.999918	0.128065	0.774594	0.397611	0.274432	0.287643	0.537223	0.119833	0.831271	0.387187	0.247812	0.302803	0.401006	0.229122	0.517868	0.239663	0.508704
14443	AT4G32790	AT4G32790	0.308313	1	0.000970907	0.999786	-0.00728893	0.996789	-0.0994691	0.999918	0.198945	0.364814	0.0440834	0.884526	0.0389292	0.923884	-0.0138134	0.97396	0.349984	0.0563574	-0.1439	0.534884	0.150037	0.479973	-0.13202	0.578788
4100	AT1G67910	AT1G67910	0.308206	1	0.0899343	0.999786	0.251122	0.963065	-0.133849	0.999918	0.627197	0.0237966	0.208179	0.567904	0.335371	0.372593	-0.0135616	0.983014	0.483283	0.0791584	0.306233	0.338077	0.280105	0.384315	-0.2547	0.469348
7100	AT2G35600	ATBRXL1	0.308055	1	0.661337	0.785437	0.286552	0.966846	-0.0734235	0.999918	-0.189882	0.730512	0.763628	0.104479	-0.217252	0.781092	-0.604961	0.246762	-0.23319	0.632635	0.631732	0.168755	0.0243948	0.967051	0.000513047	0.999104
18021	AT5G46690	bHLH071	0.307821	1	0.284906	0.990146	0.352081	0.769443	0.30961	0.999918	-0.368204	0.172004	-0.276029	0.34832	0.186805	0.621299	-0.19604	0.605677	-0.194455	0.477575	-0.452373	0.0758097	0.114572	0.719051	0.112032	0.738656
2193	AT1G28760	AT1G28760	0.307775	1	0.0465247	0.999786	0.0018466	0.999727	-0.225482	0.999918	0.501455	0.103502	-0.029107	0.958604	0.275579	0.526233	-0.230645	0.621479	0.374447	0.22327	0.0913759	0.822838	0.160301	0.649547	0.313449	0.311565
12310	AT4G02540	AT4G02540	0.307423	1	0.0560325	0.999786	0.174789	0.927304	0.166616	0.999918	0.560169	0.000290581	0.424039	0.0107094	0.104958	0.692774	0.328761	0.0931548	0.794548	4.18e-08	0.536238	0.000550985	0.204758	0.261857	0.365514	0.0307496
11700	AT3G58790	GAUT15	0.307318	1	0.44744	0.398149	0.260841	0.855052	0.0572354	0.999918	0.137392	0.628924	0.153386	0.605666	-0.149841	0.67606	0.360145	0.200955	0.611446	0.00247923	0.391206	0.0812412	0.0890242	0.745847	0.0451754	0.891176
9800	AT3G19850	AT3G19850	0.307303	1	0.268	0.999786	0.268312	0.933978	1.06269	0.000153585	-0.368806	0.226378	0.0790143	0.849775	0.00784676	0.990368	0.115195	0.813831	0.127339	0.690224	0.0719223	0.848818	0.467143	0.0759321	0.454729	0.115174
9447	AT3G15570	AT3G15570	0.307195	1	0.047465	0.999786	0.208642	0.963065	0.286289	0.999918	-0.12447	0.691679	-0.557787	0.0238185	-0.214968	0.531912	-0.336609	0.289041	0.190927	0.46906	-0.492818	0.0413402	-0.0895192	0.775254	-0.237818	0.402232
6086	AT2G22000	PROPEP6	0.30712	1	-0.075828	0.999786	0.509938	0.895628	0.00307231	0.999918	0.40625	0.468507	-0.349314	0.570108	0.296376	0.693859	0.0471193	0.957942	-0.0914425	0.885315	-0.760367	0.131104	-0.162761	0.790965	0.211407	0.726618
15035	AT4G39630	AT4G39630	0.306853	1	0.224145	0.999786	0.03759	0.993074	0.329194	0.907669	0.105016	0.748773	-0.114941	0.77774	0.0914088	0.837198	-0.0742899	0.874834	-0.236088	0.394795	-0.0284857	0.940259	-0.382977	0.108142	-0.304105	0.26512
13921	AT4G26542	AT4G26542	0.306719	1	-0.0201462	0.999786	-0.00724416	0.997637	0.35038	0.999918	0.47149	0.261564	0.0217289	0.975935	0.337086	0.470057	0.0720119	0.920352	0.740195	0.0353439	0.804782	0.015332	0.245768	0.491973	0.681584	0.0394008
13300	AT4G18520	AT4G18520	0.306604	1	0.193338	0.999786	0.0359331	0.993583	0.321666	0.999918	0.190539	0.571247	0.0859126	0.840888	0.486609	0.129306	0.403922	0.214332	0.16412	0.599567	0.124643	0.72984	0.723511	0.00321428	0.647275	0.00861733
1093	AT1G13740	AFP2	0.306349	1	-0.0192606	0.999786	-0.0924721	0.989915	0.0915858	0.999918	0.096959	0.69468	-0.658095	0.000868062	-0.277763	0.305068	-0.228431	0.411028	0.240004	0.216316	-0.585219	0.00207307	-0.199774	0.371732	-0.0190794	0.949209
11989	AT3G62550	AT3G62550	0.306348	1	0.311982	0.999786	0.474583	0.963065	0.826992	0.748422	0.485631	0.424689	-0.603125	0.323552	1.1116	0.0544909	-0.203024	0.812977	-0.0681001	0.921374	-0.903322	0.0977741	1.42616	0.00493543	0.541177	0.367911
11467	AT3G55730	MYB109	0.306202	1	-0.0196084	0.999786	-0.147773	0.981832	0.165427	0.999918	0.180608	0.542077	0.141099	0.671272	-0.0373008	0.942292	0.174989	0.644027	0.158229	0.564435	0.28223	0.285502	-0.0337022	0.918518	0.283595	0.272669
17005	AT5G25010	AT5G25010	0.306091	1	0.444033	0.961069	-0.118134	0.990547	-0.0890975	0.999918	-1.27356	0.000815303	-0.236425	0.642887	-0.948071	0.0267284	-0.524532	0.296073	-1.18814	0.00129126	0.339952	0.409283	-0.408249	0.274808	-0.295915	0.483829
12977	AT4G14850	LOI1	0.306081	1	-0.0495741	0.999786	0.0157332	0.995852	-0.149829	0.999918	-0.189182	0.591555	-0.019241	0.970581	0.157029	0.754385	0.0120631	0.983522	-0.352802	0.236385	0.0421408	0.913062	0.458763	0.0897526	0.394682	0.130241
8692	AT3G06690	AT3G06690	0.305846	1	0.276227	0.999786	-0.0444065	0.995132	-0.464236	0.999918	0.914283	0.0796267	0.543015	0.419968	0.339568	0.709879	0.827268	0.225983	0.637676	0.230449	0.477744	0.454838	0.347332	0.582464	0.525993	0.393466
18145	AT5G48170	SLY2	0.305805	1	-0.541453	0.999786	-0.19519	0.990107	-0.453454	0.999918	-0.990427	0.12091	-0.751077	0.186437	0.318842	0.692601	-0.1412	0.870115	-0.519248	0.400535	-0.491459	0.370278	-0.295546	0.626525	-0.740819	0.14326
12944	AT4G14548	AT4G14548	0.305751	1	0.317866	0.999786	0.232555	0.986123	0.224522	0.999918	-0.198562	0.727418	-0.152635	0.829961	-0.558385	0.383829	0.319401	0.644671	-0.485893	0.298437	-0.616286	0.238579	-0.566283	0.217792	-0.177197	0.7694
17038	AT5G25500	AT5G25500	0.305449	1	0.371307	0.999786	-0.145636	0.990107	-0.216024	0.999918	-0.026514	0.964676	-0.401243	0.427068	0.320753	0.571165	-0.0902194	0.884115	-0.870408	0.032944	-0.373269	0.419951	-0.381292	0.366846	0.0166856	0.972797
19198	AT5G61800	AT5G61800	0.305429	1	-0.510611	0.999786	-0.1911	0.990107	-0.160128	0.999918	0.502302	0.382551	-0.350652	0.675637	0.182497	0.848725	0.0443448	0.960544	-0.0335047	0.961738	0.462696	0.466403	-0.425929	0.474008	-0.0561591	0.931981
12994	AT4G15010	AT4G15010	0.305298	1	0.0433394	0.999786	-0.0997698	0.987255	0.0273083	0.999918	-0.185166	0.420796	-0.2099	0.375809	-0.145306	0.63224	0.00932402	0.982278	-0.195057	0.350608	-0.248733	0.246577	-0.295373	0.129583	-0.105604	0.660472
8179	AT2G48030	AT2G48030	0.305207	1	-0.0174216	0.999786	-0.0716878	0.990107	0.135831	0.999918	-0.152248	0.549113	-0.158487	0.550015	-0.29039	0.273243	-0.285974	0.297457	-0.299485	0.156762	-0.0327337	0.91083	-0.392304	0.054928	-0.131691	0.612194
10440	AT3G28220	AT3G28220	0.305203	1	0.686811	0.939175	1.48821	0.0398918	0.582687	0.999918	-0.953732	0.0897171	-0.420807	0.531311	0.310381	0.716009	-0.236163	0.786233	0.135283	0.841506	0.0637056	0.932694	0.605505	0.314534	-0.60421	0.322456
16793	AT5G22500	FAR1	0.304981	1	0.531525	0.999786	1.58165	0.016478	0.0184991	0.999918	1.01154	0.0636588	0.346326	0.622118	0.745856	0.259212	0.66662	0.322068	1.96171	5.11e-05	2.73377	1.75e-08	1.5976	0.00146091	0.709602	0.223295
4703	AT1G75180	AT1G75180	0.304893	1	-0.0197597	0.999786	-0.0316212	0.993133	-0.349328	0.601344	0.475474	0.0141953	0.203521	0.386797	0.0831325	0.810716	0.189035	0.500716	0.64646	0.000302406	0.0247307	0.929979	0.144927	0.539224	-0.0635905	0.822963
11810	AT3G60260	AT3G60260	0.304764	1	0.20067	0.999786	0.0362908	0.993074	-0.1703	0.999918	0.237798	0.26347	0.418899	0.0406587	0.111878	0.735325	-0.0902749	0.788661	0.417545	0.0204462	0.292409	0.163912	0.216452	0.30123	0.0905144	0.722141
3534	AT1G60050	AT1G60050	0.304729	1	-0.414351	0.999786	0.610433	0.943243	0.406972	0.999918	-0.00762293	0.994139	-0.0144528	0.990013	-0.0580944	0.966801	0.321573	0.760375	-0.493677	0.478303	0.185884	0.827192	0.241487	0.766869	0.729983	0.307992
8483	AT3G04450	AT3G04450	0.304292	1	0.327198	0.886714	-0.21278	0.963065	0.0680621	0.999918	0.0326439	0.923074	0.0638642	0.864894	0.0638065	0.892925	-0.0894814	0.839329	-0.216774	0.393668	-0.325531	0.222804	0.152871	0.581505	0.0206652	0.955122
535	AT1G07270	AT1G07270	0.304148	1	-0.117195	0.999786	0.0382078	0.995132	0.141827	0.999918	-1.05322	0.0605478	0.0218934	0.980795	0.151367	0.87068	0.310692	0.670681	-0.402272	0.470004	-0.335068	0.580507	-0.0970175	0.881501	-0.378084	0.495787
6303	AT2G25160	CYP82F1	0.30412	1	0.12	0.999786	0.302171	0.963606	-0.190432	0.999918	-0.878236	0.0128833	-0.469769	0.247022	-0.306467	0.555929	-0.334869	0.499412	-0.539913	0.132704	0.0179624	0.972282	0.0412099	0.93696	-0.0191274	0.972218
10152	AT3G24420	AT3G24420	0.30397	1	0.120052	0.999786	0.137576	0.993074	-0.471916	0.999918	1.25345	0.0585943	-0.192557	0.843246	0.403422	0.691443	-0.315672	0.760979	1.20384	0.0568297	-0.25582	0.765522	0.624227	0.404195	-0.290075	0.740465
8458	AT3G04030	AT3G04030	0.303685	1	0.619765	0.260452	0.363943	0.786032	0.938388	0.0008049	-0.066821	0.879351	-0.251181	0.505204	-0.502303	0.157904	0.31938	0.386718	-0.0986007	0.800512	-0.22022	0.530783	-0.459583	0.0986604	0.51681	0.0512322
15773	AT5G09440	EXL4	0.303666	1	0.16138	0.999786	0.306621	0.863536	0.269093	0.999918	0.227811	0.442921	0.0427465	0.916892	0.0264543	0.961375	0.191659	0.614994	0.350801	0.167234	0.368188	0.169569	0.182697	0.547848	0.140892	0.671027
7417	AT2G39220	PLA IIB	0.303651	1	0.324652	0.999786	0.659105	0.234767	0.0288273	0.999918	-0.977077	0.00125654	-0.846495	0.0103747	-0.136315	0.818686	-0.542884	0.150543	-0.279445	0.396363	-0.539418	0.102384	-0.211671	0.585743	-0.377982	0.258622
3114	AT1G52450	AT1G52450	0.303158	1	0.372588	0.999786	0.488825	0.86927	0.147277	0.999918	-0.342232	0.594516	-0.446631	0.458302	0.403456	0.543739	-0.0130746	0.988383	-2.40139	0.000191137	-0.235451	0.686873	0.191049	0.723855	0.0668944	0.907115
3761	AT1G63250	AT1G63250	0.302908	1	0.123873	0.999786	-0.160407	0.986962	0.142081	0.999918	0.550133	0.0718668	0.53324	0.0987876	0.191597	0.692899	0.179965	0.687613	0.375939	0.224331	0.561268	0.0626588	0.329408	0.300215	0.544555	0.050073
3601	AT1G61050	AT1G61050	0.302628	1	0.0894847	0.999786	0.227225	0.986123	0.190665	0.999918	-0.077012	0.904755	0.109491	0.868944	0.206638	0.772654	0.29578	0.642487	-0.374396	0.452477	-0.197846	0.725368	-0.568855	0.211729	-0.0039823	0.995334
15321	AT5G03720	AT-HSFA3	0.302584	1	-0.120845	0.999786	-0.382266	0.848774	0.371582	0.985789	0.962445	9.88e-05	0.513757	0.101063	1.04116	0.000184011	0.881256	0.00322161	0.83117	0.000779173	0.511247	0.0820672	1.3321	9.6e-09	1.31033	5.01e-08
13325	AT4G18890	BEH3	0.30231	1	-0.0539237	0.999786	0.242607	0.895418	-0.118569	0.999918	-0.392273	0.0991501	-0.592214	0.00834134	0.0536601	0.907882	-0.0941808	0.792163	-0.170855	0.487787	-0.309038	0.179121	0.0364882	0.905441	-0.219265	0.342809
5071	AT1G79540	AT1G79540	0.302134	1	0.0197921	0.999786	-0.127625	0.98256	0.0282849	0.999918	-0.00644486	0.985468	-0.0827483	0.785912	0.139481	0.686429	0.161126	0.598417	0.21294	0.32318	-0.124261	0.628597	0.239858	0.272066	0.0775341	0.772691
3278	AT1G54575	AT1G54575	0.301912	1	0.264662	0.999786	1.03384	0.837524	0.695921	0.999918	-0.0798069	0.946052	-0.996429	0.278849	-0.363282	0.791093	0.180329	0.897353	0.095805	0.92787	-0.156692	0.889356	0.452035	0.64976	0.661138	0.480747
12661	AT4G10800	AT4G10800	0.301779	1	-0.342032	0.989766	0.0389616	0.993583	-0.0356104	0.999918	0.0901343	0.829222	-0.259576	0.477712	-0.0336312	0.959591	-0.372646	0.369072	0.130426	0.715401	-0.627809	0.032702	-0.210389	0.552706	-0.118501	0.769664
11843	AT3G60670	AT3G60670	0.301585	1	-0.278965	0.999786	-0.301404	0.986123	-0.576484	0.999918	1.23087	0.0368188	-0.0556106	0.962305	-0.515329	0.577762	-0.323365	0.74953	1.50138	0.00472762	0.412759	0.555623	-0.462019	0.46103	-0.340402	0.629792
14899	AT4G38050	AT4G38050	0.301476	1	-0.184586	0.999786	-0.0342865	0.993825	-0.0382647	0.999918	-0.12098	0.76206	-0.273195	0.453532	-0.0215981	0.974845	-0.101391	0.840149	-0.0457498	0.906832	-0.440125	0.157047	-0.0897645	0.806095	0.093483	0.806868
10990	AT3G49930	AT3G49930	0.301393	1	0.15533	0.999786	0.291633	0.963606	0.755504	0.445366	0.445803	0.301292	0.332831	0.468758	0.690909	0.0968803	0.711156	0.157951	0.495582	0.204832	0.29918	0.489781	0.357022	0.37014	0.89811	0.018357
19438	AT5G64630	NFB1	0.30128	1	-0.0749443	0.999786	-0.166011	0.971994	0.114399	0.999918	-0.403897	0.12011	-0.476146	0.068381	-0.353242	0.242272	-0.281929	0.376799	-0.568295	0.0166795	-0.601817	0.0108633	-0.199623	0.438887	-0.169144	0.537475
14003	AT4G27510	AT4G27510	0.301179	1	0.498888	0.969773	0.155835	0.990107	-0.0576533	0.999918	-0.983851	0.0411018	-0.314648	0.591508	-0.00621239	0.995783	0.0723309	0.922724	-0.644224	0.166487	-0.13738	0.813188	0.154182	0.775326	-0.488219	0.262028
17082	AT5G26220	AT5G26220	0.301034	1	-0.0924067	0.999786	-0.0670695	0.996789	-1.33124	0.999918	-2.51893	0.140045	-0.871882	0.670525	-0.410984	0.885497	-1.96703	0.319695	-1.42669	0.389661	-0.523942	0.798759	0.412398	0.84397	-0.853955	0.665744
1484	AT1G18330	EPR1	0.300819	1	-0.0514479	0.999786	0.339769	0.967347	0.558014	0.999918	1.17524	0.00577349	1.88536	4.33e-06	0.765731	0.136543	0.96657	0.0559173	1.43424	0.000368851	0.974648	0.02709	1.14727	0.0068561	0.937867	0.0396721
8769	AT3G07510	AT3G07510	0.300592	1	0.324135	0.731996	0.0217326	0.993955	0.177148	0.999918	-0.0583583	0.843353	-0.0570351	0.860782	-0.0335964	0.939434	-0.0595397	0.878155	-0.027417	0.921374	0.0724199	0.795327	-0.0620767	0.816712	0.213063	0.3645
10955	AT3G49570	LSU3	0.300564	1	0.183398	0.999786	0.198722	0.993074	-0.644499	0.999918	-0.405914	0.78432	-0.0716935	0.971857	-0.00797787	0.997486	-1.00806	0.508856	0.580364	0.647291	0.523922	0.714738	0.714556	0.598469	0.232442	0.884767
10736	AT3G46700	AT3G46700	0.300049	1	-0.0479635	0.999786	0.0692245	0.991894	-0.0272745	0.999918	-0.0580069	0.874033	-0.256101	0.41053	-0.320996	0.346311	0.098083	0.818356	-0.00467236	0.989278	-0.11293	0.736718	-0.468411	0.0741538	-0.241218	0.418374
17671	AT5G42350	AT5G42350	0.299704	1	0.307567	0.978304	-0.198264	0.963606	0.24341	0.999918	0.314682	0.254983	0.181254	0.595304	-0.0179817	0.975402	0.13619	0.754159	0.0836038	0.792845	0.31297	0.259092	-0.0862386	0.780261	0.235035	0.410163
6146	AT2G22830	SQE2	0.299647	1	0.0801532	0.999786	0.0564713	0.993074	-0.0105021	0.999918	0.151773	0.696479	0.290767	0.429245	0.375252	0.329459	0.337523	0.403618	0.429133	0.151709	0.458554	0.148067	0.508963	0.0898299	0.393017	0.233122
5935	AT2G20110	AT2G20110	0.299288	1	-0.0339485	0.999786	0.03854	0.993955	0.478682	0.923817	0.460943	0.248145	0.104363	0.849463	0.122494	0.861634	0.103345	0.87462	0.170383	0.69695	0.0550889	0.913858	0.461541	0.219125	0.522506	0.154925
2677	AT1G43790	TED6	0.299239	1	0.142397	0.999786	-0.20068	0.975565	-0.0860791	0.999918	0.224644	0.50864	0.275188	0.430434	0.110543	0.825053	0.296505	0.430802	0.00666276	0.985966	0.206619	0.551293	-0.237803	0.460613	0.509518	0.0681198
8407	AT3G03450	RGL2	0.299156	1	0.212619	0.999786	0.105201	0.990547	0.349306	0.999918	0.319888	0.370046	0.139743	0.749992	0.214385	0.652747	0.176878	0.724371	0.263509	0.436072	0.364135	0.278945	0.278459	0.413437	0.722012	0.0143733
12	AT1G01120	KCS1	0.298942	1	0.0836749	0.999786	0.269827	0.864662	0.113433	0.999918	0.609616	0.00384643	0.336076	0.165301	-0.0333983	0.941817	0.31554	0.245033	0.918317	2.61e-06	1.12532	7.05e-09	0.370915	0.10508	-0.0176046	0.958934
7306	AT2G37930	AT2G37930	0.298696	1	-0.0348125	0.999786	-0.062862	0.993074	-0.0699692	0.999918	0.128011	0.75302	-0.228677	0.556403	-0.251463	0.584968	-0.0973931	0.85749	0.0314077	0.938852	-0.15894	0.667762	-0.400825	0.176864	0.0333932	0.937986
12151	AT4G00820	iqd17	0.298485	0.654503	0.372326	0.0692857	0.29258	0.221542	0.141644	0.999918	0.455287	0.000379452	0.265678	0.0687826	0.146966	0.440819	0.245642	0.147738	0.73989	2.68e-10	0.733418	5.35e-10	0.376061	0.00282447	0.233635	0.106667
10969	AT3G49710	AT3G49710	0.29848	1	0.297603	0.999786	-0.0105662	0.996789	-0.0267763	0.999918	-0.412634	0.228186	-0.270101	0.478644	-0.0944302	0.87163	-0.229462	0.580904	-0.337814	0.296839	-0.160292	0.668591	-0.0107805	0.980778	0.342155	0.21475
16801	AT5G22660	AT5G22660	0.29827	1	0.0813611	0.999786	0.258334	0.986843	-0.311169	0.999918	-1.05526	0.0633759	-1.02659	0.0869569	-0.411312	0.634573	-0.617096	0.424063	-1.5895	0.00419741	-0.624718	0.275422	-0.366176	0.5406	-0.401741	0.504232
9257	AT3G13520	AGP12	0.297836	1	0.256019	0.927647	0.473556	0.116271	0.173246	0.999918	0.386224	0.0500601	0.343477	0.0972576	-0.11941	0.701138	0.156343	0.583755	0.477569	0.00887529	0.504656	0.0069908	0.173863	0.445038	0.226322	0.308788
14767	AT4G36550	AT4G36550	0.297809	1	-0.0437316	0.999786	0.153035	0.984031	-0.00738916	0.999918	-0.44096	0.139969	-0.406213	0.19483	0.0470452	0.935133	0.255808	0.492611	-0.0273081	0.939762	-0.322101	0.285035	-0.351776	0.21968	0.0348495	0.929085
209	AT1G03520	AT1G03520	0.297583	1	0.16198	0.999786	0.194752	0.912467	-0.000962883	0.999918	0.646734	0.000155402	0.225315	0.301473	0.166515	0.54789	0.0912948	0.781821	0.637077	0.000139759	0.0395964	0.882411	0.200757	0.318185	-0.0246181	0.932575
9477	AT3G15930	AT3G15930	0.297458	1	0.198882	0.999786	0.100243	0.993074	-0.0160584	0.999918	-0.438759	0.499856	0.0695596	0.945202	-0.0654926	0.960158	-0.118023	0.899036	-0.295149	0.63394	-0.246203	0.749319	0.380326	0.537388	0.122489	0.854213
9868	AT3G20600	NDR1	0.296943	1	-0.137274	0.999786	-0.57849	0.606353	0.529683	0.889581	0.139864	0.768518	-0.467745	0.275744	-0.114138	0.86717	-0.290734	0.676463	-0.0276914	0.954412	-0.975709	0.00764208	-0.529661	0.141282	-0.220553	0.664038
2724	AT1G45163	AT1G45163	0.296889	1	-0.0796566	0.999786	-0.00497008	0.998597	0.152862	0.999918	0.316261	0.466734	-0.15483	0.782302	0.61565	0.17261	-0.0130939	0.987424	0.164167	0.707254	0.0740019	0.890476	0.908023	0.00852647	0.182799	0.71354
11959	AT3G62110	AT3G62110	0.296619	1	0.26762	0.750432	0.0925834	0.986123	0.343057	0.333968	-0.418298	0.0148775	-0.555989	0.00106162	-0.259752	0.231126	-0.0987609	0.714541	0.0407278	0.851873	-0.599904	0.000205721	-0.291269	0.0966397	-0.168982	0.389414
974	AT1G12290	AT1G12290	0.296602	1	0.0398111	0.999786	0.143113	0.989915	-0.239256	0.999918	0.702492	0.0319319	0.674944	0.0288809	0.516832	0.158502	0.173073	0.726037	1.16117	3.64e-05	0.255543	0.480464	0.924617	0.000274049	0.457322	0.1251
11986	AT3G62470	AT3G62470	0.296576	1	-0.346764	0.999786	-0.186738	0.98256	-0.0774407	0.999918	0.401409	0.248398	-0.147726	0.737196	0.176281	0.731785	-0.198497	0.694818	0.469724	0.135457	0.025903	0.952568	0.108276	0.783332	0.157736	0.685972
12825	AT4G13195	CLE44	0.296274	1	0.390602	0.999786	-0.325704	0.955093	-0.653143	0.447589	0.124726	0.794021	-0.103514	0.866139	-0.841966	0.0514054	-0.281617	0.587134	0.692895	0.0317227	-0.248164	0.610601	-0.879014	0.00967593	-0.42893	0.244492
3074	AT1G51940	AT1G51940	0.296254	1	0.129116	0.999786	0.0173816	0.995647	0.571652	0.0766316	0.453506	0.038025	-0.0143648	0.972174	0.457715	0.0620543	0.203255	0.521855	0.678659	0.000620424	-0.127747	0.649008	0.702703	0.000539692	0.416365	0.0677444
2581	AT1G34510	AT1G34510	0.295959	1	-0.704774	0.999786	0.2696	0.990107	-0.209764	0.999918	0.297869	0.729899	-0.17392	0.862314	0.425638	0.675751	-0.0507253	0.968895	0.643863	0.352446	0.504473	0.518458	0.746969	0.30435	0.524452	0.503024
9444	AT3G15530	AT3G15530	0.295847	1	-0.036082	0.999786	0.060551	0.991894	0.00470786	0.999918	0.428004	0.0209959	0.176631	0.447051	0.308096	0.168417	0.163248	0.556415	0.697363	2.63e-05	0.556835	0.00134032	0.387213	0.0307132	0.302575	0.12292
4256	AT1G69790	AT1G69790	0.295833	1	-0.375017	0.999786	0.44923	0.963606	-0.178931	0.999918	0.470906	0.474239	0.311192	0.681098	0.723867	0.318863	0.739527	0.30505	0.243055	0.718266	0.265845	0.709827	0.282794	0.684842	0.533995	0.397003
4180	AT1G68880	AtbZIP	0.295796	1	0.204729	0.999786	0.770879	0.332269	0.640576	0.629944	-1.46766	0.00116936	-0.75282	0.112951	-0.744428	0.20217	-0.133738	0.85189	-1.22252	0.00489829	-1.59938	0.000166986	-1.46774	0.000568535	-0.434209	0.338094
7606	AT2G41300	SSL1	0.295773	1	-0.325482	0.999786	0.327833	0.963065	-0.142196	0.999918	0.373406	0.400767	0.500894	0.268165	0.870666	0.0452916	0.648721	0.157359	0.254883	0.55945	0.805428	0.0327488	0.763879	0.0404699	0.438823	0.289272
2228	AT1G29395	COR414-TM1	0.295715	1	1.09431	0.999786	2.36595	0.262725	1.60133	0.840101	-0.0238947	0.98944	-1.527	0.206822	0.157576	0.942634	-0.956751	0.522021	0.978617	0.393117	0.296659	0.839567	1.27407	0.289514	1.03607	0.408417
11104	AT3G51410	AT3G51410	0.295671	1	0.590215	0.999786	0.660623	0.938597	0.242091	0.999918	0.528968	0.48445	0.373281	0.676581	0.481891	0.636754	0.321206	0.770288	0.727895	0.266758	0.808613	0.265282	1.19686	0.0692237	0.919698	0.198645
7610	AT2G41340	RPB5D	0.295658	1	-0.201092	0.999786	-0.274706	0.966846	-0.163806	0.999918	0.195647	0.644991	-0.383612	0.371134	0.000866137	0.999462	0.185596	0.768764	0.1395	0.729794	-0.802322	0.0255429	-0.163285	0.720486	-0.215301	0.651212
6698	AT2G30370	EPFL6	0.29529	1	-0.167668	0.999786	-0.163244	0.990107	0.54285	0.999918	0.481835	0.287934	-0.0950635	0.891434	-0.285759	0.696269	0.38896	0.616125	0.406078	0.349741	-0.368935	0.473598	0.0559004	0.922531	0.992876	0.024237
7244	AT2G37210	AT2G37210	0.295278	1	-0.040796	0.999786	-0.230881	0.989143	-0.244371	0.999918	0.127603	0.86389	0.0178732	0.985725	-0.178162	0.839024	0.444443	0.477829	0.611505	0.242613	0.381939	0.517385	-0.0374912	0.954436	-0.0892395	0.890585
12247	AT4G01897	AT4G01897	0.295106	1	0.304016	0.999786	0.0739012	0.991894	-0.0120032	0.999918	-0.129794	0.733817	-0.132746	0.75077	-0.370309	0.340559	-0.449451	0.228403	-0.245329	0.437441	-0.571743	0.0563191	-0.319931	0.312948	-0.772509	0.00611558
7099	AT2G35585	AT2G35585	0.294656	1	0.0415702	0.999786	0.295745	0.963065	-0.272099	0.999918	-0.0702344	0.891236	-0.351705	0.425836	-0.426583	0.385572	-0.532892	0.236342	-0.156211	0.716196	-0.120112	0.799797	-0.502576	0.1704	-0.646422	0.066695
6021	AT2G21100	AT2G21100	0.294373	1	-0.118004	0.999786	0.50588	0.910501	-0.105798	0.999918	0.39516	0.471659	-0.833747	0.107129	-0.665295	0.295209	-0.944431	0.101075	0.729114	0.110464	-0.103574	0.87623	-0.217579	0.724515	-0.563053	0.29083
19337	AT5G63520	AT5G63520	0.29421	1	0.141608	0.999786	0.168593	0.963065	-0.0259952	0.999918	0.3419	0.0876777	0.3731	0.0709306	-0.0522321	0.897178	-0.0319391	0.934857	0.232055	0.250918	0.126658	0.600616	0.197945	0.346947	-0.00776815	0.980105
2743	AT1G46480	WOX4	0.294157	1	0.436496	0.999786	0.172575	0.990107	-0.166015	0.999918	-0.0498128	0.937933	0.37857	0.496918	0.321638	0.646568	-0.290667	0.697453	0.113973	0.834503	0.148946	0.804271	0.0331739	0.95889	-0.0243723	0.970959
7288	AT2G37670	AT2G37670	0.294143	1	0.333415	0.999786	0.273002	0.963065	-0.172744	0.999918	0.331193	0.394119	0.389324	0.333794	0.448372	0.293853	0.243233	0.655237	0.698488	0.0255532	0.48479	0.176575	0.377769	0.280133	0.468185	0.192935
12035	AT3G63090	AT3G63090	0.293755	1	-0.192153	0.999786	-0.13148	0.989915	-0.11116	0.999918	0.226194	0.495043	-0.228575	0.515581	0.18287	0.683579	-0.14974	0.717121	0.135702	0.679221	-0.104191	0.771726	0.187387	0.553482	-0.152008	0.628207
1869	AT1G23380	KNAT6	0.293734	1	0.00149952	0.999786	0.242634	0.879161	0.0395916	0.999918	-0.133543	0.630227	-0.229481	0.374206	0.0364936	0.935897	-0.0734512	0.850064	0.091044	0.726532	-0.169013	0.502225	0.142538	0.567808	-0.280379	0.238872
3214	AT1G53708	RTFL9	0.293697	1	0.375872	0.999786	0.34664	0.989915	-0.941441	0.999918	-0.640925	0.453756	-0.579223	0.530343	-0.151905	0.914908	-1.07193	0.284906	-1.07062	0.151039	-0.283583	0.765139	0.0693063	0.945077	0.0636909	0.95413
16770	AT5G22210	AT5G22210	0.293317	1	-0.117033	0.999786	0.10337	0.990107	-0.211463	0.999918	0.0641293	0.849977	-0.176948	0.56873	-0.0080088	0.98955	-0.456209	0.129711	-0.211299	0.431431	-0.41995	0.0895367	-0.154247	0.598828	-0.778094	0.000682324
13436	AT4G20390	AT4G20390	0.293195	1	0.140011	0.999786	0.225298	0.990107	-0.415882	0.999918	0.307069	0.627297	0.680764	0.227263	0.221622	0.795725	-0.208567	0.796566	0.731982	0.146786	0.716287	0.183353	0.24777	0.700672	-0.603395	0.27746
18664	AT5G55050	AT5G55050	0.292898	1	-0.124203	0.999786	0.142907	0.979669	-0.0341923	0.999918	-0.359954	0.129254	-0.0233384	0.952972	0.391169	0.127134	0.214921	0.4995	-0.0491576	0.861374	-0.01302	0.967474	0.254585	0.281567	0.359492	0.118171
18807	AT5G56970	CKX3	0.292839	1	-0.309007	0.999786	0.252138	0.990107	0.51438	0.999918	-1.31298	0.0591896	-0.515365	0.557346	-0.182223	0.886441	0.107142	0.935407	-0.960182	0.155157	-0.109223	0.908911	0.470742	0.542427	0.867853	0.243278
11615	AT3G57580	AT3G57580	0.292803	1	0.396131	0.984548	-0.0880607	0.991894	-0.175613	0.999918	-0.433062	0.268124	-0.209375	0.664031	-0.179137	0.749151	-0.214464	0.694877	-0.102008	0.811197	-0.0408986	0.932457	-0.0604475	0.888758	-0.219163	0.582677
17909	AT5G45200	AT5G45200	0.292583	1	0.161547	0.999786	0.0532122	0.993074	-0.237332	0.999918	-0.936946	0.013498	-0.456131	0.238266	-0.454955	0.324251	-0.556549	0.229257	-0.910173	0.0127557	-0.521077	0.134638	-0.791737	0.0124308	-0.783829	0.0189787
11578	AT3G57120	AT3G57120	0.292546	1	0.171067	0.999786	0.138882	0.990107	-0.0728671	0.999918	-0.0735893	0.885232	0.419537	0.313692	0.000496363	0.99954	0.0709701	0.911729	0.321734	0.389035	0.660419	0.0621023	0.199134	0.637493	-0.144166	0.755692
17685	AT5G42530	AT5G42530	0.292276	1	-0.766096	0.969773	-0.585893	0.963065	-0.096204	0.999918	0.405102	0.602113	-0.76123	0.291771	-0.0339759	0.981881	-0.110597	0.922233	0.0899268	0.91307	-0.946939	0.157047	0.0578116	0.950949	-0.255746	0.76436
17839	AT5G44260	AT5G44260	0.292122	1	1.12501	0.22372	1.77219	0.000155737	0.191962	0.999918	0.268358	0.661292	0.808158	0.141944	0.909052	0.114384	0.0812843	0.941869	1.89547	1.2e-06	3.23043	1.33e-16	2.61129	1.18e-11	1.27235	0.00890452
6408	AT2G26530	AR781	0.291616	1	0.283691	0.999786	0.40813	0.897347	0.573223	0.881376	-0.0923752	0.86377	-0.115848	0.845073	0.0597074	0.942316	0.603065	0.24556	0.29777	0.467185	0.522739	0.186971	0.703006	0.0511247	0.861194	0.0264353
10626	AT3G44735	ATPSK3	0.291577	1	0.31002	0.999786	0.608355	0.904506	-0.150637	0.999918	0.223587	0.762635	-0.174008	0.835074	-0.306112	0.736651	-0.434628	0.594424	0.434691	0.473945	-0.488795	0.453525	0.113725	0.884549	-0.278796	0.704702
9944	AT3G21550	DMP2	0.291369	1	0.116419	0.999786	-0.088328	0.991894	0.0826002	0.999918	0.348034	0.322273	0.239604	0.546371	0.0467749	0.941272	0.6971	0.0341905	0.281485	0.404148	0.38095	0.260843	-0.217866	0.545277	1.01009	0.00020411
8100	AT2G47060	AT2G47060	0.291268	1	0.269807	0.83457	0.323539	0.505488	0.123883	0.999918	0.0472871	0.85588	0.0311575	0.918937	-0.0596755	0.862659	0.203498	0.430802	0.567318	0.000677755	0.282086	0.147851	0.218979	0.271653	0.187142	0.387347
7320	AT2G38060	PHT4;2	0.291249	1	-0.0147505	0.999786	0.538187	0.585697	-0.186095	0.999918	0.364261	0.315745	-0.321868	0.441611	0.164628	0.784038	-0.460899	0.266937	0.173835	0.645772	-0.00191221	0.997202	0.46618	0.166544	-0.0638333	0.885444
604	AT1G08090	ATNRT2.1	0.291224	1	0.775676	0.999786	0.233139	0.991894	0.429462	0.999918	-1.6607	0.0790765	-1.29497	0.206822	-0.107253	0.953938	-0.662857	0.638914	-1.12608	0.215868	-1.01782	0.311278	-1.06448	0.276619	-0.688076	0.533057
1778	AT1G22275	ZYP1b	0.290967	1	0.743317	0.990193	0.354404	0.979669	-0.214965	0.999918	0.179675	0.849856	0.827374	0.259683	0.323828	0.733466	-0.522764	0.553453	0.588474	0.400281	0.770721	0.268447	0.367283	0.563289	-0.191528	0.796668
14452	AT4G32880	ATHB-8	0.290966	1	-0.0979246	0.999786	-0.0359381	0.993074	0.181211	0.999918	-0.0408694	0.854245	0.106013	0.611852	0.0433565	0.886378	0.183996	0.379192	-0.0103121	0.9606	0.182067	0.299306	-0.0505326	0.807691	0.176382	0.314973
16962	AT5G24430	AT5G24430	0.290849	1	0.0337938	0.999786	-0.148669	0.963065	0.188771	0.999918	-0.0114659	0.965915	0.0750595	0.755929	0.0197916	0.957223	0.133544	0.612573	0.100979	0.603729	0.164251	0.389266	-0.0506033	0.814321	0.119514	0.560091
15707	AT5G08335	ATSTE14B	0.29065	1	0.0153164	0.999786	0.00708578	0.997363	0.00110134	0.999918	0.457718	0.0605873	0.0496637	0.895455	0.288539	0.362628	0.0661114	0.883031	0.221511	0.406688	0.180156	0.503352	0.151231	0.568458	0.0398109	0.906741
2019	AT1G26530	AT1G26530	0.290567	1	0.137256	0.999786	-0.37839	0.966453	-0.151999	0.999918	-0.493346	0.403987	-0.496151	0.431981	0.0621628	0.95493	-0.00266441	0.997845	-1.70731	0.00206603	-0.722717	0.188086	-0.770116	0.140597	-0.0986304	0.891213
19099	AT5G60450	ARF4	0.290526	0.89917	-0.184782	0.964716	-0.135255	0.963065	-0.0852039	0.999918	-0.579042	3.64e-05	-0.742527	7.85e-08	-0.44333	0.00614048	-0.430059	0.00762927	-0.303253	0.0375078	-0.791023	3.19e-09	-0.501343	0.000332809	-0.391395	0.0067726
18834	AT5G57240	ORP4C	0.290407	1	0.695684	0.999786	1.63657	0.345519	-0.840297	0.999918	0.130194	0.910223	-0.904686	0.396675	1.24381	0.222766	-0.313607	0.818442	1.26237	0.108008	0.871884	0.355512	2.07131	0.00916149	-0.404975	0.703669
6547	AT2G28330	AT2G28330	0.290275	1	-0.512637	0.896826	-0.280368	0.966846	-0.204046	0.999918	-0.18371	0.720058	-0.370833	0.414676	-0.394097	0.471512	-0.448621	0.378728	-0.43605	0.296778	-0.725304	0.0557038	-0.293285	0.492617	-0.372993	0.367408
523	AT1G07135	AT1G07135	0.290063	1	0.379726	0.999786	0.354479	0.976357	0.237761	0.999918	0.380011	0.494012	-1.0314	0.0611827	0.66344	0.307281	0.40876	0.559509	0.139414	0.811927	-0.334419	0.582489	0.898033	0.0685974	0.261411	0.673585
16011	AT5G12260	AT5G12260	0.289806	1	0.352224	0.352137	0.0994048	0.98256	0.022564	0.999918	0.138935	0.501034	0.0259347	0.929465	-0.0857593	0.767984	-0.000873743	0.997857	0.284129	0.089225	0.329999	0.0475398	-0.00957684	0.968922	0.185996	0.326069
13858	AT4G25760	GDU2	0.289565	1	0.146956	0.999786	0.398477	0.963065	-0.037805	0.999918	-0.247922	0.670476	-0.75433	0.161044	0.159812	0.854493	-0.224082	0.752977	-0.244391	0.643139	-0.640165	0.207421	-0.102687	0.870467	-0.238509	0.658099
10506	AT3G29575	AFP3	0.289539	1	0.662697	0.964716	0.828534	0.715232	-0.149482	0.999918	0.632763	0.293746	-0.895666	0.125968	-0.280394	0.752351	-0.481855	0.525506	1.10117	0.0340172	0.105783	0.890476	0.445297	0.488036	0.116168	0.88385
11103	AT3G51400	AT3G51400	0.289538	1	0.61489	0.999786	-0.482658	0.963821	1.23133	0.37876	-0.0134393	0.99112	0.287727	0.806865	0.898549	0.185808	0.850306	0.323875	0.57688	0.41601	1.19436	0.102007	1.06316	0.046404	1.54848	0.00781776
6590	AT2G28900	OEP16	0.289485	1	0.351362	0.999786	0.317233	0.966846	0.25687	0.999918	0.00169337	0.998605	-0.895524	0.0326379	0.314182	0.60696	-0.969714	0.0286916	0.00375622	0.995106	-0.717708	0.0891535	0.552754	0.21402	-0.444528	0.343496
5753	AT2G17590	AT2G17590	0.289465	1	0.0352425	0.999786	-0.165968	0.991894	0.539128	0.999918	-1.2237	0.0479672	-0.565219	0.435174	0.127969	0.907397	0.0191014	0.98828	-1.22038	0.0393539	-0.873814	0.16431	-0.524271	0.403508	0.332638	0.65264
7923	AT2G45050	GATA2	0.289008	1	-0.00922562	0.999786	0.10728	0.990107	0.00911048	0.999918	1.02277	1.46e-06	0.431379	0.0883019	0.225483	0.508694	0.21182	0.546721	0.941189	7.28e-06	0.468082	0.0512925	0.461212	0.0558781	0.570822	0.0167899
15463	AT5G05435	AT5G05435	0.28854	1	-0.572851	0.806151	-0.825159	0.169949	-0.455222	0.999918	1.08008	0.00134297	0.879756	0.00964118	0.0238749	0.977232	0.125064	0.855893	0.979216	0.00337693	-0.163401	0.730874	-0.141958	0.749043	0.0989788	0.852912
9711	AT3G18770	AT3G18770	0.288535	1	-0.0114148	0.999786	-0.0667761	0.991894	0.15246	0.999918	0.0763201	0.848894	0.054194	0.904752	0.0329062	0.954626	0.331276	0.393432	0.248144	0.41601	0.162479	0.63095	0.0627566	0.853967	0.343408	0.252308
4336	AT1G70820	AT1G70820	0.28845	1	0.0888725	0.999786	-0.228048	0.967209	0.587995	0.37876	0.397719	0.220963	0.0064338	0.99032	0.405187	0.268944	0.352382	0.354512	0.391537	0.195164	-0.143263	0.709279	0.635773	0.0302832	0.479562	0.126243
18132	AT5G48000	CYP708A2	0.288381	1	-0.298668	0.999786	-0.0206405	0.997093	-0.379337	0.999918	-0.483159	0.518544	-0.265697	0.762055	0.168005	0.885122	-0.124457	0.910038	-0.483975	0.477575	0.217563	0.795327	0.323032	0.686088	0.100012	0.914914
4177	AT1G68862	AT1G68862	0.288334	1	0.00563199	0.999786	-0.0821701	0.993074	-0.00228031	0.999918	0.225238	0.697123	0.719465	0.130233	0.366885	0.570143	0.795581	0.1377	0.55744	0.21848	-0.118538	0.848841	0.273139	0.609082	0.410715	0.439862
5985	AT2G20710	AT2G20710	0.288316	1	0.281733	0.999786	-0.286792	0.905181	-0.0830751	0.999918	0.208573	0.523855	0.542032	0.0589211	0.144188	0.748696	0.0376823	0.93796	0.125568	0.696708	0.764003	0.00228782	0.371633	0.157521	0.504793	0.0351912
7125	AT2G35820	AT2G35820	0.288151	1	0.411256	0.682709	0.0627979	0.991894	0.0215842	0.999918	0.362698	0.187773	-0.129829	0.719693	-0.183562	0.654037	-0.496622	0.151095	0.394373	0.119391	0.340396	0.200091	0.233758	0.386744	-0.0136991	0.971984
279	AT1G04330	AT1G04330	0.287793	1	0.207919	0.999786	0.199845	0.990107	-0.458577	0.999918	-1.74395	0.00737826	-0.243801	0.78432	-0.485603	0.578696	-0.48721	0.495986	-1.81462	0.00426505	0.331504	0.645041	-0.931186	0.106161	-0.259023	0.678709
4641	AT1G74450	AT1G74450	0.287703	1	-0.0268143	0.999786	0.103767	0.989915	-0.140482	0.999918	0.172969	0.534772	0.344619	0.173258	-0.161169	0.660004	0.284349	0.335107	0.606767	0.00366182	0.216714	0.411376	0.10917	0.703548	-0.0871414	0.778308
7193	AT2G36650	AT2G36650	0.287549	1	0.395146	0.999786	-0.00745073	0.998318	0.217209	0.999918	0.205522	0.737331	-0.0334264	0.970887	-0.0320577	0.974869	-0.132596	0.859358	-0.0617966	0.921848	0.319866	0.577614	-0.464425	0.326169	-0.0933094	0.875908
13329	AT4G18940	AT4G18940	0.287498	1	-0.264954	0.999786	-0.505102	0.966846	-0.398883	0.999918	-0.61251	0.460311	0.964241	0.178371	0.714678	0.400879	0.865756	0.28449	-0.738227	0.322067	0.60591	0.420104	0.223742	0.791341	0.270579	0.75704
17310	AT5G36150	PEN3	0.287295	1	0.402039	0.999786	0.00988114	0.999355	-0.704881	0.999918	-1.13435	0.320782	-1.6875	0.130688	-2.06083	0.0875022	-3.17108	0.00796654	-1.07305	0.30944	-1.24386	0.266371	-1.90983	0.0685974	-2.21004	0.0362166
3991	AT1G66500	AT1G66500	0.287281	1	-0.0635495	0.999786	0.0741919	0.993074	0.103399	0.999918	0.957903	0.00166921	0.47443	0.210628	0.44957	0.297859	0.397595	0.380227	1.05336	0.000294665	0.244655	0.550485	0.13243	0.752991	0.367208	0.313468
1943	AT1G24530	AT1G24530	0.287124	1	-0.0740573	0.999786	0.106514	0.991894	-0.0885845	0.999918	-0.328196	0.376226	-0.462005	0.199759	-0.886676	0.0092704	-0.488198	0.223169	-0.25923	0.461938	-0.342283	0.346201	-0.897732	0.00302559	-0.985951	0.00130232
6690	AT2G30270	AT2G30270	0.287078	1	0.214153	0.963318	0.101838	0.98256	0.0989239	0.999918	-0.0120004	0.965006	-0.266804	0.189824	-0.441463	0.0292803	-0.280568	0.233524	-0.0142967	0.951749	-0.109418	0.616482	-0.250474	0.155689	-0.436694	0.0112282
19025	AT5G59480	AT5G59480	0.286748	1	0.563366	0.0563539	0.601963	0.0181721	0.0535914	0.999918	0.0338781	0.908629	-0.236712	0.326272	-0.226473	0.427049	-0.558238	0.0113984	0.486766	0.0108535	0.0453941	0.87623	0.0367721	0.901568	-0.352296	0.102288
5802	AT2G18245	AT2G18245	0.286736	1	-0.0493338	0.999786	-0.000418798	1	0.174863	0.999918	0.00415837	0.990582	-0.314518	0.190083	0.010304	0.983502	0.0145668	0.973512	0.0339299	0.900379	-0.286677	0.20736	-0.047428	0.861901	0.181417	0.441746
17105	AT5G26731	AT5G26731	0.286272	1	-0.0386767	0.999786	-0.0244692	0.995852	-0.284909	0.999918	0.376232	0.499791	-0.212277	0.75439	0.186113	0.82435	-0.3982	0.578687	-0.162216	0.784623	-0.0481069	0.942281	0.122189	0.841958	0.025102	0.971177
13191	AT4G17215	AT4G17215	0.286156	1	0.119022	0.999786	0.294436	0.98256	0.0540509	0.999918	0.681157	0.181946	0.171888	0.806803	-0.0457467	0.965618	-0.00611936	0.995613	0.979737	0.0305548	0.591146	0.260696	0.231034	0.707057	-0.229403	0.716856
9991	AT3G22260	AT3G22260	0.286115	1	-0.112507	0.999786	0.0766397	0.991894	0.140607	0.999918	-0.176656	0.646321	-0.338076	0.32282	-0.14485	0.775264	0.219187	0.620169	-0.201332	0.557117	-0.287238	0.378458	-0.188158	0.577048	-0.12776	0.738193
11943	AT3G61950	AT3G61950	0.286055	1	-0.014258	0.999786	0.13832	0.986123	-0.082013	0.999918	-0.486414	0.0624749	-1.0926	1.32e-05	-0.213915	0.583903	-0.748165	0.0116866	-0.190757	0.489468	-1.06881	6.97e-06	-0.428325	0.0969389	-0.651812	0.00929421
7413	AT2G39180	CCR2	0.285976	1	0.284887	0.709808	0.196643	0.87149	0.202195	0.999918	-0.216743	0.270172	0.201921	0.341486	-0.144703	0.603431	0.218942	0.359728	0.0139901	0.952197	0.579407	0.00020528	0.144499	0.443337	0.193148	0.312127
16503	AT5G18470	AT5G18470	0.285752	1	0.347557	0.999786	0.628099	0.835934	0.682854	0.973484	0.250557	0.668407	-0.850604	0.130128	-0.339354	0.700121	0.283348	0.757943	0.568605	0.219699	-0.0439072	0.949188	0.971962	0.0376698	0.918919	0.0826333
18191	AT5G48660	AT5G48660	0.285699	1	0.198367	0.999786	0.0813097	0.991894	-0.0250729	0.999918	-0.185694	0.621948	-0.576785	0.079616	-0.0475922	0.93845	-0.284631	0.503137	-0.130345	0.714086	-0.550791	0.0727925	-0.576587	0.0447135	-0.513359	0.0840895
13819	AT4G25260	AT4G25260	0.285552	1	0.418669	0.199798	0.778496	3.33e-06	0.248038	0.917728	-0.0712071	0.769845	-0.152994	0.506317	-0.108541	0.719008	0.0369425	0.913109	0.58112	0.000263515	0.847403	3.69e-08	0.485107	0.00326478	-0.013244	0.961681
3364	AT1G55740	AtSIP1	0.285215	1	0.0911404	0.999786	0.333824	0.963606	0.0392447	0.999918	0.649665	0.125612	0.536567	0.23449	0.359723	0.529215	0.246306	0.690321	0.638649	0.109723	0.437546	0.335455	0.665249	0.111923	0.421917	0.361961
3408	AT1G56300	AT1G56300	0.284855	1	0.367826	0.999786	0.267407	0.982444	0.394423	0.999918	2.5122	2.51e-11	2.0464	1.39e-07	2.12068	9.37e-08	1.54281	0.000255336	2.43312	6.92e-11	1.59082	4.82e-05	2.714	8.73e-13	2.32934	1.28e-09
10849	AT3G48185	AT3G48185	0.284817	1	-0.109352	0.999786	0.0305514	0.995132	-0.264207	0.999918	-0.0621899	0.911437	-0.0764834	0.902122	-0.055504	0.946205	0.00504168	0.995559	-0.0428789	0.934289	-0.748829	0.0614117	-0.0793711	0.877942	0.070103	0.894934
6175	AT2G23180	CYP96A1	0.284791	1	0.281251	0.999786	0.273479	0.966846	0.441274	0.999918	0.0809633	0.877842	-0.209182	0.681314	0.0320696	0.968491	0.464253	0.324611	0.698485	0.0458531	0.0879213	0.865564	0.471563	0.211871	0.425707	0.289196
8979	AT3G10340	PAL4	0.284687	1	0.288043	0.999786	0.638041	0.768532	0.0301496	0.999918	-0.0558669	0.929811	-0.518171	0.313242	-0.0679663	0.941448	0.252523	0.711049	0.00992925	0.986378	0.0585917	0.925507	0.081745	0.897084	0.300886	0.582285
5633	AT2G15760	AT2G15760	0.284553	1	0.314222	0.999786	-0.126683	0.991894	-0.233514	0.999918	0.263694	0.686399	-0.697226	0.278954	-0.499297	0.519857	-0.501759	0.51754	-0.505011	0.382842	-0.653603	0.275334	-0.668815	0.217079	-0.549512	0.342408
12121	AT4G00500	AT4G00500	0.284243	1	0.0846932	0.999786	-0.103193	0.98256	-0.201308	0.999918	0.0106404	0.96861	-0.0503788	0.851271	-0.177141	0.476863	-0.154399	0.553681	0.186866	0.29726	-0.158621	0.434276	-0.154481	0.414707	-0.216037	0.249613
7692	AT2G42300	AT2G42300	0.283959	0.756586	0.186051	0.914606	0.244291	0.47206	0.224309	0.748422	0.0361462	0.852401	0.20052	0.197553	0.147971	0.44022	0.175407	0.359315	0.170052	0.229089	0.413693	0.00115272	0.337987	0.00815917	0.172619	0.269642
11630	AT3G57780	AT3G57780	0.283842	1	0.255961	0.999786	0.449388	0.734097	0.0459788	0.999918	-0.404125	0.224066	-0.603794	0.0687262	-0.419603	0.301278	-0.77343	0.0254506	0.0502007	0.897668	-0.622463	0.0476876	-0.24933	0.489312	-0.997484	0.000581552
5791	AT2G18100	AT2G18100	0.283582	1	-0.162979	0.999786	0.222804	0.976912	0.0395998	0.999918	-0.0800356	0.86442	-0.289286	0.488682	0.0017213	0.99813	0.283	0.580936	0.411448	0.213795	-0.105942	0.810232	-0.277329	0.461032	0.233857	0.567656
2952	AT1G50060	AT1G50060	0.283204	1	0.302879	0.999786	0.085682	0.993074	0.0144694	0.999918	0.132038	0.843615	-0.401386	0.502269	-0.576129	0.356672	-0.82676	0.146264	0.0384579	0.952277	-0.503424	0.359542	-0.735535	0.1505	-0.798889	0.118344
5410	AT2G04240	XERICO	0.283018	1	-0.177822	0.999786	0.151108	0.968962	-0.329126	0.752374	0.512093	0.00842001	0.347857	0.113247	0.639074	0.00215804	0.0136409	0.974805	0.918149	8.93e-08	-0.0128044	0.965812	0.64753	0.000332809	0.109297	0.675568
11909	AT3G61550	AT3G61550	0.282634	1	0.0842279	0.999786	0.0716239	0.991894	0.0709865	0.999918	0.0450365	0.902792	-0.16905	0.610779	-0.0664862	0.88867	-0.137114	0.74142	0.0997504	0.744627	0.249657	0.380239	0.233711	0.399301	0.1035	0.763692
4133	AT1G68340	AT1G68340	0.282615	1	-0.151991	0.999786	0.165467	0.990107	0.257837	0.999918	0.482308	0.233908	0.0650744	0.914318	0.355682	0.510532	0.172681	0.783198	0.658883	0.0630658	-0.0839148	0.871485	0.43444	0.263802	0.455448	0.244442
16744	AT5G21280	AT5G21280	0.282547	1	0.179907	0.999786	0.343816	0.422869	0.207184	0.999918	0.476409	0.00617153	0.173515	0.44834	0.183742	0.492925	0.374063	0.107554	0.786712	5.49e-07	0.194626	0.355445	0.35417	0.053021	0.48177	0.00923595
8122	AT2G47360	AT2G47360	0.282444	1	-0.0850847	0.999786	0.122711	0.987179	0.185132	0.999918	-0.0701025	0.832225	0.0762779	0.830623	0.0570901	0.904074	-0.0392522	0.930492	-0.261144	0.30131	0.275461	0.281501	0.0556852	0.859755	0.00320394	0.992934
4614	AT1G74150	AT1G74150	0.28233	1	0.318161	0.999786	0.375208	0.972498	-0.365235	0.999918	0.287713	0.670776	0.898265	0.103788	0.71363	0.30967	0.106103	0.903661	-0.473124	0.465486	0.0183176	0.982787	0.446355	0.442461	0.0892056	0.889821
453	AT1G06360	AT1G06360	0.282264	1	0.402017	0.969773	0.198915	0.983306	0.350535	0.999918	-0.316862	0.409197	-0.94117	0.00398692	-0.177618	0.743392	-0.335896	0.461004	0.0468606	0.913935	-0.524736	0.133602	-0.398523	0.27736	-0.316947	0.416941
14895	AT4G37980	CAD7	0.282252	1	0.56048	0.0404592	1.04915	4.75e-09	0.993129	2.79e-08	-0.544157	0.005262	-0.0261746	0.938254	-0.0422288	0.915179	-0.0306919	0.931559	0.119045	0.600473	0.97466	1.48e-08	0.99735	5.41e-09	0.800416	3.84e-06
8266	AT3G01890	AT3G01890	0.282115	1	-0.0579658	0.999786	-0.207005	0.91202	-0.28717	0.881376	0.0171805	0.954709	0.215934	0.350689	-0.108839	0.744897	0.198026	0.481282	-0.0424021	0.871915	0.154232	0.50468	0.132346	0.561697	0.210232	0.337835
19230	AT5G62220	ATGT18	0.282094	1	0.42221	0.189252	0.372857	0.237027	0.182905	0.999918	-0.260613	0.187915	-0.277914	0.170057	-0.406018	0.047243	-0.249788	0.279557	0.326515	0.0602466	0.277109	0.139065	-0.17495	0.3847	-0.112947	0.612842
11216	AT3G52710	AT3G52710	0.28191	1	0.326441	0.931886	-0.167164	0.976912	0.0351124	0.999918	-0.0646098	0.852641	-0.21584	0.516512	-0.28505	0.400053	-0.0576394	0.901542	-0.211501	0.439417	0.231735	0.425049	-0.383319	0.119615	-0.124363	0.696207
9246	AT3G13430	AT3G13430	0.281813	1	0.0142081	0.999786	0.150371	0.979669	-0.0231298	0.999918	0.137288	0.639217	0.178406	0.553252	0.155995	0.678778	-0.0783915	0.85704	0.131126	0.623871	-0.0554252	0.867589	0.101667	0.729156	-0.0231328	0.949175
8291	AT3G02160	AT3G02160	0.281672	1	0.277557	0.999786	-0.0980218	0.991894	-0.285754	0.999918	-0.139132	0.747557	0.09313	0.864894	0.249092	0.630004	-0.192883	0.728176	-0.323622	0.357243	0.155896	0.72723	0.330105	0.343391	-0.0845743	0.854747
1257	AT1G15530	AT1G15530	0.2816	1	0.113971	0.999786	-0.06671	0.991894	0.155049	0.999918	-0.0968862	0.776729	0.025053	0.956932	0.0491548	0.923653	-0.137286	0.740448	0.315663	0.210613	0.402247	0.117593	0.112809	0.710912	-0.106851	0.744726
18513	AT5G53045	AT5G53045	0.281519	1	0.0936122	0.999786	-0.118464	0.990547	-0.237141	0.999918	0.468109	0.201363	0.121606	0.80932	0.254473	0.625197	-0.0136107	0.984755	0.219658	0.568191	-0.56791	0.119928	0.0543911	0.908741	-0.101944	0.827446
9417	AT3G15300	AT3G15300	0.281464	1	-0.186841	0.999786	0.0341784	0.993955	-0.06364	0.999918	-0.457049	0.236818	-0.0137095	0.983037	-0.0591419	0.934788	-0.578655	0.174144	-0.205147	0.600473	0.0324373	0.946217	-0.0913326	0.837844	-0.338778	0.36056
4982	AT1G78560	AT1G78560	0.281369	0.992352	0.107756	0.999786	-0.103749	0.977171	-0.0632102	0.999918	0.0839616	0.660059	0.0783379	0.703626	0.0233915	0.940892	0.0787902	0.746015	0.147194	0.352247	0.23037	0.137329	0.0840733	0.644032	-0.13417	0.442212
4996	AT1G78730	AT1G78730	0.281249	1	0.000256196	1	-0.0446303	0.993133	-0.0352814	0.999918	0.276138	0.424792	0.0639933	0.889139	0.30099	0.484279	0.348803	0.357192	0.0856492	0.820687	-0.380079	0.237774	0.484017	0.0884212	0.163566	0.643672
14676	AT4G35470	PIRL4	0.280958	1	0.176948	0.999786	0.208407	0.893487	0.212915	0.999918	0.68662	3.54e-05	0.661784	0.000100288	0.172394	0.505423	0.40441	0.057213	1.12221	3.01e-13	0.92014	7.68e-09	0.530065	0.00171484	0.303874	0.12326
4520	AT1G73120	AT1G73120	0.280277	1	0.574172	0.999786	1.39884	0.0993944	-0.404847	0.999918	0.116924	0.881233	-0.387036	0.588983	0.45598	0.572263	0.2241	0.80586	0.598641	0.299969	1.12575	0.0439242	1.96187	0.000205034	0.918088	0.120222
15669	AT5G07950	AT5G07950	0.280146	1	-0.0932158	0.999786	-0.297766	0.855924	-0.176316	0.999918	0.543529	0.0192597	0.0133262	0.976743	0.289858	0.371563	0.0978358	0.803537	0.397724	0.090568	-0.205889	0.476217	0.266868	0.287375	0.21047	0.409222
4965	AT1G78310	AT1G78310	0.280139	1	0.105692	0.999786	-0.213733	0.9433	0.100768	0.999918	0.0859543	0.778307	0.666906	0.00242319	0.0387025	0.935017	0.254588	0.43453	0.178207	0.469042	0.399367	0.0870981	0.165261	0.500561	0.389206	0.0862465
17586	AT5G41170	AT5G41170	0.280085	1	-0.0279486	0.999786	-0.311919	0.963606	0.18293	0.999918	-0.165987	0.762954	-0.523416	0.271241	-0.193555	0.771939	0.0543843	0.944522	-0.401238	0.368994	-1.31401	0.00102737	-0.505916	0.219921	-0.102111	0.859494
10820	AT3G47860	CHL	0.280018	1	0.284755	0.827012	0.298673	0.707983	0.283954	0.861321	0.220979	0.309057	-0.240537	0.285926	0.195494	0.472188	-0.36873	0.112799	0.394773	0.0323467	-0.29305	0.159831	0.462832	0.0144027	-0.141189	0.559725
1139	AT1G14250	AT1G14250	0.279922	1	-0.799372	0.185822	-0.949797	0.0172694	-1.23342	0.00143646	0.488717	0.191635	-0.450834	0.224311	-0.269652	0.576213	-0.934246	0.0169528	0.0381341	0.937313	-1.14656	0.000236517	-1.13045	0.000150284	-2.06084	1.26e-10
8930	AT3G09780	CCR1	0.279696	1	-0.201321	0.999786	-0.132637	0.989915	0.168595	0.999918	0.0445436	0.914066	0.0342906	0.943866	-0.0168054	0.979871	0.0276293	0.962657	-0.0610883	0.868154	0.380731	0.204386	-0.0583103	0.881341	0.196992	0.586377
19015	AT5G59360	AT5G59360	0.279674	1	-0.674809	0.948839	0.0368457	0.995486	0.070804	0.999918	-1.1466	0.0659998	-0.228454	0.757176	-1.17634	0.0966473	-0.823556	0.252482	-0.063883	0.927612	-0.765499	0.177615	-0.353176	0.542427	-0.523857	0.348568
6905	AT2G32990	AtGH9B8	0.279563	1	0.410119	0.777587	0.146206	0.986123	0.134965	0.999918	-0.15683	0.638069	0.539108	0.0533466	-0.122188	0.797054	-0.0610482	0.895338	-0.166192	0.578718	0.405531	0.151958	-0.0287469	0.939242	0.132505	0.68303
11047	AT3G50760	GATL2	0.279398	1	0.0388047	0.999786	0.0958966	0.991894	-0.383868	0.999918	0.123347	0.814539	-0.232174	0.644006	-0.323075	0.573708	-0.137009	0.836001	0.468186	0.222717	-0.394373	0.355268	-0.0640457	0.901697	-0.0343873	0.951908
9718	AT3G18850	LPAT5	0.279225	1	0.690949	0.0100789	0.653097	0.00490858	0.420872	0.37876	0.0947577	0.748506	0.42927	0.0672918	0.347382	0.201608	-0.0394517	0.927772	0.408029	0.0507454	0.601678	0.00322899	0.99127	8.91e-09	0.37262	0.086168
15118	AT5G01390	AT5G01390	0.278994	1	0.0233477	0.999786	-0.0171745	0.99396	-0.157933	0.999918	0.571395	0.000839121	0.487194	0.00731285	0.0945259	0.767771	0.215618	0.406677	0.522882	0.00194167	0.53727	0.0015339	0.326589	0.0636905	0.296285	0.120821
1692	AT1G21010	AT1G21010	0.278837	1	0.0252366	0.999786	0.296242	0.892868	0.0481741	0.999918	0.460782	0.109967	0.106367	0.787072	0.0321496	0.957962	0.266117	0.489907	0.627573	0.014649	0.22175	0.476798	0.181889	0.559738	0.0909262	0.804222
11016	AT3G50300	AT3G50300	0.278675	1	0.29387	0.999786	0.116702	0.990107	-0.000464534	0.999918	-0.237871	0.55549	-0.165123	0.716056	0.00455973	0.995677	0.20275	0.685289	-0.11745	0.770026	0.262889	0.495372	0.0928312	0.833064	0.402908	0.26095
17574	AT5G41040	AT5G41040	0.278664	1	0.323774	0.999786	0.454638	0.941446	0.253578	0.999918	0.962173	0.0330777	0.246481	0.685139	-0.121142	0.886866	-0.0558327	0.9465	0.811929	0.0652584	0.542631	0.278366	0.174207	0.772672	0.203205	0.738698
17329	AT5G37000	AT5G37000	0.27829	1	-0.353142	0.943219	-0.239195	0.963065	0.0169033	0.999918	0.502362	0.0811678	-0.155968	0.67629	-0.0566526	0.922261	0.286243	0.453942	0.379891	0.187441	-0.196964	0.547041	0.167606	0.586064	0.257758	0.390328
19387	AT5G64060	anac103	0.277927	1	-0.238659	0.999786	0.112915	0.993074	0.137529	0.999918	-0.106459	0.913441	0.53703	0.512587	0.291324	0.795347	1.26629	0.0591134	0.178831	0.830101	0.53259	0.482122	0.273782	0.731074	1.63406	0.00300587
3190	AT1G53450	AT1G53450	0.277822	1	0.179006	0.999786	0.27003	0.860787	-0.0223714	0.999918	0.477221	0.0295304	0.311992	0.214233	0.627101	0.0067751	0.139007	0.697871	0.571385	0.0052501	0.525033	0.0141425	0.987533	2.04e-07	0.461727	0.0362651
8872	AT3G09060	AT3G09060	0.277431	1	0.111949	0.999786	-0.285193	0.963606	0.215851	0.999918	-0.0313515	0.958928	-0.146267	0.796515	-0.180989	0.775142	0.558	0.198086	-0.810781	0.0588039	-0.1884	0.69879	-0.0704176	0.881353	0.535348	0.130189
10242	AT3G25770	AOC2	0.277131	1	-0.0266509	0.999786	0.0423309	0.995776	0.298891	0.999918	-0.295791	0.67179	-1.08746	0.0573308	-0.0714553	0.949757	-0.729716	0.284906	-0.145097	0.832852	-0.955276	0.0923121	0.0330837	0.968922	-0.111676	0.890585
17132	AT5G27210	AT5G27210	0.277051	1	0.46124	0.910971	-0.0414321	0.993848	-0.0265433	0.999918	0.379847	0.31194	0.250693	0.578107	0.241079	0.64525	0.0226198	0.974596	-0.201203	0.610079	0.165359	0.711371	0.226099	0.570581	0.0157024	0.97608
3912	AT1G65250	AT1G65250	0.276952	1	-0.484331	0.969773	-0.0949597	0.991894	-0.355546	0.999918	-0.937901	0.0384422	-0.910696	0.0386713	-0.6806	0.22553	-0.796196	0.132987	-1.16257	0.0080226	-1.12244	0.00491536	-1.07063	0.00675942	-1.21491	0.00182464
11927	AT3G61760	ADL1B	0.276751	1	0.263404	0.999786	0.126396	0.989915	0.230273	0.999918	-0.660058	0.0267508	-0.251021	0.488682	-0.227546	0.620132	-0.204504	0.689482	-0.777385	0.00637132	-0.279498	0.39101	-0.474058	0.0947561	0.129899	0.73547
1007	AT1G12730	AT1G12730	0.2767	1	-0.522343	0.517209	0.0527281	0.993074	0.00905434	0.999918	0.281164	0.385716	0.174913	0.623502	0.585322	0.0569209	0.584075	0.0673778	0.328628	0.256087	0.183858	0.57297	0.667357	0.00835563	0.579186	0.0326678
4891	AT1G77400	AT1G77400	0.276685	1	-0.285134	0.999786	-0.340893	0.892868	-0.0258161	0.999918	-0.0191098	0.966363	-1.16597	0.000155251	0.0715746	0.906607	-0.716005	0.0232643	-0.386068	0.214996	-1.16555	4.67e-05	-0.45198	0.142194	-0.381314	0.168366
1767	AT1G22150	SULTR1;3	0.276552	1	0.197904	0.999786	-0.0825827	0.993074	-0.0439896	0.999918	-1.21939	0.0158126	-0.186159	0.795048	-0.520424	0.443228	-1.16803	0.033215	-1.38717	0.00408934	-0.229128	0.721217	-1.08583	0.0280461	-0.514843	0.360806
19547	AT5G65830	RLP57	0.276547	1	-0.192566	0.999786	0.214326	0.963065	0.00137756	0.999918	0.408324	0.144681	0.0347211	0.938254	0.306769	0.369661	0.124466	0.794867	0.710621	0.00277788	0.184483	0.550996	0.427154	0.0834462	0.124095	0.729043
18954	AT5G58570	AT5G58570	0.276427	1	-0.246338	0.999786	-0.081771	0.993955	0.206059	0.999918	0.00809709	0.994452	-1.29183	0.0933559	-0.497861	0.65396	-0.555494	0.602452	-0.857736	0.240752	-1.31713	0.0708429	-0.058077	0.95523	0.215433	0.827306
17568	AT5G40960	AT5G40960	0.276383	1	0.125098	0.999786	0.00710235	0.998318	0.13804	0.999918	-0.174718	0.762051	-0.484776	0.368173	-0.418213	0.526223	-0.245358	0.740688	-0.666882	0.142594	-0.32234	0.539339	-0.389302	0.420119	-0.0757473	0.904398
6948	AT2G33580	AT2G33580	0.276343	1	-0.329734	0.999786	0.0819537	0.993074	-0.224685	0.999918	0.431158	0.385034	0.269236	0.632151	0.549666	0.340559	0.154288	0.834303	0.538757	0.217869	0.0149593	0.981669	0.519124	0.251077	0.379012	0.421856
4654	AT1G74600	AT1G74600	0.276122	1	-0.00499679	0.999786	-0.171999	0.984031	-0.18357	0.999918	-0.246356	0.524687	-0.18836	0.656458	0.0647554	0.915846	0.090813	0.856708	-0.531324	0.105132	-0.0445462	0.918709	0.0265671	0.949149	0.187987	0.574865
11497	AT3G56110	PRA1.B1	0.276074	1	0.287984	0.486649	0.0288487	0.993074	0.110095	0.999918	-0.275448	0.0811824	-0.0683588	0.758198	-0.208925	0.291605	-0.157398	0.457395	-0.269962	0.0718241	0.166891	0.326649	-0.14022	0.398954	-0.124537	0.476131
9958	AT3G21720	ICL	0.276065	1	0.00620094	0.999786	0.0472578	0.994674	-0.0806432	0.999918	0.107725	0.884264	0.42543	0.510936	1.60553	0.00266876	1.72475	0.00111155	1.24079	0.011995	0.235144	0.728195	1.69042	0.000676091	1.48101	0.00338224
306	AT1G04660	AT1G04660	0.275886	1	-0.985713	0.750432	-0.645261	0.904125	-1.06795	0.765797	-0.193925	0.814583	0.188335	0.831858	-0.252393	0.811336	0.694762	0.404589	-0.246324	0.735034	0.0255625	0.976136	-0.519132	0.43937	-0.0444604	0.962846
5889	AT2G19490	AT2G19490	0.275811	1	0.278124	0.961069	-0.0111186	0.995852	-0.212831	0.999918	-0.345404	0.173248	0.0754289	0.829961	-0.151398	0.697411	-0.390441	0.135303	-0.646841	0.00473051	-0.252719	0.338977	-0.27323	0.25228	-0.458383	0.0200801
13161	AT4G16880	AT4G16880	0.275714	1	0.0571519	0.999786	-0.0519187	0.993074	0.168913	0.999918	-0.509734	0.109656	-0.366693	0.2854	-0.114956	0.820706	-0.0417969	0.940922	-0.593413	0.0445351	-0.345485	0.294464	0.0533103	0.894332	-0.0981522	0.814706
9551	AT3G16800	AT3G16800	0.275365	1	1.22531	2.64e-14	1.86767	1.82e-39	0.998457	2.27e-09	0.854873	1.08e-07	0.588893	0.00118152	0.282671	0.26329	0.313255	0.198186	1.57297	2.12e-27	1.48843	3.26e-23	1.18218	4.56e-15	0.750044	5.58e-06
2629	AT1G35910	TPPD	0.27531	1	-0.615355	0.991695	-0.574815	0.963065	0.671861	0.999918	0.940455	0.107253	-0.27389	0.703647	0.102051	0.940326	0.577907	0.489753	1.07465	0.0439245	-0.0302067	0.966543	0.877212	0.11732	0.735096	0.219728
6148	AT2G22850	AtbZIP6	0.275182	1	0.0144884	0.999786	-0.246351	0.982194	-0.00789702	0.999918	0.820513	0.0316589	0.256107	0.63133	0.0623018	0.941748	0.332225	0.533667	0.755028	0.0423093	0.829804	0.024963	0.173625	0.717219	-0.00329172	0.99542
17857	AT5G44500	AT5G44500	0.27515	1	-0.308467	0.939175	0.179615	0.967347	-0.104662	0.999918	0.160954	0.590582	-0.0479291	0.899858	0.460246	0.0998499	0.248236	0.435447	0.279749	0.256108	0.288115	0.252853	0.524161	0.019621	0.379556	0.105384
3002	AT1G50910	AT1G50910	0.275101	1	0.280707	0.999786	-0.470247	0.65881	0.122844	0.999918	0.0670484	0.872914	0.27347	0.459139	-0.076202	0.899929	0.283615	0.47998	0.121857	0.731649	0.0200414	0.96348	0.141237	0.693403	0.592664	0.0259118
118	AT1G02390	ATGPAT2	0.275014	1	-0.0264063	0.999786	0.519531	0.984031	0.131087	0.999918	1.48945	0.10839	0.084526	0.956773	0.877636	0.464832	1.07154	0.340237	2.32989	0.00574388	0.251016	0.833382	1.74069	0.0507138	1.54553	0.0940428
15333	AT5G03870	AT5G03870	0.274847	1	-0.238645	0.999786	0.0453131	0.993074	-0.220846	0.999918	-0.348783	0.221914	-0.103662	0.776289	-0.0793378	0.864218	-0.0859863	0.838694	-0.545557	0.0324967	-0.195078	0.510187	-0.469271	0.0493389	-0.131182	0.658172
12165	AT4G00955	AT4G00955	0.274759	1	-0.369964	0.999786	0.007468	0.997775	0.147533	0.999918	-0.28267	0.556383	-0.0408202	0.945071	-0.857052	0.0622394	0.421983	0.411704	-0.723029	0.0767563	-0.225403	0.586528	-0.603353	0.0884988	-0.0648509	0.905602
6757	AT2G31141	AT2G31141	0.274735	1	2.2725	0.390832	0.522839	0.989915	-0.865828	0.999918	0.0571847	0.975435	-0.310208	0.858772	2.9058	0.0122977	-2.08096	0.174144	-0.553668	0.687661	-0.245245	0.877748	0.612326	0.654631	-0.0166406	0.992362
17386	AT5G38070	AT5G38070	0.274677	1	0.213445	0.999786	0.0619744	0.993074	-0.0414307	0.999918	0.332633	0.485251	0.725208	0.100466	-0.0685467	0.935274	0.0512386	0.948522	0.754253	0.0393829	0.561636	0.202968	-0.235723	0.607296	0.03632	0.950933
13210	AT4G17420	AT4G17420	0.2746	1	0.302361	0.69918	0.0919995	0.988611	-0.018021	0.999918	0.738721	2.02e-06	0.576058	0.000965237	0.0511763	0.885817	0.11643	0.699371	0.787925	1.88e-07	0.606636	0.000244307	0.115578	0.586642	0.154175	0.473878
5349	AT2G03200	AT2G03200	0.274493	1	0.305772	0.999786	0.496593	0.963065	-0.613762	0.999918	0.416868	0.562733	0.157373	0.860966	-0.0355883	0.978665	-0.323295	0.719602	0.645271	0.291202	0.511477	0.455088	0.462181	0.501187	-0.454797	0.511267
15113	AT5G01330	PDC3	0.274427	1	-0.113091	0.999786	-0.380321	0.86927	-0.0369681	0.999918	0.0304059	0.952037	-0.0976091	0.842147	-0.0907455	0.883327	0.16658	0.752977	-0.664544	0.059566	0.137355	0.738247	-0.211621	0.576287	0.304617	0.401229
9904	AT3G21090	AT3G21090	0.274357	1	-0.0769438	0.999786	-0.111544	0.990107	-0.296052	0.999918	0.634484	0.0152431	0.614198	0.0241692	0.755928	0.00581864	0.527523	0.103845	0.697009	0.00495176	0.498694	0.0674848	0.977884	3.54e-05	0.237985	0.468652
15627	AT5G07322	AT5G07322	0.274214	1	0.344365	0.984548	0.510522	0.500735	0.0763748	0.999918	-0.432578	0.215626	-0.419499	0.226035	-0.116365	0.836442	-0.51402	0.145422	-0.828881	0.00773309	-0.438535	0.17151	-0.449112	0.153627	-0.552532	0.0533872
15287	AT5G03360	AT5G03360	0.27419	1	-0.139791	0.999786	-0.328386	0.963065	-0.124971	0.999918	0.544051	0.155792	0.599382	0.120197	-0.117884	0.858369	0.15866	0.794376	0.402504	0.285561	0.875265	0.0101522	-0.192428	0.662974	0.201025	0.661269
15155	AT5G01790	AT5G01790	0.274071	1	0.721049	0.357865	0.853295	0.0818726	-0.150027	0.999918	-1.02826	0.00384643	-1.01627	0.00580353	-0.535305	0.24601	-0.426098	0.3414	-0.351685	0.350409	-0.13931	0.766288	0.380993	0.316929	-0.109591	0.815913
18423	AT5G51780	AT5G51780	0.273956	1	0.182825	0.999786	0.277772	0.963065	-0.291528	0.999918	-0.389338	0.267245	0.513797	0.135502	0.565809	0.119485	-0.00814717	0.990449	-0.251854	0.465355	0.403747	0.244783	0.421029	0.204512	0.436213	0.190534
14286	AT4G30980	LRL2	0.273945	1	0.0043746	0.999786	-0.239947	0.937321	-0.143829	0.999918	-0.0977642	0.76443	-0.137634	0.672518	-0.0868166	0.842361	0.0203856	0.965611	-0.0103211	0.975024	0.143713	0.627204	0.0253027	0.940517	0.30825	0.229194
15674	AT5G08000	PDCB2	0.273892	1	0.218763	0.999786	0.457255	0.855924	0.239087	0.999918	-0.631915	0.102908	-1.08856	0.00381988	0.0958947	0.894809	-0.603509	0.180664	-0.479982	0.204172	-0.874852	0.0187236	0.00804069	0.989126	-0.2662	0.554089
11802	AT3G60180	AT3G60180	0.273879	1	-0.0702613	0.999786	0.279672	0.978966	0.233267	0.999918	0.139525	0.820147	-0.159461	0.807013	0.268777	0.708331	0.478592	0.479286	0.444483	0.327897	-0.550896	0.265429	-0.128562	0.822491	0.0211971	0.977011
16033	AT5G12870	ATMYB46	0.273798	1	0.322967	0.999786	-0.402264	0.963065	0.279237	0.999918	0.616648	0.21125	0.812014	0.125352	-0.15375	0.863341	0.778445	0.172794	0.573332	0.218512	0.241072	0.712419	0.321449	0.521858	0.697899	0.140462
7525	AT2G40380	PRA1.B2	0.273692	1	0.159201	0.999786	0.0402139	0.992112	0.0679693	0.999918	-0.357643	0.0484557	-0.226382	0.271392	-0.147701	0.575124	-0.00452822	0.990449	-0.064243	0.764895	0.20276	0.291514	0.0979301	0.639902	0.0601481	0.798849
18534	AT5G53290	CRF3	0.27362	1	0.329888	0.852477	-0.144316	0.979669	-0.0999814	0.999918	-0.235995	0.400311	-0.318958	0.258797	-0.105849	0.793503	-0.0350185	0.936811	-0.0923034	0.750314	-0.196398	0.486224	-0.216524	0.390339	0.00419043	0.990943
3307	AT1G55050	AT1G55050	0.27354	1	-0.339084	0.999786	0.55137	0.925297	-0.290172	0.999918	-0.102331	0.907464	-0.311134	0.684661	0.258917	0.805356	-0.908671	0.216294	0.0612746	0.938515	-0.860858	0.161171	0.246695	0.723833	-0.34622	0.580449
17074	AT5G26080	AT5G26080	0.273331	1	0.085471	0.999786	0.283419	0.984031	-0.0239686	0.999918	-0.669227	0.283913	-1.82277	0.00220797	-0.898034	0.239815	-1.71421	0.0187793	-0.444586	0.454813	-0.57741	0.31143	-0.692231	0.215361	-0.780228	0.166264
7129	AT2G35880	AT2G35880	0.273166	1	0.282091	0.762209	0.484489	0.0453484	0.284114	0.776334	0.297835	0.116922	0.133256	0.570155	-0.0713466	0.82632	0.269647	0.235475	0.793958	5.24e-07	0.559626	0.000911102	0.322561	0.0802001	0.273711	0.163467
8366	AT3G02980	MCC1	0.273019	1	0.280194	0.999786	0.0334667	0.993969	-0.318915	0.999918	-0.273213	0.5571	0.156887	0.784335	0.293898	0.605779	-0.556135	0.280595	0.023999	0.960402	0.0958751	0.860275	0.283281	0.481098	-0.208141	0.644923
10018	AT3G22620	AT3G22620	0.272726	1	0.112375	0.999786	0.501994	0.74517	0.301091	0.999918	1.15667	0.000212622	0.742554	0.0299455	0.157872	0.781238	0.429693	0.31148	0.980968	0.0015032	0.914085	0.00448476	0.300464	0.445085	0.536754	0.133662
4171	AT1G68810	AT1G68810	0.272669	1	-0.522055	0.285805	0.0203152	0.994704	0.159323	0.999918	-0.0607025	0.853311	-0.0844453	0.805649	-0.281209	0.380598	0.14216	0.694677	0.185298	0.466975	-0.249221	0.34666	-0.110833	0.71152	-0.174053	0.53329
12089	AT4G00110	GAE3	0.272604	1	0.00828439	0.999786	0.161017	0.963606	0.0334576	0.999918	0.0932816	0.736327	-0.197862	0.427958	0.0337927	0.937647	0.180065	0.553453	0.0307933	0.911632	0.275533	0.190404	0.266886	0.196921	0.136059	0.585258
15698	AT5G08260	scpl35	0.272207	1	0.0378447	0.999786	-0.210514	0.966453	-0.00698167	0.999918	-0.669548	0.00841277	-1.18837	2.48e-06	-0.629064	0.0380366	-1.2849	9.42e-07	-0.48131	0.0575032	-1.3054	7.61e-08	-0.815878	0.00129517	-1.28599	5.58e-08
5596	AT2G14900	AT2G14900	0.271895	1	0.38592	0.974014	0.950383	0.00907083	0.0118278	0.999918	0.0809182	0.85592	0.555776	0.101573	0.454231	0.266311	0.207259	0.688202	0.668709	0.0231454	1.16081	3.26e-05	1.05328	0.000167675	0.355318	0.318845
13739	AT4G24320	AT4G24320	0.27187	1	-0.383446	0.999786	-0.556737	0.855924	-0.160542	0.999918	0.297551	0.642862	-0.423441	0.492191	0.211737	0.785758	-0.736955	0.2363	0.24019	0.690873	-0.12605	0.842116	0.00300173	0.996848	-0.103031	0.863763
7739	AT2G42840	PDF1	0.271583	1	0.568704	0.0473639	0.866986	2.02e-05	0.238616	0.999918	-0.00636484	0.985372	-0.187945	0.44658	0.0143543	0.97525	-0.0263987	0.943806	0.48884	0.0102824	0.618224	0.00111397	0.681858	0.000306224	0.0755496	0.788501
13745	AT4G24390	AT4G24390	0.271234	1	-0.115839	0.999786	0.11325	0.979669	0.0679862	0.999918	0.109991	0.624981	-0.0489226	0.855541	0.00681713	0.987714	-0.103456	0.736593	0.299745	0.0836247	0.0262215	0.915837	0.283914	0.100559	0.146812	0.486118
12876	AT4G13860	AT4G13860	0.270629	1	-0.120613	0.999786	-0.0452116	0.993969	-0.30487	0.999918	0.146181	0.831924	-0.0422932	0.962635	-0.823597	0.186918	-0.348453	0.625612	0.129301	0.836404	-0.00115955	0.999271	-0.282744	0.63792	-0.349676	0.540006
14337	AT4G31510	AT4G31510	0.270599	1	0.170777	0.999786	0.170033	0.983306	0.107256	0.999918	0.74842	0.00529457	0.378808	0.247742	0.478132	0.157983	0.299044	0.460958	0.463065	0.0954624	0.23492	0.491283	0.582392	0.035527	0.28376	0.39795
1606	AT1G19840	AT1G19840	0.270454	1	0.557328	0.999786	-0.264473	0.985636	0.529274	0.999918	-0.131726	0.869027	-0.234805	0.770011	-0.550099	0.449999	0.154413	0.878398	-0.269338	0.69544	-0.118839	0.874266	-0.434215	0.406457	-0.174098	0.81564
10599	AT3G44320	NIT3	0.270421	1	0.284449	0.922544	-0.0422042	0.993074	-0.163457	0.999918	-0.609535	0.00335544	-0.512274	0.0200361	-0.288996	0.29794	-0.206958	0.492407	-0.450307	0.0300434	-0.206307	0.412007	-0.297157	0.202043	-0.196178	0.442948
2854	AT1G48690	AT1G48690	0.270271	1	-0.282888	0.999786	0.353426	0.963065	0.234699	0.999918	0.7585	0.0582492	0.898796	0.0293334	0.506116	0.368954	0.556114	0.315372	0.343374	0.432627	0.353716	0.461965	0.5217	0.237863	0.395679	0.41718
3462	AT1G58037	AT1G58037	0.270252	1	0.25606	0.999786	-0.0125225	0.997546	-0.123874	0.999918	0.415737	0.499426	0.0330213	0.972922	0.575296	0.379812	0.190449	0.819971	-1.00571	0.0935883	-0.201385	0.77156	-0.531998	0.352703	0.00577278	0.993725
10210	AT3G25290	AT3G25290	0.270185	1	0.042345	0.999786	0.0546961	0.991894	0.0178804	0.999918	-0.0689884	0.795682	-0.0255879	0.938254	0.195023	0.462961	0.00868332	0.98291	-0.208821	0.315385	0.219092	0.294082	0.286552	0.126577	0.429149	0.0126041
5275	AT2G01940	ATIDD15	0.270001	1	0.101357	0.999786	0.0486835	0.993074	0.200682	0.999918	0.18423	0.568343	0.180142	0.611512	-0.000486918	0.99954	0.435754	0.217408	0.114293	0.715843	-0.245662	0.439994	-0.0943634	0.786212	0.234822	0.477943
5031	AT1G79075	AT1G79075	0.269898	1	0.184587	0.999786	-0.0441667	0.995132	-0.266706	0.999918	0.0074151	0.99306	-0.537826	0.396675	-0.771799	0.256829	-0.873554	0.17198	-0.803877	0.125653	-0.877041	0.113626	-0.431332	0.489636	-0.445429	0.475093
12731	AT4G11900	AT4G11900	0.26974	1	0.0783203	0.999786	0.0679308	0.991894	0.107501	0.999918	-0.711703	0.0184995	-0.0317459	0.949335	0.16928	0.696269	-0.173757	0.678191	-0.571041	0.0521249	-0.47274	0.115336	-0.0473293	0.899515	-0.251168	0.406472
10766	AT3G47220	PLC9	0.269693	1	-0.598717	0.999786	-0.606644	0.966453	0.473098	0.999918	0.125888	0.923722	0.80154	0.389773	0.218257	0.876425	1.51944	0.0855561	-0.103786	0.932868	0.695994	0.442884	-0.734169	0.399094	0.6103	0.51589
9620	AT3G17715	AT3G17715	0.269575	1	-0.304092	0.999786	0.23743	0.963065	0.0522788	0.999918	0.457059	0.104091	0.00890869	0.985975	0.268762	0.508996	-0.00220826	0.997249	0.499585	0.0561274	-0.0476867	0.900976	0.388046	0.17168	0.369776	0.206375
1083	AT1G13620	RGF2	0.269523	1	-0.0892101	0.999786	0.0593834	0.993955	-0.876133	0.835063	0.823552	0.152465	0.146186	0.868944	0.105625	0.930624	-0.385467	0.681235	-0.146166	0.846168	-0.256754	0.736718	0.0106118	0.990311	-0.853194	0.166214
4149	AT1G68560	ATXYL1	0.269244	0.708781	0.465038	0.00160648	0.587967	2.23e-06	0.438075	0.00252335	0.0352671	0.845482	0.128665	0.406653	0.241709	0.100033	0.144292	0.392345	0.410695	0.000450489	0.648588	9.59e-09	0.782901	1.78e-12	0.693688	7.31e-10
17413	AT5G38550	AT5G38550	0.269168	1	-0.209822	0.999786	-0.333699	0.981707	0.0631386	0.999918	-0.485544	0.464196	-0.193915	0.80121	-0.0842555	0.938155	-0.444755	0.567979	-0.680481	0.244201	0.0592935	0.935345	-0.636758	0.265851	-0.211781	0.764333
10940	AT3G49360	PGL2	0.26903	1	-0.236496	0.999786	-0.0765509	0.990722	-0.240491	0.999918	0.11289	0.6936	-0.361655	0.131483	-0.0119736	0.982423	-0.367881	0.186582	-0.134842	0.599844	-0.254732	0.290964	-0.251373	0.301789	-0.498212	0.0217704
13343	AT4G19090	AT4G19090	0.268883	1	0.119243	0.999786	0.0801625	0.991894	-0.0280768	0.999918	0.090768	0.832474	0.253159	0.487247	0.204748	0.645724	0.110624	0.828017	0.333227	0.287504	0.334366	0.287267	0.249052	0.409848	0.224996	0.491163
5810	AT2G18350	HB24	0.268723	1	0.227834	0.999786	0.159574	0.98256	0.133501	0.999918	0.549681	0.0351208	0.180215	0.616141	0.109966	0.820398	0.202717	0.637667	0.65413	0.00711699	0.0460019	0.905442	0.363588	0.182222	0.186357	0.579595
4062	AT1G67510	AT1G67510	0.268653	1	0.104422	0.999786	-0.0253265	0.993955	0.158693	0.999918	-0.157951	0.611744	-0.213175	0.49566	0.0917017	0.835489	0.0217925	0.963344	-0.205473	0.450519	0.104867	0.73996	0.213067	0.424706	0.173509	0.542289
15704	AT5G08310	AT5G08310	0.268596	1	0.500812	0.999786	-0.37881	0.963606	-0.116719	0.999918	-0.129573	0.845482	0.562155	0.322195	0.232129	0.769807	0.398961	0.509755	-0.144742	0.807998	0.469299	0.397129	0.0503337	0.937527	0.1898	0.735224
1338	AT1G16550	AT1G16550	0.268443	1	0.0162533	0.999786	-0.161367	0.987255	-0.00353203	0.999918	-0.243014	0.527136	-0.386273	0.27634	0.0267043	0.969307	-0.210142	0.6832	-0.293042	0.392546	-0.195823	0.59376	-0.168203	0.655148	-0.106739	0.802568
11584	AT3G57170	AT3G57170	0.268083	1	0.134678	0.999786	-0.109921	0.986123	-0.105702	0.999918	0.266941	0.201997	0.120069	0.640816	-0.0247574	0.951413	0.0372664	0.916937	0.146519	0.491335	-0.0846916	0.738468	0.191367	0.36839	0.0440866	0.873966
2822	AT1G48330	AT1G48330	0.268055	1	0.109045	0.999786	0.332779	0.920641	-0.0395421	0.999918	0.321408	0.367648	-0.225197	0.589641	-0.0352013	0.959955	-0.33772	0.480674	0.334032	0.302847	-0.308113	0.4051	0.482419	0.142931	0.142368	0.747894
683	AT1G08980	ATAMI1	0.267571	1	-0.0207283	0.999786	-0.0731013	0.990107	0.185649	0.999918	0.525359	0.00662161	0.0302784	0.929349	0.518791	0.0151893	-0.0120715	0.976899	0.436937	0.0222948	0.0159751	0.955266	0.748565	4.4e-05	0.173955	0.472632
12415	AT4G04450	WRKY42	0.267229	1	0.388295	0.999786	0.0145646	0.996789	0.300003	0.999918	-2.11306	1.59e-08	-0.586009	0.154595	-0.318175	0.547471	-0.378755	0.448786	-1.41077	6.55e-05	-0.610212	0.10971	-0.82933	0.0165708	-0.336805	0.404945
15221	AT5G02540	AT5G02540	0.267215	1	2.03241	0.0575959	3.3447	6.38e-06	0.264564	0.999918	-0.290292	0.770266	0.712384	0.42261	-0.0816638	0.958616	0.457509	0.677849	1.62911	0.0177763	5.21913	1.56e-13	3.05005	6.27e-06	-0.269143	0.787414
8084	AT2G46870	NGA1	0.266836	1	0.15629	0.999786	0.300532	0.746178	0.336231	0.778394	-0.581444	0.0135844	-0.587567	0.00898548	-0.237202	0.430373	-0.451843	0.110859	-0.146245	0.578193	-0.308497	0.187155	-0.104196	0.69475	-0.314285	0.194559
1251	AT1G15460	ATBOR4	0.266341	1	0.0728492	0.999786	0.719376	0.467121	0.616284	0.752374	1.5128	8.46e-06	0.941348	0.01278	0.868171	0.0567946	0.763142	0.0994796	1.43137	2e-05	0.946551	0.00911746	0.925061	0.0141318	0.916893	0.0146354
10967	AT3G49690	RAX3	0.266303	1	0.13021	0.999786	0.271326	0.983437	0.233849	0.999918	0.569173	0.272935	0.429192	0.44445	-0.146721	0.873953	-0.124467	0.883031	0.494969	0.315648	0.117331	0.856523	0.725436	0.111669	0.222584	0.703206
8494	AT3G04570	AHL19	0.266162	1	-0.0171846	0.999786	-0.0998908	0.986123	0.121578	0.999918	-0.260827	0.234223	-0.134856	0.603596	-0.316899	0.188762	0.00207229	0.996518	-0.239564	0.243796	0.115853	0.626157	-0.249638	0.204512	-0.129823	0.577728
9167	AT3G12610	DRT100	0.266142	1	0.413995	0.392865	0.281173	0.806105	0.416503	0.336699	-0.352091	0.0991967	-0.166417	0.516148	-0.292998	0.247217	0.0200273	0.958876	-0.096625	0.68855	0.655099	0.000501968	0.149593	0.542427	-0.0380576	0.901054
16483	AT5G18245	AT5G18245	0.266091	1	0.0532043	0.999786	-0.054753	0.993074	-0.113535	0.999918	-0.205262	0.541885	0.323855	0.288151	0.0752413	0.880753	-0.0453354	0.930474	0.256335	0.372053	0.246472	0.418812	0.0071214	0.985906	-0.269051	0.389947
730	AT1G09486	AT1G09486	0.265772	1	0.661973	0.931316	0.0355764	0.995776	0.21072	0.999918	-0.122693	0.866576	0.0938346	0.915411	-0.247613	0.778296	0.0994172	0.91811	-0.475361	0.41423	-0.0575144	0.938921	-0.397587	0.48536	-0.492124	0.413435
4411	AT1G71865	AT1G71865	0.265699	1	-0.0997479	0.999786	0.372981	0.791297	0.127305	0.999918	0.162525	0.632883	-0.227793	0.503696	-0.19317	0.657973	-0.319323	0.406972	0.410016	0.123599	-0.174243	0.599096	0.255274	0.40131	-0.126606	0.729312
4883	AT1G77310	AT1G77310	0.2656	1	-0.200926	0.999786	-0.0872757	0.990107	0.0248877	0.999918	-0.161152	0.626794	-0.116712	0.740384	-0.12773	0.771939	0.0109291	0.984109	-0.0230347	0.947449	-0.316352	0.248958	-0.0692342	0.83449	0.207105	0.480131
6202	AT2G23620	ATMES1	0.265138	1	0.0858667	0.999786	-0.198576	0.989915	0.212524	0.999918	-0.255759	0.675074	-0.188867	0.76509	-0.24407	0.745324	-0.173499	0.833585	-0.299232	0.581595	0.360861	0.468175	-0.524964	0.269623	-0.705422	0.156903
5254	AT2G01710	AT2G01710	0.265113	1	-0.148948	0.999786	0.0292416	0.993074	-0.00143028	0.999918	0.369337	0.0263535	0.232981	0.220905	0.15825	0.518402	0.182636	0.424902	0.389838	0.0136142	0.0668588	0.764311	0.047869	0.8291	0.100594	0.629343
9248	AT3G13438	SADHU7-1	0.26486	1	0.572851	0.541226	0.365414	0.885747	0.135251	0.999918	-0.570794	0.0901397	-0.886436	0.00905577	-0.364324	0.43327	-0.748944	0.0515902	-0.4359	0.182864	-0.756629	0.020349	-0.312963	0.391084	-0.468939	0.169002
9118	AT3G12040	AT3G12040	0.264753	1	0.216804	0.999786	-0.184921	0.989915	0.121672	0.999918	0.239448	0.655356	0.974874	0.0171479	0.364459	0.529215	0.311643	0.601595	0.347159	0.444221	0.742957	0.0730876	0.271787	0.550416	0.313395	0.485114
14045	AT4G27990	YLMG1-2	0.264691	1	0.0678989	0.999786	0.0761375	0.990107	0.0645638	0.999918	0.0750136	0.771784	0.030277	0.923929	0.179999	0.499408	0.12146	0.682856	0.391192	0.0315623	0.371463	0.047688	0.437057	0.0139391	0.194891	0.363968
16468	AT5G18070	DRT101	0.264585	1	0.0844769	0.999786	-0.117981	0.989099	0.0774222	0.999918	-0.40894	0.110779	-0.262779	0.357879	-0.311479	0.32264	-0.0523525	0.90871	-0.0932138	0.748112	-0.101248	0.74263	-0.167647	0.54349	0.113927	0.717748
3103	AT1G52330	AT1G52330	0.264484	1	-0.00253803	0.999786	-0.151511	0.989915	0.38629	0.999918	0.146189	0.743269	0.237706	0.59021	-0.512247	0.260609	0.211816	0.703986	-0.330705	0.387486	-0.137439	0.761499	-0.133519	0.736636	0.140242	0.749444
1106	AT1G13910	AT1G13910	0.264446	1	-0.0817092	0.999786	0.0167455	0.995852	-0.167908	0.999918	-0.200461	0.575798	-0.287962	0.427368	0.10798	0.837809	-0.442693	0.260595	-0.264497	0.400096	-0.350082	0.278349	0.155831	0.64308	-0.564954	0.0543348
13163	AT4G16892	AT4G16892	0.264377	1	0.070558	0.999786	-0.27288	0.986962	-0.0562237	0.999918	1.32365	0.00739404	0.912828	0.0918358	0.371135	0.639032	0.156609	0.880061	1.35093	0.00435043	0.499511	0.401557	0.690955	0.158592	-1.20854	0.0531936
10163	AT3G24515	UBC37	0.26427	1	0.258863	0.999786	-0.0375424	0.993133	0.0132076	0.999918	0.132661	0.731097	0.276022	0.440032	0.144942	0.760505	0.108671	0.82062	0.122236	0.727813	0.108897	0.779777	0.229661	0.462783	0.0915418	0.809777
18136	AT5G48040	AT5G48040	0.264188	1	-0.250548	0.999786	-0.289214	0.851841	0.0730013	0.999918	0.492565	0.0314508	0.422824	0.0785306	-0.122892	0.764196	0.223218	0.514853	0.635393	0.00243256	0.0992778	0.740189	-0.0146375	0.965295	0.423202	0.0621647
6459	AT2G27130	AT2G27130	0.263822	1	-0.122378	0.999786	-0.0170127	0.995852	0.300505	0.999918	-0.230296	0.562733	-0.559509	0.105903	-0.30857	0.514874	-0.103307	0.859065	-0.618808	0.0600259	-0.40544	0.22861	-0.345214	0.304848	-0.165873	0.682482
15610	AT5G07110	PRA1.B6	0.263795	1	-0.0674375	0.999786	0.165017	0.963065	0.00285657	0.999918	-0.464606	0.0307727	-0.256764	0.270364	-0.0753301	0.83926	-0.138212	0.67286	-0.220589	0.320648	0.139471	0.555853	-0.255293	0.224605	-0.0582382	0.837096
18261	AT5G49560	AT5G49560	0.263749	1	0.0562526	0.999786	-0.525205	0.826771	0.105876	0.999918	-0.361821	0.417845	-0.856704	0.0406216	-0.534975	0.335383	-0.594308	0.223831	-0.455712	0.252805	-0.547658	0.189619	-0.244157	0.609271	-0.65518	0.0940723
9750	AT3G19250	AT3G19250	0.263667	1	-0.011187	0.999786	-0.182427	0.988611	-0.0732764	0.999918	-0.2266	0.62241	-0.157891	0.779591	-0.395526	0.493325	-0.173704	0.756155	-0.855777	0.02554	-0.00491883	0.993262	-0.0255711	0.960056	0.00609803	0.990435
7905	AT2G44830	AT2G44830	0.263657	1	-0.260545	0.705412	-0.407848	0.0465805	-0.230396	0.78484	-0.151633	0.421019	-0.0844664	0.70097	-0.345077	0.0617994	-0.281979	0.134794	-0.046268	0.817395	-0.150664	0.407666	-0.588058	2.28e-05	-0.217856	0.169202
18068	AT5G47360	AT5G47360	0.263606	1	-0.218089	0.999786	-0.0439946	0.993074	0.00482949	0.999918	-0.112527	0.781457	-0.686254	0.0252921	-0.373793	0.346401	-0.471399	0.231037	-0.101205	0.7853	-0.399299	0.185887	-0.263692	0.38499	-0.233087	0.48037
3235	AT1G54040	TASTY	0.263497	1	-0.148746	0.999786	0.758556	0.77222	0.568898	0.999918	-0.130185	0.877384	-1.11649	0.0796391	-0.0243902	0.985298	-0.372378	0.643502	0.464557	0.457209	-0.698744	0.265267	-0.0712517	0.928194	0.328064	0.603361
3319	AT1G55190	PRA1.F2	0.263489	1	0.0206131	0.999786	0.11401	0.979669	-0.016175	0.999918	0.421873	0.0167389	0.0272416	0.929978	0.278633	0.219974	0.247079	0.310806	0.380428	0.027172	0.275686	0.137785	0.390796	0.0184436	0.231126	0.240059
10392	AT3G27520	AT3G27520	0.262999	1	0.0971787	0.999786	0.0750375	0.991894	-0.171192	0.999918	-0.0948664	0.776489	-0.0591022	0.882404	0.0588107	0.908539	-0.539937	0.0707032	-0.287355	0.275478	-0.185828	0.541327	-0.183396	0.528951	-0.198695	0.477554
10848	AT3G48180	AT3G48180	0.262749	1	-0.273472	0.999786	-0.168738	0.991894	0.602665	0.983265	0.646875	0.237092	0.363845	0.553234	0.196503	0.843865	0.230891	0.789898	0.312442	0.597954	0.407483	0.454207	0.713774	0.142194	0.644354	0.194269
4021	AT1G67035	AT1G67035	0.262699	1	-0.294264	0.999786	0.196954	0.990107	0.284856	0.999918	-0.730712	0.204199	-0.498933	0.357211	0.158226	0.862691	-0.460304	0.550531	-0.599774	0.26664	-0.580029	0.230567	0.183954	0.751108	0.0355125	0.958934
1631	AT1G20160	ATSBT5.2	0.262472	1	0.110058	0.999786	0.490754	0.363532	0.341995	0.960919	0.909458	0.000224593	0.931692	0.000127053	0.187312	0.645674	0.602831	0.0365864	1.11536	1.57e-06	0.97203	3.17e-05	0.299954	0.279585	0.452304	0.0875064
12835	AT4G13330	AT4G13330	0.2624	1	0.721052	0.392865	0.058113	0.993074	-0.208288	0.999918	0.974007	0.00096289	1.4683	1.05e-06	0.860405	0.0075436	0.839805	0.00411753	0.78255	0.00946101	1.22081	5.19e-05	0.821393	0.00226082	0.879338	0.00037592
9517	AT3G16410	NSP4	0.262216	1	0.213331	0.999786	0.112364	0.990722	-0.0498216	0.999918	-0.0519986	0.910725	0.0149322	0.979261	0.219639	0.653513	0.355541	0.392558	-0.0821061	0.839551	0.403648	0.247799	0.400862	0.249823	0.573677	0.0809265
10883	AT3G48570	AT3G48570	0.262176	1	-0.0721391	0.999786	0.199347	0.956933	-0.167068	0.999918	-0.0157982	0.962367	-0.270417	0.29017	-0.380506	0.17328	-0.35411	0.206077	-0.213581	0.359799	-0.0745266	0.797176	-0.00377764	0.990967	-0.352021	0.117599
3326	AT1G55265	AT1G55265	0.262039	1	-0.0619738	0.999786	0.0724389	0.991894	-0.218436	0.999918	-0.360794	0.252529	-0.913466	0.000902098	-0.5967	0.0674664	-0.252527	0.531052	-0.642037	0.019884	-0.533048	0.0576271	-0.465092	0.0996322	-0.346636	0.25638
8764	AT3G07460	AT3G07460	0.261895	0.894094	0.099979	0.999786	0.0138026	0.993955	0.237205	0.565546	0.0822845	0.626895	0.0696768	0.710068	0.11703	0.549618	0.0846749	0.687785	0.0850762	0.576527	0.0691595	0.690673	0.111529	0.474142	0.048004	0.796668
17434	AT5G38890	AT5G38890	0.261829	1	-0.374261	0.908105	-0.0295662	0.993955	-0.081268	0.999918	-0.0998495	0.784805	-0.291856	0.379188	0.047507	0.935147	-0.10567	0.805705	-0.178971	0.558138	-0.254442	0.420683	-0.175404	0.598381	-0.180432	0.556538
16261	AT5G15580	LNG1	0.261759	1	0.300803	0.449726	0.401106	0.0486777	0.194505	0.999918	0.127081	0.490667	0.0459767	0.845653	0.0764407	0.770424	0.399454	0.0174174	0.49457	0.000325797	0.588448	1.83e-05	0.302749	0.0446915	0.533304	0.000154944
17895	AT5G45010	ATDSS1(V)	0.261755	1	0.0372857	0.999786	0.0614561	0.990107	0.00420294	0.999918	-0.121258	0.569106	-0.220249	0.275011	-0.468969	0.0130201	-0.276709	0.199648	-0.238278	0.176222	-0.119813	0.571984	-0.422939	0.00998911	-0.341645	0.049267
3323	AT1G55240	AT1G55240	0.261562	1	0.0971454	0.999786	-0.262448	0.989915	-0.0281819	0.999918	0.434325	0.485268	0.401161	0.55425	0.799024	0.200292	0.614602	0.345651	-0.00921163	0.989919	0.078037	0.918858	0.511894	0.373818	0.766207	0.147865
14058	AT4G28150	AT4G28150	0.261487	1	-0.51334	0.999786	0.24943	0.989099	0.355638	0.999918	1.48521	0.000859601	1.61087	0.000332018	0.71806	0.244445	0.942223	0.173811	1.49088	0.000585107	0.933987	0.056816	0.702335	0.155993	1.70624	0.00039088
2400	AT1G31710	AT1G31710	0.261409	1	-0.444213	0.144537	-0.0629565	0.990107	0.00774821	0.999918	-0.244925	0.214409	-0.351537	0.059982	-0.135931	0.620329	0.163732	0.501403	-0.188216	0.320863	-0.123902	0.565104	-0.422993	0.013936	-0.165592	0.413293
11005	AT3G50130	AT3G50130	0.261373	1	0.287198	0.999786	-0.112426	0.991894	-0.393097	0.999918	-0.342479	0.499568	0.673448	0.11543	0.394476	0.468655	0.24451	0.694677	-0.259645	0.586091	0.437454	0.327469	-0.136622	0.788801	0.0524938	0.92872
9717	AT3G18830	ATPLT5	0.261244	1	0.0378885	0.999786	-0.0195848	0.995776	-0.0840921	0.999918	-0.403421	0.139969	-0.063521	0.870269	0.302684	0.355784	0.182494	0.629325	-0.133493	0.653485	0.0220213	0.95172	0.219282	0.456497	0.0587639	0.873233
8101	AT2G47070	SPL1	0.261223	0.53212	0.0603744	0.999786	-0.0474386	0.990107	-0.0662459	0.999918	0.0316448	0.848831	0.00739576	0.972902	-0.261891	0.0458587	-0.00652153	0.979291	0.356252	0.000902771	0.125391	0.347794	-0.0918334	0.508659	0.128444	0.337836
8170	AT2G47930	AGP26	0.261091	1	0.331934	0.73071	0.221509	0.917794	-0.189175	0.999918	-0.174456	0.496448	-0.4321	0.0547513	-0.1014	0.783083	-0.19551	0.541572	0.267817	0.212552	0.173729	0.482319	0.0989876	0.713639	-0.0483472	0.877245
2227	AT1G29390	COR314-TM2	0.26106	1	0.21198	0.999786	0.37277	0.590945	0.417568	0.45286	-0.00369186	0.992113	-0.411536	0.0812246	-0.316083	0.256793	-0.274917	0.338514	0.148236	0.550206	-0.145096	0.596554	0.288102	0.229086	-0.250246	0.320692
371	AT1G05400	AT1G05400	0.260942	1	-1.00557	0.73071	-0.450324	0.966453	-1.01311	0.816972	0.615279	0.384274	-0.238903	0.780544	-0.130289	0.914908	0.574882	0.503385	-0.351003	0.660967	-0.186087	0.81095	-0.3856	0.575165	1.0448	0.0615206
5149	AT1G80440	AT1G80440	0.260939	1	-0.808311	0.589513	-0.104003	0.993074	-0.0975036	0.999918	0.990487	0.0292314	1.75819	3.07e-05	1.66555	0.000198696	1.62079	0.000403342	0.762195	0.0891689	1.77745	1.87e-05	1.67354	7.25e-05	1.00879	0.0284101
16707	AT5G20820	AT5G20820	0.260835	1	0.0446869	0.999786	0.29348	0.981116	0.278465	0.999918	0.635621	0.161556	0.532864	0.316548	-0.201751	0.825179	0.295204	0.737285	0.962445	0.0145802	0.744063	0.105006	0.449413	0.377364	0.403637	0.505981
5813	AT2G18380	GATA20	0.260816	1	-0.016229	0.999786	0.215439	0.978481	0.349326	0.999918	-0.115866	0.809228	-0.0655648	0.90778	0.222305	0.689428	-0.0763053	0.91729	-0.089186	0.839386	0.0839656	0.855994	0.221682	0.551643	0.19233	0.663127
18987	AT5G58960	GIL1	0.260568	1	0.117236	0.999786	-0.0598939	0.991894	0.187066	0.999918	0.185124	0.416747	0.0772566	0.787074	0.0271936	0.94798	-0.0795044	0.811541	0.228147	0.258534	0.0691127	0.795412	0.058903	0.821796	0.0610338	0.827234
15811	AT5G09960	AT5G09960	0.260566	1	0.0510547	0.999786	0.188192	0.960281	-0.04853	0.999918	0.107803	0.681881	-0.0986182	0.731252	-0.157244	0.62179	-0.410567	0.103941	0.238359	0.257702	-0.0658365	0.81153	-0.00502171	0.987333	-0.410267	0.0524864
7079	AT2G35310	AT2G35310	0.260396	1	-0.218439	0.999786	0.119239	0.991894	-0.0860334	0.999918	-0.31353	0.587155	-0.563027	0.308101	-0.11807	0.899929	-0.222317	0.743918	-0.407931	0.426577	-0.530658	0.293868	-0.325502	0.532033	-0.610824	0.147064
16151	AT5G14200	IMD1	0.260245	1	-1.08172	0.490679	-0.406667	0.976357	-0.713891	0.988461	-0.779057	0.213245	-1.47959	0.00923088	-1.47863	0.0159622	-1.61341	0.00573275	-0.62358	0.295405	-1.80398	0.000897094	-1.87026	0.000628694	-1.94281	0.000278953
8256	AT3G01750	AT3G01750	0.260073	1	0.62525	0.346458	0.540633	0.425257	0.411742	0.931016	-0.313366	0.396582	-0.675848	0.0428898	-0.253082	0.592901	0.0391808	0.948504	-0.370523	0.266062	0.0236935	0.95578	0.174055	0.632426	0.638457	0.0317531
3228	AT1G53860	AT1G53860	0.260055	1	-0.195005	0.999786	-0.152894	0.991894	-0.205631	0.999918	0.116051	0.862317	-0.113592	0.883627	0.122142	0.895936	-0.429243	0.560221	0.0848249	0.892515	-0.588987	0.294167	-0.816632	0.100452	-1.08527	0.0277962
18648	AT5G54850	AT5G54850	0.259867	1	0.313072	0.984548	0.111647	0.990107	0.205316	0.999918	-0.301633	0.329316	-0.0815082	0.84669	-0.128659	0.789308	0.174156	0.701478	-0.172676	0.573423	0.0283545	0.940688	-0.367401	0.187184	0.00121244	0.997627
13773	AT4G24730	AT4G24730	0.259847	1	-0.134782	0.999786	-0.0955944	0.98781	0.0782946	0.999918	0.45783	0.00996496	-0.173414	0.450809	-0.192641	0.48691	-0.0186588	0.963192	0.461927	0.00692995	-0.110812	0.624661	0.147857	0.46765	0.0375451	0.893977
19035	AT5G59590	UGT76E2	0.259816	1	-0.124862	0.999786	0.158275	0.982136	0.107757	0.999918	0.454011	0.080398	0.0334128	0.938121	-0.0254245	0.964808	0.475645	0.158337	0.694327	0.00251685	0.241339	0.39517	0.075618	0.819481	0.337777	0.258327
19089	AT5G60280	AT5G60280	0.25974	1	0.0462155	0.999786	0.0700904	0.993133	-0.0442799	0.999918	0.221371	0.733164	0.579165	0.264626	0.920214	0.0986197	0.420987	0.560621	-0.0145667	0.982731	0.115257	0.858561	0.102173	0.881341	0.0834724	0.906744
2273	AT1G29960	AT1G29960	0.259723	1	0.0917816	0.999786	0.0180983	0.995852	-0.0109311	0.999918	-0.193246	0.671832	-0.227697	0.635573	-0.0149729	0.985793	-0.0297047	0.968304	-0.157119	0.710155	-0.105548	0.825894	-0.0106045	0.984154	0.031378	0.953131
9884	AT3G20810	JMJD5	0.259716	1	0.469079	0.973272	0.419131	0.912467	0.55519	0.871286	0.0640459	0.907937	-0.258208	0.611427	1.00994	0.0128457	-0.846466	0.0508872	-0.132547	0.779003	-0.712274	0.0739443	1.47164	3.7e-05	1.02096	0.00608362
3127	AT1G52630	AT1G52630	0.259644	1	0.0819861	0.999786	-0.130708	0.98256	-0.00169856	0.999918	-0.118074	0.691672	-0.415841	0.0927877	-0.271291	0.371563	0.00150556	0.99756	-0.0719927	0.801707	-0.462295	0.0402534	-0.298271	0.181858	0.0267837	0.935786
10151	AT3G24360	AT3G24360	0.259528	1	-0.296764	0.999786	0.062099	0.993133	0.28189	0.999918	0.129674	0.814135	-0.330343	0.492118	-0.0618974	0.94206	-0.0443425	0.95698	0.286056	0.513724	-0.229856	0.62349	0.379401	0.368363	0.449728	0.310761
16882	AT5G23550	AT5G23550	0.259495	1	-0.0673706	0.999786	0.0967287	0.989915	0.0692395	0.999918	0.229749	0.297331	0.0375608	0.9086	0.169178	0.572393	0.0183434	0.962961	0.23119	0.25637	0.179789	0.429792	0.151111	0.503659	-0.0144815	0.960835
10674	AT3G45680	AT3G45680	0.259488	1	-0.34031	0.999786	0.635004	0.919926	-0.320238	0.999918	0.0300745	0.975766	-0.181524	0.842448	0.304844	0.765508	-0.0984685	0.926482	-0.236291	0.753292	-0.292316	0.707866	0.459331	0.521175	0.0644408	0.942364
10424	AT3G27990	AT3G27990	0.259448	1	0.0715549	0.999786	-0.015161	0.994688	-0.174962	0.999918	0.417014	0.0141087	0.3577	0.0468551	0.0278943	0.941765	-0.0132875	0.971495	0.570376	0.000233566	0.230191	0.216855	0.390649	0.013356	0.183222	0.332529
18160	AT5G48370	AT5G48370	0.259257	1	0.260348	0.999786	0.0941549	0.990107	-0.0342649	0.999918	-0.686207	0.00568742	-0.114044	0.755172	0.100605	0.821701	-0.0490922	0.916536	-0.0703953	0.821377	0.0206944	0.954034	0.192155	0.500181	0.110214	0.738546
3026	AT1G51380	AT1G51380	0.259225	1	0.567473	0.456663	-0.23626	0.963065	-0.179785	0.999918	-0.235872	0.501288	0.723237	0.0126797	-0.00185722	0.997999	-0.0850469	0.846771	-0.195775	0.549319	0.47288	0.117598	0.0654686	0.852308	0.252004	0.340712
13997	AT4G27440	PORB	0.259068	1	0.269747	0.99782	-0.158484	0.979669	0.177497	0.999918	0.105028	0.739677	-0.827202	0.000218935	0.194811	0.576205	-0.493527	0.0639639	0.394286	0.0931901	-1.1191	1.6e-07	-0.295353	0.264678	-0.740081	0.00105294
6979	AT2G34010	AT2G34010	0.259044	1	-0.662178	0.703357	-0.437068	0.881715	-0.419142	0.999918	-0.1471	0.803529	-0.294429	0.566701	-0.650238	0.180381	-0.129739	0.842271	-0.972697	0.0310604	-0.765264	0.0609926	-1.51086	2.78e-05	-0.761065	0.0476854
16341	AT5G16505	AT5G16505	0.258904	1	0.0665388	0.999786	-0.0482846	0.991894	-0.0090793	0.999918	0.460161	0.000776838	0.105172	0.584384	0.103994	0.65396	0.189275	0.337128	0.305413	0.0300435	0.205413	0.190878	0.15004	0.357485	0.229791	0.141125
8097	AT2G47015	MIR408	0.258838	1	0.172349	0.999786	0.51217	0.990107	-0.563381	0.999918	0.130021	0.941995	-0.436316	0.807461	0.397681	0.856815	-0.886622	0.623619	0.810526	0.553663	0.25281	0.884513	0.996636	0.494609	0.258038	0.885022
1130	AT1G14180	AT1G14180	0.258634	1	0.293249	0.785437	-0.0937222	0.989915	0.0672941	0.999918	-0.0479033	0.866025	-0.140549	0.601563	-0.188565	0.52618	-0.0985813	0.774887	-0.0284902	0.914618	0.00376298	0.990113	-0.116208	0.611286	0.0630588	0.811394
10131	AT3G24090	AT3G24090	0.258578	1	0.102902	0.999786	-0.177276	0.972203	-0.0396378	0.999918	0.534554	0.0244342	0.231757	0.440499	-0.0349636	0.948398	-0.0536359	0.908369	0.514507	0.0247176	0.0850067	0.796501	0.0522047	0.874296	-0.107803	0.739173
12288	AT4G02340	AT4G02340	0.258513	1	0.277355	0.977281	0.0540946	0.9925	0.184191	0.999918	0.0498401	0.878544	-0.291455	0.277023	-0.027224	0.956331	-0.237727	0.453015	0.176541	0.4842	0.0732337	0.815109	0.134894	0.6329	0.0463375	0.890465
3735	AT1G62920	AT1G62920	0.258465	1	0.239232	0.999786	0.316843	0.966453	-0.472245	0.999918	0.0247963	0.97018	-0.130226	0.833975	0.236455	0.742377	-0.192097	0.788905	-0.0501316	0.930178	-0.0519298	0.926866	0.166649	0.751419	-0.035373	0.953367
7591	AT2G41130	AT2G41130	0.25821	1	-0.196756	0.999786	0.0385309	0.993074	-0.210698	0.999918	0.339378	0.188193	0.142441	0.669437	0.121781	0.777539	-0.0913404	0.834359	0.536693	0.0153816	0.41878	0.0795948	0.248694	0.327885	0.139588	0.630088
17108	AT5G26749	AT5G26749	0.258165	1	-0.0288709	0.999786	0.331983	0.8688	-0.178352	0.999918	0.153865	0.682272	-0.0214292	0.96961	0.00185543	0.997999	-0.169626	0.749999	-0.313955	0.336086	-0.114018	0.770313	0.146343	0.678103	-0.260112	0.463928
914	AT1G11600	CYP77B1	0.258143	1	0.102089	0.999786	0.201417	0.986123	-0.0425145	0.999918	-0.0494715	0.926155	-0.56423	0.171139	-0.35211	0.500164	-0.122347	0.841701	0.232995	0.57057	-0.0744956	0.88588	-0.0761005	0.879937	-0.0870535	0.867279
1265	AT1G15700	ATPC2	0.258142	1	0.0498553	0.999786	0.0174261	0.995835	-0.165119	0.999918	0.099108	0.78432	-0.054449	0.902404	0.0370012	0.949809	-0.142475	0.752621	0.052103	0.881881	0.164982	0.618108	0.123312	0.711275	-0.131616	0.702388
16599	AT5G19490	AT5G19490	0.258075	1	1.05522	0.409216	-0.256899	0.985084	-0.221049	0.999918	-0.258092	0.696417	0.69262	0.276047	0.089292	0.925247	0.33082	0.662282	-0.513169	0.362009	0.976368	0.0647607	0.0893669	0.879672	-0.123609	0.856197
15777	AT5G09480	AT5G09480	0.258045	1	0.184301	0.999786	0.376212	0.986123	-0.483439	0.999918	-0.0483	0.962983	0.367394	0.685086	0.0287884	0.985159	-0.505862	0.601961	0.735977	0.294835	0.296862	0.735904	0.382019	0.652457	-0.858709	0.248677
16557	AT5G19080	AT5G19080	0.258041	1	-0.133076	0.999786	-0.0287149	0.993955	0.308941	0.999918	0.306593	0.337362	0.288565	0.379904	0.2314	0.5665	0.419414	0.257816	0.612299	0.0194355	0.129957	0.715129	0.0818269	0.81647	0.482577	0.0979037
4383	AT1G71420	AT1G71420	0.257959	1	0.855383	0.708075	-0.209707	0.990107	0.216856	0.999918	-0.335353	0.613184	0.465893	0.506838	0.0399417	0.973015	0.00447833	0.997249	-1.21926	0.0327986	-0.200102	0.799132	-0.471485	0.40271	0.912992	0.0593586
6976	AT2G33860	ARF3	0.25786	1	-0.105877	0.999786	0.045006	0.991894	0.0987662	0.999918	-0.0640491	0.751169	-0.388171	0.0105385	-0.0160709	0.961945	-0.174629	0.401375	-0.350925	0.015488	-0.460934	0.00113754	0.0403008	0.843504	0.0586786	0.776323
965	AT1G12210	RFL1	0.257834	1	-0.267774	0.999786	-0.185603	0.986123	0.24674	0.999918	0.086436	0.860105	-0.393796	0.32852	0.455713	0.285276	0.651636	0.0738192	0.0501349	0.914374	-0.376713	0.310059	0.0838098	0.846269	0.764592	0.00732644
1053	AT1G13250	GATL3	0.257789	1	0.206812	0.999786	0.291912	0.698895	-0.0786534	0.999918	-0.620755	0.00128579	-0.539821	0.00841775	-0.115235	0.730638	-0.399584	0.09336	-0.225618	0.275708	0.0404867	0.884974	0.0327136	0.905176	-0.284982	0.172848
11	AT1G01110	IQD18	0.257585	1	0.141374	0.999786	0.221363	0.963606	0.202776	0.999918	0.255092	0.432766	-0.0469826	0.919197	0.304867	0.421669	0.146289	0.761427	0.174105	0.58304	0.365057	0.20736	0.220039	0.472999	0.299673	0.332966
10275	AT3G26165	CYP71B18	0.257433	1	-0.340663	0.724014	-0.151243	0.97482	0.0332385	0.999918	0.984871	5.89e-08	0.679176	0.000400921	0.598937	0.00499297	0.339887	0.211565	0.769734	3.34e-05	0.431898	0.0327488	0.743166	3.85e-05	0.296531	0.200561
14225	AT4G30290	ATXTH19	0.256994	1	0.304075	0.999786	0.467632	0.939223	0.234191	0.999918	-6.41e-05	1	0.0725512	0.92404	0.0156415	0.989064	-0.169297	0.825491	0.594895	0.205802	0.326979	0.56101	0.226183	0.705679	0.124381	0.852912
15942	AT5G11460	AT5G11460	0.256944	1	-0.157549	0.999786	-0.149705	0.986123	-0.120364	0.999918	0.502562	0.077748	-0.217883	0.543866	0.0674878	0.901762	-0.240851	0.580645	0.55245	0.0370198	-0.156699	0.652075	0.00736299	0.985906	0.0236513	0.955366
14060	AT4G28190	ULT1	0.256827	1	0.0926183	0.999786	0.0217781	0.993133	-0.101644	0.999918	0.0457265	0.837994	-0.0153726	0.958062	-0.301002	0.121746	-0.0934564	0.736928	0.108894	0.541876	0.0301269	0.895384	-0.327685	0.0376867	-0.197754	0.289861
2606	AT1G35330	AT1G35330	0.256811	1	-0.613941	0.973272	-0.274834	0.979669	0.493362	0.999918	-0.219832	0.715187	0.240478	0.704179	-0.0289093	0.977727	0.886508	0.117509	0.0946647	0.868128	0.424415	0.396704	-0.033803	0.954436	0.740768	0.11177
17540	AT5G40630	AT5G40630	0.256388	1	0.0192017	0.999786	0.647941	0.803346	0.0606731	0.999918	0.3429	0.543303	0.0909744	0.90423	0.802594	0.176378	0.0684997	0.939844	0.0617796	0.921636	-0.0650816	0.922259	0.858385	0.0647178	0.930879	0.0326678
530	AT1G07220	AT1G07220	0.256385	1	0.0499589	0.999786	-0.0642198	0.991894	-0.263023	0.999918	0.0282219	0.93075	-0.104708	0.741257	-0.333594	0.247217	-0.294962	0.298696	-0.0770253	0.782738	-0.140652	0.609153	-0.399177	0.0696786	-0.429028	0.0467899
16031	AT5G12850	AT5G12850	0.256172	1	0.0217682	0.999786	-0.0374865	0.991894	-0.104637	0.999918	0.077969	0.661463	-0.0627439	0.75077	-0.211306	0.221705	0.111513	0.588534	0.086294	0.586882	0.189581	0.202968	-0.0718972	0.681655	0.112963	0.497321
12937	AT4G14465	AHL20	0.256121	1	0.254777	0.999786	0.258063	0.933978	0.181624	0.999918	-0.757462	0.00384917	-0.901232	0.000554945	-0.630401	0.040335	-0.456172	0.150285	-0.647147	0.0118206	-0.434173	0.109393	-0.475306	0.0704654	-0.417475	0.116873
7303	AT2G37890	AT2G37890	0.256112	1	0.274193	0.999786	-0.13366	0.989915	-0.246402	0.999918	-0.0401952	0.927655	0.0627221	0.89639	0.371496	0.320129	0.0427435	0.937528	-0.233627	0.493638	-0.0955858	0.814411	0.277911	0.376137	0.209577	0.528329
2297	AT1G30280	AT1G30280	0.256111	1	0.0345527	0.999786	0.0915928	0.991894	0.324678	0.999918	-0.400613	0.279917	-0.851734	0.012864	-0.197757	0.728932	-0.658654	0.111951	-0.759572	0.0185973	-0.792564	0.0157771	-0.146087	0.736313	-0.675161	0.0486729
4445	AT1G72220	AT1G72220	0.255851	1	-0.0842836	0.999786	0.384024	0.95119	0.412193	0.999918	-0.538064	0.279072	-0.259959	0.657742	-0.102422	0.908651	-0.49017	0.418734	-0.276357	0.573587	-0.129312	0.820687	-0.180859	0.736313	-0.160539	0.76856
8138	AT2G47540	AT2G47540	0.255609	1	0.0252768	0.999786	-0.163195	0.978481	0.0843312	0.999918	0.0962482	0.761418	0.164282	0.593916	0.0332706	0.946974	-0.0473306	0.916064	0.197929	0.441315	0.316352	0.214606	0.140766	0.627164	0.0496337	0.888016
17772	AT5G43540	AT5G43540	0.255553	1	-0.168886	0.999786	-0.405699	0.976912	0.610791	0.999918	-0.656629	0.374428	0.00263657	0.99855	-0.284515	0.778989	0.998391	0.159206	-1.66878	0.0129294	0.573709	0.405074	-0.586968	0.366965	0.239937	0.769664
14078	AT4G28410	AT4G28410	0.255509	1	-0.0338642	0.999786	0.0861872	0.990107	-0.0497614	0.999918	-0.130456	0.68426	-0.077374	0.830107	0.130184	0.742278	0.267973	0.454184	-0.448235	0.0784251	-0.108153	0.72043	-0.364379	0.121922	-0.137565	0.665489
7930	AT2G45150	CDS4	0.255171	1	-0.0312779	0.999786	-0.101585	0.989915	0.142954	0.999918	0.279529	0.225621	-0.423253	0.0600823	-0.17065	0.607044	-0.108021	0.765282	0.146766	0.535097	-0.39803	0.0625453	-0.169841	0.488631	0.101784	0.714493
8276	AT3G02010	AT3G02010	0.254806	1	0.167391	0.999786	-0.0911935	0.991894	-0.192194	0.999918	-0.551196	0.205559	-0.535932	0.225927	0.156528	0.813835	-0.174664	0.75696	-0.611559	0.129498	-0.0344486	0.94694	0.31881	0.413111	0.162957	0.695968
16608	AT5G19580	AT5G19580	0.254619	1	0.255532	0.999786	0.00817411	0.997637	-0.458952	0.999918	0.519857	0.263196	0.316811	0.516738	-0.086585	0.912079	0.261279	0.639416	0.429771	0.336891	0.533563	0.178721	0.087878	0.855583	0.0732571	0.886045
134	AT1G02670	AT1G02670	0.254462	1	0.0548186	0.999786	-0.043394	0.993955	-0.0516856	0.999918	1.50049	3.13e-06	0.75211	0.0486178	1.0911	0.00297308	0.665256	0.1377	1.28885	7.64e-05	0.839212	0.0171254	1.12438	0.000370123	0.900762	0.00862567
4070	AT1G67600	AT1G67600	0.254383	1	0.382028	0.999786	0.668452	0.60849	0.188095	0.999918	0.0541279	0.939048	0.00579203	0.994538	0.453602	0.485089	0.595437	0.357874	0.563371	0.229555	0.514649	0.24092	0.902192	0.0182498	0.756239	0.0983625
2586	AT1G34630	AT1G34630	0.254376	1	-0.0416182	0.999786	0.167258	0.963065	-0.215167	0.999918	0.592431	0.000962592	0.153242	0.530343	0.206128	0.443507	0.0380766	0.917117	0.436744	0.0161848	0.14894	0.517834	0.301913	0.128522	-0.0930372	0.7214
18143	AT5G48150	PAT1	0.254308	1	0.316447	0.719807	0.356246	0.479218	-0.112456	0.999918	0.281661	0.189818	0.178643	0.463574	-0.0836395	0.810547	0.0846494	0.796453	0.608535	0.000740349	0.737607	3.58e-05	0.482028	0.0107569	0.217936	0.331018
7728	AT2G42720	AT2G42720	0.254232	1	-0.290827	0.999786	-0.571053	0.766029	0.508862	0.999918	0.462068	0.316416	0.566519	0.256891	0.690644	0.113756	0.920825	0.0526931	0.0857844	0.87848	0.45286	0.350524	0.132089	0.781701	1.4784	5.44e-06
13743	AT4G24370	AT4G24370	0.254202	1	0.239706	0.999786	0.126853	0.990107	-0.1149	0.999918	0.437484	0.215846	0.416836	0.260481	0.564017	0.140355	0.139265	0.796787	0.531283	0.0926413	0.584831	0.0659475	0.128114	0.754064	0.0308736	0.948163
14909	AT4G38170	FRS9	0.254008	1	0.204062	0.999786	-0.0977507	0.990107	-0.0177887	0.999918	0.307711	0.231605	0.147312	0.639161	0.29591	0.327962	0.157232	0.659287	0.322012	0.173962	0.238012	0.36826	0.14805	0.590862	0.184498	0.490449
17313	AT5G36180	scpl1	0.253988	1	0.0831201	0.999786	0.205983	0.966846	-0.0936348	0.999918	-1.03454	4.15e-05	-0.960243	0.000205485	-0.667859	0.0252632	-0.709177	0.0154832	-1.31592	8.21e-08	-1.08049	1.32e-05	-0.7879	0.0020545	-0.768889	0.00274369
13563	AT4G22160	AT4G22160	0.253962	1	-0.151079	0.999786	0.184687	0.982444	-0.0640409	0.999918	-0.010819	0.983649	0.238324	0.535265	0.355701	0.386605	0.0548426	0.9234	0.124621	0.736604	0.419331	0.185126	0.730998	0.00720781	0.320807	0.327005
16489	AT5G18290	SIP1;2	0.253642	1	-0.173016	0.999786	-0.152346	0.991324	-0.518789	0.999918	-1.19719	0.00641288	-1.77281	7.53e-05	-1.0615	0.0432766	-1.33736	0.00716113	-1.1098	0.00910343	-1.67153	0.000105799	-0.988649	0.0283382	-1.34622	0.00177168
1340	AT1G16570	AT1G16570	0.253582	1	-0.00362492	0.999786	0.0879392	0.989915	-0.187586	0.999918	0.674733	3.94e-05	0.339464	0.0772024	0.331245	0.116687	0.285586	0.199295	0.569598	0.000553652	0.342581	0.0580407	0.390153	0.0206175	0.127908	0.552568
15643	AT5G07620	AT5G07620	0.25353	1	-0.469775	0.999786	0.325021	0.98256	0.394255	0.999918	-0.156881	0.848831	-0.502114	0.48389	-0.0492746	0.968322	0.178528	0.857771	-0.253793	0.720646	-0.542624	0.408471	0.229192	0.743985	0.00338348	0.996969
18519	AT5G53090	AT5G53090	0.253346	1	0.0731631	0.999786	0.0315323	0.993133	-0.0339978	0.999918	0.123473	0.643854	0.0754497	0.813718	0.0922389	0.811105	0.00718532	0.98828	0.146117	0.533103	-0.00211752	0.995182	-0.0102057	0.97493	0.189081	0.454499
9663	AT3G18210	AT3G18210	0.253239	1	-0.121092	0.999786	0.0413598	0.991894	-0.0715019	0.999918	0.379551	0.00507847	0.526103	6.17e-05	0.501621	0.000496184	0.295302	0.0752245	0.298311	0.0277321	0.488206	0.000140777	0.696681	5.42e-09	0.476915	0.000181144
13472	AT4G21120	CAT1	0.253219	1	-0.124878	0.999786	-0.0946322	0.991894	0.180549	0.999918	0.431149	0.210955	0.725364	0.0252222	0.88449	0.00547873	1.52556	3.4e-06	0.255858	0.465688	0.970556	0.000833456	0.670992	0.0225205	1.18473	0.000126936
8373	AT3G03050	KJK	0.253162	1	0.116803	0.999786	-0.0191473	0.993133	0.103313	0.999918	0.025445	0.898592	0.108108	0.533743	-0.121874	0.541303	0.0720387	0.745345	0.0907624	0.557155	0.295725	0.0285087	0.0638856	0.717219	0.221654	0.124143
11840	AT3G60630	HAM2	0.252979	1	0.224173	0.81824	0.0807643	0.988451	0.127956	0.999918	-0.15525	0.375353	-0.221048	0.198257	-0.266036	0.146945	-0.258719	0.169689	-0.147081	0.363273	0.0824704	0.669954	-0.0601549	0.763966	-0.122374	0.507616
8306	AT3G02330	AT3G02330	0.252978	1	-0.126469	0.999786	-0.385042	0.935302	0.289896	0.999918	-0.16605	0.761751	-0.481002	0.316821	-0.00983343	0.991722	-0.00468515	0.995914	-0.433793	0.331046	-0.46952	0.284948	-0.282536	0.520641	0.310628	0.443959
12598	AT4G09810	AT4G09810	0.252941	1	0.107713	0.999786	0.162251	0.982194	0.107692	0.999918	0.110231	0.755135	0.0155969	0.975018	0.374867	0.256037	0.242524	0.538221	0.237348	0.400401	0.181901	0.5675	0.358444	0.176904	0.273252	0.360219
10437	AT3G28180	ATCSLC04	0.252864	1	0.286651	0.613365	0.217674	0.822115	0.221687	0.948714	-0.109713	0.594327	-0.0530703	0.83251	-0.330692	0.0788916	-0.110127	0.674197	0.560926	0.00013176	0.434843	0.00547118	-0.180717	0.320692	-0.12715	0.530995
18413	AT5G51680	AT5G51680	0.252634	1	-0.648301	0.564499	-0.483802	0.772545	0.601509	0.6824	0.445559	0.224757	-0.185585	0.698748	0.135209	0.825985	0.628597	0.174293	0.276288	0.458731	0.336046	0.369808	-0.179653	0.665079	0.60103	0.109256
17355	AT5G37540	AT5G37540	0.252536	1	0.134692	0.999786	0.300839	0.864662	0.383659	0.842778	1.28478	1.74e-09	0.948017	5.44e-05	0.660861	0.0123182	0.597548	0.0414853	1.58138	1.53e-14	1.26363	7.83e-09	0.868761	8.3e-05	1.16205	2.16e-07
12696	AT4G11320	AT4G11320	0.252532	1	0.0171441	0.999786	0.0877843	0.991962	-0.285311	0.999918	-0.393782	0.337273	-0.153464	0.764197	0.00298441	0.997191	0.228016	0.673381	-0.466561	0.20788	-0.220578	0.624661	-0.397072	0.328834	-0.326767	0.439696
12854	AT4G13575	AT4G13575	0.252467	1	-0.0337199	0.999786	-0.761826	0.413658	-1.29856	0.0416462	0.492051	0.262114	0.0976558	0.869817	-0.485905	0.378628	0.177322	0.807827	0.637144	0.101235	-1.49054	0.000101057	-1.11562	0.00386903	-1.8064	3.29e-05
4097	AT1G67880	AT1G67880	0.252308	1	0.125792	0.999786	0.0434023	0.993074	0.162672	0.999918	0.270774	0.204798	0.00873632	0.981171	-0.13478	0.669843	0.229695	0.413017	0.254396	0.205929	-0.0198993	0.944203	0.0176415	0.950936	0.338657	0.106299
6397	AT2G26360	AT2G26360	0.252299	1	0.195391	0.999786	-0.136099	0.990107	0.161461	0.999918	-1.11482	0.00464469	-0.260459	0.60077	0.126411	0.846109	0.0910899	0.892057	-1.03383	0.00659604	-0.111459	0.825663	-0.739544	0.0402017	-0.363821	0.390677
18454	AT5G52190	AT5G52190	0.252296	1	0.152747	0.999786	0.0684794	0.991894	0.0626735	0.999918	0.203744	0.480737	-0.243333	0.425326	-0.0426179	0.934081	-0.275408	0.411749	0.048934	0.876795	-0.127017	0.689069	0.00606399	0.987313	-0.0678044	0.844586
5370	AT2G03505	AT2G03505	0.251871	1	0.0607543	0.999786	-0.361916	0.791297	0.0859029	0.999918	-0.109001	0.751284	0.0459418	0.915958	0.171265	0.684654	0.219531	0.579324	-0.533154	0.0390337	-0.064373	0.862098	-0.183378	0.546106	-0.0245466	0.950612
14476	AT4G33120	AT4G33120	0.251543	1	0.0623538	0.999786	-0.233817	0.979669	-0.392708	0.999918	0.552725	0.167151	0.30315	0.503696	0.827081	0.0301246	1.25913	0.000351992	0.293842	0.478462	0.248902	0.57297	0.688449	0.0489262	0.821094	0.0183178
16879	AT5G23530	AtCXE18	0.25133	1	-0.0511784	0.999786	0.129819	0.990107	-0.117844	0.999918	-0.217516	0.581595	-0.461169	0.191613	-0.258129	0.586069	-0.509507	0.179597	-0.118023	0.760958	-0.118347	0.779486	-0.151595	0.71071	-0.201996	0.608517
3223	AT1G53790	AT1G53790	0.251107	1	0.174789	0.999786	0.00535611	0.998597	0.236102	0.999918	0.34569	0.38707	0.498066	0.199034	0.518269	0.219561	0.67674	0.10282	0.441154	0.211004	0.0685731	0.890588	0.399509	0.279773	0.956511	0.00374787
3158	AT1G53070	AT1G53070	0.250592	1	0.085718	0.999786	0.286241	0.967604	0.299524	0.999918	-0.651667	0.110265	-0.613257	0.149748	-0.0768324	0.922532	-0.513698	0.292609	-0.0743539	0.881576	-0.494201	0.241892	0.267512	0.560566	-0.129696	0.804813
1301	AT1G16110	WAKL6	0.250433	1	-0.00819285	0.999786	-0.260033	0.966846	0.387669	0.999918	-0.00686858	0.991852	0.617326	0.128602	0.112125	0.865217	0.603726	0.208961	0.147517	0.755825	0.49594	0.213665	0.494082	0.123129	0.23115	0.621207
18259	AT5G49550	BLOS2	0.250423	1	0.23224	0.999786	0.127495	0.989915	-0.225528	0.999918	0.444636	0.129316	0.526496	0.0837798	0.465861	0.174815	0.126855	0.796208	0.51009	0.0586466	0.492706	0.0913002	0.540976	0.0451832	0.087889	0.826032
5905	AT2G19690	PLA2-BETA	0.250233	1	-0.000866859	1	-0.0101407	0.997546	-0.249767	0.999918	-0.289954	0.580722	-0.264641	0.63476	0.216459	0.761495	-0.156108	0.82431	0.0783232	0.88469	-0.306412	0.540474	0.223196	0.663124	-0.40369	0.388135
1012	AT1G12775	AT1G12775	0.250158	1	0.251141	0.999786	-0.116508	0.989915	-0.261604	0.999918	0.292747	0.345819	0.0895592	0.838602	0.514856	0.0741081	0.555712	0.0778728	0.280991	0.329479	0.219671	0.503475	0.303774	0.238397	0.586234	0.0183372
12207	AT4G01460	AT4G01460	0.250064	1	-0.0913877	0.999786	0.241233	0.969903	0.147715	0.999918	0.553023	0.0940904	-0.495846	0.162586	0.270873	0.573114	-0.291145	0.576771	0.560512	0.071631	-0.55831	0.091565	0.431967	0.209449	-0.0191082	0.971094
3443	AT1G57570	AT1G57570	0.250057	1	-0.0943513	0.999786	0.465227	0.963065	0.815455	0.824008	-0.448748	0.546401	-0.0519985	0.957055	-0.210831	0.844561	0.413312	0.647869	-0.401963	0.556762	-0.656294	0.283359	-0.247636	0.724831	0.535724	0.400469
11432	AT3G55290	AT3G55290	0.249997	1	-0.214717	0.999786	0.766789	0.705653	-0.114048	0.999918	-0.68711	0.222269	-0.933387	0.0832786	-0.184467	0.844711	-0.863788	0.191112	-0.670425	0.200342	-1.29447	0.00868689	0.227201	0.729156	-0.743445	0.188336
2941	AT1G49960	AT1G49960	0.24969	1	-0.451402	0.999786	0.504029	0.966846	-0.460999	0.999918	-0.0101618	0.992683	0.00756318	0.995098	-0.437252	0.676086	-0.552131	0.553734	0.601016	0.393616	0.225429	0.800985	0.218597	0.802259	-0.540149	0.487511
4403	AT1G71790	AT1G71790	0.249482	1	-0.038288	0.999786	-0.00606594	0.996789	-0.114683	0.999918	0.443991	0.00661008	0.409852	0.0185124	0.40237	0.0348401	0.186372	0.433995	0.515896	0.000816957	0.556221	0.000365144	0.574418	0.00012899	0.292473	0.0913257
8958	AT3G10110	MEE67	0.249473	1	-0.424434	0.961354	0.0102871	0.997093	-0.00201141	0.999918	-0.161721	0.725354	-0.229652	0.609437	0.085324	0.898338	-0.172165	0.746708	0.133064	0.744869	0.110304	0.798582	-0.00245832	0.996522	0.101215	0.80792
2536	AT1G33720	CYP76C6	0.249394	1	-0.451006	0.969773	-0.145763	0.990107	-0.189805	0.999918	-0.19831	0.691948	0.0171626	0.979261	-0.146935	0.825646	0.335452	0.504572	-0.490659	0.228754	-0.321891	0.450905	-0.141098	0.764114	0.199527	0.657601
18419	AT5G51740	AT5G51740	0.249279	1	0.0314989	0.999786	0.152903	0.967604	0.0881809	0.999918	0.660314	0.000442033	0.778955	4.48e-05	0.457028	0.0483216	0.40861	0.110074	0.871778	6.77e-07	0.673864	0.000358742	0.432056	0.0263629	0.443872	0.0316055
179	AT1G03180	AT1G03180	0.248713	1	0.0422717	0.999786	0.0396632	0.993074	-0.0337396	0.999918	0.550312	0.0176027	0.687729	0.00362671	0.328349	0.315966	0.203632	0.601961	0.376042	0.115043	0.208712	0.476798	0.244314	0.351051	0.0346029	0.925641
17252	AT5G34930	AT5G34930	0.248586	1	-0.264642	0.984548	-0.0783551	0.990107	0.00560352	0.999918	0.219703	0.387164	0.0877426	0.782302	0.0529511	0.904599	0.131626	0.709808	0.284604	0.203819	0.0527986	0.863848	0.199054	0.415367	0.483731	0.0218072
16706	AT5G20810	AT5G20810	0.248402	1	0.121149	0.999786	0.499766	0.963065	0.0899962	0.999918	-0.287029	0.69717	-0.420474	0.601529	0.319701	0.756533	0.252935	0.807808	-0.529548	0.401492	-0.801514	0.23617	0.523068	0.405353	0.204931	0.796752
595	AT1G07985	AT1G07985	0.248356	1	0.398768	0.999786	1.44321	0.666098	0.447636	0.999918	1.07472	0.279917	-0.769325	0.486359	-0.0070173	0.997408	0.529692	0.705701	1.48323	0.0945709	-0.494772	0.660762	0.763192	0.470975	0.964106	0.356546
13382	AT4G19645	AT4G19645	0.248347	1	-0.342725	0.999786	0.208923	0.990107	0.091126	0.999918	2.02898	9.56e-06	0.721069	0.19131	1.00875	0.0767682	1.46118	0.0049764	2.01014	7.67e-06	-0.0327089	0.965014	0.45174	0.434566	0.778694	0.146904
12409	AT4G04330	AT4G04330	0.248196	1	0.299784	0.999786	0.131085	0.989915	0.530638	0.428509	-0.0295751	0.942823	-0.312716	0.361339	0.59726	0.0561938	-0.469354	0.165186	-0.317108	0.280794	-0.531743	0.0720663	1.048	3.82e-05	0.119585	0.749951
9494	AT3G16150	AT3G16150	0.248088	1	0.395231	0.999786	0.141161	0.990693	-0.0299479	0.999918	-1.04259	0.0123673	-0.619586	0.184077	-0.361609	0.54724	0.00581469	0.995462	-0.732139	0.0752702	-0.517927	0.256208	-0.502064	0.259158	0.121974	0.835357
2295	AT1G30260	AT1G30260	0.247901	1	-0.0996618	0.999786	-0.205655	0.989915	-0.141402	0.999918	0.623442	0.187176	-0.0256048	0.975805	-0.115998	0.892925	-0.13075	0.869272	0.412605	0.380931	-0.151211	0.802816	0.151268	0.793468	0.157224	0.798671
5974	AT2G20570	GPRI1	0.247552	1	0.607502	0.114854	0.472845	0.351288	-0.0739271	0.999918	-0.708047	0.00189645	-0.158466	0.611852	-0.0525552	0.910482	-0.179913	0.605677	0.104615	0.712267	0.381169	0.125703	0.37234	0.136463	0.00923782	0.980686
10660	AT3G45400	AT3G45400	0.247518	1	0.413972	0.582465	0.0999815	0.990107	-0.0604151	0.999918	0.130123	0.651771	0.0893625	0.800889	0.211941	0.527169	0.0626668	0.882122	0.0716763	0.801563	-0.0596969	0.858531	0.0754094	0.794316	0.128045	0.650601
18819	AT5G57080	AT5G57080	0.247455	1	0.158108	0.999786	0.134	0.991894	-0.0326357	0.999918	0.161842	0.818631	-0.70643	0.232258	0.0635107	0.957232	-0.614586	0.3964	-0.422129	0.479641	-0.388642	0.505531	-0.535357	0.366846	-0.0915639	0.895527
8758	AT3G07390	AIR12	0.247369	1	0.260639	0.984548	0.284264	0.837524	0.0511099	0.999918	-0.540007	0.0145278	-0.731007	0.000662458	-0.163187	0.63181	-0.324802	0.234913	0.000722187	0.99852	-0.248887	0.31697	0.0788551	0.785637	-0.0347595	0.916182
[truncated: 18,068 more rows]

## Sheet: cpm_all_samples
GENE_ID	Name	Col_1h_21WL_1	Col_1h_21WL_2	Col_1h_21FR_1	Col_1h_21FR_2	Col_1h_30WL_1	Col_1h_30WL_2	Col_1h_30FR_1	Col_1h_30FR_2	Col_3h_21WL_1	Col_3h_21WL_2	Col_3h_21FR_1	Col_3h_21FR_2	Col_3h_30WL_1	Col_3h_30WL_2	Col_3h_30FR_1	Col_3h_30FR_2	Col_6h_21WL_1	Col_6h_21WL_2	Col_6h_21FR_1	Col_6h_21FR_2	Col_6h_30WL_1	Col_6h_30WL_2	Col_6h_30FR_1	Col_6h_30FR_2	Col_24h_21WL_1	Col_24h_21WL_2	Col_24h_21FR_1	Col_24h_21FR_2	Col_24h_30WL_1	Col_24h_30WL_2	Col_24h_30FR_1	Col_24h_30FR_2
[truncated: 19,718 more rows]
