# Supplementary material for: PIF7 is a master regulator of thermomorphogenesis in shade
Source: Nat Commun. 2022 Aug 29;13:4942. doi: 10.1038/s41467-022-32585-6 (PMC9424238; doi:10.1038/s41467-022-32585-6)
Supplement: Supplementary file 6 — Supplementary Data 3 [file 41467_2022_32585_MOESM6_ESM.xlsx]

## Sheet: Sheet1
Supplementary Data Set 3: Heat map clusters lists and GO analysis
Gene ontology enrichment analysis was performed using agriGO (v2.0)* with fisher test and Yekutieli (FDR under dependency) for multi-test adjustment. TAIR genome locus (TAIR10 2017) was used as background.
Tab name	Description
Heatmap Sup Fig 7a	List of genes shown in the heatmap in Sup. Fig. 7a and their log2FC at each condition and time point relative to 21WL control. Heatmap generated using distance.row = euclidean; cluster.row = complete
Cluster 1	GO analysis of the different clusters shown in the heatmap Sup Fig 7a.
Cluster 2	GO analysis of the different clusters shown in the heatmap Sup Fig 7a.
Cluster 3	GO analysis of the different clusters shown in the heatmap Sup Fig 7a.
Cluster 4	GO analysis of the different clusters shown in the heatmap Sup Fig 7a.
Cluster 5	GO analysis of the different clusters shown in the heatmap Sup Fig 7a.
Sup Fig 7c-1h	genes differentially expressed in response to 30FR (FDR<0.05 and FC > 1 or < -1), relative to all other conditions at 1h
Sup Fig 7c-3h	genes differentially expressed in response to 30FR (FDR<0.05 and FC > 1 or < -1), relative to all other conditions at 3h
Sup Fig 7c-6h	genes differentially expressed in response to 30FR (FDR<0.05 and FC > 1 or < -1), relative to all other conditions at 6h
Heatmap Sup Fig 7e	List of genes shown in the heatmap in Sup. Fig. 7c and their log2FC at each condition and time point relative to 21WL control. Heatmap generated using distance.row = euclidean; cluster.row = complete
* Tian T, et al. agriGO v2.0: a GO analysis toolkit for the agricultural community, 2017 update. Nucleic Acids Res 45, 122-129 (2017).

## Sheet: Heatmap Sup Fig 7a
Cluster number	Gene_ID	Gene Name	21FR_1h	30WL_1h	30FR_1h	21FR_3h	30WL_3h	30FR_3h	21FR_6h	30WL_6h	30FR_6h
1	AT5G54165	AT5G54165	-1.51479	2.62225	2.83137	0.441304	3.21906	2.29472	0.169816	0.724389	1.56482
	AT5G43300	AT5G43300	-2.5524	2.02687	2.26541	0.0938139	2.60262	2.43863	0.306382	0.96871	2.0044
	AT5G51760	AHG1	-1.87621	2.61593	2.53384	-0.0816393	1.71522	2.3296	-0.393459	1.10171	0.320519
	AT3G63350	AT-HSFA7B	-0.388564	2.37925	2.98866	-1.73971	3.77898	0.34161	-0.492767	-1.15338	0.791289
	AT3G08970	ATERDJ3A	-0.300339	2.62544	3.2382	-0.87184	2.9326	1.67118	-0.1319	1.58722	1.96262
	AT2G19310	AT2G19310	-0.0174079	2.59915	2.82503	-0.244516	2.50063	2.08052	0.114415	1.62277	1.92437
	AT5G10695	AT5G10695	-0.235278	2.81698	2.91366	-0.710693	2.12227	1.50786	0.14686	0.922791	1.39267
	AT3G22090	AT3G22090	-0.212773	2.89828	3.15104	-0.804816	2.41157	1.51418	0.0653912	1.44752	1.64431
	AT1G21550	AT1G21550	-0.0609265	2.01619	2.92003	-0.409281	2.61069	1.65524	-0.326969	0.530279	1.613
	AT1G60970	AT1G60970	-0.145651	2.4885	3.30149	-0.203014	2.8308	2.51863	0.698893	1.00423	1.62017
	AT2G46240	BAG6	0.354414	2.57953	3.34523	0.180414	3.99553	1.93973	0.0533646	1.16112	1.57144
	AT1G74310	ATHSP101	-0.210157	2.61494	3.26493	-0.459558	3.69897	1.72164	-0.193842	0.787829	1.33874
	AT2G20560	AT2G20560	-0.464317	2.64983	3.21228	-0.630683	3.84999	2.30402	0.11083	1.7108	2.18403
	AT4G10500	AT4G10500	0.3554	3.36006	3.22853	-0.0435195	1.90125	2.95599	0.117638	0.979961	1.60879
	AT1G19610	LCR78	0.497544	3.30536	3.10945	-0.252092	2.73827	2.77518	-0.209087	1.61355	2.31701
	AT3G10020	AT3G10020	-0.0446271	3.62088	3.90453	-0.244081	2.71689	1.9198	0.256053	1.86098	2.16248
	AT1G17870	ATEGY3	-0.465642	4.15734	4.52093	0.280829	2.65752	2.17005	0.54076	1.46031	2.07577
	AT3G53830	AT3G53830	-0.956907	3.87028	4.01843	-1.00883	2.51891	2.34141	-0.191314	0.645782	0.911586
	AT1G54050	AT1G54050	-0.240025	4.78219	5.03333	-0.206229	3.51047	1.31948	-0.0461948	0.904533	1.17996
	AT1G30070	AT1G30070	-0.178145	2.99004	3.21056	-0.130169	2.34086	1.42693	-0.0991639	0.717348	0.976566
	AT1G03070	AT1G03070	-0.557571	2.69959	3.07764	-0.402867	1.49095	1.14686	0.10307	0.597599	1.02626
	AT2G37180	RD28	-0.0805385	2.55317	2.56486	-0.574581	1.94947	1.63326	-0.415082	0.726546	0.692211
	AT1G16030	Hsp70b	-0.0371265	3.07745	3.94602	-0.615977	1.53377	0.677267	-0.0789043	0.373876	0.669036
	AT5G64190	AT5G64190	1.74563	2.36967	2.20751	0.167401	1.61659	1.63909	0.203311	0.973892	1.81457
	AT2G21720	AT2G21720	1.08519	2.34003	2.4979	0.226857	1.28244	1.03144	0.676377	1.67517	1.85329
	AT5G24130	AT5G24130	2.15263	2.70603	2.39687	-0.325401	1.29289	1.03423	0.458747	1.98425	1.44595
	AT2G36460	AT2G36460	-0.00866643	1.81347	2.03636	-0.222648	1.57357	1.10595	-0.0769738	0.813944	0.988172
	AT1G09140	At-SR30	-0.0659075	1.92482	2.02799	-0.0172813	1.46484	1.24563	-0.0327416	0.746852	1.00784
	AT5G37340	AT5G37340	0.168692	1.92214	2.16333	-0.250799	1.28904	1.2025	0.0348535	0.854807	0.910942
	AT2G41160	AT2G41160	-0.00466139	1.95399	2.11713	-0.215193	1.31018	0.972698	0.0302022	0.774085	0.940554
	AT2G02810	ATUTR1	-0.0366622	2.09597	2.21637	-0.131804	1.26329	1.21666	-0.345437	0.85189	1.031
	AT1G14360	ATUTR3	-0.0111099	2.01488	2.15108	-0.0474409	1.31797	1.29297	-0.115659	0.908606	1.2674
	AT5G58070	ATTIL	-0.124277	2.30841	2.41532	0.0740273	1.4161	1.19959	0.0254313	0.731416	0.851371
	AT3G55970	ATJRG21	0.362012	2.20765	2.19276	-0.694071	0.950627	1.10604	-0.308209	0.754219	0.994144
	AT3G14620	CYP72A8	-0.261944	1.60424	1.72193	-0.480208	1.33299	0.628353	-0.449543	0.891122	0.988879
	AT1G64200	VHA-E3	-0.10572	1.78462	1.81933	-0.796466	1.59155	1.01175	-0.646273	0.924812	0.740315
	AT2G05300	AT2G05300	0.0975586	1.80076	1.89393	-0.304282	1.5398	0.998556	-0.316324	1.07152	1.20619
	AT1G03470	AT1G03470	0.022804	1.89863	1.88602	-0.333964	1.4872	0.753938	-0.261186	1.33099	1.46599
	AT3G25230	ROF1	-0.153878	1.6739	1.95482	-0.0926641	1.5736	0.941198	-0.154502	0.421219	0.59884
	AT3G12050	AT3G12050	-0.151838	1.95146	2.22359	-0.313971	1.42431	0.944396	-0.15244	0.439763	0.74407
	AT2G25140	CLPB4	-0.129621	1.78424	2.19662	-0.33705	1.79297	1.0757	-0.200666	0.686888	0.850443
	AT3G09350	Fes1A	-0.206051	1.90097	2.55712	-0.250971	2.16942	0.624773	-0.0949611	0.363533	0.637144
	AT1G24260	_SEP3	0.98349	1.71809	1.52941	-0.833274	1.64004	1.58389	-0.0368814	0.482645	0.551334
	AT3G29810	COBL2	-0.0910962	1.52824	1.76827	-0.283914	1.94432	1.83952	-0.0575856	1.20356	1.21683
	AT1G07350	AT1G07350	-0.173687	1.337	1.51322	-0.420588	2.2252	1.48706	-0.132541	1.18324	1.47986
	AT1G62510	AT1G62510	-0.579829	1.72715	1.98014	-0.551797	1.75931	1.47281	0.0175364	1.12159	1.46621
	AT1G56440	TPR5	-0.016798	1.54028	1.783	-0.190514	1.61476	1.20657	-0.234123	1.01896	1.18064
	AT1G35660	AT1G35660	-0.138436	1.60211	1.85042	-0.104188	1.64884	1.19191	-0.181237	0.831397	0.996778
	AT5G03285	AT5G03285	-0.214521	1.69635	1.57855	-0.22436	1.53703	1.38783	-0.253232	0.808756	1.25857
	AT5G62020	AT-HSFB2A	0.0446016	1.26443	1.63004	-0.137816	2.02672	1.41412	0.0714792	0.832773	1.10534
	AT3G17611	ATRBL14	-0.0257295	1.56976	1.77903	0.0635011	2.06324	1.47797	0.0659375	0.759936	1.08701
	AT1G33055	AT1G33055	-0.0519776	2.10584	1.80493	-0.497137	2.54573	1.37164	-0.32588	1.61806	1.60423
	AT1G26800	AT1G26800	-0.282944	1.68247	1.69506	-0.360605	2.90732	1.40419	-0.0737991	1.18026	1.23637
	AT5G62730	AT5G62730	-0.141619	2.02978	1.70618	-0.396289	2.31336	2.21509	-0.271383	1.25466	1.20989
	AT1G75750	GASA1	-0.234949	2.0414	1.81972	-0.0672203	2.22902	1.93413	0.065716	1.43519	1.53285
	AT5G58770	AT5G58770	-0.29694	2.32421	2.28809	-0.0625581	2.14854	2.08537	0.0302234	1.04089	1.52404
	AT5G18065	AT5G18065	0.108588	1.59608	2.06158	0.323886	2.18055	1.933	0.227026	1.03317	1.16458
	AT4G26270	PFK3	0.132174	2.41521	2.88457	0.0644058	1.56904	1.26893	0.208113	1.39272	1.50737
	AT3G53230	AT3G53230	-0.211309	2.53159	2.91177	-0.0782858	1.7743	1.53313	0.290026	1.00886	1.29667
	AT4G25810	XTR6	0.458567	2.35882	2.73849	-0.0440902	1.97025	2.01223	0.253435	1.05087	1.13133
	AT3G24100	AT3G24100	0.098985	2.24983	2.17802	-0.173773	1.86589	1.69793	-0.00278861	1.23762	1.36744
	AT2G30480	AT2G30480	-0.156106	1.93503	2.08664	-0.0596398	1.60482	1.57767	-0.00904813	1.23282	1.32192
	AT5G47830	AT5G47830	0.00313834	2.2195	2.4532	-0.329342	1.80442	1.27058	0.113524	0.928259	1.1308
	AT5G02810	PRR7	-0.162514	2.31762	2.3749	-0.0626387	1.78076	1.52646	0.179559	1.03838	1.29197
	AT1G73480	AT1G73480	-0.0683833	2.21098	2.71876	0.401086	1.47666	1.80143	0.943534	0.735451	1.71422
	AT2G19900	ATNADP-ME1	0.0760117	2.51714	3.21238	1.23724	0.576907	0.422315	2.12296	1.89224	1.89204
	AT1G15330	AT1G15330	0.532869	3.37983	3.50759	0.864951	0.155013	0.468541	0.70956	1.59053	1.90568
	AT3G03240	AT3G03240	0.445695	1.66416	2.17838	1.10388	1.21608	0.354597	1.34321	1.49469	1.53129
	AT1G30220	ATINT2	-0.611031	1.32618	2.67786	1.73052	1.46884	0.0545695	1.52697	1.9038	1.95972
	AT4G39360	AT4G39360	-0.847707	1.88343	1.73854	-0.806725	0.0138221	0.100018	0.841941	1.49993	1.62823
	AT2G38340	DREB19	-0.752599	2.53109	2.81609	0.0524788	1.31203	-0.0159795	1.11003	1.17947	1.6089
	AT5G18340	AT5G18340	-0.116312	1.37713	1.96931	-0.81781	2.77334	1.73012	0.478037	2.26477	2.67765
	AT1G56300	AT1G56300	0.284855	2.5122	2.43312	0.367826	2.0464	1.59082	0.267407	2.12068	2.714
	AT3G07150	AT3G07150	-0.31919	1.27126	1.66406	0.948525	3.26993	2.0399	0.436863	2.49362	2.42425
	AT4G28390	AAC3	0.56136	1.70701	2.09534	0.072225	1.93928	2.14402	-0.115274	1.4871	1.7342
	AT4G27450	AT4G27450	-0.0694709	1.99174	1.91243	-0.45227	2.04625	2.06181	-0.149013	1.83279	1.95179
	AT1G73040	AT1G73040	0.591504	1.86967	1.85834	-0.631385	1.3379	1.74092	0.574876	1.52238	1.66489
	AT1G47990	ATGA2OX4	0.141018	1.41857	1.28156	0.180011	1.0369	1.73535	0.883733	1.29359	2.13985
	AT1G23052	AT1G23052	-0.457202	1.11592	0.951773	-0.234925	1.46817	1.82017	0.842778	1.7112	1.96485
	AT2G40000	HSPRO2	0.0473711	1.26654	1.51549	-0.169941	1.50883	2.51946	0.463218	1.09435	1.6035
	AT3G47340	AT-ASN1	-0.140288	1.11501	1.41871	-0.290222	3.14184	2.58913	0.405359	3.50534	4.07592
	AT2G15880	AT2G15880	0.620404	2.64156	2.58213	-0.251887	3.13498	2.90506	-0.395632	3.06504	3.32788
	AT2G35300	LEA18	1.09667	2.09238	2.1634	0.176096	1.79865	0.737266	2.30617	3.48844	2.61244
	AT2G31980	AtCYS2	1.52074	2.22545	2.83204	0.95928	1.35465	1.21214	1.90915	2.09596	2.04048
	AT3G50980	XERO1	0.645252	3.11092	3.1914	1.63996	1.92651	1.99031	2.07895	3.18644	2.95157
	AT1G32560	AT1G32560	1.20414	3.25602	3.12935	0.728532	2.14456	1.46516	1.5442	2.88479	2.45991
	AT1G02700	AT1G02700	0.421464	2.81797	3.25635	1.44162	2.48997	2.23708	1.82083	2.10485	2.22943
	AT4G01335	AT4G01335	0.784613	1.11487	1.07068	-1.10151	2.372	3.2365	1.78733	1.67774	2.9271
	AT3G20395	AT3G20395	-0.822309	0.75354	0.748283	0.507662	2.02707	3.41047	2.67319	2.06552	2.5848
	AT5G66110	HIPP27	-0.011013	0.44129	2.02822	1.74397	3.09354	3.97704	1.29953	2.22173	2.62035
	AT1G75490	AT1G75490	0.129056	1.28367	2.4105	2.01933	2.39594	3.70136	0.940862	1.95809	2.87697
	AT5G01740	AT5G01740	0.227822	1.35908	1.87706	1.07934	2.00354	3.29901	1.32637	0.624556	1.80811
	AT3G29370	AT3G29370	0.574267	1.79043	2.53239	1.45927	2.05517	3.39795	1.3225	1.16495	1.71994
	AT5G07330	AT5G07330	-2.477	2.24287	3.55911	0.367008	0.320296	-1.10853	2.80506	3.99836	3.22066
	AT1G23070	AT1G23070	-3.26391	3.51438	3.4812	-1.06847	0.575302	0.43516	2.88914	4.43376	4.70494
	AT5G04380	AT5G04380	-2.26383	1.74013	2.70408	1.33868	1.49075	1.67913	3.51242	3.16122	4.82739
	AT2G21820	AT2G21820	-2.29148	0.864892	1.99884	1.27712	0.931679	1.43608	2.51748	1.82044	2.71848
	AT4G25580	AT4G25580	0.593491	3.26538	3.1589	0.503996	1.35756	0.392999	2.34172	3.37912	3.08615
	AT4G21020	AT4G21020	0.955948	2.78749	3.26919	0.498141	0.333364	-0.101262	2.63522	3.44403	2.60656
	AT2G25890	AT2G25890	1.77528	3.02321	3.04402	1.00077	0.986628	0.560614	2.89697	3.76746	2.81678
	AT3G54940	AT3G54940	1.91055	3.5972	3.89669	-0.0353767	1.60228	0.611953	2.21954	3.85285	3.10671
	AT3G53040	AT3G53040	1.61822	4.08772	4.27106	-0.506546	0.768957	0.00347535	2.53783	3.62545	2.9414
	AT4G36600	AT4G36600	1.13233	4.01276	4.3137	0.859154	1.4754	0.869435	3.86485	4.06691	3.90338
	AT2G21490	LEA	0.743418	4.24945	4.43509	-0.21066	0.722312	-0.0887796	3.34197	4.60941	4.31041
	AT5G10120	AT5G10120	1.71269	3.80292	3.82699	-1.8867	1.67286	0.803686	1.31241	4.00695	3.42503
	AT4G36700	AT4G36700	1.19297	2.52042	2.58841	-0.330725	2.29288	1.46085	3.23663	3.92478	3.86757
	AT3G14880	AT3G14880	0.476671	2.51492	2.26535	0.317846	1.89635	2.13856	3.12784	3.96175	3.9609
	AT2G23110	AT2G23110	-0.0976191	3.8465	4.31806	1.285	3.157	2.38613	2.81736	4.55081	4.63047
	AT5G09570	AT5G09570	2.57266	2.39312	5.14397	0.538948	2.3805	2.67236	-0.598013	1.51633	1.1651
	AT4G31370	FLA5	2.76994	3.2885	6.41504	0.271473	0.195242	3.41265	1.88763	1.04393	3.36457
	AT5G65165	SDH2-3	3.26492	4.00555	3.81464	-0.355707	-0.00573563	-1.6049	1.01359	1.64203	1.05586
	AT1G30250	AT1G30250	2.19924	3.79908	3.2985	-0.845381	0.473072	-0.84959	0.452734	1.16053	0.595536
	AT5G47000	AT5G47000	3.50884	4.17024	3.8335	-0.452606	1.62291	0.799411	0.764034	2.46498	1.86001
	AT4G16160	ATOEP16-S	4.92999	6.83866	6.89043	0.408691	1.04927	0.18966	3.56192	4.4357	2.61999
	AT1G07645	DSI-1VOC	4.65504	5.26769	5.62348	-0.83907	0.378085	-1.00357	3.78435	4.01374	3.44379
	AT2G18540	AT2G18540	1.16937	3.19151	2.91436	-0.339591	0.641545	-1.04928	4.41349	4.40279	3.63636
	AT1G72100	AT1G72100	0.957673	2.5103	3.12084	-0.128178	0.608215	-0.096202	3.37216	4.13284	3.38062
	AT1G54870	AT1G54870	0.752154	2.80542	3.05842	-1.87881	0.424625	-0.774723	3.30004	3.68578	3.28944
	AT1G47980	AT1G47980	1.92867	3.945	4.09264	-1.29208	0.00264231	-1.04653	3.13664	4.52118	3.98991
	AT2G40170	EM6	0.585907	2.79124	3.24637	0.377051	-1.06168	-0.870097	3.75635	3.69031	3.5563
	AT1G73190	ALPHA-TIP	2.78561	3.94789	5.50729	-1.01606	-2.37112	-2.74208	5.0976	5.24923	4.30482
	AT1G54860	AT1G54860	1.57867	3.87493	3.89411	-0.0431027	0.135987	0.787452	6.50317	7.87485	6.82101
	AT1G17810	BETA-TIP	1.74027	2.76825	1.71328	0.655324	-0.34168	-0.720027	6.21453	6.15678	6.41528
	AT1G27990	AT1G27990	-0.741609	2.76998	3.39287	1.48423	0.686313	-0.282397	5.84586	7.07498	5.05936
	AT2G42560	AT2G42560	0.0684851	2.72638	3.57963	-2.09235	-0.891577	-1.35165	6.49758	6.70781	6.28195
	AT5G45690	AT5G45690	1.9117	5.17607	5.26707	-0.618042	-0.318005	0.607634	4.95529	5.82553	5.17405
	AT3G58450	AT3G58450	1.34736	4.52308	4.53608	-0.399031	0.758336	0.500894	4.51139	6.88475	6.09543
2	AT2G42530	COR15B	-0.563706	1.30982	1.34806	-0.65216	-6.87006	-5.22617	4.32305	-0.568496	0.997249
	AT1G05510	AT1G05510	-3.29639	2.66747	3.04001	-0.794229	-3.50085	-5.88759	4.57832	5.99023	5.46854
	AT4G02830	AT4G02830	0.457178	0.669007	0.967151	0.768092	0.997975	1.09679	0.113149	0.197051	0.592647
	AT3G48240	AT3G48240	0.142841	0.954718	0.806964	0.752678	1.368	1.06365	0.318649	-0.12478	0.930907
	AT5G07380	AT5G07380	-0.171794	0.769222	0.723092	1.11058	1.20934	1.15087	-0.201078	0.173664	0.521774
	AT3G26040	AT3G26040	0.423367	1.09494	0.993486	0.43281	1.62581	1.4064	-0.125404	-0.0604866	0.623523
	AT5G51800	AT5G51800	0.681795	1.01349	1.27117	1.35767	1.70368	1.64168	-0.453007	-0.475926	0.100773
	AT4G30120	HMA3	-0.424285	0.677471	1.32385	0.819229	1.37208	1.94416	0.157488	0.101776	-0.255475
	AT3G54510	AT3G54510	-0.189501	0.744096	1.41856	0.0463816	1.7005	2.01656	0.353782	-0.263586	0.219235
	AT3G15340	PPI2	-0.123068	1.7106	2.08694	0.352594	2.28879	1.40972	-0.00149531	0.331329	0.682114
	AT2G46790	TL1	-0.407913	1.73205	2.29381	0.0558736	1.76704	1.72216	0.528258	0.280795	0.767463
	AT5G09930	GCN2	-0.0797009	1.05516	2.1004	0.193591	2.33607	2.40196	0.266245	0.215336	0.502578
	AT3G49780	PSK4	-0.116036	0.940511	0.918033	-0.0170925	1.48041	1.38605	-0.107747	1.52422	1.1665
	AT3G13277	AT3G13277	-0.0855693	0.847907	1.1449	0.225487	1.49715	1.18569	-0.0919877	0.965927	1.53186
	AT5G67430	AT5G67430	-0.0641359	1.15623	0.837931	0.371032	1.22887	1.29852	0.192613	1.02436	1.15443
	AT5G09980	PROPEP4	-0.0859476	1.2339	0.929945	0.12031	1.09432	1.35145	-0.220464	1.08472	0.995215
	AT5G57320	VLN5	-0.225183	0.826098	1.0648	0.398899	1.19366	1.21875	-0.0262233	0.761583	0.874548
	AT3G04000	AT3G04000	-0.0552301	0.49258	1.01271	0.585154	1.2624	1.41118	0.201519	0.813159	1.06148
	AT4G13330	AT4G13330	0.2624	0.974007	0.78255	0.721052	1.4683	1.22081	0.058113	0.860405	0.821393
	AT1G58170	AT1G58170	0.0463264	0.654805	0.769144	0.238176	1.68057	1.08153	0.243127	0.49986	0.929345
	AT4G01270	AT4G01270	-0.295818	0.840574	0.597265	0.437732	1.82493	1.50679	-0.251405	1.23256	1.54708
	AT1G73066	AT1G73066	-0.604126	0.722992	0.917407	0.522116	1.90123	1.35253	-0.166929	1.30361	1.46761
	AT4G34510	KCS17	-0.386888	0.797101	1.00785	0.67003	1.85006	1.75204	-0.0669011	0.926419	1.06092
	AT5G47740	AT5G47740	-0.674658	0.774671	0.597152	0.0498653	1.4566	0.955376	0.423929	1.21401	0.747557
	AT4G39366	AT4G39366	-0.62603	0.548374	1.07523	-0.0752047	1.43441	0.901131	0.650035	1.15852	0.880633
	AT5G64870	AT5G64870	-0.140619	0.794776	1.13964	-0.40578	1.11419	1.29409	0.84128	1.18901	0.845613
	AT5G13080	WRKY75	-0.110033	1.4348	1.29015	0.155784	1.31737	1.03342	0.465753	1.23569	0.917777
	AT5G09540	AT5G09540	-0.181523	1.16643	1.15205	-0.12316	1.23062	1.01894	0.725289	1.24497	1.50354
	AT5G05410	DREB2	-0.0192235	0.886688	1.13568	0.0611021	1.77253	0.600665	0.691476	1.20544	1.30588
	AT4G18550	AT4G18550	0.195631	1.09035	0.755125	0.55233	1.49988	1.21917	0.690164	1.38443	1.11347
	AT4G21323	AT4G21323	-0.0751972	1.24647	1.19276	0.253275	1.78692	0.988035	-0.206356	0.478051	0.662691
	AT1G31485	AT1G31485	-0.0243332	1.23643	1.06371	0.43679	1.59515	1.12966	0.147291	0.431967	0.729471
	AT5G15290	AT5G15290	0.432431	1.35824	0.926668	0.0582511	1.46481	1.20243	-0.219969	0.952724	0.658583
	AT5G67488	AT5G67488	0.211529	0.722534	1.14232	-0.181787	1.51743	1.37592	0.0413882	0.220056	0.567958
	AT5G25140	CYP71B13	-0.0591276	1.2363	1.02721	-0.367527	1.79584	1.33188	-0.102482	0.537174	0.538914
	AT5G63500	AT5G63500	-0.161466	1.0441	1.13373	0.0722352	1.28542	1.32255	-0.180322	0.424863	0.678138
	AT1G01620	PIP1;3	0.0635469	0.964672	1.04032	-0.063898	1.13417	1.47427	0.16806	0.473071	0.693974
	AT1G68110	AT1G68110	0.0638138	1.26135	0.996587	-0.155359	1.10777	1.36308	-0.253978	0.586806	0.321201
	AT4G13830	J20	-0.108028	1.09948	1.16946	-0.506819	1.04578	1.01412	0.071948	0.744465	0.955361
	AT2G32150	AT2G32150	-0.00696924	0.955096	0.888364	-0.262553	1.21102	1.44265	0.125205	0.81758	0.996974
	AT4G03320	tic20-IV	-0.000820206	0.918604	1.00748	0.211386	1.04297	0.900137	0.135863	0.819751	0.921989
	AT1G32090	AT1G32090	0.122626	0.913748	0.903012	0.00749005	1.08107	0.774951	-0.0185713	0.897041	0.935569
	AT4G08590	ORL1	0.0630232	0.963417	1.14113	0.015123	0.996021	1.0773	0.0894177	0.741784	0.844602
	AT3G06390	AT3G06390	0.170408	0.857232	1.10897	-0.100291	1.0719	1.09165	0.00769351	0.914469	0.707936
	AT5G54080	HGO	-0.134046	0.890561	0.797232	-0.0469636	1.04361	0.977383	0.136251	0.867559	0.978916
	AT5G24800	ATBZIP9	-0.137984	0.920709	0.909668	-0.24163	1.15475	0.967749	0.0921327	0.816151	1.02377
	AT4G15780	ATVAMP724	-0.0340903	1.05808	0.993714	-0.0252365	1.07207	1.03725	0.0602175	0.896903	1.16094
	AT4G17250	AT4G17250	-0.277471	0.968601	1.13448	-0.124355	1.06378	0.88745	0.000145696	0.616087	0.722739
	AT2G37060	NF-YB8	-0.0108853	1.00172	0.936853	-0.0744845	1.07933	0.959772	-0.088496	0.537351	0.719855
	AT3G12300	AT3G12300	-0.182768	0.993185	1.01166	-0.0990137	1.01722	0.750433	-0.0749165	0.458219	0.591296
	AT2G15790	CYP40	-0.0507467	0.888874	0.97249	-0.234116	1.08098	0.637582	0.010923	0.54089	0.514793
	AT4G35100	PIP2;7	0.0126975	1.1226	1.12674	-0.267913	1.03405	1.08816	0.113155	0.426964	0.548011
	AT1G53730	SRF6	-0.0320517	0.99886	1.17949	-0.0585855	1.16477	1.07669	0.0342998	0.480367	0.636229
	AT2G27580	AT2G27580	0.000948127	1.0134	1.04134	-0.147588	1.30144	0.883894	0.0771067	0.336538	0.495248
	AT5G21170	AKINBETA1	-0.00963688	1.01589	0.764785	-0.335048	0.963705	0.904196	-0.127635	0.742975	0.734587
	AT3G10740	ASD1	-0.0367327	0.926707	0.713084	-0.174127	0.9526	0.805807	-0.113787	0.748973	0.71375
	AT1G76220	AT1G76220	0.181329	1.15192	0.740594	-0.243866	0.899062	0.891692	-0.0142254	0.543739	0.624623
	AT5G49360	BXL1	0.101474	1.06767	0.743374	-0.214865	1.18162	1.0471	0.0203816	0.844649	0.816283
	AT5G57100	AT5G57100	0.0622689	0.788654	0.872435	0.114044	1.03425	0.86584	0.10982	0.549146	0.719226
	AT1G53110	AT1G53110	0.215493	0.815686	1.02268	-0.0897302	0.886086	0.792056	0.0380636	0.563906	0.595734
	AT4G00670	AT4G00670	0.332032	0.773161	0.958091	-0.0432493	1.26936	0.996336	-0.0185665	0.34585	0.653185
	AT4G28150	AT4G28150	0.261487	1.48521	1.49088	-0.51334	1.61087	0.933987	0.24943	0.71806	0.702335
	AT1G18330	EPR1	0.300819	1.17524	1.43424	-0.0514479	1.88536	0.974648	0.339769	0.765731	1.14727
	AT3G16050	PDX1.2	-0.0394189	1.19626	1.48619	-0.129079	2.0879	0.993442	-0.234566	0.467123	0.616376
	AT1G66080	AT1G66080	-0.261533	1.25504	1.43484	-0.167345	1.9031	0.915286	-0.236387	0.200221	0.635835
	AT5G35320	AT5G35320	-0.0435433	1.01499	1.30645	-0.0452326	2.09519	0.770914	-0.0377724	0.555044	0.66994
	AT3G30122	AT3G30122	-0.0564264	1.23765	1.0641	0.0919275	1.13143	0.147919	0.0737969	0.677646	0.590586
	AT2G22980	SCPL13	-0.0573123	1.09672	0.814799	-0.26302	1.365	0.232824	-0.133291	0.982644	0.730752
	AT3G04710	TPR10	-0.305694	0.68394	0.92933	-0.207334	1.0786	0.637752	-0.140639	0.45301	0.625824
	AT2G22990	SCPL8	-0.191241	0.786104	0.706353	-0.20478	1.18709	0.583989	-0.0502963	0.622671	0.698465
	AT5G03990	AT5G03990	-0.353102	0.643641	0.96019	-0.0137768	1.51848	0.5834	0.0539693	0.621571	0.78695
	AT5G03560	AT5G03560	-0.132011	1.23941	1.316	-0.0787672	0.9674	0.927335	-0.205502	0.695795	0.831249
	AT4G39235	AT4G39235	-0.261313	1.35624	1.1648	-0.00606116	1.18441	1.0166	-0.182204	0.736578	0.652998
	AT1G27420	AT1G27420	-0.0119908	1.30537	1.10718	-0.0869051	1.25401	1.07393	-0.512765	0.569321	0.824735
	AT3G60720	PDLP8	-0.0169413	1.34774	1.24014	0.0994411	1.25254	0.715309	-0.104209	0.844111	0.565687
	AT1G05820	SPPL5	0.103182	1.2653	1.17343	0.121729	1.10464	0.848188	-0.430494	0.692728	0.600933
	AT2G33740	CUTA	0.167637	1.31534	1.31209	-0.115103	1.00284	0.748197	-0.0754422	0.726737	0.770912
	AT1G64563	AT1G64563	0.00571603	1.18938	1.42774	-0.148074	1.54551	0.679107	-0.45627	0.882492	0.975048
	AT1G33500	AT1G33500	-0.216197	1.09477	1.36003	-0.138819	1.38188	0.637774	-0.570079	0.564521	0.622962
	AT2G43010	SRL2	-0.690198	1.93695	2.20063	-0.207717	1.40613	1.18836	0.275561	0.710979	0.744327
	AT1G74810	BOR5	-0.851956	1.7531	1.96484	0.323257	1.20629	1.23505	0.652966	0.654735	0.725582
	AT4G24415	MIR824A	-0.143854	1.51645	1.91745	0.542079	1.79315	0.77825	0.185678	0.695689	0.820867
	AT5G47590	AT5G47590	-0.0954129	1.6793	1.48841	-0.0174011	1.70297	1.80777	-0.145718	0.141822	0.448825
	AT2G21640	AT2G21640	-0.278397	1.45349	1.48354	0.64521	1.16351	1.48022	-0.401402	0.339817	0.560052
	AT5G09590	HSC70-5	-0.0699949	1.57523	1.80937	-0.0203728	1.31367	1.1591	-0.175315	0.49631	0.801658
	AT2G17900	SDG37	0.0675693	1.66195	1.68494	0.0719224	1.30119	1.0783	-0.10347	0.666416	0.850321
	AT1G04980	ATPDI10	-0.0896011	1.82659	1.90675	0.0158082	1.07676	1.09386	-0.228464	0.586007	0.842138
	AT3G03310	ATLCAT3	0.135435	1.4559	1.64749	0.389793	0.996244	0.807571	-0.100597	0.446552	0.641314
	AT1G09421	AT1G09421	0.134966	1.3553	1.70073	0.121724	1.50073	1.23444	-0.421266	0.473607	0.771994
	AT5G64180	AT5G64180	-0.160849	1.30173	1.44493	0.249666	1.08107	1.05253	0.320011	0.549933	0.699734
	AT4G11220	BTI2	-0.100064	1.21961	1.45782	0.0822772	1.04525	1.02707	0.311994	0.556045	0.663899
	AT3G59530	LAP3	-0.050821	1.4299	1.4693	0.188593	1.00218	0.997586	0.372582	0.416178	0.934702
	AT5G37540	AT5G37540	0.252536	1.28478	1.58138	0.134692	0.948017	1.26363	0.300839	0.660861	0.868761
	AT2G48140	EDA4	0.179965	1.44147	1.3496	-0.00908004	1.33849	1.37288	0.38194	0.629155	0.679799
	AT5G19875	AT5G19875	0.0333128	1.80248	2.03804	0.222948	1.39948	1.1725	0.537133	1.05641	1.08846
	AT3G26350	AT3G26350	0.103576	1.77118	1.77617	-0.313778	1.12931	1.03919	0.20343	1.11508	1.07368
	AT3G57810	AT3G57810	-0.0397457	1.59429	1.70469	0.0815672	1.34323	1.12635	0.0926241	0.860478	1.2289
	AT1G04130	TPR2	-0.028967	1.43151	1.54458	0.0641387	1.28204	1.11724	0.177132	0.639674	0.926724
	AT2G21430	AT2G21430	0.142071	1.66693	1.49628	0.0486303	1.26869	1.28037	-0.126788	1.02141	1.30098
	AT1G73750	AT1G73750	0.0903591	1.62217	1.40034	0.200378	1.30651	1.46656	0.0959549	0.936659	1.10311
	AT4G08230	AT4G08230	-0.197871	1.59921	1.67352	0.0257635	0.921706	0.555425	0.160181	0.411741	0.644684
	AT3G08690	UBC11	-0.123205	1.64749	1.70387	-0.0972211	0.747587	0.681254	0.166733	0.488214	0.694473
	AT2G21940	ATSK1	-0.0726519	1.52932	1.72407	-0.0740232	0.858908	0.508483	-0.059646	0.459501	0.502011
	AT4G29520	AT4G29520	-0.0491387	1.63589	1.82359	-0.273485	0.804496	0.564853	0.126242	0.667704	0.82132
	AT2G02760	ATUBC2	0.16325	1.44431	1.46796	0.0454411	0.617641	0.499297	0.0701221	0.476164	0.627013
	AT1G77000	ATSKP2;2	0.136707	1.57917	1.489	0.130004	0.718013	0.556445	0.247606	0.67181	0.519463
	AT3G62600	ATERDJ3B	-0.080962	1.45815	1.59968	-0.135263	0.78704	0.8135	0.0247307	0.530481	0.761498
	AT2G25110	SDF2	-0.0347263	1.35101	1.50211	-0.229645	0.749409	0.789223	0.00504291	0.500471	0.680964
	AT5G28540	BIP1	-0.119367	1.38848	1.58972	-0.141994	0.849103	0.966669	-0.019475	0.522171	0.671172
	AT5G61790	ATCNX1	-0.0624517	1.34296	1.52643	-0.102124	0.62164	0.768455	-0.0408594	0.410185	0.564685
	AT4G16660	AT4G16660	-0.0425303	1.34112	1.50594	-0.0130714	0.787803	0.75807	-0.0662929	0.401814	0.499148
	AT2G32920	ATPDIL2-3	-0.102234	1.4776	1.55594	0.0041772	0.759023	0.728618	-0.0265708	0.475551	0.638453
	AT3G59750	AT3G59750	-0.133003	1.71764	1.44817	-0.0606421	0.86965	0.857331	-0.258757	0.582166	0.552179
	AT4G02980	ABP1	-0.10794	1.44348	1.65469	-0.250039	0.988719	0.958122	0.0736119	0.708414	0.777589
	AT3G63310	BIL4	-0.0195635	1.59278	1.71913	-0.126749	1.21223	0.861304	-0.0747515	0.737747	0.785558
	AT5G58590	RANBP1	-0.29751	1.42429	1.55918	-0.186624	0.97673	0.667915	-0.0940461	0.450583	0.623396
	AT1G66510	AT1G66510	-0.220847	1.39019	1.45728	-0.0636519	1.20378	0.74636	-0.0197286	0.453535	0.678854
	AT3G57880	AT3G57880	0.102183	1.21761	1.5278	-0.107669	1.20936	0.984956	-0.0686334	0.136829	0.410692
	AT3G07090	AT3G07090	-0.0415988	1.20727	1.52747	-0.204135	1.51081	0.669689	0.0510541	0.368055	0.589255
	AT5G64170	AT5G64170	-0.534455	1.4375	1.70791	-0.190246	1.06506	0.822069	0.237396	0.174067	0.451335
	AT1G67360	AT1G67360	-0.0411585	1.21055	1.57419	0.164423	1.36135	0.475303	0.429832	0.357182	0.515636
	AT5G36110	CYP716A1	0.0495536	0.928871	0.784694	1.44781	2.20571	1.46322	0.44281	0.880875	0.63582
	AT1G04570	AT1G04570	0.0165613	0.399452	0.233396	1.46213	2.30097	1.4208	0.304844	0.209275	0.688899
	AT5G23155	AT5G23155	-1.08037	0.673751	0.552391	1.23242	1.82967	1.87798	-0.242276	-0.108623	0.390357
	AT5G47450	ATTIP2;3	-0.40761	1.16601	0.200184	0.443652	2.10328	2.06542	-0.145074	1.16111	0.375999
	AT1G67865	AT1G67865	-0.269201	0.567328	-0.449549	0.337342	1.83561	2.14597	-0.0600415	0.47282	-0.0203389
	AT5G46090	AT5G46090	-0.512914	0.40711	-0.626017	0.875926	1.96131	1.34112	0.387886	1.0697	0.691676
	AT4G28110	AtMYB41	-0.00398111	1.63919	1.61734	0.385415	0.268833	1.20837	0.906092	0.349135	0.483235
	AT1G04220	KCS2	0.0412714	1.54433	1.62468	0.244934	0.564393	0.853093	0.877438	0.469484	1.04814
	AT2G28400	AT2G28400	-0.33933	0.98548	1.45112	0.233784	0.317463	1.23099	0.60096	0.696086	0.849113
	AT1G75030	TLP-3	-0.144507	1.10407	1.60986	0.26476	0.749274	1.54321	0.799195	0.551887	1.11544
	AT4G13190	AT4G13190	0.576492	0.889878	2.18303	0.107318	0.270519	1.06403	0.600556	-0.0955414	1.61364
	AT3G62070	AT3G62070	0.699725	0.64543	1.64096	0.321871	0.474931	1.44039	0.491153	0.390012	1.48702
	AT3G52790	AT3G52790	0.496969	1.01566	1.30892	0.161072	0.586184	0.7951	0.606485	0.723715	0.919773
	AT1G64930	CYP89A7	0.412007	0.808287	1.1416	0.249613	0.441027	0.84962	0.405029	0.877773	0.515793
	AT1G51640	EXO70G2	0.40239	1.07931	1.29516	0.136653	0.970631	0.98932	0.271585	0.958515	0.518787
	AT2G33205	AT2G33205	0.82958	0.711622	1.39358	0.124639	0.940086	0.951762	-0.0254731	0.476346	0.601457
	AT2G47160	BOR1	0.693715	0.702353	1.21657	0.526393	0.766805	0.812982	0.415352	0.525904	0.70345
	AT1G02640	BXL2	0.599525	0.650405	1.25594	0.498763	0.810368	1.22816	0.58541	0.600482	0.681237
	AT3G17100	AT3G17100	0.35387	0.682528	1.15115	0.460301	0.607794	1.20471	0.587095	0.316695	0.787587
	AT2G42380	ATBZIP34	0.446611	0.577049	1.16966	0.372181	0.514527	1.06036	0.576569	0.264434	0.722711
	AT5G65890	ACR1	0.244648	0.696841	1.07883	0.25347	0.54179	0.821174	0.502684	0.446224	0.895268
	AT3G07550	AT3G07550	0.222422	0.655257	1.12507	0.15506	0.549193	0.623238	0.443395	0.433039	0.604511
	AT4G35840	AT4G35840	0.130379	0.910945	1.16767	0.351086	0.693455	0.866086	0.379416	0.471092	0.701933
	AT5G08130	BIM1	0.351948	0.632297	1.38377	0.39215	0.317808	0.669338	0.35031	0.375401	0.635081
	AT5G56620	anac099	0.956535	1.21726	1.54701	0.14647	0.551928	1.19485	0.729017	0.701064	1.06344
	AT1G23050	AT1G23050	0.734237	0.986141	1.23229	0.363261	0.666678	1.14851	0.78918	1.05637	1.22536
	AT3G21755	AT3G21755	0.704978	1.1713	1.68443	0.238043	0.397453	0.625875	0.496436	0.96056	1.44287
	AT5G57790	AT5G57790	-0.0484874	0.870684	1.27713	0.437154	0.88222	1.11452	0.730339	1.00926	1.44087
	AT1G68240	AT1G68240	-0.0682656	0.801136	1.7238	-0.0661587	1.27819	1.08443	0.899827	0.980339	1.79393
	AT5G49340	TBL4	0.527285	0.800624	1.87745	0.317103	1.32127	1.44515	1.01481	1.19429	1.69135
	AT5G04370	NAMT1	0.716494	0.868026	1.38645	0.203325	1.14733	0.969886	1.05231	1.24931	1.635
	AT5G02580	AT5G02580	0.3737	1.46851	1.38056	0.513884	0.840785	0.824817	1.31632	1.01203	1.87578
	AT3G12500	ATHCHIB	0.359455	1.44134	1.74399	0.362343	1.17175	1.45939	0.816446	1.28868	1.60957
	AT1G02660	AT1G02660	0.352333	1.34894	1.95828	0.501225	0.836905	1.56295	0.730508	0.819095	1.47013
	AT2G21130	AT2G21130	0.320738	1.80532	1.94074	0.442207	1.0633	1.11159	0.349161	1.1019	1.67837
	AT2G28630	KCS12	0.568132	0.709423	1.33795	0.289167	1.37367	1.67517	0.482744	1.28663	1.84742
	AT1G74670	AT1G74670	0.583555	0.54899	1.40402	0.393571	1.06292	1.47937	0.672375	0.997288	1.47422
	AT4G13290	CYP71A19	0.849823	1.0906	1.69207	0.521729	1.43198	1.67272	0.210235	0.998319	1.2395
	AT3G45970	EXLA1	0.41976	1.16211	1.68711	0.478233	1.54766	1.79838	0.382728	1.16408	1.44577
	AT5G35110	AT5G35110	0.554607	1.72709	1.86364	1.50056	1.5067	1.79574	1.12607	0.820282	0.609892
	AT1G17950	MYB52	0.909017	0.874643	1.4105	1.00555	1.37689	1.37594	1.10951	1.0194	0.752745
	AT5G57660	COL5	0.752153	1.07705	1.75632	1.05819	0.864563	1.44861	1.15751	0.142973	0.858189
	AT5G14130	AT5G14130	0.779012	1.6089	1.616	0.715383	1.03801	1.57004	0.830686	-0.00839092	0.265851
	AT5G28145	AT5G28145	0.0311166	0.820446	1.36595	0.571716	0.935744	2.10753	0.701953	1.03879	0.964362
	AT4G14130	XTR7	0.0560998	0.668419	1.36771	0.498389	0.747084	2.31743	1.43461	0.575575	1.08826
	AT3G55840	AT3G55840	-0.103896	1.32069	1.80518	0.807605	1.01172	2.09201	1.14592	0.760222	1.37463
	AT4G16515	RGF6	1.24164	0.566484	1.78914	0.792583	0.365419	2.27949	1.55159	-0.127535	1.34744
	AT2G40610	EXP8	0.857689	0.388895	2.08797	0.703482	0.723424	2.24507	0.863856	0.29083	1.52831
	AT5G04190	PKS4	1.05986	0.926016	2.08522	0.211595	0.976553	1.93243	1.2044	0.656629	1.05428
	AT5G22500	FAR1	0.304981	1.01154	1.96171	0.531525	0.346326	2.73377	1.58165	0.745856	1.5976
	AT5G07010	ST2A	0.368914	0.84043	1.83502	1.14714	0.363508	2.138	1.15521	0.6504	1.72715
	AT3G16800	AT3G16800	0.275365	0.854873	1.57297	1.22531	0.588893	1.48843	1.86767	0.282671	1.18218
	AT5G25130	CYP71B12	-0.102886	0.990307	1.18822	-0.361254	1.5067	0.918874	0.144636	1.27429	1.8708
	AT3G47875	AT3G47875	-0.449397	0.711154	0.902484	-0.242345	0.985003	0.970258	0.237312	1.25148	1.8818
	AT3G04960	AT3G04960	-0.268868	0.672887	0.862174	-0.900603	1.29342	0.991876	-0.140852	1.17712	1.63954
	AT5G14470	AT5G14470	0.340227	0.847664	0.914422	-0.904945	0.47952	0.722877	-0.319803	1.02098	1.97628
	AT5G14180	MPL1	0.460091	0.473688	0.926239	0.0730638	1.11902	0.786194	0.444722	1.668	1.68109
	AT1G28330	DRM1	0.068564	0.904917	0.868569	-0.13345	0.879668	0.709673	0.248488	1.73149	1.65159
	AT5G48100	TT10	0.425409	0.673431	0.514598	-0.0468171	0.974012	0.60661	0.130379	1.21387	1.7602
	AT5G14840	AT5G14840	0.0732273	1.08226	0.863535	-0.256572	1.09642	1.08326	-0.173726	1.34028	1.69424
	AT1G21680	AT1G21680	-0.102985	0.749905	0.645311	-0.0783873	0.703735	1.09763	-0.0146317	1.30625	1.64459
	AT1G31290	AGO3	0.115868	1.08231	0.665563	0.0719825	1.04504	0.997852	0.273291	0.959456	1.67825
	AT3G26170	CYP71B19	0.0433549	1.00198	1.50394	0.231734	0.59669	0.760308	0.510475	1.67203	2.16924
	AT3G21720	ICL	0.276065	0.107725	1.24079	0.00620094	0.42543	0.235144	0.0472578	1.60553	1.69042
	AT5G57150	AT5G57150	-0.0552204	1.30774	1.31659	-0.090353	1.64903	1.16435	0.114105	1.40362	1.6036
	AT5G57140	PAP28	-0.10213	1.26039	1.39603	0.0101654	1.39574	1.16742	0.134686	1.17856	1.57932
	AT5G11100	SYTD	0.0114455	1.36543	1.59695	0.0433855	1.36666	1.22648	0.470214	1.38438	1.53842
	AT4G14270	AT4G14270	0.1207	1.29225	1.58224	-0.074937	1.34282	0.70595	0.380503	1.28979	1.70611
	AT1G17460	TRFL3	-0.0150901	1.33684	1.24459	-0.165695	1.12525	0.850938	-0.248938	1.7102	1.63471
	AT5G25280	AT5G25280	-0.0814382	1.04992	1.08675	-0.394526	1.30523	0.929558	-0.0926444	1.04145	1.07702
	AT5G20450	AT5G20450	-0.0892276	0.98172	1.11284	-0.0651001	1.33142	0.937745	-0.0436641	1.0874	1.11454
	AT5G58787	AT5G58787	-0.227866	1.00498	1.20243	-0.245556	1.39282	0.768867	0.0619778	1.04577	0.982211
	AT5G54940	AT5G54940	-0.175508	1.3103	1.45528	-0.308847	1.47223	0.885665	0.0470766	1.03596	0.946552
	AT4G37220	AT4G37220	-0.297071	1.62961	1.1719	-0.0850657	1.49972	0.416669	0.0272268	1.14041	1.32177
	AT1G27410	AT1G27410	0.175298	1.33505	1.19506	0.103946	1.00971	1.05836	-0.0679004	0.853553	1.16694
	AT1G02670	AT1G02670	0.254462	1.50049	1.28885	0.0548186	0.75211	0.839212	-0.043394	1.0911	1.12438
	AT1G02300	AT1G02300	0.21755	1.19406	1.1805	0.150842	1.18019	0.71255	-0.0378619	1.23386	1.4155
	AT5G10946	AT5G10946	0.350727	1.46656	1.43107	0.159815	1.11967	0.17508	-0.131773	0.977344	1.32532
	AT4G01026	PYL7	0.309273	1.21405	1.59405	0.0855519	1.06713	0.504428	0.0437396	0.954267	1.08889
	AT4G21480	STP12	-0.848809	0.800874	1.46939	-1.22116	0.788582	0.740871	0.195167	0.476578	0.897543
	AT2G24680	AT2G24680	-0.641961	0.34278	1.15446	-0.950663	1.03019	0.896655	-0.254481	0.745674	0.83794
	AT5G05965	AT5G05965	-0.396806	-0.133211	0.83526	-1.18214	0.198918	0.905483	0.226569	1.01394	1.91786
	AT5G24150	SQP1	-0.364246	0.566689	0.36304	-0.0532886	0.854198	1.08858	0.22334	0.537162	1.17828
	AT1G77640	AT1G77640	-0.23101	0.339775	0.62754	0.256599	0.786095	0.80878	0.433578	0.489639	1.22463
	AT1G78750	AT1G78750	0.06962	0.454383	0.941442	-0.395714	1.07156	0.705614	-0.0674655	0.468926	1.27218
	AT4G36040	AT4G36040	0.245643	0.582716	0.676105	0.0363575	0.542633	1.04408	0.314612	0.669913	1.13748
	AT3G02110	scpl25	0.0169151	0.594388	0.589169	-0.0064769	0.726014	1.12661	0.138585	0.652123	1.06101
	AT2G17880	AT2G17880	0.171627	0.692892	0.721078	-0.299351	0.575352	1.21393	0.448993	0.765593	0.966085
	AT5G05690	CYP90A1	0.127577	0.515801	0.748602	0.280297	0.51845	1.05369	0.437243	0.561938	0.927848
	AT1G22640	MYB3	-0.00839096	0.960121	0.719566	0.253661	0.58461	0.88286	0.489754	0.617495	1.00331
	AT2G21560	AT2G21560	-0.165592	0.741885	0.675938	0.280841	1.08406	1.02844	0.40868	0.864592	0.852014
	AT1G69600	ZHD11	-0.00486814	0.683413	0.78094	0.116816	0.649199	0.936676	0.308015	1.18362	1.0135
	AT5G43330	AT5G43330	0.212772	0.699143	1.00672	0.11395	0.841673	0.909775	0.0833246	0.733766	0.777809
	AT3G17070	AT3G17070	0.116783	0.498932	0.819398	0.07149	0.88092	1.01584	-0.0173179	0.775599	0.892008
	AT3G12120	FAD2	0.134204	0.511929	0.671555	-0.0677215	0.682317	0.731068	0.150434	0.858753	1.15223
	AT1G53320	AtTLP7	0.116398	0.613407	0.730076	-0.0406293	0.744707	0.758165	0.16754	0.943422	1.17859
	AT1G26665	AT1G26665	0.0594863	0.716608	0.647495	0.106178	0.648706	0.473744	0.0306576	1.01646	1.12144
	AT5G59440	ATTMPK.2	-0.0258292	0.614382	0.484874	-0.265462	0.700433	0.549124	0.0352321	0.993401	1.18441
	AT4G31290	AT4G31290	0.220009	0.604239	0.732534	-0.283911	0.658708	0.640495	-0.0292281	0.898356	1.14128
	AT2G42660	AT2G42660	0.224921	0.69556	0.703129	-0.359888	0.491688	0.845699	0.0392545	0.795866	1.04106
	AT2G31902	AT2G31902	0.0457419	0.609804	0.711776	-0.428774	0.766782	0.729525	-0.145926	0.913558	0.948907
	AT5G57655	AT5G57655	0.0566382	0.292981	0.542276	-0.00761252	0.721679	0.760609	0.162441	0.769156	1.10179
	AT1G14890	AT1G14890	0.141885	0.338927	0.47221	-0.0299425	0.422303	0.959126	0.0870339	0.912677	1.19277
	AT3G18610	PARLL1	0.139533	0.0260604	0.362093	0.140787	0.799958	0.457825	0.269782	0.669411	1.05698
	AT1G70650	AT1G70650	0.33806	0.387689	0.732702	0.455573	0.840397	0.476367	0.234113	0.934919	1.02814
	AT5G43570	AT5G43570	0.111386	0.840706	0.447975	-0.000620927	1.13217	0.82612	0.212004	0.692573	0.70618
	AT3G49645	AT3G49645	-0.0814529	0.592605	0.412959	0.0709945	1.04796	0.57204	-0.0445449	0.667447	0.734152
	AT2G32460	ATM1	0.549536	0.666177	0.563341	0.119346	1.07297	0.464773	-0.270262	0.853989	0.53944
	AT3G11050	ATFER2	0.0974069	0.722688	0.685499	0.318319	0.581128	0.363247	0.160109	0.637007	0.823687
	AT3G02390	AT3G02390	-0.101989	0.617625	0.891228	0.495969	1.01331	0.278966	-0.0359829	0.746471	0.758857
	AT5G54000	AT5G54000	-0.120901	0.30178	0.378195	0.34458	0.950001	0.812255	-0.254555	0.512572	0.350749
	AT3G58930	AT3G58930	-0.0573607	0.506164	0.115173	0.0905942	1.05536	0.694538	-0.388774	0.645015	0.59997
	AT1G65510	AT1G65510	0.0877597	0.893698	0.410625	0.292781	1.03373	0.845974	-0.105247	0.69675	0.329378
	AT1G06370	AT1G06370	0.024638	0.655805	0.382379	0.442344	1.03374	0.573564	-0.00513036	0.468138	0.433204
	AT2G28110	FRA8	0.0257089	0.810528	0.49324	-0.154084	1.0445	0.655736	0.0673056	0.573189	0.373027
	AT2G15680	AT2G15680	-0.215376	0.581664	0.426745	0.0367463	0.983878	0.826881	0.0211185	0.570268	0.397066
	AT3G29770	ATMES11	0.0790775	0.683544	0.553864	0.225937	1.00055	0.905601	-0.06263	0.27765	0.338899
	AT1G71340	AT1G71340	-0.0492232	0.781245	0.657051	-0.0137773	1.07676	0.903825	-0.152099	0.419424	0.557877
	AT1G55530	AT1G55530	-0.0356835	0.47977	0.725927	-0.177604	1.10232	0.517219	-0.00292238	0.184721	0.418728
	AT5G65730	XTH6	-0.269756	0.719642	0.441018	-0.106107	0.982285	1.14	0.257198	0.261125	0.45513
	AT1G06570	PDS1	-0.292708	0.698725	0.805185	0.0054519	0.800224	1.16654	0.127145	0.198837	0.543062
	AT5G01550	LECRKA4.2	-0.0429058	0.722189	0.755316	-0.206968	0.913144	1.22399	0.0794227	0.305928	0.494255
	AT3G16240	DELTA-TIP1	-0.0357131	0.679446	0.556825	-0.305147	1.01033	1.27393	0.13593	0.395936	0.596487
	AT2G34420	LHCB1.5	-0.0810796	0.484685	0.796825	-0.305842	0.903596	1.12592	-0.0301614	0.359923	0.577133
	AT3G06780	AT3G06780	0.0421003	0.703414	0.781889	0.19196	0.776284	1.15021	0.0528528	0.157541	0.440843
	AT1G35430	AT1G35430	-0.0251488	0.521324	0.556764	-0.0299043	0.812614	1.11715	-0.00631827	0.0835599	0.440277
	AT4G01250	WRKY22	0.101529	0.414685	0.861604	0.026182	0.556251	1.05424	-0.0742855	0.233827	0.37785
	AT4G19170	NCED4	-0.113052	0.398896	0.432848	0.00266745	0.689801	1.28276	0.152088	0.338204	0.809358
	AT4G18970	AT4G18970	0.00334667	0.264643	0.592403	-0.120701	0.83788	1.36739	0.269058	0.491898	0.879874
	AT1G76250	AT1G76250	-0.0766787	0.21871	0.588222	-0.0942266	0.496069	1.10392	-0.0785641	0.502486	0.667874
	AT5G23350	AT5G23350	-0.345788	0.479385	0.694284	-0.392855	0.583209	1.22986	0.0878492	0.227392	0.840072
	AT2G25080	ATGPX1	0.0271525	0.495247	0.344212	-0.200534	1.20923	1.02429	-0.241958	0.518245	0.755066
	AT1G36060	AT1G36060	-0.0735251	0.43016	0.144718	-0.00690701	1.09975	1.05095	-0.171396	0.726629	0.886843
	AT5G06865	AT5G06865	-0.387686	0.444696	0.570782	-0.0538447	1.07479	1.19523	-0.167848	0.676194	0.878424
	AT2G23672	AT2G23672	-0.106223	0.503865	0.36275	-0.244205	1.00845	1.03653	0.0783798	0.925613	0.969634
	AT1G73690	CAK3AT	-0.119208	0.516863	0.493354	-0.0607246	1.22923	0.872369	0.153236	0.791731	0.870179
	AT2G33051	AT2G33051	0.0558562	0.478203	0.557211	-0.0428707	0.96616	1.0104	-0.0833075	0.898426	1.0045
	AT1G27590	AT1G27590	0.00746325	0.697251	0.57372	-0.146501	1.05318	0.885599	-0.124988	0.912186	0.87156
	AT2G43570	CHI	-0.379285	0.10305	0.48786	0.00924086	1.10431	0.914739	-0.0817026	0.844462	0.448004
	AT2G04852	AT2G04852	0.752284	0.818019	0.101645	-0.0263786	0.28949	0.601438	0.351553	0.907138	1.06448
	AT1G50400	AT1G50400	0.598401	1.02837	0.0895446	-0.631128	0.785891	1.01866	-0.00199304	1.01095	1.16676
	AT5G56870	BGAL4	0.109805	0.572989	0.195086	-0.239657	1.3343	1.34347	-0.136017	1.03469	0.909033
	AT4G16680	AT4G16680	-0.225892	0.539101	0.435333	-0.111897	1.46647	1.33133	0.171955	0.878943	1.04138
	AT2G46250	AT2G46250	-0.0138436	0.420841	0.562928	-0.35098	1.37762	1.20959	-0.0639394	1.25529	1.29953
	AT2G34500	CYP710A1	-0.0854794	0.584779	0.623964	-0.128357	1.03127	1.4222	-0.00109789	1.12518	0.701959
	AT1G11260	STP1	-0.218533	0.31563	0.344646	0.0238557	1.17002	1.78691	-0.0981821	1.00914	1.28923
	AT2G05540	AT2G05540	-0.142178	0.442679	0.157739	0.279858	1.33774	1.21002	0.112067	1.20584	1.5597
	AT1G58848	AT1G58848	-0.214649	0.211605	0.269041	0.31569	1.12342	1.12476	0.399857	1.17378	1.37339
	AT4G38700	AT4G38700	-0.333064	0.415796	0.214666	-0.0904401	1.00876	1.16338	-0.0349321	0.9428	1.18968
	AT3G63480	AT3G63480	-0.196664	0.493506	0.240971	0.135612	1.09965	0.971431	0.126726	0.999355	1.00173
	AT5G40020	AT5G40020	-0.304862	0.657348	0.241011	-0.464828	0.443613	0.8657	0.226169	0.82794	0.826347
	AT1G29230	WL1	-0.73382	0.658235	0.482805	-0.427076	0.374247	1.08587	0.535866	1.19092	1.04484
	AT3G10720	AT3G10720	0.143645	0.548724	1.09827	0.388923	0.755298	1.47418	0.411985	0.43685	0.909981
	AT1G79700	AT1G79700	0.383143	0.849398	0.979716	0.214787	0.949405	1.19696	0.442526	0.746234	0.915707
	AT3G07350	AT3G07350	0.392255	0.796636	1.05955	0.176215	0.86336	1.65023	0.731806	0.504389	1.34763
	AT5G01210	AT5G01210	0.122469	0.749217	1.27902	-0.206035	0.383702	1.4235	0.538093	0.782323	1.14267
	AT2G46530	ARF11	0.05856	0.284268	0.408553	0.447744	0.585625	1.01959	0.64341	0.87615	1.36243
	AT1G27670	AT1G27670	-0.12206	0.23763	0.677514	0.267723	0.75939	1.15472	0.89347	1.25896	1.32997
	AT5G46040	AT5G46040	0.622016	-0.578352	0.537186	-0.778372	1.16247	0.943431	-0.16502	1.79706	0.63726
	AT1G10480	ZFP5	1.06698	-0.310676	1.05914	-1.21607	0.70073	0.97857	0.025552	1.56321	0.649862
	AT5G08150	SOB5	0.55237	0.853451	1.2627	-0.871758	1.01726	0.665601	0.0100173	0.800425	0.590421
	AT4G39364	AT4G39364	0.689675	1.20705	1.58653	-0.65504	0.931286	0.698444	-0.939433	0.819654	0.561582
	AT1G28080	AT1G28080	0.831078	1.55184	1.04945	-0.416583	0.242563	0.337229	-0.182699	0.21176	0.0733553
	AT1G19396	AT1G19396	0.644795	1.5742	1.21451	-0.673452	0.661757	0.148433	-0.113766	0.758554	0.477099
	AT4G10040	CYTC-2	-0.037288	1.05808	1.04566	-0.0599319	0.65067	0.737983	-0.0866686	0.20799	0.354366
	AT1G14980	CPN10	-0.113057	1.30943	1.07736	-0.0595437	0.711407	0.729885	-0.14966	0.322773	0.358158
	AT4G30460	AT4G30460	-0.0299955	1.13649	1.1362	-0.196441	0.97213	0.838735	-0.180318	0.265041	0.190408
	AT4G29330	DER1	0.00185883	1.04783	1.29373	0.0242351	0.91963	0.728736	-0.019096	0.194984	0.370733
	AT4G09150	AT4G09150	-0.0792786	0.968493	1.36338	0.0444821	0.916062	0.623144	0.0517262	0.290604	0.419941
	AT5G42020	BIP	-0.0754376	1.15103	1.35026	-0.0689754	0.595364	0.804751	-0.0866021	0.202996	0.406914
	AT1G56340	AtCRT1a	-0.128094	1.22228	1.31018	-0.113143	0.63301	0.742447	-0.0794807	0.377443	0.570855
	AT4G24190	AtHsp90.7	-0.0848276	1.31554	1.48275	-0.040813	0.520583	0.644281	-0.0654947	0.248528	0.432739
	AT4G22670	AtHip1	-0.0742342	1.38611	1.43201	-0.042672	0.717795	0.742846	-0.0487639	0.196421	0.491162
	AT2G36830	GAMMA-TIP	-0.0486342	1.32679	1.36787	-0.0604678	0.991388	1.0556	0.0881539	0.493184	0.575875
	AT1G65980	TPX1	-0.0121378	1.24887	1.26183	-0.0535691	0.916942	0.96842	0.0175416	0.516193	0.793875
	AT1G01940	AT1G01940	-0.0178896	1.37335	1.27525	0.0844039	0.741535	0.818218	0.0948685	0.632321	0.625663
	AT2G18700	TPS11	0.111338	1.12094	1.24891	-0.216992	0.918679	0.998559	-0.102396	0.626304	0.620903
	AT1G72820	AT1G72820	3.66e-05	1.21423	1.17513	-0.214207	0.922712	0.912702	-0.208662	0.55823	0.651462
	AT5G42220	AT5G42220	-0.0391528	1.05869	1.25693	-0.146127	0.794305	0.891776	-0.0968424	0.395365	0.569582
	AT3G23990	HSP60-3B	-0.0313867	1.31257	1.40444	-0.0132023	0.926747	0.828259	-0.198997	0.273838	0.505078
	AT3G07770	Hsp89.1	-0.0615884	1.3839	1.48069	-0.0793396	0.948841	0.63639	-0.330218	0.402177	0.429067
	AT4G16892	AT4G16892	0.264377	1.32365	1.35093	0.070558	0.912828	0.499511	-0.27288	0.371135	0.690955
	AT5G23380	AT5G23380	-0.120569	1.22047	1.01155	-0.0436682	0.871601	0.520751	-0.079739	0.389993	0.684026
	AT4G11845	AT4G11845	-0.189009	1.2409	1.22325	0.113695	0.678065	0.353888	-0.108233	0.412607	0.458567
	AT3G05030	NHX2	0.2224	1.09913	1.27051	-0.0710864	0.777378	0.541446	0.200186	0.50548	0.687443
	AT1G60960	IRT3	0.169109	1.22536	1.15291	-0.144538	0.736983	0.610916	0.0901129	0.519958	0.781566
	AT4G34370	ARI1	0.108041	1.0821	1.10666	-0.106036	0.889683	0.666858	0.0377395	0.598664	0.696861
	AT2G25950	AT2G25950	0.0454846	1.1182	1.06803	-0.0284926	0.778733	0.618486	-0.0261919	0.657751	0.704536
	AT4G23050	AT4G23050	0.0260277	1.08675	1.04947	0.115871	0.545504	0.453156	0.237744	0.563892	0.503806
	AT4G11840	PLDGAMMA3	0.0426524	1.10642	1.20109	-0.0121838	0.642587	0.435743	0.0930174	0.520169	0.432596
	AT1G53560	AT1G53560	0.0641367	1.10688	1.09605	-0.160179	0.474213	0.416002	0.165955	0.597725	0.545862
	AT5G18040	AT5G18040	0.436508	0.832773	1.01835	0.0440566	0.663652	0.480247	-0.0707218	0.533499	0.507327
	AT1G71330	NAP5	0.209252	1.07811	1.10844	0.100764	0.651616	0.320704	-0.147331	0.412852	0.784173
	AT4G37590	NPY5	0.175212	0.774896	1.18022	0.0111628	0.56706	0.657321	0.119681	0.254545	0.466839
	AT4G22740	AT4G22740	-0.00448563	0.857736	1.20916	-0.122585	0.662558	0.654146	0.0836493	0.24494	0.467085
	AT5G03340	AT5G03340	0.13779	0.753204	1.04781	-0.0873066	0.796386	0.659479	0.0150693	0.21681	0.446304
	AT4G28652	AT4G28652	0.239758	0.962362	1.15614	-0.122666	0.628214	0.793801	-0.178958	0.293256	0.633462
	AT5G58110	AT5G58110	0.0706621	1.10978	1.14205	-0.0511543	0.691177	0.607733	-0.0464163	0.309295	0.581706
	AT1G18260	AT1G18260	-0.0969147	1.09599	1.09467	-0.10245	0.591804	0.588016	0.00363783	0.351613	0.502599
	AT2G44660	AT2G44660	-0.0172878	1.01523	1.12733	-0.203591	0.598438	0.653878	-0.064037	0.435205	0.669309
	AT4G30390	AT4G30390	-0.0329961	0.899629	1.0254	0.0874963	0.672829	0.692226	0.0692941	0.451424	0.609535
	AT5G49370	AT5G49370	0.170873	0.988067	1.02239	-0.569456	0.932884	0.621918	-0.298066	-0.101567	0.291536
	AT4G08950	EXO	0.183955	0.976813	1.3002	-0.448536	0.577754	0.968412	0.0455093	0.134701	0.230971
	AT2G03360	AT2G03360	-0.0980766	0.994335	1.29537	-0.427508	1.00537	0.390354	-0.268186	0.323146	0.283379
	AT1G62740	Hop2	-0.244391	0.888746	1.07079	-0.268769	0.774382	0.551356	-0.0296275	0.401595	0.253389
	AT1G79920	AT1G79920	-0.134605	1.03685	1.21488	-0.117975	0.777504	0.557206	-0.124202	0.09623	0.247165
	AT1G11100	AT1G11100	-0.100519	1.05673	1.25803	-0.418671	0.855712	0.611942	-0.193737	-0.0240391	0.300821
	AT1G74490	AT1G74490	0.154727	1.12897	0.979582	-0.32762	0.799762	0.476691	-0.122744	0.10806	0.489694
	AT1G72530	AT1G72530	0.176575	0.981087	1.06696	-0.125758	0.95148	0.457914	-0.172817	0.21685	0.579866
	AT5G58340	AT5G58340	-0.176542	0.786599	1.00509	-0.291892	0.545528	0.747788	0.206719	0.547616	0.703414
	AT5G05480	AT5G05480	-0.279463	0.937978	1.08379	-0.344985	0.636079	0.7191	-0.0725482	0.546827	0.896421
	AT5G02490	AT5G02490	-0.112638	0.859339	1.19513	-0.38904	0.634545	0.433141	0.103799	0.480348	0.777691
	AT3G18660	PGSIP1	0.0509831	0.882436	1.01468	-0.406675	0.643783	0.45982	0.202041	0.432875	0.83114
	AT4G21810	DER2.1	-0.0790218	1.17295	1.2298	-0.272776	0.739062	0.638466	-0.00366939	0.51136	0.643303
	AT2G45920	AT2G45920	-0.103754	1.04348	1.12592	-0.269939	0.816199	0.508766	-0.0301418	0.502787	0.622074
	AT3G04605	AT3G04605	0.0629013	0.99876	1.08222	-0.349896	0.812399	0.768198	-0.134899	0.547878	0.730126
	AT5G18980	AT5G18980	0.016605	0.923122	0.91068	-0.149216	0.709685	0.820238	-0.0661584	0.676823	0.82427
	AT3G03470	CYP89A9	-0.0844583	0.879538	1.01918	-0.229706	0.613492	0.838244	0.143145	0.71797	0.843613
	AT3G60530	GATA4	0.0256686	1.10628	0.935443	-0.0322196	0.529397	0.758792	0.11297	0.62512	0.779839
	AT1G71990	ATFUT13	0.160709	1.05008	0.985024	-0.333214	0.620307	0.958853	0.069619	0.780405	0.927762
	AT3G50410	OBP1	-0.0982784	0.925669	1.03418	-0.780437	0.577377	0.82117	0.0289688	0.473616	0.562561
	AT1G23390	AT1G23390	-0.221753	1.15457	0.771412	-0.685592	0.743481	1.04831	-0.0492036	0.705582	0.794111
	AT3G49920	ATVDAC5	0.16265	1.05401	0.629464	0.141564	0.91581	0.613153	0.314489	0.949334	1.03818
	AT1G02800	ATCEL2	0.419037	1.00794	0.372648	-0.0732482	0.903962	0.275221	0.00255505	1.12378	1.01944
	AT5G03720	AT-HSFA3	0.302584	0.962445	0.83117	-0.120845	0.513757	0.511247	-0.382266	1.04116	1.3321
	AT4G11960	PGRL1B	0.0247551	0.694767	0.936552	-0.111177	0.831991	0.714111	0.124692	0.822763	1.16732
	AT3G60300	AT3G60300	0.073207	0.692219	0.911081	-0.334768	0.724023	0.825815	0.0490124	0.923853	1.17941
	AT5G40250	AT5G40250	-0.285887	0.867664	0.795462	-0.343405	0.919929	0.772779	0.0658901	0.953856	0.964383
	AT1G80920	J8	-0.213104	0.882668	0.757078	-0.394736	0.87389	0.793254	0.265303	1.04608	1.14048
	AT4G32450	AT4G32450	0.144952	0.961946	0.952937	-0.284421	0.900977	0.607332	0.0279895	1.00242	1.03475
	AT3G10985	SAG20	0.106752	1.05928	1.14774	-0.31734	0.79591	0.771099	0.0171456	0.943465	1.0272
	AT2G29010	AT2G29010	0.168003	0.916181	1.00173	-0.481709	0.673252	0.768434	0.28238	1.0983	1.03889
	AT5G67610	AT5G67610	0.11606	1.05259	0.940764	-0.244508	1.11839	0.749027	-0.0774433	0.992856	1.26853
	AT1G75380	ATBBD1	0.148765	1.04608	0.989097	-0.253339	1.01922	0.7546	-0.109541	0.768139	1.04504
	AT1G67370	ASY1	0.178242	1.12932	1.17193	-0.565611	0.921942	0.813628	-0.0923501	1.04923	1.07695
	AT5G22920	AT5G22920	0.123451	0.913961	0.656423	-0.369777	0.715642	0.615378	0.0322922	0.956977	1.04715
	AT2G39570	AT2G39570	-0.0303228	1.06468	0.654927	-0.395144	0.851304	0.650364	-0.184951	0.88529	1.21952
	AT2G28570	AT2G28570	-0.240167	1.01831	0.690609	-0.0935877	0.933838	0.720087	-0.0498289	0.929968	0.83999
	AT3G49790	AT3G49790	-0.118729	1.05542	0.908236	-0.599239	0.919676	0.668237	-0.270839	0.933554	0.778312
	AT2G33060	RLP27	-0.203092	1.16744	1.09589	-0.350626	0.846631	0.556089	-0.0622855	0.939912	0.98188
	AT5G03860	MLS	0.171683	0.581712	1.13667	-0.199751	0.336716	0.268131	0.280424	1.17122	1.19547
	AT3G47160	AT3G47160	0.119467	0.849656	0.871096	-0.104597	0.580152	0.176369	0.203171	1.15707	1.16884
	AT1G31820	AT1G31820	0.109277	0.834153	0.833712	-0.152761	0.352055	0.442587	0.224284	1.00995	0.750191
	AT4G15910	ATDI21	-0.00147259	0.398399	1.13295	-0.0473825	0.707218	0.486511	0.258857	1.06489	1.18707
	AT1G62290	AT1G62290	0.0285019	0.598502	1.39669	0.114588	0.623847	0.477604	0.160626	1.14089	1.10147
	AT5G66610	DAR7	0.316615	0.619087	1.10394	0.179218	0.618847	0.699266	0.104222	0.904208	1.07543
	AT5G37500	GORK	-0.0272024	1.09556	1.20051	0.204713	0.896734	0.90564	0.451142	0.713387	0.739806
	AT5G01990	AT5G01990	0.012579	0.983439	1.29437	0.16466	0.78321	0.632645	0.329857	0.770448	0.760546
	AT4G01120	GBF2	-0.105547	1.11644	1.22904	-0.0721835	0.811985	0.843566	0.250612	0.577717	0.715434
	AT2G25460	AT2G25460	-0.214949	1.06231	1.28742	0.0412076	0.813328	0.972955	0.409072	0.631015	0.816369
	AT3G15770	AT3G15770	-0.158036	0.882137	1.09197	0.00746729	0.990413	0.842168	0.284606	0.43118	0.898294
	AT3G10820	AT3G10820	-0.133949	1.14273	1.1142	0.0991808	0.979052	0.811854	0.0645819	0.501785	0.825519
	AT2G02350	SKIP3	-0.258056	1.35945	1.19082	-0.0213815	0.625884	0.567938	0.296359	0.487138	0.895113
	AT5G66170	STR18	0.197471	1.12217	1.30447	0.0525374	0.812052	0.893475	0.386798	0.970726	1.1387
	AT1G20030	AT1G20030	0.0224869	1.19141	0.975371	0.109946	0.601592	0.824585	0.278737	0.735716	1.36431
	AT5G59570	AT5G59570	0.176631	0.987982	0.945752	0.621676	0.428624	0.563617	0.231998	0.868917	1.17453
	AT5G17850	AT5G17850	-0.0606229	0.825541	1.02563	0.609423	0.780461	0.585653	0.275117	0.742259	1.02705
	AT5G55470	ATNHX3	0.0838051	1.20617	1.03886	0.396626	0.728658	0.681766	0.305356	0.776083	0.876199
	AT3G46640	LUX	0.0513387	1.17593	0.997649	0.293972	0.631036	0.430862	0.286632	0.95214	1.093
	AT5G66052	AT5G66052	-0.0920518	1.22483	1.10083	0.261707	0.700073	0.28542	0.0384301	1.05982	1.36826
	AT5G60022	AT5G60022	0.0101869	1.04758	1.5719	-0.256811	0.603046	-0.346248	-0.405212	0.917215	1.08658
	AT5G49380	AT5G49380	-0.491508	1.10927	1.38009	-0.258789	0.637037	-0.167241	-0.146875	0.848536	0.455381
	AT4G02005	AT4G02005	-0.242123	0.928336	0.939331	-0.452052	0.52252	0.0263706	0.0907472	1.07916	0.683054
	AT1G22370	AtUGT85A5	-0.0512349	0.797691	0.680594	-0.377107	0.368394	0.116127	-0.0880121	1.10356	0.977623
	AT1G28260	AT1G28260	-0.0506914	0.987127	1.00985	-0.198392	0.641417	0.367579	0.160323	0.778193	0.974427
	AT1G05560	UGT1	-0.00613516	0.914957	1.04778	-0.105956	0.393721	0.536585	-0.000400567	0.732347	0.797458
	AT4G23680	AT4G23680	-0.0877003	1.14662	1.22051	-0.341563	0.325075	0.313321	-0.0457057	0.756429	0.920558
	AT4G39110	AT4G39110	-0.365236	0.541273	0.826654	-0.229243	0.581318	0.2824	-0.0334899	0.539782	0.309173
	AT3G28740	CYP81D1	-0.0700674	0.390429	0.669901	0.176158	0.385225	0.265751	0.300636	0.551538	0.264102
	AT2G26980	CIPK3	-0.230494	1.05973	0.696821	0.0772111	0.643191	0.416635	0.0939083	0.246497	0.229874
	AT1G16130	WAKL2	-0.107945	0.869299	0.403656	0.0904695	0.529121	0.387983	0.221409	0.28955	0.615703
	AT3G14450	CID9	0.343221	0.690485	1.03915	-0.2367	0.489161	0.671236	0.157656	0.476699	0.92139
	AT1G12290	AT1G12290	0.296602	0.702492	1.16117	0.0398111	0.674944	0.255543	0.143113	0.516832	0.924617
	AT5G47440	AT5G47440	0.369698	0.323272	0.695808	-0.0100042	0.373217	0.269998	0.165013	0.527547	0.721349
	AT1G67650	AT1G67650	0.385866	0.333461	0.675314	-0.111058	0.650146	0.469611	-0.0632755	0.499045	0.730374
	AT1G11960	AT1G11960	0.151665	0.623652	1.09885	0.187024	0.361247	0.596738	0.178256	0.275711	0.544633
	AT1G03610	AT1G03610	0.0755602	0.601525	1.05404	-0.0257032	0.466234	0.652537	0.138584	0.324376	0.670394
	AT1G75240	HB33	0.131209	0.456199	1.06985	-0.0885112	0.288922	0.629002	0.0150023	0.18228	0.463691
	AT4G26580	AT4G26580	0.147894	0.691516	1.13979	0.15209	0.479937	0.861787	-0.127742	0.461584	0.400732
	AT5G43950	AT5G43950	0.449006	0.657223	1.20852	0.271595	0.471966	0.635394	0.0719379	0.21988	0.185822
	AT5G37690	AT5G37690	0.542858	0.218322	1.07414	0.149611	0.638284	0.667566	0.132858	0.252598	0.281464
	AT5G49700	AT5G49700	-0.0157926	0.585823	1.02572	0.0635082	0.433138	0.722934	0.209963	-0.322951	0.177608
	AT1G01120	KCS1	0.298942	0.609616	0.918317	0.0836749	0.336076	1.12532	0.269827	-0.0333983	0.370915
	AT1G72280	AERO1	0.354762	0.934745	1.16734	-0.0188785	0.255658	0.389912	0.0758218	0.459663	0.51202
	AT1G23040	AT1G23040	0.314948	0.894191	1.01815	0.00499055	0.243931	0.475456	0.325145	0.425504	0.555457
	AT5G47420	AT5G47420	0.0665188	1.00927	0.988055	-0.0824196	0.293993	0.518917	0.0559115	0.210657	0.412204
	AT2G45050	GATA2	0.289008	1.02277	0.941189	-0.00922562	0.431379	0.468082	0.10728	0.225483	0.461212
	AT4G03140	AT4G03140	0.341616	0.807305	1.10206	-0.0549399	0.0315318	0.389549	0.507727	0.158635	0.347104
	AT2G36080	AT2G36080	0.360737	0.599167	1.04327	0.0642261	0.18984	0.226083	0.251359	0.134511	0.346688
	AT4G38080	AT4G38080	0.311863	0.642604	1.04317	0.0667798	0.289776	0.480489	0.330011	0.220946	0.449666
	AT3G46450	AT3G46450	0.234331	0.811768	1.0426	0.129732	0.395777	0.624932	0.333663	0.207282	0.505918
	AT1G04310	ERS2	0.0587611	0.852716	1.18225	0.112574	0.131475	0.694789	0.351368	0.037132	0.654755
	AT4G29190	AT4G29190	0.080434	0.718798	1.12802	0.497506	0.198468	0.305758	0.374708	0.255481	0.644584
	AT1G68190	AT1G68190	0.141843	0.735673	1.08379	0.366143	0.358092	0.131672	0.308215	0.240277	0.315937
	AT5G62470	MYBCOV1	-0.0975483	0.823034	1.06234	0.321224	0.174934	0.451302	0.319017	0.172728	0.344397
	AT3G57540	AT3G57540	-0.130918	1.0009	1.44985	-0.0573771	0.208185	0.49177	0.503563	0.374164	0.505608
	AT2G30550	AT2G30550	-0.0205226	0.847814	1.30857	-0.140806	0.236823	0.557912	0.14315	0.457552	0.560214
	AT2G21180	AT2G21180	-0.167551	1.0206	0.967753	0.213638	0.0113064	0.439169	0.46216	0.501117	0.618766
	AT1G01470	LEA14	-0.138598	0.913045	1.07903	0.196444	0.150413	0.420715	0.651072	0.399326	0.681822
	AT4G13110	AT4G13110	0.00545458	0.855272	1.06288	-0.0299244	0.532129	0.517105	0.363571	0.352106	0.531692
	AT1G32870	ANAC013	0.0492426	1.0203	1.1364	-0.0555371	0.574304	0.2958	0.202652	0.263432	0.673521
	AT1G79520	AT1G79520	-0.061324	1.04326	0.97012	-0.0104172	0.604332	0.485264	0.473201	0.215333	0.839429
	AT3G15760	AT3G15760	-0.132674	0.866571	1.01538	-0.0980044	0.646447	0.770221	0.449891	0.603771	1.07446
	AT1G13990	AT1G13990	-0.0948944	0.883633	1.30597	0.119405	0.721119	0.714821	0.384596	0.590536	1.00704
	AT2G37760	AT2G37760	-0.0862315	0.535387	1.03936	0.194133	0.390481	0.799412	0.216988	0.578074	0.921197
	AT4G08115	AT4G08115	-0.150394	0.294819	1.02553	-0.318389	0.119263	0.562671	0.590725	0.476657	0.366403
	AT3G43270	AT3G43270	-0.564505	0.493144	1.12104	-0.255499	0.176348	0.204535	0.550213	0.141674	0.51025
	AT4G37370	CYP81D8	-0.1599	0.828338	1.54453	0.286377	-0.319838	1.24749	-0.116287	0.607666	0.396099
	AT3G62740	BGLU7	-0.0826159	1.11462	1.4473	0.523544	1.29113	0.879121	0.251154	0.182615	0.292413
	AT1G34670	MYB93	-0.126953	0.832331	1.24262	0.537234	1.06039	0.855806	0.091477	0.254325	0.60546
	AT1G09155	AtPP2-B15	0.0387573	0.871556	0.923855	0.586315	1.06666	0.850664	0.110502	0.297366	-0.0429657
	AT4G35470	PIRL4	0.280958	0.68662	1.12221	0.176948	0.661784	0.92014	0.208407	0.172394	0.530065
	AT3G60220	ATL4	0.408893	0.924573	1.19573	0.160323	0.940097	1.03942	0.150816	0.277935	0.598982
	AT3G22620	AT3G22620	0.272726	1.15667	0.980968	0.112375	0.742554	0.914085	0.501994	0.157872	0.300464
	AT1G20160	ATSBT5.2	0.262472	0.909458	1.11536	0.110058	0.931692	0.97203	0.490754	0.187312	0.299954
	AT4G36010	AT4G36010	0.194045	1.03707	1.20256	0.465199	0.519344	0.870709	0.297653	0.123067	0.548447
	AT3G43110	AT3G43110	-0.105772	0.724812	1.17414	0.563691	0.85737	0.882118	0.446083	-0.149374	0.786446
	AT1G67365	AT1G67365	-0.330465	0.852663	1.21295	0.544218	0.883058	1.05224	0.663798	0.447523	0.869733
	AT5G03120	AT5G03120	0.0059891	1.0045	0.940048	0.310656	1.04694	1.46046	0.540574	0.113193	0.435602
	AT5G42680	AT5G42680	-0.126481	0.449092	0.650321	0.479145	0.767887	1.39308	0.33995	0.296337	0.796064
	AT5G16200	AT5G16200	-0.281121	0.354897	0.559399	0.597215	0.888349	1.11396	0.349085	0.169672	0.548722
	AT4G28040	AT4G28040	0.371097	1.28597	1.02439	0.564297	0.926275	0.944089	0.598992	0.774007	0.618168
	AT1G22770	GI	0.0155193	1.16455	1.14158	0.684004	0.734005	0.801362	0.727335	0.7723	1.03977
	AT5G63130	AT5G63130	-0.045299	1.26698	1.27456	0.914119	0.71159	0.597945	0.412314	0.501066	0.428184
	AT4G11910	AT4G11910	-0.0757036	0.911054	1.07059	0.854967	1.07081	0.565504	0.595924	0.669419	0.629625
	AT3G55500	EXPA16	0.223734	0.878908	0.914271	0.812983	0.497609	0.333244	1.01545	0.437833	0.508665
	AT2G01150	RHA2B	0.433883	0.590573	1.23365	0.739859	0.829022	0.528204	0.761125	0.406138	0.755546
	AT1G54540	AT1G54540	0.519702	1.30805	1.17899	0.42023	0.21938	0.828421	0.710054	0.442776	0.197465
	AT1G53270	AT1G53270	0.327236	1.10554	1.29493	0.82723	0.510248	0.964826	0.625752	-0.271046	0.438521
	AT3G22600	AT3G22600	0.337726	1.07287	0.891956	0.0891498	0.536614	0.616885	0.359203	0.081648	0.233916
	AT2G48130	AT2G48130	0.357444	1.10223	1.05715	0.0179547	0.645357	0.752679	0.29643	0.0211275	0.042806
	AT5G13870	EXGT-A4	0.142074	1.22172	1.07172	0.0453922	0.503618	0.721259	0.00259848	-0.0059816	0.205857
	AT5G53120	SPMS	0.0815767	1.17058	1.23522	0.121258	0.434601	0.496643	0.214917	0.0504042	0.207677
	AT1G14730	AT1G14730	0.144381	1.14828	1.00953	0.0758289	0.334419	0.519568	0.406077	-0.131674	0.156964
	AT5G12420	AT5G12420	0.423939	1.17324	1.04803	0.138509	0.473416	0.397039	0.197614	-0.0538708	0.0753125
	AT5G13900	AT5G13900	0.349629	1.21547	1.03548	0.0571758	0.373985	0.783164	0.580703	-0.361282	0.0785777
	AT5G53190	SWEET3	-0.471873	0.863257	0.784491	0.176143	2.14618	1.97132	-0.697258	0.758703	1.47361
	AT3G13061	AT3G13061	-0.186947	1.18174	0.44992	-0.308493	2.21873	1.82134	-0.510118	0.931617	1.2701
	AT1G72416	AT1G72416	-0.621364	0.901686	1.53747	-0.454502	2.59414	0.868705	-0.329057	1.35059	1.2637
	AT5G19120	AT5G19120	-0.0596853	1.22119	0.872495	-0.829714	1.23142	1.68757	-0.241898	1.16815	1.24112
	AT2G20670	AT2G20670	-0.145562	0.942356	0.483946	-0.793058	1.15283	1.37684	-0.0892471	1.03922	1.04068
	AT2G37900	AT2G37900	-0.212482	1.26424	0.473632	-0.228719	1.33147	1.53712	-0.257043	1.16711	0.74556
	AT5G47160	AT5G47160	-0.128962	1.2029	1.13888	-0.881565	1.4643	1.05952	0.225219	1.39102	1.14803
	AT4G32480	AT4G32480	-0.420478	1.13624	0.681754	-1.10502	1.46352	1.12587	-0.106	1.49829	1.1582
	AT3G15450	AT3G15450	0.0552664	1.25863	0.949885	-0.368453	1.4025	1.73958	0.00679677	1.77455	1.89407
	AT1G64720	CP5	-0.0835892	1.17828	1.18071	-0.408185	1.78328	1.77102	-0.115416	1.47599	1.7225
	AT1G80440	AT1G80440	0.260939	0.990487	0.762195	-0.808311	1.75819	1.77745	-0.104003	1.66555	1.67354
	AT4G31398	AT4G31398	0.395498	1.09571	1.1021	0.0508717	1.68465	1.34663	0.265303	1.48906	1.54083
	AT1G22890	AT1G22890	0.448195	1.47029	1.14257	-0.338551	1.7855	1.39653	-0.0594237	1.3069	1.57206
	AT5G27420	CNI1	-0.608319	-0.308472	-0.01457	-0.404455	1.65509	1.6499	-0.154599	0.925313	0.751856
	AT3G02620	AT3G02620	-0.288241	0.335334	0.0900815	-0.46124	1.789	2.13074	-0.672671	1.34751	0.996166
	AT1G61440	AT1G61440	-0.758557	-0.00382429	0.894237	0.282043	1.2988	2.0107	-0.288822	1.03905	1.7341
	AT2G40340	DREB2C	-0.433131	0.11142	0.626154	1.13627	1.51101	1.18049	0.779945	1.42017	1.62848
	AT1G52343	AT1G52343	0.536617	0.329217	0.533528	0.966712	2.15852	1.76171	0.688743	1.48353	1.52381
	AT4G35770	DIN1	0.0296395	0.462011	0.451217	0.19487	1.15834	1.58543	0.723768	2.02466	2.5361
	AT3G45730	AT3G45730	-0.122152	0.589158	0.622674	0.135981	1.30302	1.85097	0.371154	1.53912	2.45698
	AT1G77145	AT1G77145	-0.572539	1.08762	0.087257	0.190853	2.19168	1.40112	0.665319	1.79132	1.61982
	AT1G65970	TPX2	-0.201046	0.459514	-0.0453942	-0.328257	2.36991	1.75926	0.135151	2.7585	1.88091
	AT4G37050	PLA V	1.52719	1.09277	0.504044	0.924238	1.98504	1.53796	0.946417	1.94441	1.17935
	AT4G34320	AT4G34320	1.4071	0.789166	0.956296	1.48789	0.783503	1.16403	0.477548	1.10927	0.20623
	AT3G61280	AT3G61280	0.61287	-0.244807	-0.535562	1.47545	2.34796	1.54333	0.751081	1.69186	0.748929
	AT2G31141	AT2G31141	0.274735	0.0571847	-0.553668	2.2725	-0.310208	-0.245245	0.522839	2.9058	0.612326
	AT1G15405	AT1G15405	0.453984	0.352324	-0.0741147	2.22782	-0.280933	-0.304362	0.919182	3.30105	0.64485
	AT2G07811	AT2G07811	0.136172	-0.428987	-0.857852	1.63903	-0.358859	0.302995	-0.284127	2.47939	1.28499
	AT1G64660	ATMGL	-0.122451	0.531667	1.38806	0.500077	0.315501	1.19985	0.869909	1.02267	1.67189
	AT1G36940	AT1G36940	0.348405	0.470593	1.39936	0.557254	0.338366	1.41915	1.15088	0.783306	1.33888
	AT1G29465	AT1G29465	0.324907	-0.208136	1.45133	0.409501	0.663271	1.44465	0.634533	0.76801	1.57079
	AT3G42800	AT3G42800	0.539088	0.474859	1.18877	0.584112	0.314027	1.54954	1.13377	0.248912	1.75068
	AT5G14920	AT5G14920	0.467951	0.0179487	1.14352	1.04228	0.247904	1.0173	1.14408	1.04822	1.71577
	AT4G22545	AT4G22545	0.0716422	0.117446	1.33761	0.973068	0.711483	1.11655	1.77431	0.591856	2.18715
	AT1G09380	AT1G09380	1.04116	0.120007	0.639554	0.443343	0.92805	1.27887	1.40842	1.64711	2.36094
	AT4G22490	AT4G22490	0.721479	-0.0197714	0.162195	0.495808	-0.00266267	1.31729	0.899462	0.680714	1.82226
	AT1G73120	AT1G73120	0.280277	0.116924	0.598641	0.574172	-0.387036	1.12575	1.39884	0.45598	1.96187
	AT3G20470	GRP5	0.605245	0.403187	0.780626	0.22006	-0.195724	0.684313	0.567167	0.672261	1.69861
	AT2G23060	AT2G23060	0.703183	0.219399	0.534999	-0.354944	-0.36751	0.691285	0.86136	0.821976	1.4616
	AT2G01200	MEE10	1.06371	-0.968587	0.604785	0.44176	0.0241434	0.53066	1.01339	0.139927	1.84646
	AT1G78440	GA2OX1	0.323292	-0.795286	-0.779164	1.8301	-0.593671	1.552	2.69208	0.561342	2.16295
	AT5G38970	CYP85A1	0.0383116	0.0118344	-0.163839	0.170631	1.02703	0.600621	0.249583	1.01735	0.687542
	AT1G03650	AT1G03650	0.00933144	0.153683	-0.0942842	0.519937	0.612368	0.604912	0.0822347	1.18191	0.8672
	AT5G65080	AGL68	-0.125754	-0.0646824	0.0258332	0.4944	1.0625	0.209613	0.683455	1.22546	1.24801
	AT4G11650	ATOSM34	0.223414	-0.193563	0.0275924	-0.00412262	0.934865	0.953314	0.435734	1.56987	1.01166
	AT5G44460	CML43	0.20555	-0.0973196	0.253893	-0.00919342	0.35694	0.484655	0.235322	1.23952	0.65114
	AT3G60140	DIN2	0.337526	-0.342022	-0.0538657	0.123162	0.207788	0.135948	0.34932	1.11836	0.89705
	AT5G46060	AT5G46060	0.18303	-0.289236	-0.415233	-0.0363814	0.560024	0.350515	0.0622056	1.11886	0.502591
	AT3G10120	AT3G10120	-0.21525	0.497224	0.202507	0.0501901	0.263995	0.286511	0.353076	1.14381	0.91858
	AT1G76590	AT1G76590	-0.239007	0.200998	0.138952	0.10612	0.601376	0.310634	0.390252	1.22916	1.08613
	AT5G26040	HDA2	-0.125465	0.151575	-0.0229814	-0.00572009	0.37721	0.0816061	0.288934	0.84383	1.03036
	AT5G15230	GASA4	0.20522	0.265207	0.248542	0.127518	0.329167	0.183945	0.191937	0.774772	1.08213
	AT5G39850	AT5G39850	0.0622816	-0.0383644	-0.0156253	-0.136236	0.561712	0.744861	0.0993654	0.977662	1.01642
	AT3G54260	TBL36	-0.204299	0.182568	0.0969252	-0.280782	0.697789	0.406217	-0.193648	1.0218	0.758655
	AT4G16745	AT4G16745	-0.207771	0.498801	0.269677	0.0924525	0.739987	0.466843	0.668818	0.996302	1.0127
	AT2G17975	AT2G17975	-0.337959	0.438512	0.450333	-0.191834	0.740016	0.58682	0.267761	0.947479	1.0308
	AT2G18260	SYP112	-0.460452	0.0909261	0.582711	-0.150404	0.579373	0.550911	0.605073	1.06789	1.18104
	AT5G16600	MYB43	-0.389332	0.505645	0.305644	0.366652	1.05891	0.402642	0.342569	0.768273	0.622741
	AT4G37030	AT4G37030	-0.495271	0.445767	-0.069543	0.205314	0.575119	0.0315766	0.170641	0.651044	0.913047
	AT1G77380	AAP3	-0.529743	0.29566	0.168674	-0.160435	0.251297	0.442245	0.368221	0.777493	0.459163
	AT1G71530	AT1G71530	-0.287507	0.239648	0.332413	-0.0669955	0.491618	0.430248	0.218174	0.644182	0.593895
	AT1G24095	AT1G24095	-0.525491	0.0441979	0.113606	-0.299983	0.283113	0.563053	0.0200287	0.442926	0.680511
	AT5G28910	AT5G28910	-0.452596	0.128439	0.534331	-0.132945	0.14299	0.637157	0.446825	0.550257	1.0544
	AT5G47600	AT5G47600	-0.0259327	0.216221	0.0176774	-0.413337	0.899965	0.889231	0.472272	1.83816	2.06206
	AT2G33830	AT2G33830	0.062302	-0.0596167	-0.400213	0.221994	0.716975	0.616366	0.101612	1.82878	1.79353
	AT4G12290	AT4G12290	-0.199683	0.512611	0.446478	0.415348	0.683739	0.50704	0.446662	1.41891	1.90185
	AT1G19530	AT1G19530	-0.759621	0.172065	0.621874	0.100717	0.826144	0.676809	0.418636	1.77151	1.44988
	AT5G40320	AT5G40320	-0.472793	-0.643365	-0.471081	0.00932229	-0.261548	0.185988	0.47661	0.65874	1.08916
	AT1G69572	AT1G69572	-0.246997	-0.292211	-0.709223	-0.216844	0.102825	0.290842	0.418791	1.20063	1.07715
	AT3G44713	AT3G44713	0.348529	-0.6937	-0.459666	-0.201493	-0.195302	0.314529	0.213652	0.777583	1.21438
	AT4G39260	GR-RBP8	0.039838	-0.810935	-0.756794	0.221296	0.278042	0.363141	0.071246	1.01257	1.15029
	AT2G21660	CCR2	0.182468	-0.533815	-0.492564	0.501497	0.268107	0.25302	0.343061	1.16008	1.49495
	AT3G26230	CYP71B24	-0.427465	-0.223776	-0.66639	-0.245053	0.595211	0.478182	-0.20416	0.956865	1.21113
	AT1G64250	AT1G64250	-0.061478	0.335923	-0.526284	-0.365539	0.218628	0.31077	0.13699	0.750742	1.0993
	AT2G33000	AT2G33000	-0.11269	-0.964611	-0.720739	-0.409558	1.08437	0.493379	0.851747	1.33268	1.91353
	AT5G23840	AT5G23840	-0.316237	0.312453	-0.612367	-0.0330305	0.908377	1.10283	-0.349889	0.918832	0.678508
	AT1G03445	BSU1	-0.564709	0.0944423	-0.272141	0.14137	1.39461	1.1961	-0.380787	1.15172	0.839703
	AT1G64590	AT1G64590	-0.0538478	-0.565594	-0.703585	-0.27353	1.23808	1.05927	-0.413056	0.690687	0.422289
	AT1G45015	AT1G45015	-0.19614	-0.689994	-1.00655	-0.226282	1.30967	1.39602	-0.896213	0.674345	0.595437
	AT5G49730	ATFRO6	-0.714093	-0.214431	-0.956314	-0.0106206	1.41827	2.05453	0.385239	0.338525	1.03804
	AT2G18470	PERK4	0.0193117	-0.0185949	-0.94687	-0.417093	1.19364	2.0162	0.134615	1.31801	1.01673
	AT4G32200	ASY2	0.00967538	-0.42841	-0.929268	0.428714	0.65281	0.553891	-0.288233	0.690811	0.715838
	AT2G16230	AT2G16230	-0.0306138	-0.526421	-1.04517	0.231691	0.464116	0.454765	-0.000732104	0.210697	0.517898
	AT2G20080	AT2G20080	-0.15668	-1.06166	-0.750899	0.385223	0.525235	0.656243	0.375734	0.707494	0.523152
	AT3G10100	AT3G10100	-0.463443	-0.86812	-0.92949	0.204455	0.58796	0.635549	-0.506193	0.672102	1.3318
	AT2G05280	AT2G05280	-0.203027	-1.73305	-0.812416	0.399342	1.04003	0.742258	-0.276404	-0.0923404	0.381323
	AT2G46455	AT2G46455	-0.435147	-1.39489	-1.63896	1.11172	0.704126	0.175649	0.508215	0.910949	0.71907
	AT5G46900	AT5G46900	-0.206636	-0.919884	-1.30986	-0.0521368	1.07278	0.831758	-0.778735	0.482175	-0.0750127
	AT5G46890	AT5G46890	-0.355361	-1.38685	-1.95063	-0.10207	1.3683	1.15813	-0.672844	0.705499	-0.130085
	AT4G36430	AT4G36430	-1.13256	-1.56133	-0.756537	0.0188338	0.950627	0.520052	-0.220742	2.23465	-0.649606
	AT1G11920	AT1G11920	-1.68613	-1.18115	-0.709886	-0.380715	0.281704	0.120498	0.0836408	0.966416	0.124948
	AT5G19800	AT5G19800	-0.189498	-0.120884	0.00259013	0.320214	0.29697	0.258599	0.464349	0.163134	0.454236
	AT3G19850	AT3G19850	0.307303	-0.368806	0.127339	0.268	0.0790143	0.0719223	0.268312	0.00784676	0.467143
	AT5G01640	PRA1.B5	-0.0973908	-0.442186	-0.214112	0.0130193	0.280483	0.528827	-0.316256	0.0403622	0.176252
	AT3G51600	LTP5	0.0441243	-0.160288	-0.320094	0.0631178	-0.00408648	0.272671	-0.193086	0.0358045	-0.113506
	AT5G10278	AT5G10278	-0.252805	-0.255866	-0.287332	0.152058	0.0684714	-0.151777	0.171852	0.259313	0.151961
	AT1G68930	AT1G68930	-0.142277	0.0112799	-0.402479	0.0716588	0.305026	0.0786037	-0.00775233	0.462293	0.485772
	AT5G46460	AT5G46460	-0.159559	-0.30464	-0.0926098	-0.0426463	-0.45998	0.129493	-0.0749674	0.535151	0.351397
	AT1G20230	AT1G20230	-0.0277079	-0.512842	-0.0323588	0.627769	0.192068	0.252142	-0.140945	0.697945	0.325348
	AT4G36620	GATA19	0.120241	-0.357576	-0.370751	0.538661	0.244859	0.0604007	-0.0295588	-0.425762	-0.0874326
	AT3G48450	AT3G48450	0.216393	-0.440068	-0.062093	0.221664	0.245819	-0.0638539	0.0325418	-0.368299	0.0259598
	AT5G62240	AT5G62240	-0.0910884	-0.268358	-0.579217	0.236941	0.400411	-0.233053	0.00476175	-0.368318	0.36901
	AT1G26560	BGLU40	-0.401773	0.0147481	0.00636468	-0.325209	0.284141	-0.0785701	-0.166574	-0.115569	-0.0312075
	AT1G09890	AT1G09890	-0.233669	0.00416608	-0.240471	-0.151337	0.301856	-0.197604	-0.141125	0.0828665	0.232195
	AT3G22740	HMT3	-0.517389	0.0351794	0.0742556	0.0997224	0.224558	-0.0170213	-0.287426	0.290765	-0.0484195
	AT1G74650	ATMYB31	-0.337173	0.0711868	0.191099	-0.430882	-0.0668202	-0.408098	0.139338	0.189444	0.352251
	AT4G14280	AT4G14280	-0.369755	0.125207	-0.093307	-0.25142	0.654232	0.0701601	-0.0901589	-0.0465327	0.122264
	AT1G70450	AT1G70450	-0.374353	-0.106545	-0.139412	-0.367527	0.574527	0.336348	0.109478	-0.0613193	0.259896
	AT5G40570	AT5G40570	-0.531513	-0.0232895	-0.227853	-0.391513	0.518117	0.12337	0.0886698	0.356404	0.59821
	AT3G29100	VTI13	-0.0169963	0.0168178	0.110693	0.306094	0.457152	0.169695	0.151639	0.479127	0.735349
	AT3G09405	AT3G09405	0.106508	0.0605966	0.0473363	0.674875	0.360619	0.119069	0.228791	0.809914	0.632259
	AT1G21670	AT1G21670	0.0289742	-0.162801	-0.295356	0.400221	0.103302	0.393433	0.0725094	0.513576	1.06344
	AT4G13250	NYC1	0.160986	0.00397938	-0.0624473	0.317422	-0.107025	-0.267669	0.139107	0.576996	1.05543
	AT2G22450	AT2G22450	0.13253	0.0439398	0.223865	0.185875	-0.0336746	-0.101042	0.294631	0.724838	1.00278
	AT3G05880	RCI2A	0.0989518	0.0313131	-0.0317327	0.55964	0.0638002	0.0370615	0.710413	0.663455	1.03103
	AT3G01570	AT3G01570	0.0355726	-0.131093	0.350554	0.46215	0.138425	-0.281114	0.869628	0.488894	0.547821
	AT2G23030	SNRK2-9	0.119075	0.203627	-0.0455105	-0.128923	0.289623	-0.0962014	0.832268	0.696611	0.616944
	AT5G43290	WRKY49	0.17397	-1.05566	-0.103026	-0.367508	0.197907	-0.383545	-0.0785434	0.390817	-0.0154643
	AT5G03790	ATHB51	0.321122	-0.511689	-0.0432229	-0.358508	-0.28985	-0.158992	-0.325902	-0.277224	0.344029
	AT5G48400	ATGLR1.2	-0.719078	-1.14291	-0.215521	0.0888733	-0.429489	-0.639976	0.120983	-0.0935099	0.252625
	AT4G03960	AT4G03960	-0.421459	-1.02095	-0.110519	-0.331803	-0.675082	-0.418181	0.457297	0.563453	0.405126
	AT5G59700	AT5G59700	-0.0972689	-1.08137	-0.277335	0.175515	0.184215	0.139535	-0.00953475	0.0230105	-0.706048
	AT4G26490	AT4G26490	-0.181905	-1.0686	-0.15311	-0.0203844	-0.557429	-0.0669604	0.172311	-0.138114	-0.537895
	AT2G38390	AT2G38390	0.070206	-0.496399	-0.366977	0.0598125	0.268651	-0.0911838	0.145462	0.0143379	-0.299432
	AT1G14070	FUT7	0.147257	-0.560952	-0.259665	0.271123	-0.067806	-0.285727	0.284624	-0.0813127	-0.431482
	AT2G35750	AT2G35750	-0.0654997	0.0589556	-0.193093	0.804773	-0.101553	-0.352926	0.237991	1.32721	0.263565
	AT2G35743	AT2G35743	-0.1724	0.33635	0.0667035	0.731563	-0.443032	-0.149499	-0.207094	1.45145	-0.152891
	AT3G59930	AT3G59930	0.57188	0.679772	-0.00959971	-0.0690061	0.0226354	-0.576257	0.154769	0.599719	-0.163204
	AT1G11190	BFN1	0.339244	0.368697	0.200966	0.1372	0.144395	-0.00453815	0.300655	0.75406	0.0932238
	AT5G14110	AT5G14110	-0.666805	1.29025	-0.603349	-0.0904848	0.38741	-0.536939	-0.00230471	0.810574	-0.20821
	AT2G42980	AT2G42980	0.0147492	-0.0444296	-1.59162	-0.169566	-0.0555385	0.18541	0.143501	0.795274	0.358198
	AT1G43980	AT1G43980	0.399499	-0.0391606	-1.32819	-0.214344	-0.168623	0.0544685	0.0824073	0.387181	0.44987
	AT2G22070	AT2G22070	-0.131434	0.169576	-1.27852	0.0981219	0.276935	-0.000824916	-0.169922	0.0334118	0.26917
	AT1G05610	APS2	-0.0501716	0.111485	-1.22365	0.0189332	0.0218818	-0.124302	-0.23875	0.00172576	-0.128221
	AT1G52450	AT1G52450	0.303158	-0.342232	-2.40139	0.372588	-0.446631	-0.235451	0.488825	0.403456	0.191049
	AT3G06220	AT3G06220	0.970003	0.290949	-1.05244	0.619262	0.350013	-0.219017	0.522275	-0.0906643	0.309358
	AT5G04150	BHLH101	-0.0125837	-0.250507	-1.84668	-0.271331	0.867671	0.707026	-0.0865603	0.701004	0.850206
	AT4G00975	AT4G00975	0.429622	0.342624	-2.03104	0.541725	0.108759	0.470226	-0.254303	0.727715	0.828986
	AT2G23040	AT2G23040	-0.716208	-0.537159	-0.564719	0.892427	0.197538	-0.533026	0.35564	1.13845	0.623132
	AT1G30760	AT1G30760	-0.229443	-0.55165	-1.46902	0.645033	-0.118461	-0.33165	0.796802	1.10492	1.37538
	AT2G40080	ELF4	0.0616046	-0.759982	-1.0627	0.192272	-0.395389	-0.373569	0.328203	0.758444	0.980008
	AT1G25422	AT1G25422	-0.0279901	-0.883142	-1.3788	0.632378	-0.0517575	-0.173317	0.771499	0.415874	0.615499
	AT1G61230	AT1G61230	0.0277073	-0.806067	-0.570658	0.0586785	0.129499	-0.363855	0.871324	0.642318	0.571052
	AT3G58070	GIS	-0.579823	-0.106145	-0.192056	0.0395578	-1.01997	-0.193316	0.305508	0.343877	0.925627
	AT1G11210	AT1G11210	-0.112055	-0.292994	-0.506306	0.42035	-0.650441	-0.268686	0.795206	0.596762	1.07344
	AT4G22560	AT4G22560	0.323859	-0.401203	0.0344655	0.101313	-1.13667	-0.135768	0.428866	0.170728	0.779958
	AT5G23240	AT5G23240	0.583316	0.118051	0.18677	0.26015	-0.212542	-0.374988	0.19944	0.823912	1.46118
	AT4G04330	AT4G04330	0.248196	-0.0295751	-0.317108	0.299784	-0.312716	-0.531743	0.131085	0.59726	1.048
	AT4G16146	AT4G16146	0.366204	0.0355588	-0.131569	0.498684	-0.573969	-0.881337	0.534049	0.775879	1.40249
	AT3G20810	JMJD5	0.259716	0.0640459	-0.132547	0.469079	-0.258208	-0.712274	0.419131	1.00994	1.47164
	AT3G62550	AT3G62550	0.306348	0.485631	-0.0681001	0.311982	-0.603125	-0.903322	0.474583	1.1116	1.42616
	AT5G37440	AT5G37440	0.466064	-0.739065	0.428169	0.306251	-0.0489853	-0.223999	-0.103631	1.68536	1.8506
	AT1G10070	BCAT-2	0.0243134	-0.676851	-0.319516	0.413773	0.177651	-0.0821257	0.500087	1.36017	1.98303
	AT5G42900	COR27	0.178367	-0.310855	-0.407343	0.745971	-0.304518	-0.558539	0.751271	1.45245	2.0749
	AT1G68050	FKF1	0.432257	-0.417257	-0.312253	0.89568	-0.45337	-0.404449	0.597262	0.939315	1.51625
	AT4G37980	CAD7	0.282252	-0.544157	0.119045	0.56048	-0.0261746	0.97466	1.04915	-0.0422288	0.99735
	AT1G13670	AT1G13670	0.0252828	-0.769686	-0.462521	0.683985	-0.342428	0.816056	1.04623	0.220387	0.741297
	AT3G28220	AT3G28220	0.305203	-0.953732	0.135283	0.686811	-0.420807	0.0637056	1.48821	0.310381	0.605505
	AT1G48470	GLN1;5	-1.07857	-0.618563	-0.0758322	1.16656	-0.374371	0.361504	0.763192	0.611848	1.0699
	AT5G57550	XTH25	0.0995202	0.474323	0.429086	-1.18051	1.65945	0.767563	-0.247461	0.7301	0.232153
	AT1G68320	BW62B	0.342077	1.10547	0.444787	-0.623553	1.59054	0.745405	0.0385518	0.817829	0.193477
	AT3G56000	ATCSLA14	-0.205633	1.11887	0.250954	-0.599953	1.29305	0.503118	-0.477894	0.840191	0.573628
	AT1G67328	AT1G67328	0.0403891	1.10557	0.56243	-0.801566	0.823316	0.390031	-0.178808	0.720919	0.251342
	AT5G10250	DOT3	-0.520982	0.748268	0.687549	-0.559624	1.80991	1.42024	-0.249194	0.339522	0.43305
	AT4G36850	AT4G36850	-0.455665	1.62906	1.03331	-0.687884	1.80302	1.29201	-0.699717	0.376347	0.290169
	AT4G30450	AT4G30450	-0.298136	1.08094	0.914723	-0.251541	1.15596	0.965654	-0.525753	-0.155647	-0.413192
	AT3G50560	AT3G50560	-0.453747	1.23461	0.880633	-0.537382	1.09296	0.518835	-0.346884	-0.0178727	0.0396845
	AT5G06980	AT5G06980	-0.683594	1.23061	1.42976	-0.563899	0.910079	0.674946	0.206084	-0.226655	-0.255322
	AT2G33815	AT2G33815	-0.665	1.40718	0.771615	0.0627408	0.851067	0.0801869	-0.281698	0.403274	0.0491008
	AT2G31860	AT2G31860	-0.928836	1.2824	1.24912	0.208483	1.18933	0.905538	-0.520313	0.544763	0.0943552
	AT5G40330	MYB23	-0.237251	1.08245	1.17666	-0.381221	0.950835	0.875481	-0.233067	0.595826	0.135805
	AT1G13080	CYP71B2	-0.272088	0.844586	0.666298	-0.422584	1.18582	0.586701	-0.211575	0.675148	0.272891
	AT5G56030	AtHsp90.2	-0.100195	0.774838	1.00756	-0.0769937	1.16589	0.577543	-0.165659	-0.0117973	0.222254
	AT5G47610	AT5G47610	-0.178432	1.06997	0.953684	-0.175158	1.12616	0.499971	-0.114904	0.227292	0.224779
	AT4G23570	SGT1A	-0.305526	0.764142	1.08572	-0.432001	1.11077	0.130896	-0.266861	0.0809724	0.127653
	AT4G38060	AT4G38060	-0.18401	1.05502	0.934956	-0.22646	0.752305	0.176087	-0.102131	0.450222	0.568841
	AT2G29450	ATGSTU5	-0.179867	1.01815	1.19819	-0.227867	0.911673	0.257647	-0.03786	0.284816	0.502901
	AT3G26450	AT3G26450	-0.213124	0.879481	1.04507	-0.336811	0.567391	0.362916	-0.0285268	0.427094	0.419313
	AT2G18510	emb2444	-0.00772282	0.838044	1.01951	-0.183347	0.562908	0.356546	-0.0072523	0.299452	0.529992
	AT4G26488	AT4G26488	-0.513057	0.927854	1.22562	-0.600426	0.740531	0.361457	0.0880643	0.577357	0.531136
	AT5G15860	ATPCME	-0.150371	1.20872	1.07379	-0.510637	0.816118	0.202408	-0.162621	0.553912	0.375383
	AT2G26860	AT2G26860	-0.30819	1.11718	1.006	-0.344942	0.763545	-0.0447944	-0.378573	0.620436	0.416182
	AT2G04030	HSP90.5	-0.33297	1.24717	1.07285	-0.358437	0.517879	0.234714	-0.395572	0.310413	0.320265
	AT5G45820	CIPK20	-0.310343	0.712672	0.732609	-0.360435	0.765863	0.74628	-0.215026	0.102071	0.138868
	AT3G59060	PIF5	-0.727581	0.718085	0.66066	-0.273452	0.617719	0.502369	-0.0355082	-0.105243	-0.126662
	AT5G45830	DOG1	-1.04531	0.70722	0.893066	-0.379448	0.944151	0.482816	-0.143398	0.378282	0.321456
	AT4G34400	AT4G34400	-0.401004	0.743684	0.614737	-0.755975	0.498469	0.518761	-0.365225	0.519284	-0.1211
	AT3G06990	AT3G06990	0.47705	0.74727	0.591824	0.351825	1.1066	1.38279	-0.659944	0.548721	0.0692249
	AT2G35980	NHL10	0.630767	0.584112	0.811157	0.529378	0.561733	1.56243	-0.4152	0.305524	0.288363
	AT1G80320	AT1G80320	0.553844	1.18521	1.0592	0.237203	0.757234	1.02517	-0.460284	0.259339	0.0969197
	AT2G01300	AT2G01300	0.35857	0.73656	0.547489	-0.603174	0.877384	1.19416	-0.568088	0.118856	-0.0110108
	AT5G26730	AT5G26730	-0.218346	0.484821	0.44635	0.313912	1.00732	1.25417	-0.231727	0.0602544	0.0335824
	AT1G31335	AT1G31335	-0.114539	0.575479	0.423724	0.195698	1.04708	0.750634	-0.142773	0.0609459	0.157288
	AT2G46720	HIC	-0.388956	0.739985	0.307668	0.584603	0.999103	1.29026	-0.511977	0.259526	-0.309782
	AT5G52570	B2	-0.404914	0.0550985	0.538455	-0.0689078	0.674122	0.800089	0.15102	-0.282944	-0.318644
	AT2G05100	LHCB2.1	-0.189703	0.0346695	0.394143	-0.20737	0.524015	0.670566	-0.0827295	-0.322683	-0.299986
	AT3G54500	AT3G54500	-0.6234	0.319505	0.374724	-0.517194	1.01922	0.844568	-0.0704949	-0.397636	-0.543737
	AT2G05070	LHCB2	-0.291113	0.170252	0.607663	-0.398533	0.520092	0.5061	-0.14471	-0.380143	-0.546155
	AT1G29910	CAB3	-0.13727	0.0201137	0.322712	-0.49499	0.478132	0.509695	-0.388456	-0.281126	-0.822807
	AT2G34430	LHB1B1	0.166727	0.167135	0.620887	-0.312724	0.594717	0.513688	-0.374954	0.0732508	-0.627128
	AT3G09440	AT3G09440	-0.131652	0.0213544	0.405368	-0.0684039	1.18193	0.242219	-0.16533	-0.336315	-0.0193331
	AT1G68230	AT1G68230	-0.261292	-0.134795	-0.0279076	-0.247927	1.17377	0.162825	-0.377369	-0.241411	-0.454027
	AT5G55250	IAMT1	0.0829436	-0.0366194	0.194617	-0.325866	1.241	0.95058	-0.350743	0.115036	-0.364145
	AT1G66100	AT1G66100	-0.394787	-0.249959	-0.19127	-1.18367	1.53868	0.949123	-0.920605	-0.0111927	-0.325501
	AT4G31877	MIR156C	-0.202093	0.242926	0.0186248	-0.265855	1.26586	0.434699	-0.282592	1.55736	1.38236
	AT1G21100	AT1G21100	-0.127228	0.290862	0.182633	-1.01625	1.34553	0.682441	-0.11262	1.38286	0.772452
	AT2G06002	AT2G06002	-0.336967	0.905883	0.21838	0.0655517	1.72814	0.765848	0.18704	0.949772	1.03361
	AT1G64210	AT1G64210	0.0774984	0.599179	-0.0724157	-0.285131	1.46127	0.729857	-0.275888	0.975571	0.557369
	AT5G24160	SQE6	-0.116973	0.772123	0.541929	-0.440351	0.927778	0.725585	-0.0891636	1.07814	1.24812
	AT2G03310	AT2G03310	-0.0824189	0.946396	0.470751	-0.233866	0.966212	0.788094	-0.0848001	1.02226	1.35563
	AT1G03090	MCCA	-0.150628	0.80875	0.560967	-0.189318	0.973758	0.971107	-0.00053025	0.980081	1.16724
	AT4G27852	AT4G27852	-0.311241	0.411699	0.544033	-0.280858	0.856425	0.732584	-0.154947	1.20644	1.42213
	AT5G43660	AT5G43660	-0.28004	0.59885	0.565065	0.152245	1.17575	0.77383	-0.352384	1.18334	1.11826
	AT3G61060	AtPP2-A13	-0.361669	0.925719	0.305148	-0.0577021	1.2134	0.897873	-0.0158944	1.19189	1.26968
	AT1G72645	AT1G72645	-0.125408	0.67309	0.638008	0.0133395	1.10545	0.0950988	0.054446	0.867595	0.870712
	AT1G33615	AT1G33615	-0.185598	0.529711	0.833076	0.0352427	1.08572	0.267146	0.0285842	1.39493	1.28948
	AT3G62430	AT3G62430	-0.141879	0.718277	0.473874	-0.236664	0.675371	0.119843	-0.161392	1.32587	1.03026
	AT3G47360	ATHSD3	-0.141933	0.586598	0.526885	-0.143697	0.69549	0.0571815	0.145304	1.03363	0.982466
	AT5G51890	AT5G51890	0.0721389	0.506094	0.656285	-0.0986087	0.586616	0.905117	-0.167747	0.67895	0.755887
	AT3G18215	AT3G18215	0.0073496	0.506213	0.485643	-0.135213	0.73464	0.725769	-0.29777	0.551553	0.751455
	AT3G30214	AT3G30214	0.194626	0.645009	0.48205	-0.365028	0.849556	0.82311	-0.420209	0.550774	0.804606
	AT4G21120	CAT1	0.253219	0.431149	0.255858	-0.124878	0.725364	0.970556	-0.0946322	0.88449	0.670992
	AT2G35210	MEE28	0.11908	0.45216	0.184295	-0.304134	0.67375	0.827747	-0.0330572	0.766655	0.774115
	AT5G24210	AT5G24210	-0.210217	0.587366	0.391093	0.0917611	0.909861	0.73338	-0.293503	0.804197	1.06434
	AT3G11600	AT3G11600	-0.0216821	0.698152	0.376108	0.0489218	0.810866	0.766494	0.0710576	0.732031	1.0325
	AT5G47435	AT5G47435	-0.0155145	0.37885	0.475316	-0.212171	0.517286	0.521499	-0.161361	0.89213	1.02826
	AT5G42920	AtTHO5	0.0177854	0.544083	0.487451	-0.134575	0.71047	0.419913	-0.137399	0.777617	0.965552
	AT5G46250	AT5G46250	-0.081286	0.550183	0.56078	-0.26416	0.706133	0.681366	-0.0908392	0.759941	0.887938
	AT5G14800	EMB2772	-0.0206137	0.504431	0.355133	-0.17156	0.725214	0.710957	-0.247391	0.819613	0.978114
	AT1G61400	AT1G61400	0.00733132	0.294327	0.0420052	0.126892	0.926597	0.772396	-0.479243	0.948886	1.08858
	AT1G58150	AT1G58150	0.155872	0.913276	0.13693	0.128338	0.755465	0.625412	-0.361964	0.921209	1.18019
	AT5G20250	DIN10	-0.018129	1.20375	0.786817	-0.646802	1.05771	0.994246	-0.489436	1.07367	1.05107
	AT2G32880	AT2G32880	-0.534903	1.01336	0.701015	-0.880049	1.15786	1.05641	-0.445792	0.903487	0.716377
	AT3G60540	AT3G60540	-0.715825	1.15648	0.80526	-0.339749	1.08898	0.795707	0.0480549	0.916796	1.00093
	AT5G39790	AT5G39790	0.00108818	0.787824	0.617882	-0.305681	0.983469	0.580175	-0.500921	1.15864	1.02264
	AT2G17036	AT2G17036	-0.11019	1.01776	0.664552	-0.134582	1.39728	0.85144	-0.411911	0.782311	0.92336
	AT2G03020	AT2G03020	-0.587368	0.559806	0.33452	-0.57579	1.05155	1.12715	-0.533558	0.395189	1.60449
	AT4G11660	AT-HSFB2B	-0.26793	0.522869	0.770669	-0.345486	2.26249	1.11636	-0.114992	0.556341	0.97349
	AT3G14200	AT3G14200	-0.106779	0.0719371	0.458396	-0.335143	2.18406	0.626732	0.121938	0.551276	0.991365
	AT1G14200	AT1G14200	-0.191904	0.264645	0.547195	-0.838315	2.3928	0.589946	-0.0292709	0.136529	0.478378
	AT5G67410	AT5G67410	0.08146	-0.303503	0.379463	-0.947805	0.810844	0.137946	0.12617	-0.0394724	0.0951868
	AT3G51910	AT-HSFA7A	-0.26235	0.141497	0.328443	-0.536983	1.82795	-0.333363	0.00922238	0.414854	0.271264
	AT5G61600	ERF104	-0.287543	0.241723	-0.22524	-0.790896	0.195133	0.184294	-0.293464	1.00375	0.463451
	AT5G16900	AT5G16900	-0.114394	0.101264	-0.167228	-0.588627	0.561293	0.136187	-0.408007	0.980687	0.520879
	AT2G36660	PAB7	-0.0275895	0.629592	-0.619181	-0.910172	0.627185	0.495815	-0.769204	0.433851	0.207414
	AT5G07650	AT5G07650	-0.182743	-0.179932	-0.15045	-1.31854	0.961374	0.753079	-0.38326	0.899886	0.047302
	AT5G60760	AT5G60760	0.104252	0.208927	0.556561	-0.174756	0.20062	0.358745	-0.274542	0.302676	0.523895
	AT1G20850	XCP2	-0.0150919	0.334341	0.441325	-0.250285	0.505462	0.578209	-0.164174	0.487744	0.493867
	AT2G20520	FLA6	0.13708	0.291635	0.494404	-0.256782	-0.0307527	0.554569	0.235149	0.309046	0.636628
	AT4G33120	AT4G33120	0.251543	0.552725	0.293842	0.0623538	0.30315	0.248902	-0.233817	0.827081	0.688449
	AT2G35140	AT2G35140	0.416379	0.466324	0.384278	-0.325069	0.468915	0.510034	-0.280737	0.700963	0.970297
	AT5G28430	AT5G28430	-0.0340059	0.535064	0.284136	-0.653612	0.43782	0.39028	-0.110254	0.475317	0.96065
	AT2G29300	AT2G29300	-0.390105	0.651292	0.505156	-0.505381	0.660786	0.484922	-0.111047	0.61532	0.864115
	AT4G22760	AT4G22760	0.014087	0.75833	0.364407	-0.296828	0.528287	0.554827	-0.345926	0.339584	0.267247
	AT3G48830	AT3G48830	-0.0293745	0.613237	0.616096	-0.323237	0.549877	0.289965	-0.375791	0.511758	0.557826
	AT4G14040	EDA38	0.0485286	0.182443	0.0383112	-0.107399	0.010101	0.12007	-0.221596	0.273441	0.291521
	AT3G42806	AT3G42806	-0.0465589	0.255243	-0.0413572	-0.228776	0.0758042	0.327141	-0.233749	0.588032	0.490631
	AT1G58070	AT1G58070	-0.0321781	0.44074	0.476581	-0.0692984	0.213703	-0.0206811	-0.414493	0.483755	0.38686
	AT1G68450	AT1G68450	0.0651363	0.819796	-0.199608	0.124654	0.356733	0.0681768	-0.0473055	0.916751	0.487215
	AT2G45220	AT2G45220	0.112874	0.456054	0.0723484	-0.0226575	0.593182	0.716186	0.263916	0.289385	0.0940261
	AT1G18300	NUDT4	0.120426	0.489542	-0.0490615	-0.0702253	0.566611	0.474177	-0.0411452	0.545168	0.466023
	AT5G58010	LRL3	-0.004626	0.272675	0.150513	0.241618	0.539279	0.545009	0.0943547	0.424455	0.325426
	AT1G13800	AT1G13800	-0.0629415	0.173069	0.057842	0.281709	0.771449	0.483485	0.0496477	0.312316	0.463631
	AT2G32235	AT2G32235	-0.175557	0.171993	0.0102318	0.196042	0.425099	0.636388	0.0345308	0.0853932	0.435207
	AT5G64060	anac103	0.277927	-0.106459	0.178831	-0.238659	0.53703	0.53259	0.112915	0.291324	0.273782
	AT5G48920	TED7	0.12784	0.415258	0.346831	-0.289121	0.225816	0.310593	-0.256483	0.16789	-0.167379
	AT5G04200	AtMC9	0.00342532	0.328812	0.197347	-0.364892	0.0521256	0.471923	-0.145795	0.240547	0.0189489
	AT5G57400	AT5G57400	-0.186447	0.12945	0.125123	-0.102805	0.175232	0.285622	-0.258267	0.200737	-0.215386
	AT3G21550	DMP2	0.291369	0.348034	0.281485	0.116419	0.239604	0.38095	-0.088328	0.0467749	-0.217866
	AT5G40380	CRK42	-0.349055	0.399308	0.580582	-0.18793	0.452603	1.03387	0.10299	0.0645262	-0.0185931
	AT4G20730	AT4G20730	-0.240194	0.292402	0.37043	-0.0968227	0.705798	1.18042	-0.185646	0.106078	-0.0222634
	AT4G08160	AT4G08160	-0.209625	0.293318	0.420184	-0.100596	0.560901	0.643466	-0.153008	0.437836	-0.124985
	AT2G33460	RIC1	-0.426853	-0.0399128	0.21295	0.0608358	0.430823	0.75481	0.134218	0.173837	0.258902
	AT1G16730	UP6	-0.405662	-0.142716	0.165383	0.096252	0.405075	0.730507	0.15658	-0.224199	0.137913
	AT3G05320	AT3G05320	-0.000678374	0.245184	0.132846	-0.0839722	1.16221	0.293941	-0.366754	0.484346	0.242962
	AT2G43375	AT2G43375	0.109571	0.328729	0.488441	-0.0796044	0.772521	0.123594	-0.426788	0.84571	0.592076
	AT2G42720	AT2G42720	0.254232	0.462068	0.0857844	-0.290827	0.566519	0.45286	-0.571053	0.690644	0.132089
	AT3G62455	AT3G62455	0.0724633	-0.407249	0.485413	-0.0321678	0.802907	0.382844	-0.358209	0.526636	0.250457
	AT5G25980	TGG2	-0.584625	-0.307171	-0.507594	0.284159	0.708584	0.353621	-0.289264	0.535639	0.163029
	AT3G23510	AT3G23510	-0.0971516	-0.224723	-0.59906	-0.149605	0.61228	0.723983	-0.337434	0.254385	0.410398
	AT3G59120	AT3G59120	0.181463	-0.222413	-0.419686	0.216879	0.816885	0.776012	-0.791462	0.773489	0.0783884
	AT5G05320	AT5G05320	-0.400353	0.213193	-0.361626	0.0270655	1.19153	0.666424	-0.0508747	0.908697	0.56572
	AT1G32450	NRT1.5	-0.224131	0.187808	-0.00568898	-0.176128	1.28327	0.858202	-0.112977	0.931484	0.567367
	AT3G04530	PPCK2	-0.596239	-0.119804	-0.0557997	-0.0163186	1.32814	0.864022	0.312826	0.638345	0.783313
	AT1G64561	AT1G64561	-0.518801	0.440264	-0.0147966	-0.51196	1.11416	0.524902	-0.127303	0.436772	0.396477
	AT1G52030	MBP1.2	-0.441687	0.348896	0.481815	-0.441423	1.1088	0.599744	0.0938932	0.521037	0.545487
	AT5G24155	AT5G24155	-0.292196	0.387643	-0.0234075	-0.272603	1.04865	1.0261	-0.14832	0.638538	1.16271
	AT3G26220	CYP71B3	-0.340007	0.17377	-0.0641428	-0.176312	0.841252	0.750717	-0.321317	0.745067	1.00412
	AT2G25200	AT2G25200	-0.0109529	0.217145	-0.284891	-0.421114	1.06737	0.358071	-0.216962	0.448949	0.972942
	AT5G53250	AGP22	-0.292834	0.367926	-0.167714	-0.271812	1.01867	0.797453	-0.278622	0.494213	-0.0179411
	AT3G61430	ATPIP1	-0.159428	0.426082	0.0883433	-0.282556	0.962204	1.02229	0.0984143	0.257274	0.245231
	AT1G32780	AT1G32780	-0.696229	0.500163	0.134683	-0.194403	1.00977	0.93137	-0.286823	0.361981	0.446617
	AT3G23800	SBP3	-0.0013989	0.294123	-0.00570082	0.109349	1.33554	1.31259	-0.351423	0.491068	0.306515
	AT1G10300	AT1G10300	-0.022883	0.138419	-0.27387	0.0951986	0.900774	1.06909	-0.421469	0.604303	0.47591
	AT3G18773	AT3G18773	-0.206047	1.53576	1.01498	-1.35692	0.646044	0.34771	-0.245566	1.08072	0.959252
	AT2G32870	AT2G32870	-0.158237	1.47216	0.873785	-1.18471	1.20786	0.648038	-1.00534	1.33301	0.691333
	AT1G62760	AT1G62760	-1.4819	1.28977	0.289887	-1.52666	1.32797	-0.670031	-0.640433	1.28574	0.391228
	AT1G72060	AT1G72060	-0.256103	0.481876	0.0362807	-1.39299	1.05611	-0.0366834	-0.472113	1.26467	1.03905
	AT1G15790	AT1G15790	0.0795349	0.766828	0.362025	-1.44025	0.520962	-0.326162	-0.304812	0.709406	0.967084
	AT5G24920	AtGDU5	-0.16563	1.2105	-0.0845188	-1.79219	0.553358	-0.841847	-0.0487394	1.45872	0.311582
	AT2G39850	AT2G39850	-0.52192	-2.41593	-0.459212	-2.4443	0.678222	1.10786	0.496704	0.893245	2.46212
	AT4G10310	HKT1	0.353415	-0.308291	0.0707244	0.123143	0.449075	1.01214	0.79197	0.266799	-0.148312
	AT1G59850	AT1G59850	-0.0725108	-0.240699	-2.66e-05	0.115881	0.144296	0.994518	0.281572	0.603478	0.416886
	AT1G06080	ADS1	0.408296	0.26581	0.268942	0.290246	-0.521961	1.47235	0.841274	-0.06514	0.492987
	AT3G23050	IAA7	0.172092	0.114109	0.654837	0.526477	0.447764	1.28653	0.633977	0.194419	0.704657
	AT1G64640	ENODL8	0.151021	0.110499	0.764623	0.377838	0.289886	1.15139	0.58658	0.202075	0.586501
	AT1G66180	AT1G66180	0.0790127	0.390931	0.510419	0.186452	0.570209	1.4922	0.46515	0.252291	0.53932
	AT4G27280	AT4G27280	0.0495832	0.0392105	0.568054	0.0921989	0.527708	1.07945	0.436866	0.0494957	0.37857
	AT3G49220	AT3G49220	0.0778751	0.235874	0.736156	0.286604	0.0900206	1.0352	0.47563	0.051392	0.421584
	AT4G17460	HAT1	0.542414	0.229495	0.863423	0.478854	0.618724	1.09604	0.396527	0.190063	0.476932
	AT2G47440	AT2G47440	0.54217	0.412393	0.757903	0.424616	0.535206	1.06301	0.445811	-0.00238355	0.312302
	AT1G14280	PKS2	0.341705	0.286547	1.06953	0.414022	0.826535	1.25379	0.440164	-0.0427626	0.3877
	AT4G34970	ADF9	0.407065	-0.01146	0.47859	1.18424	0.431439	1.3273	0.714893	-0.287512	0.61057
	AT4G21500	AT4G21500	0.369773	-0.113754	0.368262	1.10823	0.518379	1.00025	0.509821	-0.0623039	0.125755
	AT2G41760	AT2G41760	0.0808389	0.151046	0.547612	0.600343	0.338694	0.916493	0.685476	0.46303	1.012
	AT2G37640	ATEXPA3	0.220086	0.355795	0.636258	0.775441	0.202353	1.06549	0.584589	0.285517	1.01581
	AT5G15780	AT5G15780	0.21305	0.23839	0.716754	0.335322	0.111807	0.659211	0.654375	0.384362	1.10048
	AT1G05020	AT1G05020	0.50641	0.248448	0.298163	0.308871	-0.149925	1.18367	0.439894	0.849129	0.822039
	AT4G03400	DFL2	0.718157	0.0114254	0.457799	0.670266	0.267564	1.04739	0.615224	-0.0448804	0.808991
	AT1G05010	EFE	0.632843	0.251877	0.638742	0.708236	0.358308	1.2143	0.800823	0.454732	0.726485
	AT5G23870	AT5G23870	0.162371	0.0403838	0.488298	0.757828	0.573764	1.37884	0.667891	0.504268	0.943702
	AT2G14900	AT2G14900	0.271895	0.0809182	0.668709	0.38592	0.555776	1.16081	0.950383	0.454231	1.05328
	AT3G54200	AT3G54200	-0.310716	0.0933242	0.950365	0.588989	0.157004	1.49776	0.825996	0.200112	0.883761
	AT1G34540	CYP94D1	-0.250975	0.184811	0.670509	0.0435178	0.204519	1.3703	0.634816	0.227771	0.837153
	AT2G39980	AT2G39980	-0.286898	0.41189	0.742875	0.277545	-0.111098	0.826019	1.07955	0.614965	0.997616
	AT5G36270	AT5G36270	0.210951	0.0869462	-0.108521	-0.150377	0.723982	1.36302	0.507588	0.721058	0.759929
	AT3G44326	AT3G44326	-0.0683717	0.100955	-0.228338	-0.00908398	0.522418	1.17709	0.279028	0.634291	0.430968
	AT2G01530	MLP329	0.173124	0.0737557	-0.068324	-0.0431515	1.02125	1.12813	0.10808	0.375951	0.641313
	AT5G49740	ATFRO7	-0.282925	0.0322181	-0.017934	0.089424	0.318695	0.976632	0.467145	0.435964	1.07925
	AT2G30220	AT2G30220	-0.354634	-0.149984	-0.153534	-0.120843	0.548377	1.03429	0.117397	0.0600113	1.19062
	AT5G36910	THI2.2	-0.142571	-0.442682	-0.611394	0.285046	0.82241	1.12509	1.02301	-0.200054	0.785498
	AT1G61080	AT1G61080	-0.234846	0.109971	-0.180822	0.503362	0.849115	1.30841	0.677544	0.212346	0.243625
	AT5G49120	AT5G49120	-0.540939	0.0928442	0.996336	0.685353	0.984062	0.3919	0.297515	0.250232	0.827523
	AT1G67920	AT1G67920	-0.427522	0.352507	0.656093	0.720064	1.22771	0.16684	0.339931	-0.814267	0.362305
	AT2G46640	AT2G46640	-0.540219	-0.0908882	0.242697	0.368826	0.192438	0.33004	0.993355	-0.664666	1.1295
	AT5G23370	AT5G23370	0.918201	0.723152	0.149941	0.57645	1.51747	1.40759	0.0130841	0.378605	0.739623
	AT2G29130	LAC2	0.7317	0.319656	0.263515	0.28029	1.29289	1.41353	0.109358	0.295689	0.204323
	AT5G37400	AT5G37400	0.697508	0.561939	0.239519	0.649921	1.13195	0.766815	0.303583	0.79126	0.603511
	AT4G23590	AT4G23590	0.719668	0.445341	0.248285	0.445335	1.087	1.10732	0.0425898	0.649943	0.67844
	AT1G03010	AT1G03010	0.345498	0.647871	0.421052	0.432031	1.15193	1.12309	0.128992	0.68194	0.207613
	AT2G33760	AT2G33760	0.469901	0.366706	-0.0323203	0.841863	1.44845	0.820291	0.246945	0.170073	0.305264
	AT1G43140	AT1G43140	1.03899	0.153648	-0.0622358	0.839803	1.41613	0.490812	0.502297	0.432206	-0.0143221
	AT1G61830	AT1G61830	0.674018	0.55928	0.0766345	0.529981	1.18536	0.458204	-0.23312	0.533598	-0.0962509
	AT5G04610	AT5G04610	0.0465736	0.0506998	0.215864	0.83048	1.59175	1.15648	0.0681563	0.648382	0.874329
	AT1G11125	AT1G11125	-0.133569	0.0220665	0.154754	0.856397	1.16952	1.23636	0.345454	0.547985	0.766431
	AT3G28880	AT3G28880	-0.309352	-0.192714	-0.226884	0.676055	1.21677	0.917424	0.189856	0.647849	0.500933
	AT1G05220	AT1G05220	-0.224641	0.491454	0.315767	0.692612	1.05679	1.16797	0.0566263	0.331148	0.377256
	AT1G02230	ANAC004	-0.368058	0.529779	0.473192	0.799516	1.26013	0.938099	0.0171478	0.951954	0.474854
	AT5G10380	RING1	0.141066	0.173834	0.23032	0.996315	0.634994	1.53571	0.10495	0.0865879	1.08859
	AT1G76410	ATL8	0.701354	0.443747	0.649247	0.596932	1.15483	1.38324	0.541511	0.497177	1.50832
	AT3G21310	AT3G21310	1.05101	-0.123056	0.239982	1.16471	1.46918	1.53902	-0.226722	0.508022	1.00291
	AT3G51400	AT3G51400	0.289538	-0.0134393	0.57688	0.61489	0.287727	1.19436	-0.482658	0.898549	1.06316
	AT4G08040	ACS11	0.160349	0.0570186	0.444316	0.900675	0.477311	1.76066	0.544302	-0.616459	-0.145832
	AT3G22820	AT3G22820	0.614153	0.379116	0.397654	0.911098	0.975587	1.74784	1.04453	-0.794824	0.326957
	AT1G18320	AT1G18320	0.386127	0.0710423	0.166283	1.61704	1.30596	1.68704	0.0846727	-0.159596	0.140346
	AT2G41510	ATCKX1	1.10023	-0.832684	0.293193	0.978664	1.02476	1.11653	0.961277	0.371282	0.370776
	AT5G38450	CYP735A1	0.33904	0.225907	0.233557	1.54141	1.13728	0.948094	-0.436643	-1.5909	-0.216074
	AT1G02065	SPL8	0.603969	1.50728	0.414681	0.372281	0.77556	1.93411	-0.42101	-1.08042	-1.1634
	AT5G57560	TCH4	0.504455	0.318891	1.05825	-0.337027	0.216002	1.56692	0.249648	-0.478554	0.199321
	AT4G27310	AT4G27310	0.127315	0.342567	1.18349	0.303911	0.0801154	1.03427	0.568776	-0.690374	-0.109192
	AT3G17050	AT3G17050	0.965821	0.726038	1.7534	0.33115	-0.305594	1.12012	0.528324	-1.12935	0.495214
	AT1G61255	AT1G61255	0.151121	-0.521118	1.19747	-0.118591	-1.18144	0.659961	0.398299	-0.260501	1.04542
	AT2G44910	ATHB-4	1.12413	0.115861	1.7776	0.786805	-0.458134	1.08659	0.987316	-0.0861626	0.730224
	AT1G29450	AT1G29450	1.60672	-0.392845	1.42008	0.606898	-0.00123234	1.145	1.30062	-0.523832	0.661828
	AT5G25190	AT5G25190	1.08635	-0.50483	2.35212	0.173371	-0.608106	1.01032	0.949904	-0.73793	0.289904
	AT5G41400	AT5G41400	1.09646	-0.351209	1.05496	0.382776	-0.624715	0.58624	0.789984	-0.345871	0.469433
	AT1G67900	AT1G67900	1.27468	-0.276042	1.13967	0.38795	-0.341846	0.638512	0.840728	-0.385443	0.158346
	AT2G23170	GH3.3	0.446131	-0.225118	1.37022	0.513156	-0.477048	0.669602	0.877227	-0.491211	0.271718
	AT5G54470	AT5G54470	1.06907	-0.341561	1.35743	1.35101	-0.388204	1.08209	1.21153	-1.11813	0.195396
	AT3G02170	LNG2	0.510884	0.438486	1.11989	0.254593	0.230662	1.18988	0.67326	0.29123	0.763507
	AT1G09250	AT1G09250	0.400278	0.27272	1.03737	0.386993	0.172096	0.971853	0.546608	0.15445	0.565205
	AT5G60850	OBP4	0.604879	0.539096	1.1519	0.55343	0.397864	0.979258	0.693607	0.285334	0.831848
	AT1G67050	AT1G67050	0.531197	0.400467	1.23012	0.633595	0.303662	1.01866	0.576914	0.2821	0.786704
	AT1G69690	AT1G69690	0.635193	0.401437	1.10758	0.776044	0.34492	1.03673	0.64971	0.204242	0.661358
	AT4G28240	AT4G28240	0.600517	0.139796	1.12413	0.463728	-0.0534777	0.896536	0.743235	0.275991	1.04108
	AT2G45600	AT2G45600	0.583251	0.0657521	1.07698	0.53222	-0.125385	1.26011	0.761172	0.0370311	0.997654
	AT5G60860	RABA1f	0.560229	0.0355515	0.874567	0.699823	0.372313	1.20993	0.871263	-0.254209	0.429609
	AT3G50890	HB28	0.173344	-0.112318	0.823567	0.748242	0.00377459	1.02896	0.816089	-0.0472237	0.426243
	AT5G62280	AT5G62280	0.466843	0.0786746	0.827808	0.473239	0.131259	1.37558	1.15195	0.010672	0.816738
	AT5G54510	GH3.6	0.510003	0.196651	0.753579	0.495661	0.125611	1.2123	0.920853	0.0673164	0.72492
	AT3G50340	AT3G50340	0.968107	0.143628	1.06539	0.524723	0.198219	0.938557	0.578403	-0.048407	0.33682
	AT1G70940	PIN3	0.848524	0.332165	1.25128	0.5604	-0.0611741	0.758453	0.754596	-0.106922	0.511403
	AT1G09575	AT1G09575	0.548361	0.308906	1.02531	0.512201	0.173787	0.853364	0.37058	0.0608549	0.253785
	AT4G24275	AT4G24275	0.688522	0.185759	1.04799	0.805472	-0.0549034	0.983294	0.860008	0.128558	0.50876
	AT1G01260	AT1G01260	0.733526	0.0507604	1.18573	0.925074	0.184083	0.984799	0.651585	0.0292612	0.710299
	AT1G14920	GAI	0.876653	0.138521	1.40087	0.892276	-0.075533	1.23829	0.719419	-0.0504994	0.469004
	AT1G21050	AT1G21050	1.00798	0.0398672	1.02909	0.690775	-0.0600057	1.03915	0.813414	-0.388922	0.0441899
	AT2G20835	AT2G20835	0.627862	0.743557	1.395	-0.193217	-0.360237	1.22654	0.863156	-0.0160445	0.595344
	AT1G10550	XTH33	0.739043	0.314897	1.07511	-0.549803	-0.102759	0.628618	0.715834	0.302822	0.126119
	AT3G63440	ATCKX6	1.2837	0.137639	0.740555	-0.0125208	0.0468753	1.23074	0.640908	-0.0614733	0.602196
	AT5G47370	HAT2	1.68407	0.287369	1.41933	0.587059	0.0691962	0.687678	0.968442	0.0957677	0.660726
	AT1G29510	SAUR68	1.74763	-0.214413	1.19511	0.559718	0.0905072	0.698452	0.91732	0.0661076	0.757847
	AT2G28040	AT2G28040	1.47967	0.111099	0.972189	0.792581	-0.672969	0.51699	1.20874	0.587165	0.484698
	AT5G57780	AT5G57780	0.480764	0.416942	0.8998	1.04913	-0.14646	0.789134	1.17899	0.111714	0.884351
	AT3G59900	ARGOS	0.400301	0.482098	1.12579	0.70013	-0.0363896	0.908099	1.22592	0.274033	0.840566
	AT3G03170	AT3G03170	0.329854	0.777804	0.784347	0.794329	-0.301881	0.54768	0.973142	0.519406	1.14608
	AT1G17345	AT1G17345	0.999124	0.711349	1.18337	0.481078	-0.118305	0.780072	1.07092	0.524553	1.12253
	AT4G36870	BLH2	0.776595	0.492454	1.0747	0.583734	0.167435	0.472974	0.559175	0.0919508	0.576829
	AT1G73830	BEE3	0.693592	0.623704	0.978974	0.270528	0.279244	0.609495	0.918844	0.131671	0.317521
	AT2G22510	AT2G22510	0.587741	0.890922	1.39321	0.43057	0.168597	0.489685	0.879627	0.103202	0.563546
	AT1G21830	AT1G21830	0.68483	0.153878	1.04999	0.337797	-0.138996	0.563049	0.889474	0.257016	0.556533
	AT1G13245	DVL4	1.03413	0.379128	1.04101	0.22247	0.188736	0.695049	0.849432	0.391022	0.803014
	AT3G62090	PIL2	0.168062	0.527146	1.57835	0.859279	0.0933183	0.913043	1.36935	0.270854	1.28528
	AT2G18969	AT2G18969	0.19223	0.248681	1.34457	0.672693	-0.152223	0.725081	1.23693	-0.498791	1.04257
	AT3G44310	ATNIT1	0.684161	-0.206826	0.716467	1.09424	-0.334401	0.757419	1.08258	-0.0208919	0.947109
	AT2G42800	RLP29	0.744322	-0.0457245	0.405603	1.36978	-0.476167	0.774216	1.21533	-0.0457561	0.804017
	AT1G05835	AT1G05835	0.747848	-0.689453	0.429613	1.27152	-0.442794	1.08669	1.21422	0.169783	1.1221
	AT1G01390	AT1G01390	0.446554	-0.654804	0.405356	0.729806	-0.863462	0.722221	1.12465	-0.166574	0.626795
	AT5G46330	FLS2	0.685308	-0.79715	0.395405	1.79475	-0.787007	1.20208	1.40928	-0.0730565	0.516137
	AT3G25717	RTFL16	1.59044	-1.07402	1.19149	1.22221	-1.0139	0.640409	1.39672	-0.195021	0.831242
	AT3G03280	AT3G03280	0.642677	1.35081	0.728501	0.111387	0.135612	-0.201512	-0.296451	0.0390221	-0.147886
	AT1G06330	AT1G06330	0.365595	1.01537	0.329225	-0.0384704	0.13687	0.276534	0.167734	0.157274	-0.165004
	AT5G50720	ATHVA22E	0.41757	1.07092	1.10134	0.149166	0.225519	0.235136	-0.0452057	-0.267848	-0.232137
	AT1G28815	AT1G28815	0.37748	0.76645	1.09688	-0.179312	0.225084	-0.0721343	-0.0563182	-0.157309	-0.00861784
	AT3G02000	ROXY1	0.84743	0.985612	1.36234	-0.424021	-0.0832241	0.170327	0.0489077	-0.277404	-0.018631
	AT4G29780	AT4G29780	0.623501	0.668015	1.089	0.0643048	-0.591268	0.0667308	0.0991666	-0.147153	-0.225074
	AT4G15120	AT4G15120	0.322487	0.950393	1.26616	0.32449	-0.23815	0.4664	0.339965	-0.390507	-0.194935
	AT4G23450	AIRP1	0.00263369	1.05629	0.6572	-0.0562797	-0.419324	-0.0966191	0.242596	-0.137529	-0.122821
	AT4G05010	AT4G05010	0.156706	0.889366	1.17753	0.052046	-0.142705	-0.396755	0.283467	-0.410498	-0.119012
	AT4G19230	CYP707A1	0.240436	0.718617	1.03667	0.559176	-0.036929	-0.000574042	0.74235	0.174357	0.232144
	AT1G02400	ATGA2OX4	0.161532	1.08156	0.861376	0.209349	-0.140205	0.195773	0.626638	0.169878	0.154437
	AT4G11350	AT4G11350	0.0067822	0.53975	1.11891	0.201116	-0.224703	0.0710002	0.607124	-0.155704	0.181699
	AT5G62520	SRO5	-0.00226425	1.20888	1.45435	-0.300295	-0.603653	-0.325346	0.192389	0.14541	0.206014
	AT3G60290	AT3G60290	0.427277	1.02551	1.33846	-0.123413	-0.268964	-0.701664	-0.117306	0.0681083	0.402993
	AT5G01880	AT5G01880	0.335419	0.976298	1.33267	-0.588964	-0.318727	0.0796853	0.344996	0.10361	0.526078
	AT3G62590	AT3G62590	0.473058	1.34154	1.62193	-0.289022	-0.350055	0.0329173	0.580071	0.349318	0.419353
	AT4G24340	AT4G24340	0.081067	1.07124	0.805095	-0.221235	0.151125	0.462871	-0.320301	0.391846	0.509359
	AT3G17660	AGD15	0.218242	1.05384	0.943903	-0.273069	0.443654	0.0837206	-0.208633	0.18499	0.518513
	AT3G19200	AT3G19200	0.208592	0.75753	1.04394	-0.166103	0.279728	0.292369	-0.164574	0.340728	0.359249
	AT3G08040	ATFRD3	0.0576577	0.551773	0.942189	-0.283236	0.266098	0.171643	-0.143885	0.186659	0.316767
	AT3G13020	AT3G13020	0.0473657	0.532708	1.07389	-0.375422	0.332784	0.0634809	-0.225946	0.286371	0.648744
	AT5G39610	ATNAC6	-0.018614	1.01291	0.79354	-0.0266846	-0.214539	-0.0496925	0.134517	0.218735	0.478679
	AT1G14090	AT1G14090	-0.0135375	1.10623	1.04032	-0.396272	-0.02502	-0.00189518	0.0712976	0.705934	0.602898
	AT1G35910	TPPD	0.27531	0.940455	1.07465	-0.615355	-0.27389	-0.0302067	-0.574815	0.102051	0.877212
	AT5G06860	PGIP1	0.00201893	0.967345	1.17957	-0.046776	-0.0431772	0.286609	0.361155	0.213132	0.231084
	AT1G61890	AT1G61890	0.110493	1.03845	1.14158	0.0926396	0.0232342	0.2697	0.400423	-0.0138483	0.333416
	AT4G34630	AT4G34630	0.0056596	0.870164	1.03034	-0.100298	0.172097	0.364884	0.242372	0.0445204	0.307802
	AT1G27330	AT1G27330	0.00265975	1.18227	1.16508	-0.0203671	0.33864	0.207676	-0.0383726	0.106997	0.242808
	AT1G09210	CRT1b	-0.0253959	1.08822	1.21407	0.0118559	0.253471	0.378773	-0.0349969	0.0771963	0.200762
	AT2G19460	AT2G19460	0.137954	1.00763	0.994987	-0.0152119	0.412217	0.358424	0.0831731	0.106382	0.167413
	AT3G19580	AZF2	0.0112557	1.17759	1.32957	-0.238966	0.0349316	0.226176	0.132666	0.32146	0.179609
	AT1G23180	AT1G23180	-0.155945	1.20829	1.29214	-0.228376	0.13862	-0.113685	-0.0899781	0.0721823	0.0381377
	AT5G15450	APG6	-0.0906268	0.964862	1.17141	0.035797	0.356552	0.303641	-0.0554054	-0.399702	-0.216951
	AT3G15780	AT3G15780	-0.108333	1.0552	1.47545	0.104127	0.24528	0.160962	0.213703	-0.22747	-0.0112291
	AT3G03520	NPC3	0.0265252	0.875217	1.03204	-0.022191	0.365951	0.2222	0.0449424	0.0107991	-0.0851043
	AT2G33590	AT2G33590	-0.33361	0.84806	1.16796	-0.0137736	0.481686	0.140615	0.0125886	-0.0720917	0.0948834
	AT2G30130	ASL5	0.207304	1.09635	1.12352	0.128642	0.437666	0.0351377	0.252921	0.36639	0.187441
	AT1G66500	AT1G66500	0.287281	0.957903	1.05336	-0.0635495	0.47443	0.244655	0.0741919	0.44957	0.13243
	AT5G47120	ATBI-1	-0.100154	0.920683	1.02226	-0.00628479	0.370152	0.122136	0.125177	0.156447	0.198825
	AT3G20300	AT3G20300	0.0691497	0.723617	1.04972	0.00743752	0.275886	0.189612	0.246212	0.208489	0.240448
	AT1G70500	AT1G70500	0.0525969	1.19368	0.902943	-0.345345	0.441838	0.410519	0.178744	0.554647	0.137486
	AT5G10300	ATMES5	0.0196547	1.08288	1.23606	-0.102954	0.376794	0.454016	-0.0728559	0.335314	0.665064
	AT1G10170	ATNFXL1	0.112555	1.04644	1.21039	-0.140193	0.205437	0.494526	-0.191173	0.145841	0.411708
	AT5G03160	ATP58IPK	-0.0681506	1.09007	1.18027	0.00380422	0.519194	0.44107	-0.0364047	0.22959	0.362358
	AT3G51980	AT3G51980	-0.149572	0.957848	1.08984	-0.0337543	0.511346	0.434033	-0.0942188	0.373457	0.410104
	AT5G56600	PRF3	-0.0345549	1.03802	0.980801	-0.137723	0.541243	0.297056	-0.155071	0.161661	0.346326
	AT5G11680	AT5G11680	-0.0147666	1.06869	1.23376	0.0925626	0.671889	0.484165	0.122421	0.19983	0.288844
	AT4G21580	AT4G21580	-0.00257738	0.899927	1.0437	0.0833239	0.598161	0.590736	0.117417	0.289794	0.354873
	AT5G49690	AT5G49690	0.24402	1.03287	1.16514	0.191947	0.404721	0.435801	0.0458564	0.323343	0.411866
	AT1G74240	AT1G74240	0.0834258	0.923219	1.1821	0.280549	0.522673	0.410868	-0.110292	0.333082	0.373735
	AT3G03270	AT3G03270	-0.225168	1.19482	1.25121	0.0779606	0.55961	0.440168	0.238551	0.359902	0.388778
	AT1G01240	AT1G01240	-0.129969	1.07406	1.29698	-0.0743859	0.458628	0.323385	0.294024	0.231403	0.374213
	AT5G53400	BOB1	-0.144171	1.23292	1.39845	-0.0131938	0.535775	0.3687	0.0477721	0.151873	0.266251
	AT1G27350	AT1G27350	-0.0369741	1.16191	1.17965	-0.0768024	0.362688	0.170446	0.0936819	0.372371	0.455977
	AT1G43160	RAP2.6	-0.336958	1.34598	1.46333	0.085043	0.224404	0.284418	0.258188	0.361378	0.337821
	AT5G47530	AT5G47530	0.381643	1.28279	1.31697	0.0273135	0.174843	0.798347	0.0864045	0.119191	0.195182
	AT5G23190	CYP86B1	0.393079	1.07367	1.2673	-0.0998915	0.279365	0.666797	0.399604	-0.0427683	0.336323
	AT1G58340	ZF14	0.564497	0.781299	1.37723	-0.158837	0.36978	0.626667	-0.117772	0.127867	0.271417
	AT5G04250	AT5G04250	0.159104	1.26716	1.46689	-0.0719484	0.398335	0.401754	-0.201965	0.465302	0.40291
	AT1G72800	AT1G72800	0.492349	1.46868	1.32458	-0.0546412	0.369826	0.377675	-0.0763791	0.151955	0.203891
	AT2G37530	AT2G37530	0.480992	1.21027	1.04346	0.268375	0.52247	0.391022	-0.133009	0.251548	0.331509
	AT2G17430	ATMLO7	0.397255	1.00003	1.05589	0.282905	0.572685	0.320568	-0.056706	0.472107	0.167062
	AT5G57920	ENODL10	0.186378	1.39032	1.16451	0.097556	0.561531	0.45345	0.127676	0.458035	0.455604
	AT4G18425	AT4G18425	0.422787	1.30856	1.19621	0.0672515	0.621204	0.430101	0.140147	0.371819	0.285453
	AT5G62480	ATGSTU9	0.234387	1.23489	1.15636	0.433088	0.42892	0.306961	0.3634	0.2194	-0.0465441
	AT3G10815	AT3G10815	0.450735	1.07153	1.2445	0.0661773	0.725399	0.384702	-0.129897	0.139095	0.227672
	AT1G68585	AT1G68585	0.428401	1.11999	1.12681	0.0699387	0.774829	0.176765	0.00745193	-0.0598477	-0.00984752
	AT3G04370	PDLP4	0.665402	0.711215	1.49418	-0.0666289	0.653621	0.414392	0.581026	0.0458695	0.281295
	AT2G16660	AT2G16660	0.211899	0.589253	1.88273	-0.215976	0.517132	0.575035	-0.0932335	0.323921	0.528456
	AT5G50130	AT5G50130	0.495316	0.466564	1.38993	-0.38734	0.354081	-0.261012	-0.122596	0.354575	0.410605
	AT5G60310	AT5G60310	0.205875	0.516146	0.665273	-0.786667	0.314073	0.571821	-0.408218	-0.0970948	0.585796
	AT4G16910	AT4G16910	-0.31291	0.44721	1.06217	-0.58461	-0.0746626	0.577027	-0.104585	-0.6282	0.515344
	AT1G69320	CLE10	0.429115	-0.132045	0.610772	0.43092	0.163488	0.227969	0.12576	-0.454057	0.215379
	AT1G02190	AT1G02190	0.57591	0.144344	1.01012	0.43502	0.390956	0.0592915	-0.186591	0.27463	0.166911
	AT5G28300	AT5G28300	0.647571	0.307207	1.65162	0.454769	-0.125972	-0.101386	0.497135	0.122399	0.462017
	AT2G28050	AT2G28050	0.762084	-0.0882987	1.03329	0.569089	-0.19037	-0.0734657	0.628475	-0.224389	0.339825
	AT2G30790	PSBP-2	-0.134226	0.850831	1.13743	-0.726336	0.286231	0.0890153	-0.605232	0.291545	0.11154
	AT1G15550	GA4	0.0413598	0.65077	1.21619	-1.07362	0.254903	-0.416869	-0.700258	0.178092	-0.369793
	AT5G01940	AT5G01940	0.310941	1.12767	1.40787	-0.948742	0.120938	-0.376685	-0.215484	0.469058	0.742838
	AT4G26288	AT4G26288	0.184161	1.27023	0.970877	-0.884771	0.315216	-0.742508	-0.397594	0.642578	0.423792
	AT5G05435	AT5G05435	0.28854	1.08008	0.979216	-0.572851	0.879756	-0.163401	-0.825159	0.0238749	-0.141958
	AT1G14205	AT1G14205	-0.274553	0.754094	1.12625	-0.312344	1.03446	-0.300875	-0.735774	0.183243	0.523084
	AT1G70440	SRO3	0.0113016	1.67055	2.03209	0.0518252	-0.146994	-0.732971	-0.125722	0.244381	0.174073
	AT1G17710	AT1G17710	-0.62932	1.53021	1.64776	0.0983979	-0.0822042	-0.479008	0.306006	0.638313	0.151871
	AT3G55580	AT3G55580	-0.193044	1.18448	1.13602	0.20904	0.0345427	-0.230974	-0.365525	-1.45535	-0.0869318
	AT3G22910	AT3G22910	-0.118051	1.31067	1.84699	-0.133418	0.883496	0.525593	-0.390829	-0.919885	-0.223818
	AT3G60670	AT3G60670	0.301585	1.23087	1.50138	-0.278965	-0.0556106	0.412759	-0.301404	-0.515329	-0.462019
	AT3G28210	PMZ	0.238102	1.47926	1.96745	-0.401588	-0.235827	-0.069687	-0.185356	-0.374149	-0.560354
	AT4G15248	AT4G15248	-0.317633	0.837977	1.28878	0.34682	-0.164898	0.495469	0.435514	-1.04954	-0.837425
	AT2G18193	AT2G18193	-0.376436	1.03679	1.69344	0.378544	-0.101202	0.360101	0.0549086	-0.28867	-0.133832
	AT5G35738	AT5G35738	0.120015	0.618105	0.723953	-0.345344	-0.749068	-0.235983	0.157901	0.528195	0.859284
	AT3G01600	anac044	0.35299	0.370855	0.459351	-0.184075	-0.524327	-0.538859	-0.0961344	0.180036	0.409643
	AT2G31180	ATMYB14	0.228093	0.132389	0.572524	-0.527112	-1.19178	-0.750797	0.246896	-0.203382	0.0801211
	AT1G17232	AT1G17232	0.542566	1.05174	1.22619	-1.53311	-0.675235	-0.513385	-0.871124	0.0722446	0.215831
	AT2G34930	AT2G34930	0.874326	0.608623	1.48634	0.00463729	-0.79157	0.0802646	0.337196	-1.30342	0.244918
	AT1G73410	ATMYB54	0.854318	0.42533	1.74427	-0.68493	-0.307531	-0.037129	-0.0179717	-1.02525	-0.0440936
	AT2G26710	BAS1	1.69133	0.0582334	1.57589	-0.385867	-0.227356	0.307319	0.317052	-0.324836	0.38054
	AT4G11950	AT4G11950	1.22507	1.39481	0.787288	-0.781147	-0.262285	0.256146	0.145501	-0.700628	0.447738
	AT3G09450	AT3G09450	-0.0742525	0.130384	0.137176	0.299993	0.239291	0.743417	0.465055	-1.10177	-0.695259
	AT1G11740	AT1G11740	-0.0813341	0.290979	0.234607	-0.04286	0.833893	0.294286	0.480296	-0.537411	-0.589324
	AT3G28945	AT3G28945	0.000848442	0.369543	0.636754	0.269611	0.43521	0.258096	-0.174387	-0.362355	-0.342371
	AT1G13635	AT1G13635	-0.134217	0.0520072	0.247574	0.256198	0.189623	0.369454	0.0906187	-0.624922	-0.18861
	AT5G15850	COL1	-0.32581	0.30444	0.297391	-0.117542	0.152696	0.305324	-0.113864	-0.524707	-0.606197
	AT1G52827	CDT1	0.0464524	0.269668	0.424214	-0.115273	-0.108676	0.200274	-0.17612	-0.531769	-0.477328
	AT3G21150	BBX32	-0.726729	0.114897	0.295944	-0.00355994	-0.25212	0.508151	0.218787	-1.17529	-0.46136
	AT1G01520	AT1G01520	-0.804698	-0.488652	-0.0157812	-0.051052	0.0518108	0.406066	0.31841	-0.625255	-0.536695
	AT3G12320	AT3G12320	-0.854452	0.873186	1.11027	-0.157134	0.563132	0.586352	0.322383	-0.581998	-0.688436
	AT1G73870	AT1G73870	-1.01022	0.195183	0.85197	-0.314799	0.537182	0.563767	0.213743	-0.538774	-0.574155
	AT2G46830	CCA1	-0.499293	0.885878	1.01911	-0.227669	0.7521	0.719253	0.00419476	-1.20042	-1.07726
	AT4G31615	AT4G31615	0.185553	0.70921	-0.0593848	-0.620829	-0.214421	-0.15033	-0.184962	-0.509092	-0.650708
	AT1G02920	GST11	-0.111462	0.457813	0.068049	-0.385934	-0.308743	-0.0633629	-0.129702	-0.174311	-0.709612
	AT1G18590	SOT17	-0.0285332	0.309208	0.272975	-0.468406	-0.543912	-0.450258	0.0834575	-0.485418	-0.706106
	AT1G68480	JAG	0.343607	0.602782	0.364691	-0.848216	-0.0411031	-0.0928741	-0.201818	-0.890119	-0.515341
	AT3G18530	AT3G18530	-0.0224361	-0.115413	-0.0430508	-0.693715	-0.673067	-0.610595	-0.155689	-1.18021	-0.200463
	AT1G79770	AT1G79770	0.0250803	0.283436	-0.198997	-0.45114	-0.923502	-0.551558	-0.198552	-1.31567	-0.817885
	AT2G41730	AT2G41730	-0.337414	0.419591	1.12136	-0.871443	-0.642804	-0.419809	-0.743937	-1.15069	-0.478275
	AT5G58610	AT5G58610	-0.754925	0.121363	0.0200619	-1.63768	-0.449995	-0.107963	-0.545578	-0.603582	-0.378265
	AT1G23730	ATBCA3	0.00432356	0.210489	-0.060621	-1.57063	-0.0738897	0.0149843	-0.469981	-0.586744	-0.520805
	AT1G43800	AT1G43800	-0.171809	0.373852	0.325232	-1.11751	-0.651186	-0.182704	-0.103409	-0.639645	0.281663
	AT4G24260	ATGH9A3	-0.552751	-0.322406	-0.100562	-0.695944	0.112063	0.361417	-0.985308	-0.748856	-0.23191
	AT5G23000	ATMYB37	1.33586	0.558425	0.910303	0.193637	-1.33565	-1.7299	-0.238085	-0.188595	-0.31899
	AT1G05680	UGT74E2	-0.0522732	0.233242	1.15547	0.580411	-1.93068	-0.995476	-0.103206	-0.9486	-1.00294
	AT3G63060	EDL3	-0.0191648	1.62928	1.73783	0.572328	-0.985184	-0.840065	0.647422	-1.59082	-0.357137
	AT1G73290	scpl5	0.00698614	1.21453	1.12046	-0.296792	-0.940713	-0.803462	0.35608	-0.716433	-0.732428
	AT1G79360	ATOCT2	0.568761	0.695409	1.08293	0.420184	0.189323	0.503151	0.208239	0.89062	0.989718
	AT1G17020	SRG1	0.630686	1.07542	1.31289	0.226727	0.406367	0.298302	0.382293	0.803461	0.724322
	AT2G46950	CYP709B2	0.620227	0.499436	0.809272	0.399728	0.0791039	-0.117849	0.86501	0.726722	0.77739
	AT5G27220	AT5G27220	0.532736	1.27174	0.801789	0.158644	-0.0338913	0.414108	1.12071	1.30312	0.952987
	AT5G43175	AT5G43175	0.540134	1.07821	1.23483	0.237718	-0.538329	0.693647	0.078208	0.369473	0.940936
	AT3G59730	AT3G59730	1.14278	0.76862	0.7194	-0.133799	-0.400893	0.448547	0.0162108	0.784955	0.516085
	AT5G13210	AT5G13210	0.400965	1.44544	1.90224	-0.117906	-0.308939	-0.446269	0.655499	0.0888782	0.0733447
	AT4G19720	AT4G19720	0.758998	1.58878	1.6432	0.137288	0.0395862	-0.238515	0.834368	0.387708	0.0416252
	AT2G36780	AT2G36780	0.413906	1.19312	1.65864	0.274417	-0.323297	-0.218011	0.729972	0.514744	0.384237
	AT1G03790	SOM	0.416084	1.32693	1.48281	0.246248	-0.420998	-0.385296	0.681375	0.754115	0.53284
	AT3G11260	WOX5	0.509578	1.08392	1.33377	-0.308262	0.22651	0.216758	0.372809	0.385537	0.70793
	AT2G39110	AT2G39110	0.244909	1.21491	1.30595	-0.146091	0.246364	0.329727	0.349567	0.37725	0.570988
	AT1G48000	MYB112	0.055771	1.30045	1.21614	-0.108112	0.290753	0.0990627	0.540879	0.167962	0.747075
	AT1G68850	AT1G68850	0.497376	1.5099	1.86856	-0.00553203	0.141645	0.418652	0.656755	0.0991124	0.572792
	AT3G62100	IAA30	0.726865	0.570605	1.49066	-0.307209	-0.173987	-0.154657	1.20965	0.473925	0.880921
	AT5G65300	AT5G65300	0.330406	0.89932	1.19024	0.371985	-0.850883	-0.52392	0.873541	0.509937	0.482479
	AT3G22830	AT-HSFA6B	0.0142179	0.869424	1.29633	0.441142	-1.08435	-0.570162	0.816423	0.00320158	0.272365
	AT3G29575	AFP3	0.289539	0.632763	1.10117	0.662697	-0.895666	0.105783	0.828534	-0.280394	0.445297
	AT5G63820	AT5G63820	0.824926	1.34419	1.5298	0.272969	-0.950005	-0.0958825	0.607145	-0.310391	1.1305
	AT2G29460	GST22	0.245487	1.44071	1.91937	0.16117	-0.678499	-0.718023	0.45106	-0.670143	0.399371
	AT1G80110	ATPP2-B11	-0.346173	1.31348	1.68113	0.343481	-0.373049	-0.210394	0.666083	-0.0265764	0.543805
	AT1G18830	AT1G18830	-0.488706	1.4731	0.909668	-0.123227	-1.38246	-0.484126	0.571969	0.370873	1.27865
	AT3G08885	AT3G08885	0.987287	1.5528	2.68403	0.593913	0.432761	-0.252101	-0.193418	-0.0519049	0.8151
	AT1G33475	AT1G33475	1.22978	1.42035	1.65583	0.0750901	0.269621	-0.644477	-0.377372	0.104025	0.447742
	AT1G02310	MAN1	1.64472	2.31355	1.78199	0.633945	-0.0928025	-0.458809	1.49578	-0.522758	0.643872
	AT5G67060	HEC1	1.34152	1.7027	2.72887	-0.276506	0.451637	0.542891	0.114984	1.15667	0.946769
	AT3G22100	AT3G22100	0.681435	1.24982	2.40991	-0.774088	0.654357	0.551842	0.188708	1.03049	1.20053
	AT5G02020	SIS	-0.0960494	1.97497	2.05067	-0.33772	0.522125	0.439563	0.221414	1.01976	1.42135
	AT1G02390	ATGPAT2	0.275014	1.48945	2.32989	-0.0264063	0.084526	0.251016	0.519531	0.877636	1.74069
	AT2G21187	AT2G21187	0.23842	1.50194	1.39483	-0.295805	0.866569	0.659627	0.293983	0.705614	0.996382
	AT1G05340	AT1G05340	0.0649996	1.8339	1.70775	-0.0244146	0.518616	0.565988	0.327747	0.943574	0.76611
	AT3G44540	FAR4	0.467437	1.37341	1.53998	0.00484172	1.10266	0.740663	0.503105	0.780792	0.817429
	AT1G15460	ATBOR4	0.266341	1.5128	1.43137	0.0728492	0.941348	0.946551	0.719376	0.868171	0.925061
	AT5G66630	DAR5	0.317405	1.31128	1.51667	0.355278	0.668632	0.705828	0.538935	0.992974	0.649961
	AT1G29290	AT1G29290	0.8893	1.73435	1.48978	-0.250799	0.458764	0.846154	0.299647	1.4548	0.838674
	AT4G19645	AT4G19645	0.248347	2.02898	2.01014	-0.342725	0.721069	-0.0327089	0.208923	1.00875	0.45174
	AT1G49130	AT1G49130	0.61363	1.39506	2.08388	-0.222885	0.871848	0.116004	-0.181469	0.95478	0.829918
	AT3G55090	AT3G55090	0.637125	2.46715	2.528	-0.213237	0.533494	1.56681	0.635955	0.0999887	1.08415
	AT3G50400	AT3G50400	0.734819	2.21218	2.42055	-0.0469171	0.5966	1.02515	0.803776	0.112763	0.763528
	AT2G40370	LAC5	1.06307	1.83757	2.1944	0.190238	0.808762	1.4209	0.6655	0.737206	1.1237
	AT4G21440	ATM4	0.568547	2.64011	2.8768	0.247736	0.450311	0.672822	0.843228	0.290575	1.04065
	AT1G47510	AT5PTASE11	0.358785	2.55912	3.0558	0.250782	0.975223	0.672535	0.205637	0.341063	1.42021
	AT5G08250	AT5G08250	0.565178	2.17991	1.83852	0.580983	-0.269668	0.798548	0.385655	0.339543	0.349865
	AT3G11430	ATGPAT5	0.552991	1.60867	1.64471	0.500335	-0.04	1.00963	0.898656	-0.423927	0.538668
	AT5G41570	WRKY24	1.07366	1.57729	1.69287	0.0646222	0.0169963	0.230327	0.867948	0.545357	0.676989
	AT1G64000	ATWRKY56	1.03037	1.42503	1.63568	0.641154	0.257446	0.288495	0.678927	0.357728	0.968984
	AT5G13580	AT5G13580	0.535611	1.63492	1.69232	0.190334	0.492151	1.05838	0.640205	0.164018	0.655809
	AT2G41170	AT2G41170	0.762226	1.6017	2.02387	0.319134	0.630452	1.16358	0.579764	0.0944362	0.597881
	AT1G56320	AT1G56320	0.850109	1.29008	1.52865	0.363511	0.836375	0.974044	0.284696	0.152199	0.719217
	AT5G13700	ATPAO1	0.949761	1.53534	1.79166	0.156231	0.284154	0.936207	0.83213	0.444154	0.820684
	AT2G01430	ATHB-17	0.908951	1.80709	1.82827	0.107021	0.758647	0.823375	0.621301	0.593646	0.451235
	AT3G03660	WOX11	0.699266	1.43296	2.06701	0.672878	0.460053	0.533577	0.595287	-0.0356902	0.00361548
	AT2G32190	AT2G32190	0.83273	1.41459	1.95129	0.209578	0.493214	0.881002	0.38591	0.358633	-0.151376
	AT2G43670	AT2G43670	1.39299	1.55669	1.39388	0.251332	1.09523	0.76941	0.0464285	0.337622	0.584939
	AT1G12130	AT1G12130	1.41058	2.21611	1.91414	0.0134137	0.537854	0.392216	0.000238566	-0.0543448	0.883727
	AT5G38200	AT5G38200	-0.0867416	1.88166	2.00864	0.123202	0.679824	1.04461	0.559445	0.662332	1.02303
	AT3G48520	CYP94B3	-0.236593	1.9454	2.24205	-0.0250375	0.864812	0.979012	0.702307	0.599606	0.870126
	AT5G59845	AT5G59845	-0.105158	1.62467	2.08987	0.163989	0.490315	0.2414	0.670923	0.710574	0.598994
	AT5G47635	AT5G47635	-0.0997609	1.47253	2.05852	-0.210479	0.201069	0.88097	0.433779	0.382844	1.1584
	AT4G36740	HB-5	0.157556	1.66668	2.04293	0.751828	0.918673	0.987113	0.624513	0.480288	0.734395
	AT3G17110	AT3G17110	-0.132346	1.70346	2.26583	0.580458	0.812126	0.39291	0.827922	-0.051624	0.66062
	AT2G39350	AT2G39350	0.143634	1.59097	1.8545	0.139901	0.298503	0.749722	0.0561431	-0.0857623	0.514048
	AT1G56170	NF-YC2	-0.0477434	1.82334	1.95712	0.0615393	0.714035	0.574246	-0.00534923	0.0605645	0.529752
	AT2G46270	GBF3	-0.175969	1.55773	1.8685	0.247229	0.26328	0.675338	0.510084	0.107562	0.655906
	AT3G13470	AT3G13470	-0.188019	1.66288	1.66229	-0.223987	0.450217	0.259879	-0.311194	0.0939198	0.175315
	AT2G47730	ATGSTF5	-0.0499889	1.67423	1.83045	-0.00482637	0.555212	0.472204	-0.14152	-0.112747	0.00848321
	AT4G04020	FIB	-0.388763	2.09476	2.02239	-0.246897	0.827969	0.94231	-0.0412235	0.182187	0.588326
	AT1G65040	AT1G65040	0.0180004	2.13027	2.16469	-0.16385	0.89773	0.642071	-0.0373503	0.67723	0.877896
	AT1G76470	AT1G76470	0.333998	2.05092	2.13349	-0.213828	0.605467	0.653545	-0.353139	0.0516128	0.590537
	AT5G06090	GPAT7	0.993422	2.59209	2.99426	0.735674	-1.04644	0.768116	0.721024	-0.312693	-0.797652
	AT3G54530	AT3G54530	-0.0986008	2.64319	3.7209	0.488366	0.685096	-0.493355	0.256802	-0.283079	-1.2465
	AT4G33467	AT4G33467	0.574437	2.19546	2.4798	0.58234	0.0416404	-1.69973	2.01602	1.87433	1.8027
	AT2G20825	ULT2	0.692661	1.46896	2.17524	0.42281	-1.11285	-0.057135	2.31656	1.05036	0.86893
	AT5G14360	AT5G14360	1.02625	0.297129	1.08995	-0.0394682	-0.179255	-1.07677	1.27564	1.26601	1.46481
	AT2G18180	AT2G18180	1.00749	1.11321	1.18294	-0.42633	-0.659538	-1.20624	0.597632	1.05014	2.00677
	AT3G21380	AT3G21380	0.0355066	1.01955	1.08261	-0.357571	-0.796619	-1.66081	0.965594	1.69231	1.04162
	AT2G36640	ATECP63	0.403639	1.91431	1.81175	-1.16161	-1.41132	-2.42361	0.49193	0.558608	0.649585
	AT4G31248	AT4G31248	0.108545	0.591408	0.598896	-0.217918	0.402237	-0.219152	0.758396	1.56994	1.21355
	AT2G15960	AT2G15960	-0.348954	0.283544	0.213248	-0.202206	0.442983	-0.422616	0.436811	1.66456	1.33612
	AT3G48390	AT3G48390	0.230574	0.258938	0.460944	-0.626082	0.0284496	-0.400571	0.297956	1.62268	1.46464
	AT5G51451	RGF5	-0.121287	0.665729	0.789538	-0.412139	0.126662	-0.212541	0.387512	1.30951	1.69049
	AT3G11020	DREB2B	0.147791	0.881957	1.13328	-0.16243	0.202909	-0.0785005	0.351205	1.20023	1.53174
	AT1G43675	AT1G43675	-0.190089	1.39668	0.873701	-0.281369	0.0467948	-0.226973	0.297652	1.34156	1.46706
	AT4G39090	RD19	0.118312	0.567288	0.456653	0.0669494	0.410834	0.590138	0.237205	0.855338	1.01186
	AT2G18670	AT2G18670	0.14869	0.696293	0.543893	-0.0871189	0.469438	0.231822	0.228866	0.93763	1.04583
	AT1G53060	AT1G53060	0.222093	0.600332	0.669432	0.168009	0.243211	0.515221	0.13211	0.963029	1.28252
	AT2G15890	MEE14	0.0827198	0.710105	0.35146	0.0300514	0.427662	0.287215	0.250775	1.24456	1.51696
	AT1G02770	AT1G02770	0.0294458	0.707378	0.360416	-0.241473	0.437548	0.15255	0.217342	1.13315	1.56764
	AT5G61380	PRR1	0.0380173	0.729322	0.58837	0.195035	0.230542	-0.0106741	0.321365	0.933948	1.18711
	AT5G06690	WCRKC1	0.204195	0.48928	0.241665	0.213536	0.214929	-0.216298	0.0958718	1.03347	1.26755
	AT3G53800	Fes1B	0.357023	0.709762	0.682575	-0.0387518	0.11576	-0.207722	-0.045747	0.893722	1.16382
	AT5G43820	AT5G43820	0.150272	0.431905	0.372477	-0.435424	0.141753	-0.0768749	0.381285	1.013	1.05282
	AT2G14520	AT2G14520	-0.0157643	0.549075	0.592706	-0.385987	0.356891	-0.163594	0.236116	1.09077	0.891634
	AT5G01100	AT5G01100	0.00463629	0.272469	0.824512	-0.336123	0.505014	0.160567	0.264591	1.10063	1.01541
	AT5G60100	APRR3	0.218299	0.561466	0.357704	0.35645	-0.313984	-0.421469	0.756372	0.983073	1.31972
	AT2G36270	ABI5	0.241738	0.351188	0.550091	0.270678	-0.218672	-0.151301	1.00739	1.18932	1.33366
	AT3G26740	CCL	0.397938	0.706895	0.802658	0.406453	-0.40415	-0.527005	0.778716	1.19722	1.76231
	AT2G38465	AT2G38465	-0.0515883	0.438342	0.371203	0.690825	-0.227828	0.274928	0.790606	1.41306	1.76533
	AT4G20050	QRT3	0.465588	-0.0728866	0.31271	-0.46835	-0.00910268	0.311114	0.128817	0.963994	0.744013
	AT2G18060	VND1	0.372521	-0.218248	0.3026	-0.16907	-0.377239	0.0574608	0.508092	0.811807	1.08353
	AT1G62190	AT1G62190	0.800536	-0.104555	0.0883533	-0.0592865	-0.592066	-0.0278068	0.536041	1.33057	1.37998
	AT2G46760	AT2G46760	0.0822695	-0.0166733	0.414876	-0.51658	0.365564	0.295255	0.915861	1.22977	1.20862
	AT1G69540	AGL94	0.312137	0.493409	1.01667	-0.566867	-0.0825225	0.212458	1.07229	1.64099	1.33796
	AT4G33280	AT4G33280	-0.408774	-0.287957	0.124698	-1.1025	-0.306543	-0.532277	0.299951	1.93173	1.29836
	AT3G05260	AT3G05260	0.199646	0.707788	1.19389	-1.34387	-0.292687	-0.406064	0.546205	2.18312	1.99648
	AT3G22640	PAP85	-0.27478	0.718335	-0.440251	-0.137505	0.341068	-0.604151	1.79549	2.1097	1.88222
	AT1G22600	AT1G22600	0.334226	0.814771	0.145009	-0.787277	-0.280069	-1.21724	1.81335	1.43509	1.82528
	AT5G45310	AT5G45310	-0.0876667	1.22822	0.786973	0.265187	0.788557	-0.0331828	1.25971	2.61774	1.76907
	AT1G08630	THA1	-0.428932	-0.454592	-0.300161	-0.174858	-0.0877896	0.162337	0.313241	2.69851	3.69825
	AT5G22470	AT5G22470	-1.50503	0.465972	1.74946	1.98924	0.322369	-1.5616	2.42907	2.5043	2.01706
	AT1G03990	AT1G03990	-0.558091	-0.346862	1.37593	1.52752	-1.751	-0.707695	2.29039	3.0558	3.53845
	AT4G26260	MIOX4	-1.87477	-0.628516	-3.06403	0.403217	0.3178	0.714869	0.780708	4.02557	4.70801
	AT5G44120	CRU1	0.531875	0.179818	0.519205	0.266038	-0.084814	0.307879	3.02617	3.28276	2.99195
	AT4G28520	CRU3	2.07817	1.0121	0.0213758	0.366699	-0.243094	-1.27045	4.49921	3.53589	2.6375
	AT2G28490	AT2G28490	0.643209	0.568117	0.932506	-1.25472	-1.78409	-1.94281	4.92057	4.73245	3.02145
	AT3G54520	AT3G54520	-1.21392	1.57604	1.86107	-0.409054	-2.30356	-0.890388	-0.0889398	-4.58857	-2.6059
	AT2G38823	AT2G38823	-4.93923	3.12383	3.23897	-1.78054	-1.58454	-1.09011	0.466865	-1.15078	0.180542
	AT1G09080	BIP3	1.56521	5.02547	4.76343	-1.0972	-1.82583	-2.31332	0.987956	-1.03262	-0.365477
3	AT5G25460	AT5G25460	0.679458	0.497081	1.61029	0.837758	0.693283	1.62919	1.03113	0.325883	1.12209
	AT4G27260	GH3.5	0.595117	0.626739	1.35059	0.460983	0.4775	1.75193	0.854606	0.343653	1.17586
	AT1G09570	PHYA	0.378855	0.678171	1.5739	0.60292	0.427275	1.30026	0.887375	0.290141	0.715393
	AT3G23030	IAA2	0.997231	0.387235	1.66814	0.760201	0.333856	1.45347	1.18336	-0.0490795	0.959482
	AT1G54200	AT1G54200	0.82159	0.0834272	1.41654	1.14049	0.440933	1.70388	1.11198	0.113913	0.932856
	AT5G66080	AT5G66080	0.932883	0.224999	1.29307	0.905741	0.364619	1.34689	0.924445	0.175992	0.826098
	AT1G69160	AT1G69160	0.631661	0.241621	1.293	0.605418	0.383377	1.44009	0.953969	0.180443	0.670316
	AT3G50800	AT3G50800	0.827806	0.441924	1.66614	0.844912	0.853198	1.50115	0.754747	0.174406	0.485716
	AT2G42870	PAR1	1.10869	0.567179	2.05013	0.583097	0.429197	1.54697	0.649151	0.171017	0.544673
	AT5G07000	ATST2B	1.31985	0.136694	1.55831	0.977757	0.396209	1.805	1.11714	-0.335734	0.972645
	AT1G18400	BEE1	1.59898	-0.141453	1.78201	1.0801	0.203655	1.59911	1.54326	-0.160305	1.04543
	AT5G46240	KAT1	1.26116	-0.0927689	1.1869	1.00344	0.0604213	1.56439	1.22021	0.0753455	0.73761
	AT1G29440	AT1G29440	1.55362	0.00626624	1.30925	0.949625	0.574822	1.36599	1.2625	-0.11645	0.717865
	AT1G75450	ATCKX6	0.760925	-0.332423	1.4149	1.30645	0.248283	1.70982	1.54329	0.163745	1.07519
	AT3G15540	IAA19	1.59368	0.352485	2.13938	0.719678	-0.0423969	1.84558	1.4083	-0.409487	0.625767
	AT3G03820	AT3G03820	1.83931	0.145367	1.7153	0.740314	-0.182215	1.53401	1.47186	-0.568992	0.942984
	AT5G52900	AT5G52900	2.29868	0.454967	2.07584	0.540146	0.375804	1.20863	1.33022	-0.00839637	0.813993
	AT5G39860	BNQ1	1.98752	-0.343744	2.06617	1.50138	0.235353	1.15224	1.48013	-0.378035	1.19603
	AT5G12050	AT5G12050	2.12496	0.0800201	2.24989	1.61577	0.150287	1.95483	1.76073	-0.112688	1.20494
	AT5G66580	AT5G66580	1.92487	0.576476	2.16175	1.00432	0.574289	1.67322	1.18502	0.181737	1.13413
	AT1G29500	AT1G29500	1.70018	0.403867	1.84483	0.971221	0.572837	1.79807	1.43107	0.208735	1.12326
	AT3G03840	AT3G03840	2.21688	0.140823	2.06653	1.28756	0.886994	1.74599	1.78215	0.397826	1.22468
	AT1G04180	YUC9	2.2031	0.888001	2.32084	1.38013	0.675805	2.0396	1.37875	-0.0212543	1.28393
	AT3G55240	AT3G55240	1.57874	0.859146	3.52355	1.36416	0.749062	2.40036	1.92728	0.690315	1.59736
	AT1G69570	AT1G69570	1.01628	1.32974	2.97498	1.22491	1.55802	2.76482	1.71783	0.0960647	1.71454
	AT4G34770	AT4G34770	2.23159	1.17051	2.62993	1.35513	-0.0961796	2.63029	2.05097	0.477945	2.09353
	AT4G28720	YUC8	1.06636	0.454179	1.51142	1.36684	0.172306	2.35554	1.77536	0.0620931	1.82856
	AT3G13980	AT3G13980	1.29475	0.0255546	1.43663	1.75707	-0.251449	2.15201	2.04825	0.287076	1.83605
	AT1G06350	AT1G06350	0.73564	0.0360533	1.48577	1.67528	0.228809	2.32084	2.16355	0.665671	2.91105
	AT1G29460	AT1G29460	1.84704	-0.305997	2.06827	2.12991	1.15121	2.32876	2.24941	0.373091	1.93944
	AT5G44260	AT5G44260	0.292122	0.268358	1.89547	1.12501	0.808158	3.23043	1.77219	0.909052	2.61129
	AT3G19270	CYP707A4	-0.0762993	-0.229305	0.904846	1.86411	1.1941	2.24223	1.6905	1.27877	2.64901
	AT5G54585	AT5G54585	0.68735	-0.208799	1.17006	1.66115	1.34014	2.07316	1.74538	0.23766	1.3875
	AT1G52190	AT1G52190	0.675643	0.671482	1.33721	1.68996	1.07627	2.09656	1.55996	0.921257	1.77055
	AT1G60060	AT1G60060	-0.142608	-0.0225662	0.441525	1.46292	1.17683	2.06955	1.28129	0.413706	1.34164
	AT1G12570	AT1G12570	0.680789	1.24978	0.0671592	2.04963	1.42382	2.54594	1.55769	0.398119	1.83326
	AT5G07200	ATGA20OX3	2.46354	-0.536584	2.08202	1.69131	-1.20119	0.290443	1.80402	1.14245	1.58182
	AT4G37770	ACS8	0.700013	-0.378444	2.60296	1.21887	-1.68597	2.37804	3.58316	0.699042	2.47102
	AT5G57240	ORP4C	0.290407	0.130194	1.26237	0.695684	-0.904686	0.871884	1.63657	1.24381	2.07131
	AT2G38530	LTP2	0.439327	0.443091	1.79413	0.634775	-0.204063	0.447746	1.10764	0.934218	1.79084
	AT1G02205	CER1	0.0953875	1.29595	2.38687	0.24551	-0.390761	0.623538	1.72733	1.61233	3.04919
	AT5G18080	AT5G18080	3.25158	0.889508	3.4207	1.68438	0.459052	2.81474	3.44271	0.154038	3.30392
	AT4G38825	AT4G38825	2.80165	0.948683	3.31681	1.39657	1.10508	2.98974	2.58826	0.493585	2.88145
	AT5G16023	RTFL18	1.40789	1.14362	3.4583	1.91935	0.660613	2.71311	3.16215	0.0749535	2.79682
	AT5G18030	AT5G18030	3.42241	0.454992	3.49858	2.53472	1.42805	3.40322	2.67398	0.271739	2.43599
	AT4G16780	ATHB2	3.14054	0.441484	3.56604	2.67147	-0.227031	2.71037	2.86585	0.331884	2.68231
	AT5G18020	AT5G18020	2.91759	0.203446	3.02204	2.34126	0.816175	2.86746	1.82868	-0.695434	1.45608
	AT3G03830	AT3G03830	2.69796	0.288873	3.00185	2.06788	1.74582	4.07899	2.42666	-1.09044	1.77021
	AT5G02760	AT5G02760	2.22906	-0.0461786	2.36018	1.59014	-0.569971	1.65729	2.29861	-0.525436	1.10198
	AT3G21330	AT3G21330	2.43858	-0.561227	3.01609	1.62678	-0.803736	2.15535	2.2213	-0.399111	1.08061
	AT3G03850	AT3G03850	3.25226	0.645351	3.37285	0.708421	-0.746373	1.47352	2.104	-1.41445	0.930291
	AT5G18060	AT5G18060	4.04968	0.121392	3.92679	4.09484	0.676391	4.86685	4.13998	0.718267	4.04261
	AT1G02340	HFR1	2.56553	1.40413	3.72678	3.64696	1.03338	3.96474	4.49986	0.95709	4.41167
	AT5G44440	AT5G44440	0.548575	1.23212	3.2116	3.54537	-0.625817	2.48794	4.61009	1.85359	4.86477
	AT1G30190	AT1G30190	0.179686	0.256377	2.74121	3.89611	2.39062	4.44647	2.48955	-0.211834	2.87322
	AT1G02350	AT1G02350	2.28239	-0.487192	2.04765	4.29644	1.14353	3.90408	2.68926	0.287852	2.05114
	AT5G02540	AT5G02540	0.267215	-0.290292	1.62911	2.03241	0.712384	5.21913	3.3447	-0.0816638	3.05005
	AT5G57760	AT5G57760	1.47065	0.0820558	1.51913	4.54936	-0.649015	5.26714	4.86597	-1.46391	2.16028
	AT4G19430	AT4G19430	0	0	3.25904	3.08963	4.50935	7.34206	0.232709	2.16573	3.54361
	AT1G71250	AT1G71250	0.571256	-1.37778	-0.485405	4.39458	4.82631	3.81267	2.48883	3.60516	1.71154
	AT5G18050	AT5G18050	5.62697	0.371577	5.78856	5.4051	1.52577	6.20092	5.94425	1.90271	6.01518
	AT4G32280	IAA29	4.73393	0.441631	5.32278	4.84923	0.531849	5.29521	6.22061	1.63304	6.01369
	AT2G46970	PIL1	4.68898	-0.243497	5.1183	6.01598	0.743572	5.17692	5.50313	-0.418069	4.69713
	AT5G18010	AT5G18010	4.67129	0.00383448	5.19622	4.78797	2.72287	6.46876	4.09203	0.916601	4.24988
	AT4G31380	FLP1	4.59739	1.60096	5.30786	4.84203	1.21997	5.17614	3.82231	1.14218	3.85227
4	AT2G34700	AT2G34700	0.19129	-0.544468	-1.6476	-0.504997	-2.15552	-1.11602	-1.87716	-2.73504	-2.27014
	AT2G11810	MGDC	-0.207797	-1.54403	-1.12128	-1.19599	-2.39222	-1.54593	-1.48397	-2.97021	-2.28382
	AT2G21650	MEE3	-0.702256	-0.463487	-1.56827	-1.33021	-2.01294	-3.08245	-1.86606	-2.00063	-3.19511
	AT3G02020	AK3	0.0905579	-1.23738	-0.841475	-1.39479	-2.10527	-2.95591	-0.133939	-1.58286	-2.2886
	AT1G77960	AT1G77960	0.165682	-0.75806	-0.656991	-1.40598	-1.44839	-2.68915	-0.907967	-1.95927	-2.95327
	AT3G19710	BCAT4	1.17174	-0.366975	-0.151411	-1.01915	-1.84891	-2.78687	0.0854912	-1.763	-2.39843
	AT5G23010	MAM1	0.541832	-0.724263	-0.276245	-2.35852	-0.644477	-1.94414	-0.824436	-2.1334	-1.55896
	AT1G26790	AT1G26790	-0.977553	-0.780541	-0.980894	0.146859	-0.534094	-0.555985	0.0966803	-2.81043	-2.94641
	AT1G01060	LHY	-0.345677	-0.525853	-0.635011	-0.167069	-1.09771	-1.09431	-0.29676	-3.79832	-4.52696
	AT5G54720	AT5G54720	0.536704	-1.23753	-2.43568	-0.0443018	-0.641486	-0.361555	-0.874555	-2.83881	-3.30279
	AT5G59090	SBT4.12	-0.373102	-0.821179	-1.1169	-0.482678	-0.606044	-0.519883	-0.369067	-0.718809	-1.23062
	AT1G09090	RBOHB	-0.537532	-1.074	-0.993683	-0.777905	-0.699586	-0.549876	-0.364659	-0.776882	-1.52967
	AT4G33770	AT4G33770	-0.154441	-0.854288	-0.928498	-0.455017	-0.472527	-0.89091	-0.472599	-0.732523	-1.47866
	AT4G04570	CRK40	-0.228075	-0.666444	-0.924189	-0.633695	-0.610272	-0.774318	-0.547113	-0.706394	-1.28662
	AT5G56720	AT5G56720	-0.141551	-1.21481	-0.51259	-1.04944	-0.760144	-0.669581	-0.328471	-1.05205	-1.39895
	AT5G21482	CKX7	-0.377738	-0.683778	-1.16404	-0.873911	-0.567485	-1.03822	-0.926856	-0.50665	-0.867949
	AT1G31200	ATPP2-A9	-0.526759	-0.706634	-1.17719	-0.980546	-0.601575	-0.505986	-0.530968	-0.961336	-0.953664
	AT4G30110	HMA2	-0.28096	-0.280347	-1.17182	-0.537357	-0.628092	-1.10718	-0.658751	-0.83349	-1.37323
	AT4G12030	BAT5	-0.457986	-0.732815	-1.02749	-0.727648	-0.799657	-1.18521	-0.332898	-1.15644	-1.56175
	AT2G41990	AT2G41990	-0.13857	-0.21702	-0.646133	-0.66479	-0.79183	-1.15129	-0.977136	-0.859446	-1.83406
	AT3G26320	CYP71B36	0.200156	-0.65501	-1.27042	-0.48372	-0.4552	-0.778479	-0.642202	-1.38002	-1.41549
	AT1G29720	AT1G29720	-0.210445	-0.624033	-0.862061	-0.374275	-0.0854004	-0.962593	-0.639652	-1.09502	-1.65701
	AT2G34010	AT2G34010	0.259044	-0.1471	-0.972697	-0.662178	-0.294429	-0.765264	-0.437068	-0.650238	-1.51086
	AT3G25190	AT3G25190	-0.982138	-0.756391	-0.788586	-0.889184	0.44	-0.476218	-1.16208	-1.10793	-1.79099
	AT1G35350	AT1G35350	-0.343758	-0.42648	-0.541209	-0.476976	0.430019	-0.325777	-0.788379	-0.913543	-1.65493
	AT3G49860	ATARLA1B	-0.322166	-0.96186	-1.37628	-0.511326	0.0756301	-0.622481	-1.22637	-0.891883	-1.35407
	AT1G33100	AT1G33100	-0.0970101	-0.957617	-1.58861	0.0133142	-0.648809	-0.120464	-1.52762	-0.605393	-2.09162
	AT2G41480	AT2G41480	-1.38246	-0.430631	-0.75279	-1.01577	0.558209	0.659978	-1.1849	-1.96581	-1.67966
	AT3G60160	ATMRP9	-0.651939	-0.593216	-0.655873	-0.136318	-0.31283	-1.28864	-1.28297	-1.57701	-3.28306
	AT1G11070	AT1G11070	-1.0203	-0.978556	-0.601386	-1.09099	-0.924461	-1.5888	-1.56684	-1.21636	-3.42963
	AT1G21140	AT1G21140	-1.63101	-0.213722	0.590322	-0.428876	-0.946246	-1.11293	-1.09183	-2.50988	-2.71345
	AT1G11080	scpl31	-0.875948	0.522331	-0.249388	-1.45067	-0.865988	-0.817924	-0.408752	-0.865312	-2.45055
	AT5G04950	NAS1	-0.396769	-1.63978	-1.86962	-0.676779	-0.779109	-1.77732	-0.306864	-1.47531	-2.73369
	AT3G04210	AT3G04210	-0.0372069	-1.4505	-1.57999	-1.06276	-0.446158	-2.05514	-0.999504	-1.60039	-2.82387
	AT3G46880	AT3G46880	-0.361464	-1.3269	-1.82338	-1.85968	-1.25442	-2.29267	-0.477414	-0.859363	-3.56271
	AT1G19050	ARR7	0.0491092	-1.77937	-1.67691	-1.27615	-1.55415	-2.56651	-0.803972	-0.966253	-1.59628
	AT1G13650	AT1G13650	-0.444654	-1.61116	-1.47744	-0.903746	-1.11946	-2.49833	-1.18719	-1.13904	-2.17617
	AT3G58990	IPMI1	0.0241367	-1.83483	-2.30001	-1.17897	-1.25761	-2.2465	-0.612935	-1.25411	-2.34177
	AT3G59270	AT3G59270	-0.193075	-0.518967	-1.1061	-0.312595	-0.890536	-2.77035	-0.891276	0.488534	-2.27899
	AT3G23550	AT3G23550	0.685082	-0.145019	-1.64931	-0.94807	-1.13561	-2.46072	-1.19973	-0.740506	-2.54634
	AT4G11460	CRK30	-0.315254	-0.338768	-1.09154	-0.362335	-0.741676	-2.00512	-1.1052	-1.13663	-2.40619
	AT3G18217	MIR157C	-0.810161	-0.746542	-1.22584	-0.307252	-0.554751	-2.37606	-1.03862	-1.34944	-1.95051
	AT1G53940	GLIP2	-0.163366	-1.09879	-1.43395	-0.358132	-1.39372	-2.44538	-0.6415	-0.773624	-2.65716
	AT4G29740	CKX4	-0.615953	-0.800596	-1.40198	-0.76998	-0.929359	-2.0006	-0.986478	-0.280326	-1.74015
	AT4G18205	AT4G18205	-0.487221	-0.613757	-1.14609	-0.798427	-1.05146	-1.81386	-1.25288	-0.872525	-1.56609
	AT2G40330	PYL6	-0.379768	-1.18173	-2.01197	-0.549766	-1.0518	-1.94	-0.943819	-0.576798	-1.75438
	AT5G08030	AT5G08030	-0.107673	-1.60811	-0.0172498	-0.0689958	-1.05506	-2.35264	-0.894258	-1.87416	-5.00884
	AT3G43715	AT3G43715	-0.0719675	-0.573642	0.211051	0.113028	-0.810721	-2.52191	-0.176935	-1.00684	-4.29005
	AT3G03190	ATGSTF11	-0.0161415	-4.02924	-0.78557	-0.0426889	0.373128	-1.17688	-0.666405	-0.708193	-2.38957
	AT4G24010	ATCSLG1	-0.684381	-2.01973	-2.64338	-0.245836	-1.60319	-2.7853	-0.0455248	-0.89789	-1.43003
	AT3G48080	AT3G48080	-1.17946	-2.38423	-3.04834	-1.02676	-2.06919	-2.62278	0.337888	-0.353074	-1.91862
	AT1G76955	AT1G76955	-1.3382	-0.982064	-2.4779	-1.26122	-1.48752	-2.0726	-0.0365067	-0.211758	-0.0347385
	AT2G32660	AtRLP22	0.025196	-2.32398	-2.7219	0.0730024	-1.75843	-0.580146	-0.137265	-0.655836	-0.910423
	AT1G08165	AT1G08165	0.697056	-3.00191	-2.4672	0.121219	-1.30965	-1.04867	0.233088	-0.366335	-0.540392
	AT3G62960	AT3G62960	-0.869886	-3.54473	-3.22956	-0.286309	-1.91924	-0.877535	0.476663	-1.11906	-0.430509
	AT4G10510	AT4G10510	-1.2724	-2.47001	-3.25138	-1.31918	0.371658	-1.13524	-0.554735	-1.22498	-2.95713
	AT2G34180	CIPK13	-1.85753	-1.87949	-3.57925	-0.581665	-0.0379475	0.284857	-0.848975	-0.57644	-1.46187
	AT5G15120	AT5G15120	-1.07448	-1.10674	0.00256132	-0.667045	0.237825	-0.578632	-0.383701	-0.900486	-1.57048
	AT2G38600	AT2G38600	-0.563425	-0.441975	-0.330825	0.480681	0.905036	-0.28205	-0.193873	-0.760504	-1.69087
	AT5G61270	PIF7	-1.22671	0.310942	-0.400006	-0.37544	0.431058	-0.201725	-0.212148	-0.200436	-0.753962
	AT1G17380	JAZ5	-0.94375	-0.434222	-0.163323	-0.474606	-0.134293	-0.678374	0.177149	-0.522359	-0.891534
	AT5G24070	AT5G24070	-0.528736	-0.103108	-0.550218	-0.602741	0.0293992	0.0443964	-0.846071	-0.531357	-1.11509
	AT2G34540	AT2G34540	0.0634267	-0.210912	-0.60732	-0.572465	-0.124132	0.354957	-0.542095	-0.521339	-1.10216
	AT4G12870	AT4G12870	-0.197662	-0.501928	-0.638618	-0.493911	0.154838	-0.273828	-0.621818	-0.59013	-1.04566
	AT1G77700	AT1G77700	0.0461	-0.315866	-0.794465	-0.499655	0.209084	-0.0707109	-0.437672	-0.310065	-1.02707
	AT5G17260	NAC086	-0.40608	-0.524438	-0.464129	-0.235262	0.178873	0.00248576	-0.0239605	-0.528337	-1.01943
	AT1G29600	AT1G29600	-0.333671	-0.447406	-0.203996	-0.0232292	0.246807	0.0437518	0.0121471	-0.757272	-1.06031
	AT1G07180	ATNDI1	-0.435861	-0.514011	-0.581035	-0.259996	0.137407	0.306154	-0.185315	-0.740252	-0.786745
	AT3G27690	LHCB2.4	-0.188196	-0.564179	0.0537756	-0.294408	-0.0718505	0.219505	0.0254225	-0.78693	-0.896735
	AT1G29920	AB165	-0.328392	-0.333428	0.0196589	-0.264473	-0.044121	0.0603555	-0.0486426	-0.660233	-0.849903
	AT5G22390	AT5G22390	-0.432604	-0.378714	-0.49085	-0.4756	-0.408919	-0.519465	-0.336454	-0.882368	-1.16139
	AT1G68740	PHO1;H1	-0.226668	-0.186896	-0.63171	-0.461605	-0.278348	-0.513342	-0.024918	-0.807292	-1.23185
	AT5G18670	BMY3	-0.345755	-0.327407	-0.558253	-0.421762	-0.492718	0.0157011	-0.104051	-0.991084	-0.878038
	AT5G54130	AT5G54130	-0.305813	-0.307812	-0.723751	0.076215	-0.402548	-0.345366	0.0968209	-1.13501	-1.08547
	AT3G05730	AT3G05730	-0.164435	-0.331267	-0.646632	0.00658233	-0.302392	-0.219289	0.0663942	-0.800175	-1.0274
	AT3G14770	SWEET2	-0.193235	-0.0130095	-0.584212	-0.00389972	-0.316301	-0.444042	0.0350533	-0.629825	-0.898805
	AT4G29150	IQD25	-0.378309	-0.0851737	-0.838837	-0.0190234	0.0840524	-0.305505	-0.54764	-0.738355	-1.21905
	AT3G22750	AT3G22750	-0.482629	-0.409255	-0.838777	-0.257535	-0.0859136	-0.384553	-0.529135	-0.506365	-0.835111
	AT1G07450	AT1G07450	0.000572367	-0.271637	-0.656587	-0.0778038	-0.187367	-0.681503	-0.592561	-0.725959	-1.00919
	AT5G67210	AT5G67210	0.122631	-0.666478	-0.468646	0.214482	-0.315867	-0.101392	-0.345006	-0.326507	-1.03512
	AT4G25090	AT4G25090	-0.0757153	-0.57536	-0.698341	-0.128363	-0.166335	-0.143215	-0.113443	-0.184354	-1.01819
	AT5G48490	AT5G48490	0.088781	-0.72338	-0.267488	-0.0988558	-0.126292	-0.52651	-0.294273	-0.755306	-1.33653
	AT4G38420	sks9	-0.379218	-0.63953	-0.396919	0.0120582	-0.616101	-0.269056	-0.185537	-0.711798	-1.09849
	AT1G30990	AT1G30990	-0.583606	-0.480092	-0.702901	-0.344229	-0.659184	-0.389159	-0.194581	-0.614151	-1.1965
	AT5G59520	ZIP2	-0.504481	-0.349148	-0.665421	-0.273272	-0.300426	0.0505565	-0.041655	-0.448034	-1.03815
	AT5G46530	AT5G46530	-0.694727	-0.479622	-0.778003	-0.206807	-0.137802	0.00516357	-0.38576	-0.410973	-1.04624
	AT5G58540	AT5G58540	-0.367763	-0.461461	-0.602919	-0.231654	-0.745965	-0.248597	-0.354447	0.240152	-1.04351
	AT4G36060	bHLH11	-0.613186	-0.435272	-0.817909	0.157743	-0.329038	-0.67142	-0.244493	-0.114645	-1.02627
	AT4G13495	AT4G13495	-0.189815	-0.464731	-0.529382	0.0343585	-0.0371708	-0.87837	-0.20255	-0.0685635	-0.86934
	AT5G01480	AT5G01480	-0.281263	-0.105465	-0.397099	0.282156	0.00596339	-0.337159	-0.310554	-0.0364509	-1.39812
	AT2G42220	AT2G42220	-0.0718354	-0.0643957	0.0232136	-0.230214	-0.0461639	-0.361561	-0.223513	-0.426243	-0.893422
	AT1G79790	AT1G79790	0.00526199	0.00524095	0.0871095	-0.199314	-0.131576	-0.259432	-0.104763	-0.604651	-0.857536
	AT3G47420	ATPS3	-0.272022	0.221677	0.306834	-0.308293	-0.229571	-0.35959	-0.277828	-0.532783	-0.898872
	AT5G10570	AT5G10570	0.0300076	0.070841	-0.00153834	-0.422956	0.000929588	-0.113993	-0.287731	-0.61748	-0.561137
	AT4G01883	AT4G01883	-0.362392	-0.181801	-0.391593	-0.21463	-0.124098	-0.566397	-0.17906	-0.443864	-0.809131
	AT3G06120	MUTE	-0.326262	-0.191007	-0.284686	-0.047153	0.0568746	-0.73125	-0.213479	-0.379457	-0.858345
	AT2G47750	GH3.9	-0.0673606	-0.165294	-0.0800628	-0.150964	-0.00819798	-0.483885	-0.416981	-0.247555	-0.686753
	AT1G53860	AT1G53860	0.260055	0.116051	0.0848249	-0.195005	-0.113592	-0.588987	-0.152894	0.122142	-0.816632
	AT3G62150	PGP21	-0.0666843	-0.390974	-0.300839	-0.638088	-0.37759	-0.563023	-0.704024	-0.610179	-1.31605
	AT1G78850	AT1G78850	-0.27513	-0.296376	-0.202887	-0.527518	-0.324165	-0.511932	-0.475844	-0.384329	-1.28674
	AT2G16380	AT2G16380	-0.295317	-0.209268	-0.489874	-0.476818	-0.113967	-0.598311	-0.661798	-0.404495	-1.02811
	AT5G03350	AT5G03350	-0.573353	-0.0683217	0.0344974	-0.498004	-0.434666	-0.672833	-0.504127	-0.643258	-1.01529
	AT3G61250	AtMYB17	-0.244993	0.0351547	-0.104205	-0.834309	-0.50711	-0.562866	-0.312663	-0.612954	-1.18051
	AT2G46660	CYP78A6	0.0152594	-0.0774909	-0.166613	-0.106246	-0.637925	-0.685882	-0.670068	-0.401828	-1.3526
	AT1G52290	AT1G52290	0.0919626	-0.231944	-0.294872	-0.43471	-0.757755	-0.587662	-0.395909	-0.854082	-1.3548
	AT4G32800	AT4G32800	0.728476	-0.222645	0.00792445	0.376851	-0.203847	-0.429985	-0.430043	-0.230835	-0.507291
	AT3G25905	CLE27	0.670729	0.0269161	0.22127	0.437749	-0.367277	-0.944466	-0.747662	-0.398462	-0.578188
	AT3G28750	AT3G28750	0.422218	0.308983	0.182871	0.469733	-0.485482	-0.353881	-0.812156	-0.209086	-1.27586
	AT3G49950	AT3G49950	0.433102	-0.389294	0.72375	0.651937	0.443033	0.18455	-0.530609	-0.107907	-1.19291
	AT3G59400	GUN4	-0.0795886	-0.131452	0.0483346	-0.00764832	-0.0959113	-0.181629	-0.0718285	-0.472231	-0.65366
	AT3G21055	PSBTN	-0.0505794	-0.0204504	-0.0450986	-0.118262	-0.0766374	-0.0405207	-0.0605532	-0.49009	-0.521597
	AT1G29930	CAB1	-0.0392237	-0.135124	0.102643	-0.135718	-0.154017	0.0398687	-0.102099	-0.59569	-0.833865
	AT5G44550	AT5G44550	0.14495	-0.297397	-0.0873919	-0.0949823	-0.131806	-0.192956	0.151994	-0.455383	-0.823387
	AT2G24090	AT2G24090	-0.102419	-0.12103	-0.214937	0.0305838	-0.424003	-0.346995	0.000971413	-0.715546	-0.758194
	AT2G24020	AT2G24020	-0.173932	-0.116697	-0.11015	-0.0375159	-0.244306	-0.370664	0.0060782	-0.572785	-0.763632
	AT3G62030	ROC4	-0.00768017	-0.029751	-0.0545341	-0.0208505	-0.242975	-0.241077	-0.0992319	-0.657851	-0.64314
	AT1G04800	AT1G04800	-0.149129	-0.0405563	0.115181	0.0132329	-0.451532	0.205409	0.0444291	-0.432523	-0.497062
	AT5G43580	AT5G43580	0.0469432	-0.0992692	-0.158333	-0.103724	-0.613641	-0.465798	-0.0676295	-0.512975	-0.351702
	AT1G66270	BGLU21	0.0671949	-0.114729	-0.181113	0.0229037	-0.446143	-0.278707	-0.0672469	-0.552695	-0.469773
	AT1G05135	AT1G05135	-0.0467892	-0.151077	-0.202257	-0.114412	-0.703828	-0.168388	-0.0859954	-0.597895	-0.351535
	AT4G38960	AT4G38960	-0.299119	-0.247858	-0.266781	-0.106656	-0.156581	-0.24715	0.349105	-0.974879	-0.653197
	AT4G13800	AT4G13800	-0.312547	-0.383983	-0.100923	-0.378352	-0.0300736	-0.441723	0.0332929	-0.6477	-0.435419
	AT4G30090	emb1353	-0.353916	-0.473239	-0.0695736	0.0250311	-0.465651	-0.161518	0.333017	-0.54234	-0.207033
	AT1G69020	AT1G69020	-0.19023	-0.421851	-0.211736	0.187518	-0.1286	-0.235818	0.138605	-0.240891	-0.104773
	AT5G28415	AT5G28415	-0.225765	-0.13376	-0.450126	0.336599	-0.104148	0.165335	0.327251	-0.536537	-0.413191
	AT4G08910	AT4G08910	-0.460985	0.0629556	-0.481112	0.354425	-0.362724	-0.423558	0.152326	-0.688203	-0.305126
	AT2G28190	CSD2	-0.191344	-0.410868	-0.328703	0.422769	-0.454079	-0.531883	0.148425	-0.445251	-0.533268
	AT4G28940	AT4G28940	0.379668	-0.818039	-0.338012	0.328653	-0.515333	-0.491148	0.489087	-0.490838	-0.889841
	AT2G02120	LCR70	-0.223561	-0.289257	-0.483993	0.0348799	-0.561471	-0.575959	0.913269	-0.668076	-0.683795
	AT5G52050	AT5G52050	-0.448438	0.403593	0.0369426	0.152739	-0.771601	-0.00506674	0.470492	-0.86628	-0.525174
	AT3G02410	ICME-LIKE2	-0.0138762	0.341205	0.362006	0.687089	-0.508704	-0.0949185	0.271906	-0.56123	-0.545847
	AT3G44260	AT3G44260	0.612577	-0.0360984	-0.197395	-0.00143203	-0.758138	0.264103	0.223911	-1.1516	-0.878271
	AT2G27550	ATC	0.397262	-0.331403	-0.139355	0.273295	-0.211298	-0.0855045	0.198017	-1.04312	-0.964938
	AT2G40205	AT2G40205	0.420724	-0.193874	-0.689078	0.0274549	-0.828593	-0.0770298	-0.205603	-1.47193	-0.810408
	AT1G65890	AAE12	0.0921567	-0.41507	-0.686804	0.0566037	-1.41642	-0.775266	-0.166726	-1.42589	-0.735958
	AT4G35160	AT4G35160	0.128426	-0.583354	-0.738398	0.413444	-1.08608	-0.513913	0.595473	-1.01612	-1.09827
	AT3G22540	AT3G22540	0.15641	-0.642066	-0.584855	0.157598	-1.09478	-0.226351	0.492421	-0.707374	-0.698745
	AT2G25150	AT2G25150	0.219492	-0.801307	-0.490331	-0.105295	-0.819517	-0.0664371	0.215256	-1.15857	-1.23569
	AT5G46600	AT5G46600	0.362028	-0.445523	-0.00714119	-0.158037	-0.854128	-0.873599	-0.0910877	-1.34932	-1.30317
	AT5G36790	AT5G36790	-0.050728	-0.211102	-0.311008	-0.0554147	-0.710034	-1.10763	0.245642	-1.28842	-1.43815
	AT5G12860	DiT1	-0.0204461	-0.259298	-0.380764	-0.063692	-0.879716	-0.684386	-0.120205	-0.977761	-1.03442
	AT3G55400	OVA1	-0.125084	-0.296592	-0.514847	0.003758	-0.845772	-0.7958	-0.135255	-0.888863	-1.20994
	AT2G41090	AT2G41090	-0.0654507	-0.370172	-0.432649	-0.0192187	-0.893415	-0.827693	-0.220091	-1.17933	-1.15493
	AT1G06690	AT1G06690	-0.157403	-0.437587	-0.492581	0.0376644	-0.984333	-0.79428	-0.03756	-1.48578	-1.2775
	AT4G37550	AT4G37550	-0.159995	-0.442234	-0.276966	-0.102647	-0.48958	-0.569772	-0.102807	-0.708654	-0.914736
	AT4G19830	AT4G19830	-0.141651	-0.301062	-0.370556	-0.23226	-0.471375	-0.609106	-0.049323	-0.963982	-1.06419
	AT4G18480	CHL11	-0.0505871	-0.201213	-0.143095	-0.0747083	-0.40392	-0.59236	-0.138301	-0.713273	-0.867041
	AT4G15510	AT4G15510	-0.0937455	-0.139681	-0.224786	0.0019609	-0.483702	-0.694583	-0.0898921	-0.593993	-0.799108
	AT3G17609	HYH	-0.190931	-0.144593	-0.264122	0.0297612	-0.504315	-0.661197	0.0554185	-0.885941	-0.884289
	AT5G66530	AT5G66530	-0.0848141	-0.104256	-0.181701	-0.0154991	-0.780318	-0.675374	0.00529838	-1.01131	-1.02458
	AT1G64150	AT1G64150	0.00602705	-0.108302	-0.00531856	0.0243411	-0.650981	-0.63259	0.0288012	-0.924205	-0.949306
	AT1G77080	FLM	-0.00618959	-0.421673	-0.415231	0.164354	-0.673628	-0.765185	0.0795639	-0.570029	-0.776687
	AT1G23360	MENG	-0.0751215	-0.254172	-0.411449	0.0215764	-0.660179	-0.846608	-0.00632079	-0.752417	-0.789534
	AT5G42070	AT5G42070	-0.097778	-0.535122	-0.634574	-0.0442923	-0.739856	-0.719834	-0.00588683	-0.713002	-0.774688
	AT4G28660	PSB28	-0.0580095	-0.334858	-0.565666	-0.0281464	-0.778583	-0.670115	-0.0309769	-0.8032	-0.79737
	AT3G59980	AT3G59980	0.0175671	-0.217315	-0.40335	-0.0451401	-0.866483	-0.971217	-0.0417858	-0.637123	-0.960815
	AT2G41680	NTRC	-0.0888654	-0.318961	-0.335052	-0.0107625	-0.816215	-1.01772	-0.087764	-0.847708	-1.04225
	AT3G09680	AT3G09680	0.516894	-1.14493	-0.972243	0.0265067	-0.0295459	0.151577	-0.296567	0.200367	0.00918435
	AT2G04500	AT2G04500	0.206442	-0.951702	-1.37888	0.0441221	-0.0314534	0.455594	-0.089828	-0.478272	0.276086
	AT5G43540	AT5G43540	0.255553	-0.656629	-1.66878	-0.168886	0.00263657	0.573709	-0.405699	-0.284515	-0.586968
	AT2G21610	PE11	-0.166879	-0.579229	-1.14776	0.0574122	-0.623257	0.435513	-0.451477	-0.350076	-0.484965
	AT3G63470	scpl40	-0.0137239	-1.10299	-1.18654	0.312008	0.135581	0.224805	-6.43e-05	-0.0479544	-0.460684
	AT3G12977	AT3G12977	-0.023497	-1.03783	-1.19853	0.12681	0.208398	-0.0238083	0.180226	0.324762	-0.211343
	AT1G61560	ATMLO6	-0.194009	-1.04482	-1.40172	0.350856	0.495394	-0.167538	-0.0722624	0.42325	-0.539818
	AT5G60660	PIP2F	0.0285892	-1.2377	-1.31108	0.199734	0.298381	0.464332	0.00935605	-0.148341	-0.909453
	AT5G44910	AT5G44910	-0.491481	-1.06406	-1.5613	0.326473	0.206976	0.28067	0.0835692	0.059958	-0.652806
	AT3G50010	AT3G50010	-0.411228	-1.14252	-1.93777	0.0434982	0.57716	0.357182	-0.562104	-0.0118876	-0.25897
	AT1G22880	ATCEL5	-0.305495	-1.06697	-1.36176	0.262443	0.521832	0.291805	-0.524281	0.121308	-0.0741219
	AT5G25810	tny	-0.208968	-1.19036	-1.11044	-0.0418859	-0.214054	-0.396777	-0.368105	-0.515192	-0.854477
	AT1G67520	AT1G67520	-0.285075	-1.18497	-1.18591	-0.0730912	-0.202095	-0.199142	-0.27349	-0.628057	-0.764468
	AT2G24160	AT2G24160	-0.315385	-1.33823	-1.41603	-0.134892	-0.114445	-0.471221	-0.289529	-0.733356	-0.729003
	AT3G45710	AT3G45710	-0.331886	-1.3489	-1.6354	-0.331657	-0.295152	-0.321475	-0.133479	-0.297006	-0.936643
	AT3G24300	AMT1;3	-0.254173	-1.41421	-1.43815	-0.0150097	-0.349478	-0.400596	-0.0407891	-0.128209	-0.96101
	AT2G32620	ATCSLB2	0.0718745	-1.6095	-1.39219	0.130966	-0.265747	-0.388744	-0.666037	-0.504729	-1.1124
	AT4G09420	AT4G09420	0.10698	-0.981933	-1.06006	0.124405	0.0366997	-0.246707	-0.17811	-0.242991	-0.978058
	AT1G22150	SULTR1;3	0.276552	-1.21939	-1.38717	0.197904	-0.186159	-0.229128	-0.0825827	-0.520424	-1.08583
	AT4G12510	AT4G12510	0.0273669	-1.06679	-1.89556	0.0497956	0.114719	-0.0188123	-0.658289	-0.520783	-1.32514
	AT2G19060	AT2G19060	-0.264559	-1.10544	-1.86754	0.341397	0.0609814	-0.141288	-0.416	-0.596767	-0.933212
	AT5G25160	ZFP3	-0.207093	-0.370576	-1.11031	0.490683	0.426969	0.26607	0.130332	-0.438306	-0.800038
	AT3G19660	AT3G19660	0.0402526	-0.670438	-1.11363	0.489188	0.359299	-0.227419	-0.305274	-0.755367	-0.827029
	AT1G24575	AT1G24575	-0.529234	-1.37364	-0.709164	0.535807	0.260173	0.121683	0.194276	-0.589975	-1.05434
	AT5G51030	AT5G51030	-0.311146	-1.00851	-1.27358	1.13528	0.537423	0.701851	-0.23833	-0.796413	-0.576892
	AT5G59240	AT5G59240	-0.163686	-1.40839	-1.38911	0.465024	-0.335196	-0.346121	-0.0879621	-0.363598	-0.171331
	AT3G43960	AT3G43960	-0.27375	-1.3057	-1.43603	0.0909715	-0.506105	-0.284151	0.0761767	-0.316653	-0.155364
	AT5G08020	ATRPA70B	0.102766	-1.29079	-1.18747	0.293184	-0.511982	-0.578917	-0.00950142	-0.103318	-0.420316
	AT3G14740	AT3G14740	0.235112	-1.3491	-1.45189	0.391933	-0.677073	-0.657018	0.0156389	-0.188241	-0.491861
	AT3G59670	AT3G59670	0.100247	-1.50606	-1.49195	0.177878	-0.600734	-0.43619	-0.206322	-0.169545	-0.3891
	AT3G08660	AT3G08660	0.0277975	-1.60762	-1.12684	0.0714084	-0.603995	-0.506292	-0.181946	-0.533002	-0.59663
	AT1G80710	DRS1	0.0489109	-1.43346	-0.748752	0.0708781	-0.434445	-0.439692	-0.115047	-0.492111	-0.36571
	AT5G28626	SADHU1-3	0.148777	-1.24429	-1.19018	0.242411	-1.10537	-0.244425	-0.116435	-0.385905	-0.751546
	AT4G16920	AT4G16920	0.0793533	-1.42381	-1.25197	0.295058	-0.806695	-0.578723	0.0524514	-0.265437	-0.795982
	AT1G21540	AT1G21540	-0.14902	-1.17957	-1.14553	0.49781	-0.553578	-0.165707	-0.130032	-0.197626	-1.04451
	AT3G42658	SADHU3-2	-0.26827	-1.42989	-1.15099	0.647108	-0.842704	-0.585178	0.668507	-0.0994798	-0.237238
	AT2G12462	AT2G12462	-0.188431	-1.09767	-0.94026	0.543675	-0.671774	-0.200918	0.717589	-0.561484	-0.392632
	AT5G51500	AT5G51500	-0.00341174	-1.29651	-0.728507	0.318887	-0.258552	-0.0521878	-0.258214	-0.13311	-0.13851
	AT5G06000	EIF3G2	0.0469185	-1.1363	-1.13323	0.332338	-0.413926	-0.145812	-0.261358	-0.457436	-0.134912
	AT2G37560	ATORC2	0.216899	-1.48901	-1.05413	0.642086	-0.423764	-0.325123	0.152478	-0.387564	-0.228731
	AT2G32220	AT2G32220	0.14875	-1.50382	-1.25616	0.363199	-0.382232	-0.265288	0.0333011	-0.14328	-0.250053
	AT3G51230	AT3G51230	-0.0599607	-1.07031	-0.834165	0.284359	-0.232939	-0.339286	0.222702	-0.356102	-0.359117
	AT3G10180	AT3G10180	-0.0267948	-1.04656	-0.762059	0.442694	-0.400944	-0.42939	0.159788	-0.433387	-0.319446
	AT5G49630	AAP6	0.235052	-1.04633	-0.707654	0.409601	-0.591805	-0.111641	0.377165	-0.230775	-0.0816731
	AT3G52630	AT3G52630	0.211486	-0.876243	-1.12986	0.557087	-0.459797	-0.477601	0.0447153	-0.160597	-0.147409
	AT2G27610	AT2G27610	0.196971	-0.52141	-1.07841	0.487486	-0.461951	-0.423676	-0.317782	-0.146841	-0.107441
	AT5G16850	ATTERT	-0.135755	-0.682129	-1.21377	0.699215	-0.410656	-0.211229	-0.504506	-0.387877	0.0168104
	AT2G35000	AT2G35000	-0.206068	-1.1146	-1.02674	0.0595419	-0.257123	-0.253802	-0.405771	-0.209256	-0.57887
	AT1G34040	AT1G34040	-0.0233161	-1.0317	-0.828904	0.00203602	-0.178401	-0.211047	-0.26153	-0.217637	-0.575489
	AT4G11530	CRK34	0.0501745	-0.947808	-1.05054	0.0201973	-0.0278764	-0.232519	-0.391341	-0.432712	-0.46451
	AT5G55520	AT5G55520	-0.135166	-0.781433	-1.05908	0.117749	-0.138338	-0.148325	-0.112883	-0.287244	-0.35593
	AT3G13940	AT3G13940	-0.0722464	-0.790863	-1.03362	0.118558	-0.096811	-0.175166	-0.13835	-0.356324	-0.541886
	AT5G10130	AT5G10130	-0.0507624	-0.827751	-1.0188	0.254676	-0.214428	0.00294125	-0.0384133	-0.400021	-0.528684
	AT2G43880	AT2G43880	0.112886	-0.692265	-1.11586	0.0558482	-0.318012	-0.14039	-0.158589	-0.261195	-0.504401
	AT5G25090	AtENODL13	-0.0206142	-1.01418	-1.09957	-0.134321	-0.091534	-0.124026	-0.105366	-0.128051	-0.198711
	AT4G20320	AT4G20320	-0.0505621	-0.898931	-1.05944	-0.233002	0.0208127	-0.174344	0.00423975	-0.0673482	-0.371551
	AT4G15830	AT4G15830	0.0259344	-0.86464	-1.12554	0.0207102	-0.152562	-0.168336	-0.0203009	-0.253959	-0.259195
	AT1G05440	AT1G05440	0.109321	-0.778151	-1.10866	0.129966	0.00711949	-0.272079	-0.0727066	-0.195926	-0.293159
	AT3G03130	AT3G03130	0.0117303	-0.935142	-1.21643	0.0245735	-0.175638	-0.00359748	-0.103337	-0.110966	-0.293218
	AT1G11220	AT1G11220	0.0317467	-0.975304	-1.26102	-0.050083	-0.218402	0.0369741	-0.161983	-0.16861	-0.330548
	AT5G24960	CYP71A14	-0.132414	-1.01361	-0.950352	0.153007	0.101642	-0.131286	-0.0627501	-0.133982	-0.451114
	AT2G25260	AT2G25260	-0.0733111	-0.908718	-1.03559	0.0332618	0.0672997	0.144082	0.00159703	-0.311141	-0.584149
	AT2G23410	ACPT	-0.16057	-0.707448	-1.08748	0.0582378	-0.0570926	-0.0523102	-0.180089	-0.00497063	-0.620456
	AT5G52910	ATIM	-0.274965	-1.18799	-1.07062	0.468513	-0.284472	-0.027795	-0.0402403	-0.24759	-0.404658
	AT3G14940	ATPPC3	-0.217048	-1.16291	-1.28209	0.31811	-0.111292	-0.168663	0.0336843	-0.313397	-0.685333
	AT5G56320	ATHEXP ALPHA 1.5	0.113006	-1.19789	-1.05228	0.111172	-0.00851886	-0.0346833	-0.050342	-0.523724	-0.359735
	AT5G40780	LHT1	-0.205062	-1.13726	-1.26387	0.0140385	-0.191348	-0.370124	-0.20658	-0.111074	-0.525063
	AT2G19130	AT2G19130	-0.135284	-0.838356	-1.1608	-0.0312821	-0.265934	-0.307573	-0.320718	-0.0715116	-0.639035
	AT4G16350	CBL6	-0.306504	-0.969279	-1.18022	0.145554	-0.11825	-0.203102	-0.183136	-0.0903343	-0.79386
	AT3G09220	LAC7	-0.0524985	-1.11351	-1.29087	-0.0783505	-0.263428	-0.123741	0.0749339	-0.286146	-0.718551
	AT1G30700	AT1G30700	-0.170662	-1.02327	-1.19452	0.145165	-0.370272	-0.275552	0.0886348	-0.321425	-0.934763
	AT2G26360	AT2G26360	0.252299	-1.11482	-1.03383	0.195391	-0.260459	-0.111459	-0.136099	0.126411	-0.739544
	AT5G43250	NF-YC13	0.199179	-1.11678	-1.2924	0.0623456	-0.497591	-0.416554	-0.0152248	-0.190927	-0.703711
	AT1G49870	AT1G49870	-0.0698796	-1.28379	-1.2091	-0.0611143	-0.564601	-0.434365	0.0348662	-0.15496	-0.481105
	AT5G45380	ATDUR3	-0.0133961	-1.05489	-1.01484	0.292973	-0.423593	-0.37451	0.0189645	0.00272928	-0.431136
	AT2G31270	CDT1	-0.0392756	-1.22779	-1.23895	0.200762	-0.345591	-0.312988	-0.143743	-0.104751	-0.306612
	AT5G67510	AT5G67510	-0.0487472	-0.773063	-1.05936	0.0148773	-0.622255	-0.347614	-0.150922	-0.25535	-0.402552
	AT3G57660	NRPA1	-0.05206	-0.8441	-1.06992	0.072922	-0.531879	-0.458979	-0.244374	-0.0498068	-0.430198
	AT3G57500	AT3G57500	-0.0790929	-0.796597	-1.12562	0.15659	-0.692052	-0.249482	-0.115556	0.0759187	-0.410518
	AT3G12170	AT3G12170	-0.126724	-0.773187	-1.34272	0.261027	-0.28943	-0.195089	0.281484	0.0931396	-0.182106
	AT1G20720	AT1G20720	-0.0988158	-1.03636	-1.13808	0.553664	-0.0674189	-0.390704	0.226998	-0.00690947	-0.253923
	AT2G40160	TBL30	-0.0380922	-0.682183	-1.0159	0.301218	-0.134466	-0.42646	0.263747	0.0272274	-0.58033
	AT4G39795	AT4G39795	0.424359	-0.776138	-1.5943	0.277353	-0.0599451	-0.238453	0.158016	-0.170871	-0.344611
	AT5G48310	AT5G48310	-0.17155	-1.05392	-1.06567	0.0540865	-0.394039	-0.263634	0.120323	-0.235557	-0.355958
	AT2G28620	AT2G28620	-0.340291	-1.16395	-1.22397	-0.0607465	-0.362303	-0.292946	0.0999403	-0.32386	-0.351366
	AT4G16840	AT4G16840	-0.297051	-0.918707	-1.10519	0.0966664	-0.270326	-0.18124	0.383173	-0.487393	-0.128295
	AT2G45800	AT2G45800	-0.150498	-0.955689	-1.53955	0.182203	-0.230464	-0.109657	0.438631	-0.23991	-0.651317
	AT2G42110	AT2G42110	0.0565688	-1.02006	-1.39617	0.193237	-0.125687	-0.397114	0.244486	-0.264134	-0.486429
	AT5G57480	AT5G57480	-0.206667	-0.905305	-1.00607	0.0354232	-0.117129	-0.184233	0.501943	-0.103304	-0.714023
	AT5G48657	AT5G48657	-0.156088	-1.0594	-0.927108	0.187792	-0.0226182	-0.187956	0.395633	-0.427555	-1.0488
	AT4G22070	WRKY31	-0.288734	-1.1546	-1.14227	0.563291	-0.0258806	-0.435022	0.368347	-0.138422	-0.836742
	AT5G16530	PIN5	-0.386544	-1.08609	-0.972135	0.75684	-0.874317	0.638873	0.111866	-0.710628	0.0403208
	AT3G15370	EXP12	0.0381413	-0.848261	-0.446588	0.557235	-0.488529	0.470296	0.137628	-0.488962	-0.161083
	AT3G53010	AT3G53010	0.12087	-0.725397	-1.0333	0.577314	-0.409116	-0.354743	0.384095	-0.370102	-0.830709
	AT2G04450	ATNUDT6	0.116721	-0.166314	-1.08806	0.297267	-0.139366	-0.34062	0.261953	-0.595453	-0.700837
	AT3G16560	AT3G16560	-0.084611	-0.731556	-1.04842	0.273368	-0.495232	-0.511853	0.0390613	-0.408471	-0.543839
	AT1G72600	AT1G72600	0.0351951	-0.713116	-1.02981	0.377079	-0.720483	-0.556065	-0.00073254	-0.288525	-0.510671
	AT3G45840	AT3G45840	0.00764169	-0.558515	-1.25001	0.464355	-0.63508	-0.468273	0.0378236	-0.450912	-0.815398
	AT1G55205	AT1G55205	0.00146239	-0.508912	-1.10526	0.525728	-0.308801	-0.822842	-0.0255263	-0.299499	-0.430891
	AT5G23760	AT5G23760	-0.333635	-0.750187	-0.733523	0.156092	-0.706555	-0.690543	0.494432	-0.770457	-0.424287
	AT1G54410	AT1G54410	-0.243501	-0.730912	-0.735532	-0.173478	-0.684812	-0.783952	0.163133	-0.428543	-0.536589
	AT3G61410	AT3G61410	-0.689467	-0.733601	-1.07004	0.107983	-0.175622	-0.807485	0.600791	-0.443892	-0.496781
	AT4G01830	PGP5	-0.174237	-0.637821	-0.858766	0.552582	-0.693089	-0.0973734	0.273189	-0.978155	-0.206543
	AT1G12600	AT1G12600	-0.670973	-0.475793	-1.00123	0.366249	-0.562597	-0.67659	-0.20523	-0.916339	-0.49606
	AT1G10370	GST30B	-0.138657	-0.9186	-0.647641	0.328407	-0.903808	-0.482645	0.255252	-1.30051	-0.592536
	AT1G09932	AT1G09932	0.0471298	-0.871987	-0.472407	0.353948	-0.363306	-0.815327	0.309238	-1.18293	-0.471796
	AT3G46940	DUT1	0.224565	-1.04054	-1.25725	0.0906208	-0.743144	-0.624485	-0.0129323	-0.437962	-0.484798
	AT3G09540	AT3G09540	0.107233	-1.06294	-1.18995	0.145275	-0.909689	-0.564228	-0.00597002	-0.460868	-0.452983
	AT4G37490	CYC1	-0.0167972	-0.98133	-1.19115	0.04688	-0.636483	-0.386566	-0.0523156	-0.284477	-0.602416
	AT1G27140	GSTU14	-0.013781	-0.919978	-1.05486	0.0780426	-0.647306	-0.327881	-0.154097	-0.373255	-0.513088
	AT3G07490	AGD11	0.439595	-0.818309	-1.32936	0.186868	-0.705509	-0.125884	0.0785882	-0.392355	-0.300249
	AT5G17050	UGT78D2	-0.0777282	-1.13461	-1.02797	0.1162	-1.05872	-0.590997	-0.109809	-0.678967	-0.402978
	AT5G08640	FLS	-0.00399874	-1.09183	-1.0859	0.247606	-0.988093	-0.458548	-0.0938434	-0.589644	-0.234982
	AT3G14540	AT3G14540	-0.0657999	-1.29025	-1.27614	0.208886	-0.858801	-0.49113	0.173626	-0.555923	-0.323687
	AT3G51240	TT6	-0.028289	-1.31524	-1.00755	0.359814	-1.16404	-0.510854	0.194378	-0.855292	-0.31515
	AT3G23810	SAHH2	0.0918217	-1.13676	-1.06079	0.397887	-1.01812	-0.462182	0.332851	-0.770875	-0.328159
	AT5G01050	AT5G01050	-0.202116	-1.1634	-0.829622	0.108073	-1.07278	-0.613224	0.117672	-0.397069	-0.715883
	AT3G59140	ATMRP14	-0.312717	-1.07899	-0.763408	-0.040996	-0.884554	-0.575605	-0.040942	-0.464784	-0.465813
	AT5G05590	PAI2	-0.091445	-1.15605	-0.5047	-0.0192308	-0.960043	-0.332514	-0.0248894	-0.485866	-0.63658
	AT1G04110	SDD1	-0.0784992	-1.07759	-0.73451	-0.0234412	-0.984046	-0.242236	-0.155527	-0.42628	-0.529437
	AT4G29700	AT4G29700	0.16414	-1.10607	-0.805794	-0.267696	-0.87909	-0.437968	-0.0708429	-0.336396	-0.486908
	AT1G22900	AT1G22900	0.238323	-0.905643	-0.596971	-0.199892	-0.821885	-0.623806	-0.043812	-0.435874	-0.834713
	AT5G45700	AT5G45700	0.149029	-0.913603	-0.889656	0.184063	-0.584728	-0.497754	0.126323	-0.447948	-0.605014
	AT3G17390	MTO3	0.20382	-1.00249	-0.743495	0.083367	-0.628757	-0.311705	-0.0201421	-0.61496	-0.642906
	AT3G16150	AT3G16150	0.248088	-1.04259	-0.732139	0.395231	-0.619586	-0.517927	0.141161	-0.361609	-0.502064
	AT1G64390	AtGH9C2	0.0961359	-1.09611	-0.75546	0.408725	-0.757426	-0.6753	0.0958465	-0.468719	-0.507408
	AT5G52650	AT5G52650	-0.0833826	-0.752396	-1.01931	0.0240801	-0.915272	-0.796376	-0.0731743	-0.58946	-0.699021
	AT3G46320	AT3G46320	-0.0583876	-0.662222	-0.99224	0.0501969	-1.02848	-0.863723	-0.00798199	-0.545183	-0.766591
	AT3G10610	AT3G10610	-0.114148	-0.78861	-1.10241	0.0739079	-0.864307	-0.804427	-0.211819	-0.604222	-0.888494
	AT5G15760	AT5G15760	0.0380446	-0.67679	-1.07238	0.217329	-1.1269	-0.843959	-0.195027	-0.62529	-0.765657
	AT2G10410	SADHU1-1	0.0891911	-0.891358	-1.08794	0.250479	-1.07256	-0.59628	0.0893678	-0.645137	-0.666161
	AT1G79410	AtOCT5	0.105337	-1.00765	-1.13167	0.229415	-0.869213	-0.753251	0.0750272	-0.508354	-0.638332
	AT3G47380	AT3G47380	-0.0159233	-0.721047	-0.965685	0.416917	-1.24219	-0.380452	-0.0102944	-0.569536	-0.568118
	AT5G63595	FLS4	0.0770059	-0.768144	-1.08636	-0.30044	-0.412869	-0.116959	-0.379565	-0.551838	-0.365485
	AT5G38010	AT5G38010	-0.105164	-0.887782	-1.15192	-0.210037	-0.384952	-0.230042	-0.22624	-0.527932	-0.577413
	AT5G61400	AT5G61400	-0.109986	-0.666689	-1.00156	0.0307486	-0.552428	0.0237584	-0.305774	-0.946085	-0.320931
	AT1G49390	AT1G49390	-0.239371	-0.779181	-1.63436	0.112315	-0.441899	-0.235729	-0.298587	-0.760276	-0.519987
	AT5G38210	AT5G38210	-0.0469624	-0.722165	-1.0372	0.234229	-0.507365	-0.193716	-0.018331	-0.583111	-0.737654
	AT4G25630	FIB2	0.0568658	-0.906671	-1.0682	0.241587	-0.386321	-0.291993	-0.232223	-0.58452	-0.596629
	AT2G23630	sks16	-0.0419249	-1.02048	-1.09726	0.251323	-0.28734	0.142854	-0.0590502	-0.592003	-0.69024
	AT3G01550	ATPPT2	-0.323283	-0.960241	-1.1432	-0.0407668	-0.2383	-0.244489	0.0107941	-1.05638	-0.969858
	AT1G65870	AT1G65870	-0.2365	-0.531055	-0.961846	-0.0189781	-0.247802	-0.00712999	0.223695	-0.93838	-0.627178
	AT5G25010	AT5G25010	0.306091	-1.27356	-1.18814	0.444033	-0.236425	0.339952	-0.118134	-0.948071	-0.408249
	AT2G29120	ATGLR2.7	0.0113026	-1.45059	-0.679314	0.205322	-0.244976	0.0943429	-0.155606	-1.1101	-0.852653
	AT4G02810	AT4G02810	-0.340334	-1.48495	-0.686818	0.487835	-0.29449	0.04527	0.0491803	-0.992455	-0.128357
	AT5G02270	ATNAP9	-0.0771721	-1.02373	-1.15069	0.0988447	-0.736363	-0.418058	0.0949838	-0.708053	-0.538921
	AT3G03780	ATMS2	-0.0762372	-1.36051	-1.31328	0.162624	-0.772206	-0.370761	0.0877737	-0.808013	-0.709459
	AT4G20240	CYP71A27	-0.101261	-1.088	-1.19485	0.134665	-0.441208	-0.50327	0.0121619	-0.656436	-0.956232
	AT2G47370	AT2G47370	-0.172604	-1.06483	-1.30881	0.103495	-0.531343	-0.50187	0.188237	-0.641325	-0.702898
	AT1G56120	AT1G56120	-0.244342	-1.38727	-1.43493	0.194316	-0.607582	-0.812185	0.179709	-0.710125	-0.718779
	AT2G48080	AT2G48080	-0.0287711	-1.19237	-1.72819	0.605494	-0.778954	-0.461383	0.281025	-0.822988	-1.05379
	AT2G35960	NHL12	0.0675938	-1.13712	-1.49951	0.369228	-0.885672	-0.546041	0.408629	-0.824654	-0.734762
	AT5G41315	GL3	0.114851	-1.21931	-0.986977	0.559067	-0.696465	-0.464337	0.11781	-0.615074	-0.987214
	AT2G25000	WRKY60	-0.00512738	-1.34012	-1.02935	0.35234	-0.703028	-0.418537	0.223529	-0.813998	-0.929734
	AT1G64920	AT1G64920	-0.279276	-1.15933	-1.09901	0.436686	-0.748801	-0.294835	-0.0874631	-0.93474	-1.26181
	AT5G62420	AT5G62420	-0.376886	-1.2716	-1.00423	0.72788	-0.178668	-0.427628	0.215401	-1.07091	-0.951136
	AT4G11550	AT4G11550	0.570313	-1.37645	-0.760043	0.51362	-0.61332	-0.51574	0.0795195	-1.00608	-0.761245
	AT1G53660	AT1G53660	0.438295	-1.60763	-0.78149	0.204727	-0.573352	-0.405627	-0.251193	-1.11456	-1.07319
	AT5G16080	AtCXE17	0.0587133	-1.2434	-1.25787	0.133612	-0.0106437	-0.681406	-0.135628	-1.241	-0.9507
	AT5G47230	ERF5	-0.283521	-0.65853	-1.30764	-0.132032	-0.478296	-0.160077	-0.0413093	0.235839	-0.100625
	AT1G64185	AT1G64185	-0.47231	-0.431701	-1.26096	0.103321	-0.452048	-0.412633	0.0770132	0.320012	-0.0163078
	AT3G42725	AT3G42725	-0.576391	-0.695349	-1.30619	-0.0355701	-0.508114	-0.339287	0.114238	0.0634539	0.350219
	AT1G56690	AT1G56690	-0.335367	-0.9557	-1.20251	0.170201	-0.554676	-0.334445	0.242944	-0.00466639	0.208902
	AT5G25020	AT5G25020	-0.319923	-0.511828	-1.3988	0.227408	-0.787464	0.264211	0.253924	-0.0823581	0.145877
	AT4G36670	AT4G36670	-0.0261761	-1.12248	-1.39543	-0.120122	-0.461305	0.0715856	-0.376493	0.0135434	-0.386872
	AT3G25970	AT3G25970	0.132148	-0.958637	-1.3119	-0.122323	-0.407718	-0.212614	-0.3501	0.483937	-0.135237
	AT2G13910	AT2G13910	0.05803	-0.547754	-1.45787	-0.30554	-0.17375	0.205521	-0.0966218	0.143745	-0.146768
	AT5G05420	AT5G05420	0.09713	-1.14997	-1.66455	-0.0282906	-0.124189	0.0965987	-0.0869483	0.500471	0.0320234
	AT3G20490	AT3G20490	0.00475262	-0.664343	-1.04655	0.243751	-0.301912	-0.0796973	0.0568052	0.00340186	-0.0304909
	AT1G61420	AT1G61420	-0.00510385	-0.791977	-1.06348	0.115509	-0.528149	-0.321422	-0.1335	-0.0314392	-0.0246696
	AT4G16835	AT4G16835	-0.134243	-1.01179	-0.799936	0.233199	-0.461304	-0.061866	0.0491335	0.375466	-0.0330886
	AT5G61370	AT5G61370	0.0955313	-1.15497	-0.944787	0.165457	-0.430577	-0.215472	0.116836	0.161556	0.232484
	AT1G74300	AT1G74300	-0.0481527	-1.00631	-1.03434	0.177379	-0.366894	-0.222225	0.192536	-0.148239	0.0877176
	AT1G06310	ACX6	0.00077241	-1.43748	-1.08778	0.116809	-0.300691	-0.443065	0.118554	0.119172	-0.145734
	AT5G67620	AT5G67620	0.0150948	-1.20488	-0.764421	-0.241877	-0.240739	0.0596448	0.227933	0.421383	0.0738955
	AT5G06740	AT5G06740	0.0751496	-1.11309	-0.913352	-0.395922	-0.272579	-0.0646352	0.171927	0.492337	0.287006
	AT2G23530	AT2G23530	-0.173054	-0.825868	-1.1683	-0.38225	-0.346794	-0.235385	0.0644864	0.480936	-0.109527
	AT1G50560	CYP705A25	-0.172445	-0.889804	-1.01766	-0.310177	-0.217255	-0.271643	0.192379	0.618277	-0.035999
	AT5G52850	AT5G52850	0.0427787	-0.854773	-1.0038	0.274427	-0.149277	-0.189179	-0.0285449	0.476487	0.660161
	AT1G04650	AT1G04650	0.0460827	-1.12993	-0.939742	0.163251	0.157177	0.0768284	-0.0970033	0.180267	0.488048
	AT1G70860	AT1G70860	-0.64042	-1.38464	-1.09968	-0.147242	0.0028187	-0.0217711	0.208808	0.329148	-0.349482
	AT1G08670	AT1G08670	-0.350275	-1.08735	-0.974464	-0.0653499	-0.0631699	-0.166006	0.303637	0.548083	-0.0717127
	AT1G60740	AT1G60740	-0.569742	-0.943203	-1.48946	0.154534	-0.226057	0.383333	0.576732	0.340429	-0.3166
	AT2G18620	AT2G18620	-0.459611	-1.22712	-1.4411	0.133657	0.0278913	0.0611571	0.356164	0.388798	0.568796
	AT1G51820	AT1G51820	-0.363985	-1.31168	-1.76244	-0.422585	0.109408	0.255039	0.429972	0.322674	0.206229
	AT5G51490	AT5G51490	-0.296579	-1.33769	-0.939754	0.0774508	0.0202713	0.282358	0.387098	0.0381661	0.362024
	AT4G25220	RHS15	-0.542373	-1.24506	-0.934355	-0.0556452	-0.424214	0.209935	0.427408	0.131618	0.191516
	AT4G03965	AT4G03965	-0.528037	-1.12838	-1.20458	0.254561	-0.28297	0.161376	0.0318637	-0.0296942	0.302587
	AT3G60660	AT3G60660	-0.545163	-0.933718	-1.09261	-0.0251459	-0.140268	0.0233801	0.0627875	0.18867	0.254906
	AT3G47580	AT3G47580	-0.442506	-0.842661	-1.08979	-0.231655	-0.151254	-0.421862	0.0861618	-0.0938573	-0.105232
	AT3G13770	AT3G13770	-0.355763	-0.893646	-1.15099	-0.35647	-0.301201	-0.405167	-0.0473543	-0.296917	-0.0197055
	AT5G39680	EMB2744	-0.590396	-1.15292	-1.20528	-0.154953	-0.262711	-0.205043	0.0880291	-0.414493	0.286724
	AT5G45960	AT5G45960	-0.383002	-1.35637	-0.819666	-0.650408	-0.434427	-0.622747	0.123167	0.0592695	0.322126
	AT1G73280	scpl3	-0.201898	-0.712669	-1.12143	-0.192745	-0.399373	-0.601238	0.331102	0.152723	0.0361217
	AT1G04425	AT1G04425	-0.0285275	-0.717461	-1.03331	-0.267865	-0.310786	-0.384157	0.429165	-0.10492	-0.0846244
	AT5G06400	AT5G06400	-0.183973	-0.969569	-1.55275	-0.750574	-0.605689	-0.489699	0.376283	-0.0958909	0.0927623
	AT2G32290	BMY5	-0.345525	-1.17076	-1.70397	-0.280172	-0.215538	-0.271291	-0.347571	-0.307945	0.311966
	AT1G52770	AT1G52770	-0.352476	-0.982221	-1.30229	-0.0369405	-0.576875	-0.409146	-0.422589	-0.388407	0.747165
	AT5G28913	SADHU4-1	-0.080227	-1.10248	-0.944822	0.155647	-0.657611	-0.420289	0.257227	-0.176251	-0.222431
	AT1G08730	XIC	-0.185474	-1.5171	-0.822066	-0.107503	-0.651435	-0.384038	0.277918	-0.199379	-0.17619
	AT4G14580	CIPK4	-0.211148	-1.31642	-0.695043	-0.0476037	-0.226898	-0.128599	0.126974	0.0870666	-0.00664827
	AT4G11230	AT4G11230	-0.324806	-1.23084	-0.743807	-0.13749	-0.212761	-0.0165665	-0.0627388	-0.206794	-0.237811
	AT2G18450	SDH1-2	-0.410048	-1.05037	-0.623525	-0.175525	-0.317132	-0.544999	-0.409627	0.167911	-0.31864
	AT1G03820	AT1G03820	-0.0946577	-1.01223	-0.679934	-0.124537	-0.519217	-0.687604	-0.122882	0.0117359	-0.085467
	AT3G13404	AT3G13404	-0.449832	-0.707585	-1.05741	-0.0581585	-0.518274	-0.719772	0.0781791	0.0907225	-0.263675
	AT3G06125	AT3G06125	-0.218858	-0.814993	-1.02757	-0.0405663	-0.449639	-0.602663	0.142004	-0.219185	-0.140777
	AT3G52115	ATGR1	-0.376505	-1.00109	-0.854189	0.233229	-0.674317	-0.565451	0.17815	0.184745	-0.147195
	AT5G61000	RPA70D	0.0534054	-1.00015	-0.942941	0.184653	-0.454698	-0.631225	0.0481809	-0.263474	-0.301567
	AT1G10930	ATSGS1	-0.156748	-0.892191	-1.02101	0.159204	-0.513144	-0.624731	-0.100208	-0.165285	-0.252845
	AT3G54710	CDT1	0.0102306	-0.925775	-1.22343	0.128192	-0.37931	-0.726949	-0.0500915	-0.198648	-0.399894
	AT1G65470	FAS1	-0.155387	-0.949932	-1.0943	0.0424178	-0.661259	-0.785926	-0.0816253	-0.302978	-0.402805
	AT5G15240	AT5G15240	-0.294778	-0.944787	-1.1612	0.360411	-0.499846	-0.644157	-0.0530471	-0.341877	-0.080191
	AT4G00370	ANTR2	0.0514349	-0.758319	-1.01601	0.147867	-0.508326	-0.510225	-0.103922	-0.386878	-0.231932
	AT2G34060	AT2G34060	0.0271149	-0.924898	-1.02482	0.0892998	-0.425637	-0.328228	-0.122634	-0.315783	-0.203277
	AT1G71750	HGPT	-0.0470062	-0.752995	-1.03793	0.216418	-0.380515	-0.413863	0.130517	-0.214963	-0.318599
	AT2G17270	PHT3;3	-0.0254178	-1.13294	-0.990978	-0.111913	-0.247961	-0.563423	-0.214697	-0.136685	-0.287577
	AT1G56010	NAC1	-0.25901	-0.972423	-1.03248	-0.102017	-0.156959	-0.448357	-0.112062	-0.0586432	-0.336933
	AT5G56120	AT5G56120	-0.153409	-0.800889	-1.0285	-0.0202899	-0.259911	-0.450414	-0.0528051	-0.152418	-0.436291
	AT3G15460	AT3G15460	-0.252492	-0.844663	-1.11013	0.0755306	-0.27219	-0.568573	-0.110994	-0.13809	-0.424781
	AT2G43110	AT2G43110	-0.0976484	-0.816922	-1.10424	0.0850937	-0.384334	-0.545447	-0.141117	-0.321831	-0.401554
	AT2G27840	HDA13	-0.118191	-0.810273	-1.03434	0.114715	-0.331786	-0.527335	-0.152503	-0.181003	-0.439597
	AT5G17160	AT5G17160	-0.175475	-0.944927	-1.01213	0.0699969	-0.125115	-0.195551	-0.00413231	-0.0717134	-0.189387
	AT1G16630	AT1G16630	-0.269773	-0.935818	-1.06644	-0.144273	-0.215389	-0.22212	-0.0306089	-0.0540024	-0.222267
	AT3G51740	IMK2	-0.131559	-0.774199	-1.05011	0.0328248	-0.313095	-0.181116	-0.00294313	-0.121981	-0.344179
	AT4G26660	AT4G26660	-0.170502	-1.1125	-0.889852	0.0213774	-0.305691	-0.267961	-0.0425836	-0.140766	-0.366488
	AT4G20780	CML42	-0.266012	-1.02572	-1.04458	-0.000159218	-0.342979	-0.249907	-0.126837	-0.0597069	-0.43913
	AT1G07390	RLP1	-0.349813	-0.891315	-1.1499	0.179739	-0.252618	-0.329996	-0.198446	-0.133802	0.016785
	AT1G06440	AT1G06440	-0.461636	-0.964787	-1.04971	0.00639438	-0.496333	-0.42787	-0.187497	0.17074	-0.202361
	AT4G14120	AT4G14120	-0.143676	-0.312521	-1.06769	-0.153999	-0.271258	-0.290552	-0.241597	0.231236	-0.250374
	AT2G38620	CDKB1;2	0.0429342	-0.395473	-1.08704	-0.0903462	-0.308431	-0.279881	-0.210892	-0.0522487	-0.0340995
	AT2G03260	AT2G03260	-0.181158	-0.385088	-1.16721	-0.138013	-0.181317	-0.286454	0.150124	-0.015035	-0.145416
	AT4G23240	CRK16	0.189019	-0.147646	-1.04172	0.0759054	-0.12169	-0.489878	-0.0811502	-0.0351686	-0.215526
	AT5G22930	AT5G22930	0.330847	-0.581007	-1.03279	-0.509249	0.106522	-0.237828	-0.107941	0.280093	-0.462926
	AT5G57500	AT5G57500	-0.159642	-0.46335	-1.21269	-0.0253189	-0.0043876	-0.37087	-0.0177712	-0.562462	0.0248102
	AT3G09430	AT3G09430	-0.0225689	-0.666975	-1.08826	-0.374556	0.103555	-0.228053	-0.44544	-0.260173	-0.0800325
	AT3G26125	CYP86C2	-0.460922	-0.40267	-0.726217	-0.0595721	0.0572963	-0.414216	-0.280868	-0.214817	-0.0673073
	AT5G43350	ATPT1	-0.452142	-0.73591	-1.15143	-0.13037	0.18217	0.33548	-0.36811	0.0741009	-0.513143
	AT5G04970	AT5G04970	-0.502116	-0.80111	-1.19643	-0.282749	0.0885505	0.193147	-0.248779	-0.339162	-0.419065
	AT4G12520	AT4G12520	-0.103244	-0.989433	-1.14331	0.013217	0.204802	0.235351	-0.330936	-0.174537	-0.574456
	AT1G78120	TPR12	-0.0512001	-0.974378	-1.04859	-0.26403	0.216429	0.0548331	-0.412946	-0.163974	-0.739882
	AT5G58784	AT5G58784	-0.530884	-0.648061	-1.12961	0.294701	0.0505983	-0.0920402	-0.181702	-0.117564	-0.367462
	AT1G34420	AT1G34420	-0.613971	-0.692088	-1.00133	0.110532	0.286304	-0.121014	-0.25221	-0.0196051	-0.618946
	AT1G33540	scpl18	-0.277586	-0.452829	-1.02469	0.396576	0.069979	-0.427275	-0.16007	-0.120322	-0.510095
	AT3G28345	AT3G28345	-0.314238	-0.834402	-1.12447	0.10771	0.0643612	0.135282	0.075189	0.027385	-0.344976
	AT2G33560	BUBR1	-0.265117	-0.847574	-1.06208	0.268325	-0.0364565	-0.198922	0.178928	-0.0161439	-0.287164
	AT5G52020	AT5G52020	-0.371882	-0.814812	-1.16496	-0.0355372	-0.0556776	-0.114998	-0.0390381	0.254445	-0.0513944
	AT3G05340	AT3G05340	-0.28352	-1.00224	-0.964372	0.0111287	0.0522778	-0.057266	-0.139824	0.142606	-0.212826
	AT1G19340	AT1G19340	-0.169905	-0.799351	-1.10491	0.0737247	0.0475114	-0.511175	-0.0491482	0.223898	0.0241771
	AT3G26210	CYP71B23	-0.404292	-0.915406	-1.07752	-0.317665	0.268056	-0.00471311	0.0605724	0.26266	0.056422
	AT3G21620	AT3G21620	-0.542165	-0.990991	-1.13025	0.0922572	0.407623	-0.0630269	0.100958	0.0960975	-0.274661
	AT3G46690	AT3G46690	-0.348769	-0.664409	-1.07231	0.0280916	0.0750622	0.17126	0.184803	0.56059	-0.179839
	AT1G68940	AT1G68940	-0.450679	-0.765844	-1.13099	-0.0710556	0.321998	0.194915	0.135123	0.296287	-0.150191
	AT3G53680	AT3G53680	-0.226851	-0.7062	-1.03237	0.241984	0.371228	0.113655	-0.223846	0.274619	0.168974
	AT1G18200	RABA6b	-0.132149	-0.832872	-1.17539	-0.126094	0.398363	0.505236	-0.170415	0.296685	0.0353783
	AT3G10310	AT3G10310	-0.30455	-1.01435	-0.51422	0.0981202	0.275164	0.318586	-0.155521	0.30875	0.0761032
	AT5G42930	AT5G42930	-0.51757	-0.400853	-0.91565	-0.599482	-0.235424	-0.0897475	0.320074	0.334891	-0.151636
	AT3G44510	AT3G44510	-0.612182	-0.727228	-1.02334	-0.353092	-0.179505	-0.210215	0.0890412	0.0820424	-0.229511
	AT5G34800	AT5G34800	-0.659832	-0.174233	-0.431441	-0.0896772	0.0365813	-0.106172	0.298087	-0.0419381	-0.246229
	AT2G34530	AT2G34530	-1.06498	-0.130922	-1.20861	-0.205416	-0.486021	0.273528	0.091366	0.0737469	-0.387236
	AT5G66740	AT5G66740	-0.543485	-0.630943	-0.832535	0.055825	0.263875	0.848354	0.0400409	-0.387805	-0.085189
	AT2G20550	AT2G20550	-0.340978	-0.625622	-1.28625	-0.30569	0.34075	0.500057	-0.0855698	-0.559237	-0.510367
	AT5G62330	AT5G62330	-0.306604	-0.707708	-1.36606	-0.0707152	0.261384	0.56643	-0.121062	0.0678779	-0.328112
	AT1G70880	AT1G70880	-0.274476	-0.676803	-1.43485	0.186202	-0.0481405	0.511694	-0.00939056	0.0448749	-0.36326
	AT4G19460	AT4G19460	-0.304545	-0.811903	-1.16995	0.395325	-0.170468	0.601833	-0.100247	-0.0960996	-0.0627798
	AT4G18840	AT4G18840	-0.224697	-0.283969	-1.2329	0.904601	0.423475	0.351833	-0.417207	0.43749	-0.230082
	AT1G71420	AT1G71420	0.257959	-0.335353	-1.21926	0.855383	0.465893	-0.200102	-0.209707	0.0399417	-0.471485
	AT2G07711	AT2G07711	-0.0577836	-0.579279	-0.90706	0.635957	-0.110928	-0.266435	0.435836	0.482187	-0.719271
	AT3G26830	PAD3	-0.672149	-0.680095	-1.25062	0.693177	0.471129	0.31098	0.692539	-0.117453	-0.291968
	AT3G06600	AT3G06600	-0.807218	-0.946532	-1.28448	0.829431	0.442284	0.200313	0.185869	0.0445371	0.0114397
	AT1G16140	WAKL3	-0.630407	-0.191239	-1.31586	0.683901	0.781188	0.173697	0.934013	0.285081	0.221694
	AT5G10580	AT5G10580	-0.19148	0.0303306	-0.64571	-0.269045	0.0106739	-0.282603	0.351448	-0.269622	-1.1019
	AT1G49832	AT1G49832	-0.649911	-0.428786	-0.439039	0.13234	0.307554	-0.244375	0.534404	-0.0126067	-1.50771
	AT4G00890	AT4G00890	-0.34027	-0.578978	-0.743974	0.0401148	0.306874	0.333984	-0.190737	-0.251818	-1.31518
	AT1G02950	GSTF4	-0.449134	-0.367246	-0.262246	-0.1882	0.337267	0.26166	-0.315916	-0.172419	-1.18928
	AT5G03545	ATIPS2	-0.280113	-0.0757592	-1.02051	-0.133044	0.515544	0.343675	-0.0411009	0.0414146	-0.792987
	AT3G02850	SKOR	-0.390267	-0.119187	-1.18286	-0.0556592	0.345676	0.215362	0.268384	-0.225069	-0.810643
	AT1G62280	SLAH1	-0.594958	0.22428	-1.38839	0.0422988	0.615543	0.333423	0.244654	-0.23527	-1.11397
	AT3G62780	AT3G62780	-0.881996	-0.741148	-0.804032	0.0971846	0.367134	1.24366	-0.580351	-0.0676012	-0.312972
	AT3G47200	AT3G47200	-0.806804	-0.638129	-1.1474	-0.00171716	0.485837	0.491459	-0.5323	0.209985	-0.772671
	AT5G49320	AT5G49320	-1.1647	-0.45888	-1.8314	-0.137462	0.471295	0.977151	-0.423974	-0.103539	-0.285512
	AT5G45520	AT5G45520	-1.51202	-1.15107	-0.977652	-0.371302	1.03654	0.383381	-0.0217132	-0.12269	-0.690981
	AT4G15390	AT4G15390	-0.331432	-0.863392	-1.01715	-0.588865	0.781507	0.686394	-0.50214	0.582187	0.108945
	AT3G26610	AT3G26610	-0.180603	-0.495351	-1.04256	-0.382157	0.731397	0.3964	-0.0318938	0.509613	-0.0461671
	AT2G44010	AT2G44010	-0.532635	-0.668783	-1.07118	-0.0685825	0.887823	0.250086	0.373003	0.780176	-0.319846
	AT3G24460	AT3G24460	-0.907283	-0.405896	-0.597525	-0.444043	0.780546	0.460668	-0.0654263	-0.134067	0.182183
	AT2G04795	AT2G04795	-0.554927	-0.353962	-0.236663	-0.123106	0.685841	0.511093	-0.203816	-0.163666	-0.147424
	AT5G53030	AT5G53030	0.0233102	-0.0673514	-0.413332	0.206063	0.705949	1.2218	-0.540398	-0.33769	-0.698605
	AT1G80760	NIP6;1	-0.180971	0.177872	-0.167333	-0.0621967	-0.026281	1.20698	-0.17312	-1.08555	-0.268843
	AT5G15160	BNQ2	0.190842	-0.316677	-0.136548	0.482354	-0.16196	1.15165	0.256471	-0.777858	0.254579
	AT4G10150	AT4G10150	0.201922	-0.174585	-0.12856	0.773941	0.555287	1.08016	0.746578	-0.886933	0.279353
	AT5G01930	MAN6	-0.553764	-0.0735182	0.100072	0.363794	0.570825	1.04712	-0.382375	0.310764	0.353684
	AT4G32860	AT4G32860	-0.391483	0.0134415	-0.13855	0.371204	0.771972	1.1301	-0.0813591	0.432469	0.269556
	AT5G62820	AT5G62820	-0.536331	-0.227339	0.140476	0.527449	0.79977	0.626322	-0.200038	0.315379	-0.290232
	AT4G05110	ATENT6	-0.620315	-0.656701	-0.195501	0.89917	0.711771	0.900931	0.308285	-0.153372	0.415129
	AT5G26200	AT5G26200	-0.343484	0.0248351	-0.0913025	0.49099	0.683369	0.716449	-0.0872191	-0.605615	-0.282621
	AT2G06255	ELF4-L3	-0.306423	-0.418795	-0.502795	0.785189	0.562609	0.276565	0.0400543	-0.176428	-0.0168342
	AT3G32030	AT3G32030	0.162326	-0.15804	-0.622621	0.450918	-0.071822	-0.0973038	0.0696205	-1.13508	-1.74929
	AT2G17470	AT2G17470	0.189393	-0.508271	-0.651794	0.581336	-0.6588	-0.371232	0.0556719	-0.838516	-1.47208
	AT5G28520	AT5G28520	0.0213922	-0.350644	-0.89891	0.805215	-0.196005	-0.342218	-0.494628	-1.65032	-1.41258
	AT2G31920	AT2G31920	0.238735	-0.515382	-0.610813	0.451525	-0.482463	-0.322645	-0.681071	-1.48381	-0.929522
	AT5G14760	AO	-0.438151	-0.334896	-0.607555	0.225442	-0.25791	0.121828	-0.170092	-1.25083	-1.36954
	AT4G15430	AT4G15430	-0.318694	-0.0314945	-0.185548	-0.118352	-0.117949	-0.0378995	-0.0913181	-1.59316	-1.44255
	AT5G46140	AT5G46140	-0.634529	-0.730748	-0.846344	0.226465	-0.424862	-0.307343	-0.55383	-1.76044	-1.77414
	AT3G16670	AT3G16670	-0.591566	-0.603837	-1.20114	-0.40923	-0.218977	0.00710621	-0.500513	-1.30036	-1.84044
	AT4G08300	AT4G08300	-0.319516	-0.640587	-0.931663	-0.286514	-0.569702	-0.617384	-0.285142	-1.00948	-1.78243
	AT1G52315	AT1G52315	-0.272764	-1.1826	-1.01377	-0.11368	-0.182598	-0.55891	-0.142107	-1.12017	-1.76456
	AT5G41740	AT5G41740	-0.317238	-0.801154	-1.05523	-0.10595	0.0322465	-0.102019	-0.369416	-1.22533	-1.40567
	AT4G31870	ATGPX7	-0.486284	-0.869225	-0.956809	-0.135763	-0.428523	-0.197641	-0.243433	-1.47408	-1.20781
	AT5G04230	PAL3	-0.147224	-0.777112	-1.06283	-0.143106	-0.44002	-0.201126	-0.633379	-0.782258	-1.06868
	AT5G35970	AT5G35970	-0.200574	-0.911264	-0.674152	-0.024927	-0.621794	-0.427016	-0.0724478	-1.1499	-1.26987
	AT5G01445	AT5G01445	-0.365937	-0.774733	-0.749417	0.198121	-0.366247	-0.320148	-0.0584442	-1.20975	-0.955636
	AT4G38950	AT4G38950	-0.083365	-0.607793	-0.54329	-0.0577846	-1.11848	-1.24227	-0.134992	-1.18726	-1.57362
	AT3G02470	SAMDC	-0.230726	-0.474665	-0.61854	0.153516	-0.868361	-1.17838	-0.206873	-1.01222	-1.39631
	AT1G76800	AT1G76800	-0.197728	-0.845861	-0.473152	-0.108275	-0.463868	-1.25476	-0.07092	-1.07801	-1.39043
	AT2G24600	AT2G24600	-0.12159	-0.705702	-0.229866	0.167566	-0.935633	-1.31069	-0.845307	-1.13965	-1.35103
	AT4G04760	AT4G04760	-0.113767	-1.12102	-0.557408	-0.188329	-1.25982	-0.633601	-0.651569	-1.35726	-1.24764
	AT1G71890	SUC5	0.179618	-0.843034	-0.382216	-0.101618	-1.38669	-1.0672	-0.403026	-1.39285	-1.24502
	AT3G07430	emb1990	-0.0631474	-0.415674	-0.649277	0.0192077	-1.42446	-1.3256	-0.312401	-0.943513	-1.22687
	AT1G56050	AT1G56050	-0.164693	-0.588491	-0.921609	-0.0368034	-1.303	-1.47033	-0.200537	-1.15405	-1.56773
	AT5G17165	AT5G17165	0.0575251	-0.577343	-0.809082	-0.211189	-1.15757	-1.06792	0.024139	-1.05989	-1.37834
	AT3G15356	AT3G15356	-0.10306	-0.764374	-0.724494	-0.323801	-1.33219	-1.31965	-0.160389	-1.24363	-1.27198
	AT1G06830	AT1G06830	-0.00737707	-0.303877	-0.881701	-0.361547	-1.40002	-1.14105	-0.309819	-1.0088	-1.89487
	AT5G58310	ATMES18	-0.0335843	-0.32973	-0.421261	-0.404017	-1.24092	-1.64631	-0.418243	-1.42705	-1.61624
	AT1G78370	ATGSTU20	0.0691885	-0.237438	-0.191867	-0.336396	-1.16702	-1.40697	-0.137545	-1.25724	-1.61756
	AT5G20790	AT5G20790	-0.164816	-0.797975	-1.12591	0.403165	-1.2543	-1.14991	0.235847	-1.52391	-1.46248
	AT1G33090	AT1G33090	0.0691788	-0.709658	-1.0378	0.330759	-1.37575	-1.22093	0.381999	-1.23217	-1.20149
	AT2G43590	AT2G43590	-0.277689	-0.67726	-0.495776	0.227275	-1.22405	-1.03657	0.121196	-1.04774	-2.18776
	AT5G36130	AT5G36130	0.539227	-1.05989	-0.970786	0.124597	-0.742562	-0.976993	0.135925	-2.55637	-1.78655
	AT3G09520	EXO70H4	0.593013	-0.458265	-0.472175	0.0359243	-0.83525	-0.750107	-0.436392	-2.05016	-1.99645
	AT3G08520	AT3G08520	0.0150285	-0.696821	-0.595486	1.05152	0.00665015	-0.722447	0.183763	-2.02907	-0.758114
	AT3G12820	AtMYB10	-0.272409	-0.756573	-0.798863	0.726467	-0.952644	0.00212811	0.0679205	-1.79886	-1.12855
	AT1G19640	JMT	-0.152972	-1.5444	-0.687678	0.763067	-0.512209	0.0307728	-0.141304	-1.63842	-1.40578
	AT4G27360	AT4G27360	-0.38757	-0.910406	-0.414194	0.225551	-0.66764	0.222223	0.49425	-1.87113	-1.67451
	AT5G55570	AT5G55570	-0.378122	-1.33934	-1.4199	0.108167	-0.629014	-0.369378	-0.351803	-1.56638	-1.37543
	AT1G32900	AT1G32900	-0.506833	-1.65322	-1.20256	0.0134752	-0.705417	-0.177705	0.214554	-1.42641	-1.28166
	AT1G65860	FMO GS-OX1	-0.267957	-1.6619	-0.75272	0.0421006	-0.525122	-0.306005	-0.138248	-2.21083	-0.797813
	AT3G09600	AT3G09600	-0.189422	-0.450471	-0.482349	-0.0168819	-0.670141	-0.774292	0.0328198	-1.27608	-1.82294
	AT2G44040	AT2G44040	-0.0919505	-0.251928	-0.423556	-0.0401832	-0.977696	-0.875842	-0.316365	-1.18642	-1.69821
	AT5G19240	AT5G19240	-0.172773	-0.58185	-0.461961	0.0226357	-0.577508	-0.844801	-0.393396	-0.871705	-1.49113
	AT3G62530	AT3G62530	-0.242139	-0.295728	-0.489152	-0.103566	-0.620165	-0.573965	-0.169488	-0.956963	-1.32028
	AT3G02380	COL2	-0.381375	-0.319834	-0.286761	-0.209839	-0.472147	-0.435913	-0.202705	-1.29061	-1.75316
	AT5G43180	AT5G43180	-0.247968	-0.126545	-0.669689	-0.234115	-0.429281	-0.642424	-0.136622	-1.00053	-2.05889
	AT3G63110	IPT3	-0.0729892	0.189459	-0.415984	-0.208663	-0.418172	-0.796396	-0.253485	-0.951099	-2.14505
	AT5G62150	AT5G62150	0.059086	0.101668	0.161157	0.219133	-0.488479	-0.815545	-0.157489	-0.782056	-1.70502
	AT4G01430	AT4G01430	0.336287	0.104024	-0.173058	-0.407965	-0.618005	-0.991764	-0.00543789	-0.619903	-1.36672
	AT2G39510	AT2G39510	0.437119	0.146602	-0.0634874	0.113146	-0.336179	-0.563679	0.440801	-0.421011	-1.37813
	AT5G36140	CYP716A2	0.733471	0.186286	-1.18295	0.414477	-1.00189	-0.176662	0.39001	-1.28148	-1.82744
	AT5G10230	ANNAT7	-0.0244133	-0.106607	-0.218366	-0.218543	-1.05225	-0.347106	0.634007	-1.49023	-1.97238
	AT3G49110	ATPCA	0.594739	-0.0682011	0.173395	0.341366	-1.51951	-0.639397	0.745539	-1.83128	-1.16921
	AT5G08760	AT5G08760	1.00228	0.075706	0.289466	-0.456436	-1.25028	-0.608614	-0.534632	-2.0648	-1.81162
	AT4G25420	GA5	0.9645	-1.39615	-0.0906782	0.00913154	-1.17362	-0.130054	0.313243	-1.29853	-0.63497
	AT1G52040	MBP1	1.24691	-1.08835	0.393786	0.197388	-0.413631	-0.458692	0.444824	-1.64707	-1.70044
	AT5G09600	SDH3-1	0.494543	-0.553403	0.0678493	0.226842	-0.413896	1.20674	-0.153683	-2.37712	-0.391829
	AT5G43530	AT5G43530	0.18249	-2.11542	-2.25258	0.163964	-0.786368	-0.601759	-0.0625855	-0.514515	-0.968991
	AT4G04450	WRKY42	0.267229	-2.11306	-1.41077	0.388295	-0.586009	-0.610212	0.0145646	-0.318175	-0.82933
	AT5G47980	AT5G47980	0.176434	-2.11612	-1.68745	-0.168863	-1.00609	-0.156433	0.0431398	-0.468728	-0.619617
	AT1G35270	AT1G35270	-0.233711	-1.90814	-1.67681	-0.364059	-0.49563	-0.22813	-0.215189	-0.487462	-0.223971
	AT4G10120	ATSPS4F	-0.221576	-1.29416	-1.53574	0.0159123	-1.00884	-0.907235	0.049438	-0.636052	-0.412721
	AT2G37960	AT2G37960	0.112294	-1.24645	-1.54962	-0.160274	-0.869197	-0.889704	0.00526739	-0.544255	-0.317595
	AT5G22660	AT5G22660	0.29827	-1.05526	-1.5895	0.0813611	-1.02659	-0.624718	0.258334	-0.411312	-0.366176
	AT1G19940	AtGH9B5	0.393282	-1.58464	-1.78662	-0.184298	-1.07096	-0.721032	0.195966	-0.813598	-0.651031
	AT5G64120	AT5G64120	-0.0843199	-1.49678	-1.72533	-0.176637	-0.56107	-0.474583	-0.310448	-0.370249	-0.864623
	AT1G10400	AT1G10400	0.0625972	-1.32199	-2.02196	-0.261156	-0.594108	-0.36945	-0.317406	-0.362571	-0.93122
	AT1G64170	ATCHX16	-0.214738	-1.44946	-1.92722	0.0117902	-0.611414	-0.782257	-0.318749	-0.379867	-0.737793
	AT5G48010	THAS	0.131093	-1.58018	-1.79123	-0.478637	-0.926808	-0.489913	-0.295865	-0.338314	-0.549843
	AT1G21110	AT1G21110	0.179784	-1.50928	-1.83473	-0.160746	-1.05136	-0.672084	-0.19216	-0.0979934	-0.817253
	AT3G20730	AT3G20730	-0.260594	-2.32032	-1.41486	-0.523532	-0.340078	-0.704017	0.155526	-0.193716	-0.243051
	AT3G20380	AT3G20380	-0.622287	-2.1032	-1.40777	0.164526	-0.353194	-0.399321	-0.294893	0.341661	-0.444839
	AT2G46750	AT2G46750	-0.0847061	-1.7346	-1.26072	0.0912201	0.0294249	-0.114304	-0.16177	-0.453003	-0.695339
	AT1G59780	AT1G59780	-0.0539763	-1.9453	-1.52885	-0.101618	0.00991218	-0.117243	-0.532416	-0.0839787	-0.453521
	AT5G23160	AT5G23160	-0.419158	-1.28347	-2.07186	0.649671	-0.272483	0.191243	-0.0556931	-0.621	-0.525974
	AT1G04330	AT1G04330	0.287793	-1.74395	-1.81462	0.207919	-0.243801	0.331504	0.199845	-0.485603	-0.931186
	AT5G39820	anac094	0.0898098	-1.94264	-2.55245	0.211241	-0.05974	-0.247259	0.0722584	-0.863147	-0.186689
	AT1G52200	AT1G52200	-0.474567	-1.78616	-2.28149	-0.0253333	-0.121843	-0.367832	-0.231248	-0.144844	-0.937132
	AT1G49920	AT1G49920	-0.242738	-1.6551	-2.84768	0.238206	-0.0722125	-0.56439	-0.1447	-0.290856	-0.647436
	AT5G51470	AT5G51470	-0.173939	-1.27229	-1.99937	0.499137	-0.0037909	-0.530714	0.108518	-0.196681	-0.414765
	AT1G10417	AT1G10417	-0.256466	-1.3996	-2.05949	0.215977	-0.415069	-0.88778	0.294929	0.0945216	-0.332603
	AT5G45000	AT5G45000	-0.933282	-1.60648	-1.61006	-0.206356	-0.307073	-0.400014	-0.256356	-0.538268	-0.601434
	AT1G61390	AT1G61390	-0.862916	-1.53811	-1.8226	0.0996419	-0.415234	0.15468	-0.484676	-0.730879	0.0461263
	AT1G74770	AT1G74770	-0.417621	-1.36742	-1.74417	-0.123319	-0.251294	-0.449999	0.0752168	-0.843111	-1.09366
	AT1G13510	AT1G13510	-0.0481834	-1.53329	-2.0074	0.229916	-0.334849	-0.345071	-0.22382	-0.781704	-0.952169
	AT3G49190	AT3G49190	-0.302458	-1.10188	-1.80241	0.0965748	-0.89922	-0.474711	-0.246552	-0.71681	-1.25813
	AT4G33790	CER4	0.170153	-1.72209	-1.58019	-0.084364	-0.711548	-0.473532	0.100383	-0.649582	-1.71986
	AT4G12270	AT4G12270	-0.203383	-1.70948	-2.05438	-0.575996	-0.684813	-0.237004	-0.195349	-1.07942	-0.970575
	AT1G71380	ATGH9B3	-0.247379	-1.24187	-1.71831	-0.893226	-0.926008	-0.796017	-0.173099	-1.31779	-0.943286
	AT4G30250	AT4G30250	-0.416547	-1.23067	-1.78226	-0.587083	-0.262886	-1.40803	-0.536691	-0.961152	-0.862627
	AT4G15300	CYP702A2	-0.869708	-1.58388	-1.56342	-0.465515	-0.751113	-0.839763	-0.538141	-1.01613	-1.40758
	AT3G51350	AT3G51350	-0.608097	-1.18495	-1.37962	-0.333073	-0.743615	-0.613581	-0.271817	-0.602215	-1.28988
	AT1G53330	AT1G53330	-0.463387	-1.2182	-1.56157	-0.164861	-0.663669	-0.423596	-0.334499	-0.688038	-1.06149
	AT4G13235	EDA21	-0.137836	-1.15191	-1.47348	-0.541971	-0.543105	-0.507249	-0.185532	-0.725409	-0.984597
	AT3G06145	AT3G06145	-0.353129	-0.836027	-1.7419	-0.462281	-0.513689	-0.720963	-0.348077	-0.945523	-1.34973
	AT2G37460	AT2G37460	-0.130584	-1.20342	-1.62895	-0.241247	-0.369023	-0.735254	-0.147639	-0.710934	-1.45591
	AT5G03995	AT5G03995	-0.51538	-0.875317	-1.97515	-0.52175	-0.495717	-1.00047	-0.276277	-0.420979	-1.18336
	AT5G03390	AT5G03390	-0.429938	-0.795094	-1.76401	-0.565043	-0.315191	-0.650528	-0.674603	-0.282746	-1.22985
	AT3G44990	XTR8	-0.153848	-1.08823	-1.15472	-0.40737	-0.44448	-1.10071	-0.536176	-0.260905	-0.882404
	AT1G72520	LOX4	-0.278448	-1.17026	-1.06461	-0.243942	-0.723609	-1.23658	-0.61924	-0.438163	-0.955804
	AT5G07390	ATRBOHA	-0.613037	-1.61251	-1.11228	-0.340559	-0.449943	-0.762009	-0.319755	-0.308052	-1.11741
	AT4G08770	Prx37	-0.467754	-1.32721	-1.36427	-0.34398	-0.719667	-0.912684	-0.387442	-0.3221	-0.769916
	AT1G28620	AT1G28620	-0.571771	-1.44234	-1.60516	-0.395295	-0.699055	-1.33202	-0.139719	-0.219688	-0.800163
	AT5G64110	AT5G64110	-0.214361	-1.69333	-1.9367	-0.619572	-1.19378	-1.13914	-0.201225	-0.647021	-1.02844
	AT4G21760	BGLU47	-0.474081	-1.80184	-1.86992	-0.689954	-0.842993	-1.2099	-0.380587	-0.640297	-0.812368
	AT5G03570	IREG2	-0.534904	-2.01276	-2.4193	-0.801216	-0.696697	-1.24162	-0.273938	-0.554735	-0.813491
	AT5G39020	AT5G39020	-0.364506	-1.7448	-2.50778	-0.280373	-1.24852	-1.51303	-0.275279	-0.926866	-1.02059
	AT3G62280	AT3G62280	-0.734262	-1.89311	-2.32652	-0.381612	-0.415416	-1.04294	-0.325214	-0.614018	-1.36125
	AT1G51270	AT1G51270	-0.528293	-1.55561	-2.26346	-0.194007	-0.556485	-0.759804	0.15629	-0.770771	-1.30878
	AT1G54660	AT1G54660	0.0240665	-1.6946	-2.21581	-0.0329004	-0.712405	-1.01668	-0.428066	-0.431597	-1.58147
	AT5G39471	AT5G39471	-0.645605	-1.19649	-1.05807	0.323414	0.5532	-0.941797	0.292251	-1.03765	-1.5028
	AT2G11150	AT2G11150	-0.43937	-0.964524	-1.51137	0.245985	0.0343494	-0.401352	-0.0644172	-0.844237	-1.66314
	AT1G11460	AT1G11460	-0.388608	-1.14427	-1.9451	-0.243041	0.438061	-1.17129	0.046243	-1.26973	-1.38724
	AT4G19370	AT4G19370	-0.696047	-1.48335	-1.92347	0.887337	0.827091	-0.429024	0.076999	-1.41585	-1.28221
	AT1G70260	AT1G70260	0.21012	-1.73897	-1.64548	0.065909	0.7255	-0.370837	0.70854	-0.66165	-0.987748
	AT1G13420	ATST4B	0.203048	-1.79447	-1.85174	0.280351	-1.37112	-1.28721	0.345272	-0.822087	-1.17925
	AT1G09240	NAS3	0.0311633	-1.78736	-1.60137	0.446956	-1.20068	-1.02835	0.348312	-1.33393	-1.45889
	AT4G39320	AT4G39320	0.494211	-1.42234	-1.40063	0.883591	-1.31217	-1.32765	0.310178	-0.710068	-1.64148
	AT1G68880	AtbZIP	0.295796	-1.46766	-1.22252	0.204729	-0.75282	-1.59938	0.770879	-0.744428	-1.46774
	AT5G53048	AT5G53048	-0.317835	-1.32187	-2.03368	1.04427	-0.353052	-0.51337	0.589106	-0.397448	-2.06184
	AT5G48880	PKT1	-0.0567617	-1.9727	-1.80099	0.433661	-1.47125	-1.00607	-0.0388454	-0.892784	-0.504027
	AT2G28560	ATRAD51B	-0.381494	-1.46265	-2.3275	0.446877	-1.05877	-0.906267	-0.181228	-0.548322	-0.67837
	AT2G37040	PAL1	-0.0422027	-1.22789	-1.18772	0.128751	-1.25688	-0.758889	-0.00671222	-0.951435	-0.847673
	AT1G55120	ATFRUCT5	-0.03004	-1.34386	-1.20323	0.209369	-1.1273	-0.755674	0.110217	-1.07014	-0.920648
	AT5G05270	AT5G05270	-0.152027	-1.45958	-1.46419	0.160193	-1.3289	-0.91776	0.0122167	-0.932265	-0.639074
	AT3G44450	AT3G44450	-0.260606	-1.06805	-1.49515	0.230679	-1.07272	-1.0071	-0.0320722	-0.850401	-0.81227
	AT5G10390	AT5G10390	0.121606	-1.32663	-1.66837	0.368013	-0.990442	-0.828861	-0.0897046	-0.569506	-0.630667
	AT1G76680	OPR1	-0.101357	-1.43252	-1.42349	0.268621	-0.92096	-0.846448	-0.154786	-0.516985	-1.03342
	AT5G07990	CYP75B1	-0.18673	-1.72759	-1.44255	-0.0517576	-1.12914	-0.988508	-0.339313	-1.00397	-0.760531
	AT4G13840	AT4G13840	-0.468583	-1.39319	-1.63101	-0.24962	-1.0795	-0.923741	-0.0461991	-0.798694	-0.995394
	AT4G12440	APT4	0.189514	-1.21236	-1.39107	0.987002	-1.07966	-0.762652	-0.21853	-0.88298	-1.30305
	AT3G06890	AT3G06890	-0.016914	-1.06082	-1.57577	1.0204	-1.40117	-0.889506	0.0703567	-0.407194	-0.907731
	AT3G61880	CYP78A9	-0.593531	-1.36927	-1.7049	0.66942	-1.51851	-0.680622	-0.0556605	-0.789135	-1.55855
	AT3G58865	SADHU10-1	-0.0474688	-1.67862	-1.34141	0.666731	-1.14249	-0.332525	0.609046	-0.662358	-1.35901
	AT5G26320	AT5G26320	-0.592742	-2.82563	-1.2489	-0.459491	-1.00225	-0.688338	0.437831	-0.470887	-1.48901
	AT1G70270	AT1G70270	0.102478	-2.29215	-0.181763	-0.215948	-1.03414	-0.29792	0.329353	-0.725311	-1.54841
	AT4G24250	MLO13	-0.519591	-0.905709	-1.23873	-0.594462	0.119335	-0.315174	-0.559575	-0.368775	-1.10937
	AT1G75260	AT1G75260	-0.262332	-1.00244	-0.899819	-0.657754	0.00328219	0.319237	-0.277265	-0.350246	-1.42265
	AT2G32860	BGLU33	-1.2063	-0.634116	-1.09835	-0.677189	-0.323873	0.0244345	-0.166016	-0.750423	-1.40653
	AT1G51880	RHS6	-1.08519	-1.07242	-1.2438	-0.127978	-0.26622	-0.0602755	-0.247171	-0.744277	-1.40339
	AT5G21050	AT5G21050	-0.935899	-1.17311	-1.21756	-0.354269	-0.033068	0.410237	-0.497439	-0.272071	-0.42993
	AT4G26830	AT4G26830	-0.677092	-1.28591	-0.634402	-0.512584	-0.0148065	0.072816	-0.398596	0.148914	-0.600561
	AT4G14780	AT4G14780	-0.850299	-1.88683	-0.927236	-0.526843	-0.162295	-0.101072	-0.405675	-0.475232	-1.04063
	AT4G23290	CRK21	-0.224413	-1.22899	-1.37898	-0.764929	-0.307987	-0.2289	-0.483954	-0.487828	-0.98756
	AT2G16970	MEE15	-0.183891	-1.38555	-1.37064	-0.755397	-0.390615	-0.335125	-0.468549	-0.579156	-0.532243
	AT2G39040	AT2G39040	-0.582292	-1.28548	-1.77445	-0.798885	-0.55438	0.0288639	-0.607056	-0.507225	-0.662392
	AT3G46370	AT3G46370	-0.508809	-0.937367	-1.29706	-1.02561	-0.213705	-0.469774	-1.40257	-0.0218194	-0.642128
	AT1G60750	AT1G60750	-1.49126	-1.5903	-0.554645	-0.0324042	-0.828428	-0.956315	-0.997852	-0.683986	-1.43393
	AT4G31330	AT4G31330	-0.146311	-0.764335	-1.2416	-0.586408	-0.876078	-0.843073	-0.356115	-0.293979	-0.522152
	AT1G30840	ATPUP4	-0.288447	-0.951733	-1.15014	-0.845505	-0.904327	-0.823906	-0.449974	-0.690706	-0.712815
	AT1G76952	IDL5	0.0491906	-0.812371	-1.52233	-0.77639	-1.33338	-0.858471	-0.200825	-0.320714	-0.780836
	AT3G06020	AT3G06020	0.138421	-0.996207	-1.49764	-0.681368	-0.816212	-1.44992	-0.241046	-0.477661	-1.19668
	AT1G65250	AT1G65250	0.276952	-0.937901	-1.16257	-0.484331	-0.910696	-1.12244	-0.0949597	-0.6806	-1.07063
	AT1G75430	BLH11	0.223739	-0.873503	-1.18075	-0.289755	-1.12632	-0.736674	-0.567872	-0.334719	-1.01967
	AT1G31320	LBD4	0.198805	-1.12404	-0.88113	-0.671721	-0.746372	-0.58097	-0.51454	-0.147109	-0.758196
	AT1G59730	TH7	0.107714	-1.20927	-1.80147	-0.663997	-0.798828	-0.969605	0.448747	-0.000949677	-0.954738
	AT1G13300	HRS1	-0.570214	-1.20695	-1.41812	-0.476397	-0.627156	-0.39426	0.45149	-0.419538	-1.34725
	AT4G25110	AtMC2	-0.305519	-0.9867	-2.06174	-0.666581	-0.795864	-0.889106	-0.189624	0.0671623	-1.40192
	AT3G05155	AT3G05155	0.0820951	-0.643086	-1.81539	-0.789234	-0.58561	-0.850715	-0.705326	0.0801097	-1.02408
	AT1G01190	CYP78A8	-0.00388866	-0.765542	-0.924119	-0.559666	-0.389889	-0.493888	-0.511483	0.403406	-1.74531
	AT5G42830	AT5G42830	-0.153995	-1.38965	-1.37553	-0.192665	-0.594164	-0.57945	-0.0609677	0.00914566	-1.54015
	AT3G02240	RGF7	-0.243672	-0.975301	-1.5728	-0.313684	-0.582163	-0.996589	-0.134689	-0.311854	-1.98169
	AT4G14630	GLP9	-0.787128	-0.897889	-1.78162	-0.0637321	-0.372119	-0.319972	-0.260157	-0.174392	-2.15804
	AT1G18970	GLP4	-0.627312	-1.38983	-1.93304	-0.110646	-0.212244	-0.597954	0.000846606	-0.199576	-1.66902
	AT3G23630	ATIPT7	0.0435976	-1.13091	-1.18554	-0.728011	-0.845033	-0.367065	0.379826	-0.630866	-2.28486
	AT4G08450	AT4G08450	-0.777611	-0.707645	-2.23335	-0.402878	0.287246	-0.608911	-0.231839	-0.329782	-0.72019
	AT1G51890	AT1G51890	-0.421529	-0.835174	-2.68294	-0.498893	0.120908	-0.498683	-0.314756	-0.0503525	-0.791395
	AT2G34220	MEE20	-0.168702	-0.523457	-2.26608	-0.771698	-0.066595	-0.298956	-0.23775	-0.0312477	0.295057
	AT4G15290	ATCSLB05	-0.334966	-1.44812	-2.23927	-0.539371	0.496637	0.374361	-0.432635	-0.082734	-0.619078
	AT1G63580	AT1G63580	0.0288977	-0.532068	-1.55389	-0.385428	-0.404271	0.158246	0.073388	-0.61801	-0.843179
	AT1G47395	AT1G47395	-0.129304	-0.32064	-1.91125	-0.226107	-0.159483	-0.141045	0.107867	-0.701833	-0.382116
	AT5G05250	AT5G05250	-0.374964	-0.695953	-2.15092	-0.792981	-0.0943158	-0.304604	-0.0457724	-0.446834	-0.718535
	AT4G03292	AT4G03292	-0.242694	-0.6719	-1.67172	-0.878125	-0.217083	-0.467427	-0.269186	-0.767116	-0.752314
	AT5G67050	AT5G67050	-0.983401	-1.04824	-1.87994	-1.17415	-0.373502	0.120173	0.229522	-0.547767	-0.843268
	AT2G44930	AT2G44930	-1.88644	-0.709169	-1.23115	-0.430648	-0.373468	-0.0523256	-0.617414	-0.234525	-0.757222
	AT1G64910	AT1G64910	-1.60415	-0.921509	-2.0641	0.171954	-0.452155	-0.123866	0.586672	-0.566661	-1.25078
	AT5G61950	AT5G61950	-0.281188	-0.829822	-1.35166	-0.00507412	-0.83036	-0.658126	-0.0197882	-0.497219	-0.468569
	AT2G24970	AT2G24970	-0.227594	-0.797904	-1.37986	0.259804	-0.852504	-0.87461	0.309356	-0.374158	-0.505059
	AT5G41410	BEL1	-0.576363	-1.25853	-1.63324	-0.0263672	-0.639639	-0.863992	0.00895728	-0.419909	-0.572517
	AT2G40390	AT2G40390	-0.345415	-1.20587	-1.73625	-0.151212	-0.728757	-1.00353	0.234931	-0.320358	-0.30109
	AT3G09330	AT3G09330	-0.353423	-1.45509	-1.56241	0.207286	-1.19894	-0.576678	0.356723	-0.489103	-0.734105
	AT1G45010	AT1G45010	-0.344809	-1.27899	-1.70442	-0.106495	-1.44951	-1.06365	0.121668	-0.343591	-0.531833
	AT3G62460	AT3G62460	-0.355729	-1.72198	-1.95821	-0.289675	-0.882255	-0.840605	0.039637	-0.0180525	-0.737454
	AT2G32610	ATCSLB01	-0.601708	-1.22637	-2.10672	-0.00983195	-0.716061	-0.452687	-0.326235	0.250969	-0.462992
	AT3G17730	anac057	-0.920026	-0.923896	-0.857107	-0.602152	-1.05135	-0.759403	-0.163707	-0.453718	-0.363866
	AT2G03880	REME1	-0.815781	-1.52984	-0.949167	-0.423253	-0.858879	-0.965055	-0.444349	0.0516499	-0.350699
	AT4G15350	CYP705A2	-1.28752	-1.38488	-1.41127	-0.193466	-1.49686	-0.819766	-0.215749	-0.181212	-0.798003
	AT5G22870	AT5G22870	-1.18498	-0.92612	-1.1125	-1.03754	-0.66928	-0.690136	0.508747	0.356094	-0.407081
	AT4G32780	AT4G32780	-0.115647	-1.38885	-1.11751	-0.823395	-1.11178	-0.210841	0.172111	0.0324993	-0.211426
	AT1G67110	CYP735A2	-0.295246	-1.60843	-1.39334	-0.924193	-0.940831	-1.30272	0.0444882	0.672738	-0.74299
	AT4G16008	AT4G16008	-0.469073	-1.01156	-1.34836	-0.90446	0.0107572	-0.960599	0.102594	0.173766	-0.245485
	AT4G01490	AT4G01490	-0.343911	-0.886179	-0.897067	-1.18763	-0.240934	-0.765031	-0.50849	-0.0522462	-0.215557
	AT5G14070	ROXY2	-0.306854	-1.12972	-1.57959	-1.54335	-0.31848	-0.591357	-0.4547	0.17056	-0.819848
	AT5G24230	AT5G24230	-0.503182	-1.11479	-1.741	-0.0200678	-0.0344746	-0.0509715	-0.35897	-0.198264	-0.678564
	AT3G50120	AT3G50120	-0.649112	-1.15087	-1.48355	-0.0469762	-0.205346	-0.321937	-0.473556	-0.0140717	-0.592125
	AT4G03460	AT4G03460	-0.601942	-1.06981	-1.69925	0.0577072	0.0416794	-0.206137	-0.314732	0.246806	-0.70698
	AT5G44980	AT5G44980	-0.819788	-0.944638	-1.89938	-0.152306	0.00931782	-0.509656	-0.267126	-0.059165	-0.026912
	AT5G44585	AT5G44585	-0.48331	-1.06733	-1.99529	-0.0479372	0.00532422	-0.538381	-0.677976	0.119032	-0.768658
	AT5G44574	AT5G44574	-0.339019	-1.39037	-1.88762	-0.401179	0.137976	-0.921701	-0.575536	0.0820377	-0.556712
	AT4G28430	AT4G28430	-0.283838	-0.973713	-1.42431	-0.31445	-0.238007	-0.289061	-0.0420255	-0.157667	-0.427637
	AT2G20590	AT2G20590	-0.246195	-0.967915	-1.41969	-0.217083	-0.225675	-0.54196	0.0932103	-0.00227358	-0.574619
	AT2G34190	AT2G34190	-0.10062	-1.02424	-1.53224	0.0632512	-0.296498	-0.466454	-0.0460309	-0.0227987	-0.35494
	AT1G61840	AT1G61840	-0.0201891	-1.11273	-1.33564	-0.158213	-0.0822074	-0.884224	-0.150266	-0.0508459	-0.470812
	AT5G51310	AT5G51310	-0.522717	-1.03547	-1.45649	-0.574677	-0.55434	-0.488792	-0.357823	-0.0101304	-0.285947
	AT1G77990	SULTR2;2	-0.0911004	-1.08336	-1.41967	-0.589198	-0.498662	-0.787986	-0.212898	7.33e-05	-0.555503
	AT4G37445	AT4G37445	-1.01016	-0.995728	-1.25007	0.0163286	-0.121708	-0.317015	0.0480177	0.239467	-0.376034
	AT4G22270	MRB1	-0.774974	-0.913145	-1.09138	0.145371	-0.532409	-0.207489	0.0419549	0.0294942	-0.635773
	AT5G07780	AT5G07780	-0.80184	-1.0507	-1.53278	-0.321306	-0.489656	-0.216182	0.292843	0.109544	-0.543064
	AT1G67790	AT1G67790	-0.718167	-1.06921	-1.49457	-0.00751457	-0.554475	-1.0718	0.222626	0.356717	-1.07602
	AT5G41650	AT5G41650	-0.109727	-0.499515	-1.47332	0.13107	-0.712784	-0.600467	0.118149	0.52635	-0.393192
	AT4G34880	AT4G34880	-0.206813	-0.682299	-1.58101	-0.0133789	-0.359757	-0.669412	0.0438153	0.14736	-0.716655
	AT1G26530	AT1G26530	0.290567	-0.493346	-1.70731	0.137256	-0.496151	-0.722717	-0.37839	0.0621628	-0.770116
	AT4G14640	CAM8	0.137739	-0.82277	-1.0886	-0.0755302	-0.662733	-0.718857	-0.29097	-0.14157	-0.650914
	AT2G17590	AT2G17590	0.289465	-1.2237	-1.22038	0.0352425	-0.565219	-0.873814	-0.165968	0.127969	-0.524271
	AT3G55010	PUR5	-0.0750543	-0.625121	-1.03703	0.13806	-0.51807	-0.531232	-0.196759	-0.36985	-0.568081
	AT1G67800	AT1G67800	-0.0355869	-0.661876	-1.02331	-0.0557693	-0.601537	-0.572784	-0.0805377	-0.422561	-0.547737
	AT3G16660	AT3G16660	-0.121305	-0.625993	-1.02318	-0.143248	-0.584774	-0.441788	-0.134001	-0.531074	-0.695875
	AT4G15500	UGT84A4	-0.234259	-0.506993	-1.07344	-0.267136	-0.481393	-0.457981	-0.071125	-0.24207	-0.538771
	AT5G24290	AT5G24290	-0.0293673	-0.516085	-1.03482	-0.314176	-0.37766	-0.710122	-0.216188	-0.00520434	-0.330213
	AT1G28710	AT1G28710	-0.0109087	-0.580936	-1.04503	-0.144717	-0.256997	-0.538065	-0.312253	-0.0624725	-0.184595
	AT3G05480	ATRAD9	0.0602048	-0.469511	-1.13674	-0.239985	-0.585286	-0.596028	-0.493362	-0.103194	-0.262762
	AT4G05210	AT4G05210	-0.390529	-0.827667	-1.30481	0.266764	-0.41277	-0.754353	-0.0303047	-0.405054	-0.577472
	AT1G30140	AT1G30140	-0.179007	-0.888242	-1.46375	0.187776	-0.186905	-0.915485	-0.38011	-0.367186	-0.669403
	AT5G52790	AT5G52790	-0.0689459	-0.707095	-1.35371	-0.00178398	-0.308768	-0.597155	-0.0225552	-0.433464	-0.939097
	AT2G14060	AT2G14060	-0.351635	-0.772216	-1.36642	-0.151924	-0.244616	-0.577212	-0.284818	-0.401497	-0.68366
	AT4G02800	AT4G02800	-0.0571564	-0.988533	-1.0671	-0.0584955	-0.292424	-0.736396	0.0470319	-0.447063	-0.623899
	AT2G32590	AT2G32590	-0.0934985	-0.864262	-1.13994	0.0811346	-0.450659	-0.548864	-0.0535127	-0.336222	-0.745021
	AT3G05932	AT3G05932	0.116095	-0.824851	-1.29401	0.112763	-0.470281	-0.920715	-0.0672393	-0.299095	-0.638499
	AT1G08580	AT1G08580	0.100279	-0.818283	-1.11704	0.179475	-0.557626	-0.810308	-0.0572049	-0.516248	-0.645158
	AT5G59850	AT5G59850	-0.0663413	-0.765139	-1.05921	0.106779	-0.700906	-0.717653	-0.0523865	-0.503986	-0.621397
	AT5G09510	AT5G09510	-0.0917046	-0.730122	-1.03699	0.0912525	-0.644772	-0.67358	-0.126941	-0.434654	-0.5738
	AT3G52170	AT3G52170	-0.231317	-0.780349	-1.12601	0.067319	-0.628156	-0.736455	-0.0992265	-0.383356	-0.553324
	AT2G39710	AT2G39710	-0.0672857	-0.823284	-1.05018	0.00188005	-0.621342	-0.923576	-0.074409	-0.488704	-0.539883
	AT3G22210	AT3G22210	-0.060825	-0.638775	-1.0457	0.0159928	-0.508236	-0.746555	-0.00148746	-0.536481	-0.502475
	AT4G17380	MSH4	0.406755	-0.408366	-1.59312	-0.329597	-0.502606	-0.630656	0.281267	0.0938023	-0.346392
	AT1G47400	AT1G47400	0.193463	-0.439091	-1.71323	-0.601147	-0.656411	-0.566616	0.239985	-0.21997	-0.48293
	AT5G11610	AT5G11610	-0.398014	-0.558187	-2.45032	-0.227961	-0.805133	-1.24446	-0.184514	-0.134938	-0.238351
	AT4G21380	ARK3	-0.055603	-1.04062	-1.85861	0.0331667	-0.988505	-1.05082	-0.128011	-0.0318682	-0.0142893
	AT4G14700	ATORC1A	-0.0586587	-0.398301	-1.87521	-0.0466701	-0.796078	-0.971496	0.0516078	-0.655382	-0.351645
	AT5G65980	AT5G65980	-0.957466	-2.29108	-1.79519	-0.243865	-1.12952	-0.791443	1.13976	0.00951826	-0.636627
	AT1G22260	ZYP1	-0.454871	-2.30803	-1.29445	0.145974	-1.25696	-0.482358	0.564349	0.621269	0.513261
	AT5G66815	AT5G66815	-0.526758	-2.63039	-2.00315	0.336296	-1.25361	-1.07135	0.157681	-0.279406	-0.406149
	AT2G01610	AT2G01610	0.000584368	-2.33764	-2.31401	0.209273	-0.700354	-0.81099	0.197827	0.656837	-0.441478
	AT5G25910	AtRLP52	0.498394	-0.515924	-2.92808	-0.147616	-1.65206	-1.38813	0.12131	-0.818118	-0.693984
	AT3G56970	BHLH038	-0.337607	-0.914749	-3.2718	-0.0920777	-1.21101	-0.0405509	0.152693	-1.06623	-0.757438
[truncated: 575 more rows]

## Sheet: Cluster 1
GO_acc	term_type	Term	queryitem	querytotal	bgitem	bgtotal	pvalue	FDR	entries
GO:0009408	P	response to heat	14	125	199	28362	6.6e-13	5.1e-10	// AT3G09350 // AT3G08970 // AT2G25140 // AT5G58070 // AT2G38340 // AT1G54050 // AT1G74310 // AT3G25230 // AT3G63350 // AT1G16030 // AT2G19310 // AT1G17870 // AT5G18065 // AT2G46240
GO:0009266	P	response to temperature stimulus	17	125	559	28362	6.6e-10	2.6e-07	// AT3G09350 // AT3G08970 // AT2G25140 // AT5G58070 // AT3G50980 // AT2G38340 // AT1G54050 // AT1G74310 // AT3G25230 // AT3G63350 // AT1G16030 // AT2G21490 // AT2G19310 // AT1G17870 // AT5G18065 // AT5G02810 // AT2G46240
GO:0009644	P	response to high light intensity	8	125	76	28362	3.6e-09	9.4e-07	// AT1G54050 // AT1G74310 // AT1G07350 // AT5G58070 // AT3G63350 // AT2G19310 // AT1G17870 // AT2G46240
GO:0009642	P	response to light intensity	9	125	144	28362	2.6e-08	5.1e-06	// AT1G54050 // AT1G74310 // AT1G07350 // AT5G58070 // AT3G63350 // AT2G19310 // AT1G17870 // AT3G47340 // AT2G46240
GO:0009628	P	response to abiotic stimulus	26	125	2022	28362	7.5e-07	0.00012	// AT3G09350 // AT2G36460 // AT3G25230 // AT2G19310 // AT1G16030 // AT3G08970 // AT2G25140 // AT3G47340 // AT1G54050 // AT2G37180 // AT1G07350 // AT5G58070 // AT2G21490 // AT5G10120 // AT1G47990 // AT1G74310 // AT3G63350 // AT1G17870 // AT5G18065 // AT2G35300 // AT5G02810 // AT2G46240 // AT3G50980 // AT2G38340 // AT3G14880 // AT1G32560
GO:0010035	P	response to inorganic substance	16	125	926	28362	3.9e-06	0.0005	// AT5G58070 // AT2G36460 // AT3G50980 // AT2G38340 // AT3G53230 // AT1G54050 // AT1G74310 // AT2G37180 // AT5G04380 // AT3G25230 // AT2G19310 // AT2G21490 // AT1G17870 // AT2G35300 // AT1G32560 // AT2G46240
GO:0042542	P	response to hydrogen peroxide	5	125	60	28362	1e-05	0.0011	// AT1G17870 // AT2G46240 // AT2G19310 // AT1G54050 // AT1G74310
GO:1901700	P	response to oxygen-containing compound	20	125	1557	28362	1.8e-05	0.0017	// AT1G75750 // AT2G38340 // AT2G40170 // AT2G21490 // AT5G51760 // AT3G47340 // AT3G50980 // AT1G75490 // AT1G54050 // AT1G74310 // AT2G37180 // AT5G58070 // AT2G19310 // AT4G10500 // AT1G17870 // AT5G62020 // AT2G40000 // AT2G35300 // AT1G32560 // AT2G46240
GO:0006950	P	response to stress	31	125	3506	28362	0.00011	0.0087	// AT3G09350 // AT2G36460 // AT3G25230 // AT5G47000 // AT1G16030 // AT3G08970 // AT2G25140 // AT1G14360 // AT3G58450 // AT1G19610 // AT3G47340 // AT1G54050 // AT2G37180 // AT5G58070 // AT2G21490 // AT2G40000 // AT1G74310 // AT3G63350 // AT1G17870 // AT4G10500 // AT5G18065 // AT2G35300 // AT2G46240 // AT2G02810 // AT3G50980 // AT2G38340 // AT3G10020 // AT1G32560 // AT2G31980 // AT3G12050 // AT2G19…
GO:0042221	P	response to chemical	27	125	2853	28362	0.00011	0.0087	// AT1G75750 // AT2G36460 // AT3G25230 // AT2G19310 // AT5G51760 // AT1G14360 // AT3G47340 // AT1G54050 // AT2G37180 // AT5G04380 // AT5G58070 // AT2G21490 // AT2G40000 // AT1G15330 // AT3G53230 // AT1G74310 // AT1G17870 // AT4G10500 // AT5G62020 // AT2G35300 // AT2G46240 // AT2G02810 // AT2G40170 // AT3G50980 // AT2G38340 // AT1G75490 // AT1G32560
GO:0048316	P	seed development	11	125	661	28362	0.00019	0.013	// AT2G40170 // AT5G51760 // AT4G21020 // AT3G29810 // AT2G42560 // AT1G72100 // AT5G58070 // AT4G36600 // AT3G53040 // AT2G35300 // AT1G32560
GO:0006979	P	response to oxidative stress	9	125	453	28362	0.00021	0.014	// AT1G54050 // AT1G74310 // AT3G10020 // AT5G58070 // AT5G47000 // AT2G19310 // AT1G17870 // AT2G40000 // AT2G46240
GO:0050896	P	response to stimulus	45	125	6250	28362	0.00027	0.016	// AT1G75750 // AT3G09350 // AT2G38340 // AT2G36460 // AT3G25230 // AT5G47000 // AT1G16030 // AT5G62020 // AT3G08970 // AT2G25140 // AT1G14360 // AT2G35300 // AT1G19610 // AT3G47340 // AT1G54050 // AT2G37180 // AT1G07350 // AT1G24260 // AT5G04380 // AT5G58070 // AT1G17870 // AT2G40000 // AT1G15330 // AT5G10120 // AT1G47990 // AT3G53230 // AT1G74310 // AT3G63350 // AT2G21490 // AT4G10500 // AT5G18…
GO:0010154	P	fruit development	11	125	702	28362	0.00031	0.017	// AT2G40170 // AT5G51760 // AT4G21020 // AT3G29810 // AT2G42560 // AT1G72100 // AT5G58070 // AT4G36600 // AT3G53040 // AT2G35300 // AT1G32560
GO:0009416	P	response to light stimulus	11	125	744	28362	0.00051	0.026	// AT1G47990 // AT1G54050 // AT1G74310 // AT1G07350 // AT5G58070 // AT3G63350 // AT2G19310 // AT1G17870 // AT3G47340 // AT5G02810 // AT2G46240
GO:0009314	P	response to radiation	11	125	772	28362	0.00068	0.033	// AT1G47990 // AT1G54050 // AT1G74310 // AT1G07350 // AT5G58070 // AT3G63350 // AT2G19310 // AT1G17870 // AT3G47340 // AT5G02810 // AT2G46240
GO:0006457	P	protein folding	6	125	247	28362	0.0009	0.04	// AT2G20560 // AT3G08970 // AT1G56300 // AT3G25230 // AT1G16030 // AT2G46240
GO:0000302	P	response to reactive oxygen species	5	125	166	28362	0.00096	0.04	// AT1G17870 // AT2G46240 // AT2G19310 // AT1G54050 // AT1G74310
GO:0009414	P	response to water deprivation	7	125	347	28362	0.00098	0.04	// AT3G50980 // AT2G38340 // AT2G37180 // AT5G58070 // AT2G21490 // AT2G35300 // AT1G32560
GO:0009415	P	response to water	7	125	355	28362	0.0011	0.044	// AT3G50980 // AT2G38340 // AT2G37180 // AT5G58070 // AT2G21490 // AT2G35300 // AT1G32560
GO:0048608	P	reproductive structure development	14	125	1265	28362	0.0015	0.053	// AT2G40170 // AT5G51760 // AT2G35300 // AT4G21020 // AT3G29810 // AT2G42560 // AT1G72100 // AT1G24260 // AT5G58070 // AT4G36600 // AT3G53040 // AT1G15330 // AT1G32560 // AT2G46240
GO:0061458	P	reproductive system development	14	125	1265	28362	0.0015	0.053	// AT2G40170 // AT5G51760 // AT2G35300 // AT4G21020 // AT3G29810 // AT2G42560 // AT1G72100 // AT1G24260 // AT5G58070 // AT4G36600 // AT3G53040 // AT1G15330 // AT1G32560 // AT2G46240
GO:0003006	P	developmental process involved in reproduction	15	125	1496	28362	0.0026	0.088	// AT2G40170 // AT3G08970 // AT5G51760 // AT2G35300 // AT4G21020 // AT3G29810 // AT2G42560 // AT1G72100 // AT1G24260 // AT5G58070 // AT4G36600 // AT3G53040 // AT1G15330 // AT1G32560 // AT2G46240
GO:0009791	P	post-embryonic development	15	125	1576	28362	0.0042	0.14	// AT2G40170 // AT5G51760 // AT2G35300 // AT4G21020 // AT3G29810 // AT2G42560 // AT1G72100 // AT1G24260 // AT3G25230 // AT4G36600 // AT5G58070 // AT3G53040 // AT1G15330 // AT1G32560 // AT2G46240
GO:0009793	P	embryo development ending in seed dormancy	7	125	478	28362	0.0057	0.18	// AT4G21020 // AT2G42560 // AT1G72100 // AT4G36600 // AT3G53040 // AT2G35300 // AT1G32560
GO:0001101	P	response to acid chemical	12	125	1181	28362	0.0063	0.19	// AT1G75750 // AT2G40170 // AT5G51760 // AT3G50980 // AT2G38340 // AT2G37180 // AT5G58070 // AT2G21490 // AT4G10500 // AT2G40000 // AT2G35300 // AT1G32560
GO:0006970	P	response to osmotic stress	8	125	636	28362	0.0076	0.22	// AT3G09350 // AT2G36460 // AT2G38340 // AT2G37180 // AT5G58070 // AT3G25230 // AT2G35300 // AT1G32560
GO:0044702	P	single organism reproductive process	14	125	1544	28362	0.0085	0.24	// AT2G40170 // AT3G08970 // AT5G51760 // AT2G35300 // AT4G21020 // AT3G29810 // AT2G42560 // AT1G72100 // AT1G24260 // AT5G58070 // AT4G36600 // AT3G53040 // AT1G15330 // AT1G32560
GO:0000003	P	reproduction	15	125	1721	28362	0.0092	0.24	// AT2G40170 // AT3G08970 // AT5G51760 // AT2G35300 // AT4G21020 // AT3G29810 // AT2G42560 // AT1G72100 // AT1G24260 // AT5G58070 // AT4G36600 // AT3G53040 // AT1G15330 // AT1G32560 // AT2G46240
GO:0022414	P	reproductive process	15	125	1715	28362	0.0089	0.24	// AT2G40170 // AT3G08970 // AT5G51760 // AT2G35300 // AT4G21020 // AT3G29810 // AT2G42560 // AT1G72100 // AT1G24260 // AT5G58070 // AT4G36600 // AT3G53040 // AT1G15330 // AT1G32560 // AT2G46240
GO:0055085	P	transmembrane transport	8	125	667	28362	0.01	0.25	// AT2G37180 // AT1G14360 // AT4G16160 // AT1G17810 // AT1G64200 // AT1G73190 // AT4G28390 // AT1G30220
GO:0048731	P	system development	16	125	1929	28362	0.011	0.27	// AT2G40170 // AT4G26270 // AT5G51760 // AT2G35300 // AT4G21020 // AT3G29810 // AT2G42560 // AT1G72100 // AT1G24260 // AT5G58070 // AT4G36600 // AT4G10500 // AT3G53040 // AT1G15330 // AT1G32560 // AT2G46240
GO:0009790	P	embryo development	7	125	571	28362	0.014	0.33	// AT4G21020 // AT2G42560 // AT1G72100 // AT4G36600 // AT3G53040 // AT2G35300 // AT1G32560
GO:0010033	P	response to organic substance	16	125	2023	28362	0.017	0.39	// AT1G75750 // AT2G02810 // AT2G40170 // AT5G51760 // AT1G14360 // AT3G50980 // AT1G75490 // AT2G38340 // AT2G36460 // AT3G25230 // AT2G21490 // AT4G10500 // AT5G62020 // AT2G40000 // AT3G47340 // AT5G58070
GO:0006091	P	generation of precursor metabolites and energy	5	125	364	28362	0.024	0.53	// AT2G36460 // AT3G10020 // AT1G33055 // AT4G26270 // AT5G65165
GO:0044767	P	single-organism developmental process	21	125	3131	28362	0.034	0.73	// AT1G75750 // AT2G02810 // AT2G40170 // AT4G26270 // AT3G08970 // AT5G58070 // AT1G14360 // AT2G35300 // AT4G21020 // AT5G51760 // AT3G29810 // AT2G42560 // AT1G72100 // AT1G24260 // AT3G25230 // AT4G36600 // AT4G10500 // AT3G53040 // AT1G15330 // AT1G32560 // AT2G46240
GO:0048856	P	anatomical structure development	21	125	3146	28362	0.035	0.74	// AT1G75750 // AT2G02810 // AT2G40170 // AT4G26270 // AT3G08970 // AT5G58070 // AT1G14360 // AT2G35300 // AT4G21020 // AT5G51760 // AT3G29810 // AT2G42560 // AT1G72100 // AT1G24260 // AT3G25230 // AT4G36600 // AT4G10500 // AT3G53040 // AT1G15330 // AT1G32560 // AT2G46240
GO:0007275	P	multicellular organism development	19	125	2811	28362	0.04	0.82	// AT2G02810 // AT2G40170 // AT4G26270 // AT5G58070 // AT1G14360 // AT2G35300 // AT4G21020 // AT5G51760 // AT3G29810 // AT2G42560 // AT1G72100 // AT1G24260 // AT3G25230 // AT4G36600 // AT4G10500 // AT3G53040 // AT1G15330 // AT1G32560 // AT2G46240
GO:0044712	P	single-organism catabolic process	6	125	585	28362	0.046	0.84	// AT5G43300 // AT1G47990 // AT2G36460 // AT4G26270 // AT4G10500 // AT3G47340
GO:0097305	P	response to alcohol	6	125	583	28362	0.046	0.84	// AT1G75750 // AT2G40170 // AT5G51760 // AT3G50980 // AT2G38340 // AT2G21490
GO:0032502	P	developmental process	21	125	3233	28362	0.045	0.84	// AT1G75750 // AT2G02810 // AT2G40170 // AT4G26270 // AT3G08970 // AT5G58070 // AT1G14360 // AT2G35300 // AT4G21020 // AT5G51760 // AT3G29810 // AT2G42560 // AT1G72100 // AT1G24260 // AT3G25230 // AT4G36600 // AT4G10500 // AT3G53040 // AT1G15330 // AT1G32560 // AT2G46240
GO:0032501	P	multicellular organismal process	20	125	3032	28362	0.044	0.84	// AT2G02810 // AT2G40170 // AT4G26270 // AT3G08970 // AT5G58070 // AT1G14360 // AT2G35300 // AT4G21020 // AT5G51760 // AT3G29810 // AT2G42560 // AT1G72100 // AT1G24260 // AT3G25230 // AT4G36600 // AT4G10500 // AT3G53040 // AT1G15330 // AT1G32560 // AT2G46240
GO:0009737	P	response to abscisic acid	6	125	578	28362	0.044	0.84	// AT1G75750 // AT2G40170 // AT5G51760 // AT3G50980 // AT2G38340 // AT2G21490
GO:0044707	P	single-multicellular organism process	19	125	2875	28362	0.048	0.86	// AT2G02810 // AT2G40170 // AT4G26270 // AT5G58070 // AT1G14360 // AT2G35300 // AT4G21020 // AT5G51760 // AT3G29810 // AT2G42560 // AT1G72100 // AT1G24260 // AT3G25230 // AT4G36600 // AT4G10500 // AT3G53040 // AT1G15330 // AT1G32560 // AT2G46240
GO:0080090	P	regulation of primary metabolic process	11	125	2889	28362	0.74	1	// AT1G09140 // AT2G38340 // AT3G53230 // AT1G74310 // AT1G07350 // AT1G24260 // AT3G63350 // AT1G75490 // AT5G62020 // AT5G02810 // AT5G10120
GO:0019222	P	regulation of metabolic process	11	125	3181	28362	0.84	1	// AT1G09140 // AT2G38340 // AT3G53230 // AT1G74310 // AT1G07350 // AT1G24260 // AT3G63350 // AT1G75490 // AT5G62020 // AT5G02810 // AT5G10120
GO:0044281	P	small molecule metabolic process	10	125	1597	28362	0.17	1	// AT5G43300 // AT5G65165 // AT2G36460 // AT3G47340 // AT1G47990 // AT1G64200 // AT4G26270 // AT5G58770 // AT4G10500 // AT2G19900
GO:1901362	P	organic cyclic compound biosynthetic process	9	125	3174	28362	0.95	1	// AT2G38340 // AT1G64200 // AT1G24260 // AT3G14880 // AT3G63350 // AT1G75490 // AT5G62020 // AT5G02810 // AT5G10120
GO:1901360	P	organic cyclic compound metabolic process	14	125	4700	28362	0.96	1	// AT1G09140 // AT5G65165 // AT2G36460 // AT2G38340 // AT1G64200 // AT1G07350 // AT1G24260 // AT3G14880 // AT3G63350 // AT4G26270 // AT1G75490 // AT5G62020 // AT5G02810 // AT5G10120
GO:0051716	P	cellular response to stimulus	10	125	2856	28362	0.82	1	// AT1G75750 // AT2G02810 // AT3G08970 // AT1G14360 // AT2G38340 // AT2G36460 // AT1G24260 // AT3G25230 // AT3G47340 // AT5G02810
GO:0044711	P	single-organism biosynthetic process	6	125	1735	28362	0.78	1	// AT1G47990 // AT2G36460 // AT3G29810 // AT1G64200 // AT5G58770 // AT3G47340
GO:0043207	P	response to external biotic stimulus	5	125	1212	28362	0.62	1	// AT4G10500 // AT1G19610 // AT2G40000 // AT1G16030 // AT2G46240
GO:0048518	P	positive regulation of biological process	6	125	881	28362	0.2	1	// AT2G38340 // AT3G53230 // AT1G74310 // AT1G24260 // AT5G58070 // AT2G46240
GO:0033036	P	macromolecule localization	5	125	996	28362	0.45	1	// AT2G25890 // AT1G62510 // AT3G53230 // AT1G60970 // AT4G16160
GO:0060255	P	regulation of macromolecule metabolic process	11	125	2998	28362	0.78	1	// AT1G09140 // AT2G38340 // AT3G53230 // AT1G74310 // AT1G07350 // AT1G24260 // AT3G63350 // AT1G75490 // AT5G62020 // AT5G02810 // AT5G10120
GO:0023052	P	signaling	8	125	1997	28362	0.66	1	// AT1G75750 // AT2G02810 // AT1G14360 // AT2G38340 // AT2G36460 // AT1G24260 // AT5G02810 // AT1G30220
GO:2001141	P	regulation of RNA biosynthetic process	7	125	2445	28362	0.92	1	// AT2G38340 // AT1G24260 // AT3G63350 // AT1G75490 // AT5G62020 // AT5G02810 // AT5G10120
GO:0043436	P	oxoacid metabolic process	5	125	973	28362	0.43	1	// AT2G36460 // AT4G10500 // AT3G47340 // AT2G19900 // AT4G26270
GO:0009607	P	response to biotic stimulus	5	125	1253	28362	0.65	1	// AT4G10500 // AT1G19610 // AT2G40000 // AT1G16030 // AT2G46240
GO:0051707	P	response to other organism	5	125	1210	28362	0.62	1	// AT4G10500 // AT1G19610 // AT2G40000 // AT1G16030 // AT2G46240
GO:0055114	P	oxidation-reduction process	10	125	1566	28362	0.15	1	// AT5G65165 // AT3G14620 // AT1G54870 // AT3G10020 // AT1G33055 // AT5G47000 // AT1G47990 // AT4G10500 // AT2G19900 // AT3G55970
GO:0051704	P	multi-organism process	8	125	1631	28362	0.43	1	// AT3G08970 // AT2G35300 // AT1G19610 // AT1G16030 // AT4G10500 // AT2G40000 // AT1G15330 // AT2G46240
GO:0044700	P	single organism signaling	7	125	1995	28362	0.78	1	// AT1G75750 // AT2G02810 // AT1G14360 // AT2G38340 // AT2G36460 // AT1G24260 // AT5G02810
GO:1901564	P	organonitrogen compound metabolic process	6	125	2569	28362	0.97	1	// AT5G65165 // AT2G36460 // AT1G74310 // AT1G64200 // AT4G26270 // AT3G47340
GO:0009605	P	response to external stimulus	7	125	1582	28362	0.55	1	// AT3G47340 // AT1G19610 // AT1G16030 // AT4G10500 // AT2G40000 // AT1G15330 // AT2G46240
GO:0044249	P	cellular biosynthetic process	14	125	5870	28362	1	1	// AT1G47990 // AT2G38340 // AT3G29810 // AT5G58770 // AT1G74310 // AT1G64200 // AT1G24260 // AT3G14880 // AT3G63350 // AT1G75490 // AT5G62020 // AT3G47340 // AT5G02810 // AT5G10120
GO:0019538	P	protein metabolic process	10	125	4289	28362	0.99	1	// AT5G18340 // AT2G25140 // AT3G54940 // AT5G51760 // AT3G53230 // AT1G74310 // AT1G24260 // AT5G58770 // AT1G17870 // AT3G17611
GO:0034641	P	cellular nitrogen compound metabolic process	15	125	5805	28362	1	1	// AT1G09140 // AT5G65165 // AT2G36460 // AT2G38340 // AT1G74310 // AT1G64200 // AT1G07350 // AT1G24260 // AT3G14880 // AT3G63350 // AT4G26270 // AT1G75490 // AT5G62020 // AT5G02810 // AT5G10120
GO:0007154	P	cell communication	8	125	2223	28362	0.77	1	// AT1G75750 // AT2G02810 // AT1G14360 // AT2G38340 // AT2G36460 // AT1G24260 // AT3G47340 // AT5G02810
GO:0033554	P	cellular response to stress	6	125	858	28362	0.18	1	// AT2G02810 // AT3G08970 // AT1G14360 // AT2G38340 // AT3G25230 // AT3G47340
GO:0019637	P	organophosphate metabolic process	5	125	524	28362	0.084	1	// AT2G36460 // AT1G64200 // AT5G43300 // AT4G26270 // AT5G65165
GO:0019438	P	aromatic compound biosynthetic process	9	125	3058	28362	0.93	1	// AT2G38340 // AT1G64200 // AT1G24260 // AT3G14880 // AT3G63350 // AT1G75490 // AT5G62020 // AT5G02810 // AT5G10120
GO:0007165	P	signal transduction	7	125	1965	28362	0.77	1	// AT1G75750 // AT2G02810 // AT1G14360 // AT2G38340 // AT2G36460 // AT1G24260 // AT5G02810
GO:0034645	P	cellular macromolecule biosynthetic process	11	125	4455	28362	0.99	1	// AT2G38340 // AT3G29810 // AT5G58770 // AT1G74310 // AT1G24260 // AT3G14880 // AT3G63350 // AT1G75490 // AT5G62020 // AT5G02810 // AT5G10120
GO:0006807	P	nitrogen compound metabolic process	16	125	6241	28362	1	1	// AT1G09140 // AT5G65165 // AT2G36460 // AT2G38340 // AT1G74310 // AT1G64200 // AT1G07350 // AT1G24260 // AT3G14880 // AT3G63350 // AT4G26270 // AT1G75490 // AT5G62020 // AT3G47340 // AT5G02810 // AT5G10120
GO:0050789	P	regulation of biological process	17	125	5306	28362	0.95	1	// AT1G75750 // AT2G02810 // AT1G09140 // AT1G14360 // AT2G38340 // AT3G53230 // AT1G74310 // AT2G36460 // AT1G07350 // AT1G24260 // AT5G58070 // AT3G63350 // AT1G75490 // AT5G62020 // AT5G02810 // AT5G10120 // AT2G46240
GO:0097659	P	nucleic acid-templated transcription	8	125	2561	28362	0.89	1	// AT2G38340 // AT1G24260 // AT3G14880 // AT3G63350 // AT1G75490 // AT5G62020 // AT5G02810 // AT5G10120
GO:0044267	P	cellular protein metabolic process	5	125	3841	28362	1	1	// AT5G18340 // AT5G51760 // AT1G24260 // AT5G58770 // AT1G74310
GO:1901575	P	organic substance catabolic process	7	125	1249	28362	0.31	1	// AT5G43300 // AT1G47990 // AT2G36460 // AT3G53230 // AT4G26270 // AT4G10500 // AT3G47340
GO:0044260	P	cellular macromolecule metabolic process	16	125	7410	28362	1	1	// AT5G18340 // AT4G25810 // AT5G51760 // AT2G38340 // AT3G29810 // AT1G09140 // AT5G58770 // AT1G74310 // AT1G07350 // AT1G24260 // AT3G14880 // AT3G63350 // AT1G75490 // AT5G62020 // AT5G02810 // AT5G10120
GO:0046483	P	heterocycle metabolic process	14	125	4433	28362	0.94	1	// AT1G09140 // AT5G65165 // AT2G36460 // AT2G38340 // AT1G64200 // AT1G07350 // AT1G24260 // AT3G14880 // AT3G63350 // AT4G26270 // AT1G75490 // AT5G62020 // AT5G02810 // AT5G10120
GO:0016043	P	cellular component organization	9	125	2456	28362	0.76	1	// AT1G75750 // AT1G09140 // AT4G25810 // AT3G08970 // AT4G16160 // AT3G29810 // AT2G15880 // AT4G28390 // AT2G19900
GO:0065007	P	biological regulation	22	125	6062	28362	0.87	1	// AT1G75750 // AT2G36460 // AT4G28390 // AT5G43300 // AT1G14360 // AT1G19610 // AT1G07350 // AT1G24260 // AT5G58070 // AT5G10120 // AT2G25890 // AT1G09140 // AT1G74310 // AT3G63350 // AT3G53230 // AT5G62020 // AT5G02810 // AT2G46240 // AT2G02810 // AT2G38340 // AT5G66110 // AT1G75490
GO:0071840	P	cellular component organization or biogenesis	9	125	2812	28362	0.88	1	// AT1G75750 // AT1G09140 // AT4G25810 // AT3G08970 // AT4G16160 // AT3G29810 // AT2G15880 // AT4G28390 // AT2G19900
GO:0065008	P	regulation of biological quality	6	125	1255	28362	0.48	1	// AT5G43300 // AT2G25890 // AT1G19610 // AT5G58070 // AT5G66110 // AT4G28390
GO:0018130	P	heterocycle biosynthetic process	9	125	2957	28362	0.91	1	// AT2G38340 // AT1G64200 // AT1G24260 // AT3G14880 // AT3G63350 // AT1G75490 // AT5G62020 // AT5G02810 // AT5G10120
GO:0006629	P	lipid metabolic process	5	125	994	28362	0.45	1	// AT5G43300 // AT5G58770 // AT5G58070 // AT1G73480 // AT1G47990
GO:0006811	P	ion transport	5	125	645	28362	0.16	1	// AT1G64200 // AT2G37180 // AT1G17810 // AT1G73190 // AT5G66110
GO:0006810	P	transport	15	125	2391	28362	0.11	1	// AT2G37180 // AT2G02810 // AT1G60970 // AT1G14360 // AT4G16160 // AT1G62510 // AT1G17810 // AT3G53230 // AT1G64200 // AT1G73190 // AT5G66110 // AT5G58070 // AT4G28390 // AT5G62730 // AT1G30220
GO:0009889	P	regulation of biosynthetic process	8	125	2752	28362	0.93	1	// AT2G38340 // AT1G74310 // AT1G24260 // AT3G63350 // AT1G75490 // AT5G62020 // AT5G02810 // AT5G10120
GO:0044710	P	single-organism metabolic process	20	125	3970	28362	0.3	1	// AT5G43300 // AT5G65165 // AT2G36460 // AT1G54870 // AT3G14620 // AT3G29810 // AT1G73480 // AT3G47340 // AT1G64200 // AT3G10020 // AT1G24260 // AT1G33055 // AT5G47000 // AT4G26270 // AT1G47990 // AT4G10500 // AT5G58770 // AT2G19900 // AT3G55970 // AT5G58070
GO:0099402	P	plant organ development	5	125	961	28362	0.42	1	// AT4G10500 // AT1G24260 // AT1G15330 // AT3G53040 // AT4G26270
GO:0050794	P	regulation of cellular process	15	125	4857	28362	0.95	1	// AT1G75750 // AT2G02810 // AT1G14360 // AT2G38340 // AT1G09140 // AT1G74310 // AT2G36460 // AT1G07350 // AT1G24260 // AT3G63350 // AT1G75490 // AT5G62020 // AT5G02810 // AT5G10120 // AT2G46240
GO:0006952	P	defense response	5	125	1566	28362	0.83	1	// AT4G10500 // AT2G31980 // AT1G19610 // AT2G40000 // AT2G46240
GO:0008152	P	metabolic process	39	125	12035	28362	1	1	// AT2G38340 // AT5G65165 // AT2G36460 // AT3G29810 // AT1G64200 // AT5G47000 // AT3G17611 // AT5G43300 // AT4G25810 // AT2G25140 // AT3G54940 // AT1G07350 // AT1G24260 // AT5G04380 // AT1G33055 // AT4G26270 // AT1G17870 // AT5G10120 // AT5G18340 // AT1G47990 // AT1G54870 // AT5G58770 // AT3G53230 // AT1G74310 // AT3G63350 // AT4G10500 // AT5G62020 // AT3G47340 // AT5G02810 // AT1G09140 // AT3G14…
GO:0044723	P	single-organism carbohydrate metabolic process	5	125	613	28362	0.14	1	// AT2G36460 // AT5G43300 // AT3G29810 // AT4G26270 // AT5G58770
GO:0051234	P	establishment of localization	15	125	2406	28362	0.11	1	// AT2G37180 // AT2G02810 // AT1G60970 // AT1G14360 // AT4G16160 // AT1G62510 // AT1G17810 // AT3G53230 // AT1G64200 // AT1G73190 // AT5G66110 // AT5G58070 // AT4G28390 // AT5G62730 // AT1G30220
GO:0016070	P	RNA metabolic process	10	125	3403	28362	0.94	1	// AT1G09140 // AT2G38340 // AT1G07350 // AT1G24260 // AT3G14880 // AT3G63350 // AT1G75490 // AT5G62020 // AT5G02810 // AT5G10120
GO:0044271	P	cellular nitrogen compound biosynthetic process	10	125	4436	28362	1	1	// AT2G38340 // AT1G74310 // AT1G64200 // AT1G24260 // AT3G14880 // AT3G63350 // AT1G75490 // AT5G62020 // AT5G02810 // AT5G10120
GO:0009058	P	biosynthetic process	16	125	6255	28362	1	1	// AT1G47990 // AT2G36460 // AT2G38340 // AT3G29810 // AT5G58770 // AT1G74310 // AT1G64200 // AT1G24260 // AT3G14880 // AT3G55970 // AT3G63350 // AT1G75490 // AT5G62020 // AT3G47340 // AT5G02810 // AT5G10120
GO:0006355	P	regulation of transcription, DNA-templated	7	125	2443	28362	0.92	1	// AT2G38340 // AT1G24260 // AT3G63350 // AT1G75490 // AT5G62020 // AT5G02810 // AT5G10120
GO:0010556	P	regulation of macromolecule biosynthetic process	8	125	2666	28362	0.91	1	// AT2G38340 // AT1G74310 // AT1G24260 // AT3G63350 // AT1G75490 // AT5G62020 // AT5G02810 // AT5G10120
GO:0006351	P	transcription, DNA-templated	8	125	2559	28362	0.89	1	// AT2G38340 // AT1G24260 // AT3G14880 // AT3G63350 // AT1G75490 // AT5G62020 // AT5G02810 // AT5G10120
GO:0032774	P	RNA biosynthetic process	8	125	2566	28362	0.89	1	// AT2G38340 // AT1G24260 // AT3G14880 // AT3G63350 // AT1G75490 // AT5G62020 // AT5G02810 // AT5G10120
GO:0044248	P	cellular catabolic process	5	125	1024	28362	0.47	1	// AT4G10500 // AT5G43300 // AT3G47340 // AT5G47000 // AT1G47990
GO:0034654	P	nucleobase-containing compound biosynthetic process	9	125	2781	28362	0.87	1	// AT2G38340 // AT1G64200 // AT1G24260 // AT3G14880 // AT3G63350 // AT1G75490 // AT5G62020 // AT5G02810 // AT5G10120
GO:0044699	P	single-organism process	44	125	9448	28362	0.36	1	// AT1G75750 // AT2G38340 // AT5G65165 // AT2G36460 // AT4G21020 // AT3G29810 // AT1G72100 // AT3G25230 // AT5G47000 // AT4G28390 // AT5G43300 // AT3G08970 // AT5G51760 // AT1G14360 // AT3G47340 // AT1G73480 // AT1G24260 // AT1G33055 // AT4G26270 // AT5G58070 // AT1G30220 // AT1G15330 // AT5G66110 // AT1G47990 // AT1G54870 // AT1G62510 // AT3G53230 // AT4G10500 // AT3G53040 // AT2G35300 // AT5G02…
GO:0009719	P	response to endogenous stimulus	11	125	1732	28362	0.14	1	// AT1G75750 // AT2G40170 // AT5G51760 // AT2G36460 // AT3G50980 // AT2G38340 // AT3G25230 // AT1G75490 // AT2G21490 // AT5G62020 // AT5G58070
GO:0006139	P	nucleobase-containing compound metabolic process	14	125	4178	28362	0.9	1	// AT1G09140 // AT5G65165 // AT2G36460 // AT2G38340 // AT1G64200 // AT1G07350 // AT1G24260 // AT3G14880 // AT3G63350 // AT4G26270 // AT1G75490 // AT5G62020 // AT5G02810 // AT5G10120
GO:0009987	P	cellular process	44	125	12771	28362	0.99	1	// AT1G75750 // AT5G65165 // AT2G36460 // AT3G29810 // AT1G64200 // AT3G25230 // AT5G47000 // AT1G16030 // AT4G28390 // AT5G43300 // AT4G25810 // AT3G08970 // AT5G51760 // AT1G14360 // AT1G56300 // AT1G07350 // AT1G24260 // AT1G33055 // AT2G20560 // AT5G58070 // AT5G10120 // AT5G18340 // AT4G26270 // AT1G47990 // AT5G58770 // AT3G53230 // AT1G74310 // AT3G63350 // AT4G10500 // AT5G62020 // AT3G47…
GO:0006725	P	cellular aromatic compound metabolic process	14	125	4588	28362	0.95	1	// AT1G09140 // AT5G65165 // AT2G36460 // AT2G38340 // AT1G64200 // AT1G07350 // AT1G24260 // AT3G14880 // AT3G63350 // AT4G26270 // AT1G75490 // AT5G62020 // AT5G02810 // AT5G10120
GO:1903506	P	regulation of nucleic acid-templated transcription	7	125	2445	28362	0.92	1	// AT2G38340 // AT1G24260 // AT3G63350 // AT1G75490 // AT5G62020 // AT5G02810 // AT5G10120
GO:0006082	P	organic acid metabolic process	7	125	1099	28362	0.21	1	// AT1G47990 // AT2G36460 // AT3G47340 // AT5G65165 // AT4G26270 // AT4G10500 // AT2G19900
GO:0009725	P	response to hormone	9	125	1631	28362	0.29	1	// AT1G75750 // AT2G40170 // AT5G51760 // AT2G36460 // AT3G50980 // AT2G38340 // AT3G25230 // AT2G21490 // AT5G58070
GO:1901135	P	carbohydrate derivative metabolic process	5	125	645	28362	0.16	1	// AT2G36460 // AT1G64200 // AT5G58770 // AT4G26270 // AT5G65165
GO:0051252	P	regulation of RNA metabolic process	9	125	2474	28362	0.77	1	// AT1G09140 // AT2G38340 // AT1G07350 // AT1G24260 // AT3G63350 // AT1G75490 // AT5G62020 // AT5G02810 // AT5G10120
GO:0043170	P	macromolecule metabolic process	21	125	8111	28362	1	1	// AT2G38340 // AT5G18340 // AT4G25810 // AT1G09140 // AT2G25140 // AT3G54940 // AT5G10120 // AT3G29810 // AT3G53230 // AT5G58770 // AT1G74310 // AT1G07350 // AT1G24260 // AT3G14880 // AT3G63350 // AT1G75490 // AT5G51760 // AT1G17870 // AT5G62020 // AT5G02810 // AT3G17611
GO:0031326	P	regulation of cellular biosynthetic process	8	125	2734	28362	0.92	1	// AT2G38340 // AT1G74310 // AT1G24260 // AT3G63350 // AT1G75490 // AT5G62020 // AT5G02810 // AT5G10120
GO:0031323	P	regulation of cellular metabolic process	10	125	2980	28362	0.86	1	// AT1G09140 // AT2G38340 // AT1G74310 // AT1G07350 // AT1G24260 // AT3G63350 // AT1G75490 // AT5G62020 // AT5G02810 // AT5G10120
GO:0019752	P	carboxylic acid metabolic process	5	125	864	28362	0.33	1	// AT2G36460 // AT4G10500 // AT3G47340 // AT2G19900 // AT4G26270
GO:0090304	P	nucleic acid metabolic process	10	125	3768	28362	0.98	1	// AT1G09140 // AT2G38340 // AT1G07350 // AT1G24260 // AT3G14880 // AT3G63350 // AT1G75490 // AT5G62020 // AT5G02810 // AT5G10120
GO:0033993	P	response to lipid	6	125	772	28362	0.13	1	// AT1G75750 // AT2G40170 // AT5G51760 // AT3G50980 // AT2G38340 // AT2G21490
GO:2000112	P	regulation of cellular macromolecule biosynthetic process	8	125	2657	28362	0.91	1	// AT2G38340 // AT1G74310 // AT1G24260 // AT3G63350 // AT1G75490 // AT5G62020 // AT5G02810 // AT5G10120
GO:0071704	P	organic substance metabolic process	33	125	10672	28362	1	1	// AT2G38340 // AT5G65165 // AT2G36460 // AT3G29810 // AT1G64200 // AT3G17611 // AT5G43300 // AT4G25810 // AT2G25140 // AT3G54940 // AT1G07350 // AT1G24260 // AT5G58070 // AT4G26270 // AT1G17870 // AT5G10120 // AT5G18340 // AT1G47990 // AT5G58770 // AT3G53230 // AT1G74310 // AT3G63350 // AT4G10500 // AT5G62020 // AT3G47340 // AT5G02810 // AT1G09140 // AT5G51760 // AT1G73480 // AT3G14880 // AT3G55…
GO:0010467	P	gene expression	12	125	4747	28362	0.99	1	// AT1G09140 // AT2G25140 // AT2G38340 // AT1G74310 // AT1G07350 // AT1G24260 // AT3G14880 // AT3G63350 // AT1G75490 // AT5G62020 // AT5G02810 // AT5G10120
GO:0071702	P	organic substance transport	9	125	1234	28362	0.097	1	// AT2G02810 // AT1G60970 // AT1G14360 // AT4G16160 // AT1G62510 // AT3G53230 // AT4G28390 // AT5G62730 // AT1G30220
GO:0010468	P	regulation of gene expression	10	125	2814	28362	0.8	1	// AT1G09140 // AT2G38340 // AT1G74310 // AT1G07350 // AT1G24260 // AT3G63350 // AT1G75490 // AT5G62020 // AT5G02810 // AT5G10120
GO:1901576	P	organic substance biosynthetic process	16	125	5913	28362	0.99	1	// AT1G47990 // AT2G36460 // AT2G38340 // AT3G29810 // AT5G58770 // AT1G74310 // AT1G64200 // AT1G24260 // AT3G14880 // AT3G55970 // AT3G63350 // AT1G75490 // AT5G62020 // AT3G47340 // AT5G02810 // AT5G10120
GO:0019219	P	regulation of nucleobase-containing compound metabolic process	9	125	2529	28362	0.79	1	// AT1G09140 // AT2G38340 // AT1G07350 // AT1G24260 // AT3G63350 // AT1G75490 // AT5G62020 // AT5G02810 // AT5G10120
GO:0044765	P	single-organism transport	7	125	1004	28362	0.16	1	// AT2G02810 // AT1G14360 // AT4G16160 // AT1G62510 // AT1G64200 // AT4G28390 // AT1G30220
GO:0009059	P	macromolecule biosynthetic process	11	125	4511	28362	0.99	1	// AT2G38340 // AT3G29810 // AT5G58770 // AT1G74310 // AT1G24260 // AT3G14880 // AT3G63350 // AT1G75490 // AT5G62020 // AT5G02810 // AT5G10120
GO:0044763	P	single-organism cellular process	25	125	6591	28362	0.83	1	// AT1G75750 // AT5G65165 // AT2G36460 // AT3G29810 // AT1G64200 // AT4G28390 // AT5G43300 // AT3G08970 // AT1G14360 // AT1G24260 // AT5G58070 // AT4G26270 // AT1G33055 // AT1G47990 // AT3G53230 // AT4G10500 // AT3G47340 // AT5G02810 // AT2G46240 // AT2G02810 // AT2G38340 // AT3G10020 // AT5G66110 // AT5G58770 // AT2G19900
GO:0051171	P	regulation of nitrogen compound metabolic process	10	125	2739	28362	0.78	1	// AT1G09140 // AT2G38340 // AT1G74310 // AT1G07350 // AT1G24260 // AT3G63350 // AT1G75490 // AT5G62020 // AT5G02810 // AT5G10120
GO:0009056	P	catabolic process	8	125	1430	28362	0.3	1	// AT5G43300 // AT1G47990 // AT2G36460 // AT3G53230 // AT5G47000 // AT4G26270 // AT4G10500 // AT3G47340
GO:0051179	P	localization	16	125	2517	28362	0.088	1	// AT2G37180 // AT2G02810 // AT1G60970 // AT1G14360 // AT2G25890 // AT1G62510 // AT1G17810 // AT3G53230 // AT1G64200 // AT1G73190 // AT5G66110 // AT4G16160 // AT5G58070 // AT4G28390 // AT5G62730 // AT1G30220
GO:1902578	P	single-organism localization	7	125	1040	28362	0.18	1	// AT2G02810 // AT1G14360 // AT4G16160 // AT1G62510 // AT1G64200 // AT4G28390 // AT1G30220
GO:0044238	P	primary metabolic process	30	125	9890	28362	1	1	// AT2G38340 // AT5G65165 // AT2G36460 // AT3G29810 // AT1G64200 // AT3G17611 // AT5G43300 // AT4G25810 // AT2G25140 // AT3G54940 // AT1G07350 // AT1G24260 // AT5G58070 // AT4G26270 // AT1G17870 // AT5G10120 // AT5G18340 // AT1G47990 // AT5G58770 // AT3G53230 // AT1G74310 // AT3G63350 // AT5G62020 // AT3G47340 // AT5G02810 // AT1G09140 // AT5G51760 // AT1G73480 // AT3G14880 // AT1G75490
GO:0005975	P	carbohydrate metabolic process	6	125	1144	28362	0.39	1	// AT5G43300 // AT4G25810 // AT2G36460 // AT3G29810 // AT4G26270 // AT5G58770
GO:0044237	P	cellular metabolic process	28	125	9879	28362	1	1	// AT5G65165 // AT2G36460 // AT3G29810 // AT1G64200 // AT5G47000 // AT5G43300 // AT4G25810 // AT5G51760 // AT1G07350 // AT1G24260 // AT1G33055 // AT4G26270 // AT5G10120 // AT5G18340 // AT1G47990 // AT5G58770 // AT1G74310 // AT3G63350 // AT4G10500 // AT5G62020 // AT3G47340 // AT5G02810 // AT1G09140 // AT2G38340 // AT3G10020 // AT3G14880 // AT1G75490 // AT2G19900
GO:0006796	P	phosphate-containing compound metabolic process	7	125	1735	28362	0.65	1	// AT5G43300 // AT5G51760 // AT2G36460 // AT5G65165 // AT1G64200 // AT1G24260 // AT4G26270
GO:0006793	P	phosphorus metabolic process	7	125	1751	28362	0.66	1	// AT5G43300 // AT5G51760 // AT2G36460 // AT5G65165 // AT1G64200 // AT1G24260 // AT4G26270
GO:0043169	F	cation binding	16	125	3678	28362	0.56	1	// AT1G26800 // AT5G66110 // AT5G65165 // AT2G36460 // AT5G37340 // AT3G14620 // AT3G55970 // AT5G47000 // AT4G26270 // AT1G47990 // AT5G51760 // AT4G10500 // AT2G19900 // AT3G20395 // AT3G17611 // AT1G21550
GO:1901363	F	heterocyclic compound binding	19	125	7718	28362	1	1	// AT1G09140 // AT2G38340 // AT4G26270 // AT2G25140 // AT3G47340 // AT3G14620 // AT3G53230 // AT1G74310 // AT1G07350 // AT1G24260 // AT3G14880 // AT3G25230 // AT3G63350 // AT1G16030 // AT1G75490 // AT5G62020 // AT2G19900 // AT5G02810 // AT5G47000
GO:0016740	F	transferase activity	5	125	3791	28362	1	1	// AT5G18340 // AT4G25810 // AT5G04380 // AT4G26270 // AT5G58770
GO:0097367	F	carbohydrate derivative binding	6	125	2696	28362	0.98	1	// AT1G16030 // AT2G25140 // AT3G53230 // AT1G74310 // AT4G26270 // AT3G47340
GO:0005488	F	binding	43	125	12081	28362	0.97	1	// AT3G09350 // AT2G38340 // AT5G65165 // AT2G36460 // AT3G25230 // AT5G47000 // AT1G16030 // AT3G17611 // AT3G53830 // AT1G26800 // AT2G25140 // AT3G47340 // AT4G27450 // AT2G37180 // AT1G07350 // AT1G24260 // AT2G20560 // AT2G40000 // AT1G73040 // AT1G21550 // AT4G26270 // AT1G47990 // AT1G03470 // AT5G37340 // AT1G62510 // AT3G53230 // AT1G74310 // AT3G63350 // AT4G10500 // AT5G62020 // AT1G03…
GO:0003676	F	nucleic acid binding	9	125	4558	28362	1	1	// AT1G09140 // AT2G38340 // AT1G07350 // AT1G24260 // AT3G14880 // AT3G63350 // AT1G75490 // AT5G62020 // AT5G02810
GO:0003677	F	DNA binding	7	125	2417	28362	0.92	1	// AT2G38340 // AT1G24260 // AT3G14880 // AT3G63350 // AT1G75490 // AT5G62020 // AT5G02810
GO:0032549	F	ribonucleoside binding	6	125	2617	28362	0.98	1	// AT1G16030 // AT2G25140 // AT3G53230 // AT1G74310 // AT4G26270 // AT3G47340
GO:0017076	F	purine nucleotide binding	6	125	2633	28362	0.98	1	// AT1G16030 // AT2G25140 // AT3G53230 // AT1G74310 // AT4G26270 // AT3G47340
GO:0005524	F	ATP binding	6	125	2248	28362	0.94	1	// AT1G16030 // AT2G25140 // AT3G53230 // AT1G74310 // AT4G26270 // AT3G47340
GO:0016787	F	hydrolase activity	15	125	3279	28362	0.48	1	// AT5G43300 // AT4G25810 // AT2G25140 // AT3G54940 // AT5G51760 // AT3G03240 // AT1G73480 // AT1G74310 // AT1G64200 // AT5G47000 // AT3G53230 // AT2G41160 // AT1G17870 // AT3G58450 // AT3G17611
GO:0043565	F	sequence-specific DNA binding	5	125	825	28362	0.3	1	// AT2G38340 // AT5G62020 // AT3G14880 // AT3G63350 // AT1G24260
GO:0003824	F	catalytic activity	32	125	9101	28362	0.95	1	// AT5G65165 // AT2G36460 // AT1G54870 // AT1G07645 // AT1G64200 // AT3G25230 // AT5G47000 // AT3G17611 // AT5G43300 // AT4G25810 // AT3G08970 // AT2G25140 // AT3G47340 // AT3G54940 // AT5G04380 // AT4G26270 // AT1G17870 // AT5G18340 // AT1G47990 // AT5G58770 // AT3G53230 // AT1G74310 // AT4G10500 // AT3G58450 // AT3G14620 // AT3G03240 // AT1G73480 // AT3G07150 // AT3G55970 // AT5G51760 // AT2G41…
GO:0036094	F	small molecule binding	9	125	3434	28362	0.97	1	// AT1G09140 // AT4G26270 // AT2G25140 // AT3G47340 // AT3G53230 // AT1G74310 // AT1G07350 // AT1G16030 // AT2G19900
GO:0022892	F	substrate-specific transporter activity	9	125	1045	28362	0.043	1	// AT2G37180 // AT2G02810 // AT1G14360 // AT4G16160 // AT1G17810 // AT1G64200 // AT1G73190 // AT4G28390 // AT1G30220
GO:0097159	F	organic cyclic compound binding	19	125	7737	28362	1	1	// AT1G09140 // AT2G38340 // AT4G26270 // AT2G25140 // AT3G47340 // AT3G14620 // AT3G53230 // AT1G74310 // AT1G07350 // AT1G24260 // AT3G14880 // AT3G25230 // AT3G63350 // AT1G16030 // AT1G75490 // AT5G62020 // AT2G19900 // AT5G02810 // AT5G47000
GO:0032559	F	adenyl ribonucleotide binding	6	125	2364	28362	0.95	1	// AT1G16030 // AT2G25140 // AT3G53230 // AT1G74310 // AT4G26270 // AT3G47340
GO:0032555	F	purine ribonucleotide binding	6	125	2631	28362	0.98	1	// AT1G16030 // AT2G25140 // AT3G53230 // AT1G74310 // AT4G26270 // AT3G47340
GO:0032550	F	purine ribonucleoside binding	6	125	2612	28362	0.98	1	// AT1G16030 // AT2G25140 // AT3G53230 // AT1G74310 // AT4G26270 // AT3G47340
GO:0032553	F	ribonucleotide binding	6	125	2664	28362	0.98	1	// AT1G16030 // AT2G25140 // AT3G53230 // AT1G74310 // AT4G26270 // AT3G47340
GO:0035639	F	purine ribonucleoside triphosphate binding	6	125	2515	28362	0.97	1	// AT1G16030 // AT2G25140 // AT3G53230 // AT1G74310 // AT4G26270 // AT3G47340
GO:0000166	F	nucleotide binding	9	125	3370	28362	0.97	1	// AT1G09140 // AT4G26270 // AT2G25140 // AT3G47340 // AT3G53230 // AT1G74310 // AT1G07350 // AT1G16030 // AT2G19900
GO:0016491	F	oxidoreductase activity	9	125	1547	28362	0.24	1	// AT3G08970 // AT5G65165 // AT3G14620 // AT1G54870 // AT3G55970 // AT5G47000 // AT1G47990 // AT4G10500 // AT2G19900
GO:0043167	F	ion binding	18	125	3821	28362	0.42	1	// AT1G26800 // AT2G19900 // AT5G65165 // AT2G36460 // AT5G37340 // AT3G14620 // AT5G66110 // AT3G55970 // AT3G25230 // AT5G47000 // AT4G26270 // AT1G47990 // AT5G51760 // AT4G10500 // AT1G03070 // AT3G20395 // AT3G17611 // AT1G21550
GO:0022891	F	substrate-specific transmembrane transporter activity	9	125	916	28362	0.021	1	// AT2G37180 // AT2G02810 // AT1G14360 // AT4G16160 // AT1G17810 // AT1G64200 // AT1G73190 // AT4G28390 // AT1G30220
GO:0005215	F	transporter activity	11	125	1406	28362	0.047	1	// AT2G37180 // AT2G02810 // AT1G14360 // AT4G16160 // AT5G62730 // AT1G17810 // AT1G64200 // AT1G73190 // AT5G58070 // AT4G28390 // AT1G30220
GO:0046872	F	metal ion binding	16	125	3673	28362	0.56	1	// AT1G26800 // AT5G66110 // AT5G65165 // AT2G36460 // AT5G37340 // AT3G14620 // AT3G55970 // AT5G47000 // AT4G26270 // AT1G47990 // AT5G51760 // AT4G10500 // AT2G19900 // AT3G20395 // AT3G17611 // AT1G21550
GO:0030554	F	adenyl nucleotide binding	6	125	2366	28362	0.95	1	// AT1G16030 // AT2G25140 // AT3G53230 // AT1G74310 // AT4G26270 // AT3G47340
GO:0001071	F	nucleic acid binding transcription factor activity	6	125	1730	28362	0.78	1	// AT2G38340 // AT1G24260 // AT3G63350 // AT1G75490 // AT5G62020 // AT5G10120
GO:0005515	F	protein binding	17	125	3669	28362	0.45	1	// AT3G09350 // AT1G09140 // AT3G53830 // AT5G66110 // AT2G36460 // AT4G27450 // AT3G53230 // AT1G74310 // AT2G37180 // AT1G03470 // AT1G24260 // AT3G25230 // AT2G20560 // AT2G40000 // AT3G47340 // AT3G12050 // AT2G46240
GO:0001883	F	purine nucleoside binding	6	125	2612	28362	0.98	1	// AT1G16030 // AT2G25140 // AT3G53230 // AT1G74310 // AT4G26270 // AT3G47340
GO:0001882	F	nucleoside binding	6	125	2618	28362	0.98	1	// AT1G16030 // AT2G25140 // AT3G53230 // AT1G74310 // AT4G26270 // AT3G47340
GO:0022857	F	transmembrane transporter activity	9	125	1146	28362	0.068	1	// AT2G37180 // AT2G02810 // AT1G14360 // AT4G16160 // AT1G17810 // AT1G64200 // AT1G73190 // AT4G28390 // AT1G30220
GO:1901265	F	nucleoside phosphate binding	9	125	3370	28362	0.97	1	// AT1G09140 // AT4G26270 // AT2G25140 // AT3G47340 // AT3G53230 // AT1G74310 // AT1G07350 // AT1G16030 // AT2G19900
GO:0046914	F	transition metal ion binding	7	125	1912	28362	0.75	1	// AT1G26800 // AT2G36460 // AT5G37340 // AT3G14620 // AT5G66110 // AT3G20395 // AT3G17611
GO:0003700	F	transcription factor activity, sequence-specific DNA binding	6	125	1729	28362	0.78	1	// AT2G38340 // AT1G24260 // AT3G63350 // AT1G75490 // AT5G62020 // AT5G10120
GO:0005829	C	cytosol	18	125	1993	28362	0.003	0.66	// AT2G40170 // AT2G23110 // AT2G36460 // AT2G35300 // AT3G50980 // AT5G58770 // AT4G27450 // AT3G53230 // AT2G42560 // AT1G74310 // AT3G25230 // AT1G32560 // AT1G16030 // AT4G26270 // AT2G21490 // AT3G53040 // AT2G19900 // AT3G12050
GO:0031975	C	envelope	10	125	1170	28362	0.035	1	// AT5G65165 // AT1G03470 // AT4G16160 // AT2G25140 // AT1G74310 // AT1G64200 // AT5G58070 // AT1G17870 // AT4G28390 // AT3G17611
GO:0031224	C	intrinsic component of membrane	25	125	5540	28362	0.48	1	// AT3G29810 // AT1G72100 // AT4G28390 // AT3G17611 // AT1G14360 // AT1G17810 // AT2G37180 // AT1G27990 // AT1G17870 // AT2G25890 // AT5G62730 // AT1G54860 // AT5G07330 // AT1G03070 // AT1G30220 // AT2G02810 // AT5G24130 // AT4G16160 // AT3G14620 // AT1G73480 // AT1G73190 // AT2G41160 // AT4G31370 // AT3G20395 // AT2G21720
GO:0005783	C	endoplasmic reticulum	5	125	895	28362	0.36	1	// AT1G14360 // AT2G02810 // AT5G58070 // AT4G36600 // AT3G08970
GO:0005773	C	vacuole	5	125	1359	28362	0.72	1	// AT1G64200 // AT5G58070 // AT1G17810 // AT1G73190 // AT1G03470
GO:0016021	C	integral component of membrane	22	125	5324	28362	0.67	1	// AT1G72100 // AT4G28390 // AT3G17611 // AT1G14360 // AT1G17810 // AT2G37180 // AT1G27990 // AT1G17870 // AT2G25890 // AT5G62730 // AT5G07330 // AT1G03070 // AT1G30220 // AT2G02810 // AT5G24130 // AT4G16160 // AT3G14620 // AT1G73480 // AT1G73190 // AT2G41160 // AT3G20395 // AT2G21720
GO:0016020	C	membrane	39	125	8532	28362	0.43	1	// AT1G60970 // AT5G65165 // AT2G36460 // AT4G21020 // AT3G29810 // AT1G72100 // AT1G16030 // AT1G30070 // AT4G28390 // AT3G17611 // AT1G14360 // AT1G17810 // AT4G27450 // AT2G37180 // AT5G58070 // AT1G27990 // AT1G17870 // AT1G47990 // AT1G03470 // AT2G25890 // AT5G62730 // AT1G54860 // AT3G53230 // AT5G07330 // AT1G03070 // AT1G30220 // AT1G64200 // AT2G02810 // AT5G24130 // AT1G35660 // AT4G16…
GO:0044437	C	vacuolar part	5	125	725	28362	0.22	1	// AT1G64200 // AT5G58070 // AT1G17810 // AT1G73190 // AT1G03470
GO:0032991	C	macromolecular complex	7	125	2658	28362	0.95	1	// AT1G09140 // AT1G60970 // AT5G65165 // AT4G16160 // AT1G64200 // AT1G07350 // AT4G26270
GO:0005794	C	Golgi apparatus	6	125	1182	28362	0.42	1	// AT4G25810 // AT1G60970 // AT1G14360 // AT3G29810 // AT3G53230 // AT5G58070
GO:0098588	C	bounding membrane of organelle	8	125	1213	28362	0.17	1	// AT1G60970 // AT1G14360 // AT4G16160 // AT1G17810 // AT1G64200 // AT1G03470 // AT1G73190 // AT5G58070
GO:0044434	C	chloroplast part	6	125	1419	28362	0.6	1	// AT2G25140 // AT4G16160 // AT1G74310 // AT5G58070 // AT1G17870 // AT4G28390
GO:0031967	C	organelle envelope	10	125	1170	28362	0.035	1	// AT5G65165 // AT1G03470 // AT4G16160 // AT2G25140 // AT1G74310 // AT1G64200 // AT5G58070 // AT1G17870 // AT4G28390 // AT3G17611
GO:0031966	C	mitochondrial membrane	5	125	362	28362	0.023	1	// AT1G64200 // AT4G16160 // AT4G28390 // AT3G17611 // AT5G65165
GO:0055044	C	symplast	7	125	899	28362	0.1	1	// AT3G08970 // AT2G36460 // AT4G27450 // AT5G58070 // AT4G25580 // AT1G32560 // AT2G46240
GO:0043234	C	protein complex	5	125	1834	28362	0.91	1	// AT1G64200 // AT4G16160 // AT4G26270 // AT1G60970 // AT5G65165
GO:0009941	C	chloroplast envelope	6	125	688	28362	0.086	1	// AT2G25140 // AT4G16160 // AT1G74310 // AT5G58070 // AT1G17870 // AT4G28390
GO:0030054	C	cell junction	7	125	901	28362	0.11	1	// AT3G08970 // AT2G36460 // AT4G27450 // AT5G58070 // AT4G25580 // AT1G32560 // AT2G46240
GO:0043231	C	intracellular membrane-bounded organelle	68	125	18205	28362	0.99	1	// AT3G09350 // AT2G38340 // AT1G30250 // AT1G60970 // AT5G65165 // AT2G36460 // AT4G21020 // AT3G29810 // AT5G54165 // AT1G72100 // AT3G25230 // AT1G16030 // AT1G30070 // AT4G28390 // AT4G39360 // AT3G17611 // AT5G09570 // AT4G25810 // AT1G26800 // AT3G08970 // AT2G25140 // AT5G64190 // AT1G17810 // AT4G27450 // AT2G21490 // AT1G07350 // AT1G24260 // AT1G33055 // AT1G23070 // AT4G01335 // AT1G54…
GO:0044429	C	mitochondrial part	5	125	486	28362	0.066	1	// AT1G64200 // AT4G16160 // AT4G28390 // AT3G17611 // AT5G65165
GO:0044422	C	organelle part	19	125	4894	28362	0.76	1	// AT2G02810 // AT1G17810 // AT1G03470 // AT3G08970 // AT1G60970 // AT2G25140 // AT1G14360 // AT4G16160 // AT5G65165 // AT3G53230 // AT1G74310 // AT1G64200 // AT1G07350 // AT1G09140 // AT1G73190 // AT1G17870 // AT4G28390 // AT3G17611 // AT5G58070
GO:0044464	C	cell part	97	125	22662	28362	0.78	1	// AT1G75750 // AT3G25230 // AT4G28390 // AT3G17611 // AT4G25810 // AT1G14360 // AT1G07350 // AT2G21820 // AT2G21490 // AT5G18340 // AT4G26270 // AT5G37340 // AT5G47830 // AT3G63350 // AT4G01335 // AT1G30220 // AT2G02810 // AT5G24130 // AT3G14880 // AT1G56440 // AT4G31370 // AT1G16030 // AT1G60970 // AT4G21020 // AT1G72100 // AT3G08970 // AT5G64190 // AT4G25580 // AT2G40000 // AT1G74310 // AT5G02…
GO:0043229	C	intracellular organelle	69	125	18517	28362	0.99	1	// AT3G09350 // AT2G38340 // AT1G30250 // AT1G60970 // AT5G65165 // AT2G36460 // AT4G21020 // AT3G29810 // AT5G54165 // AT1G72100 // AT3G25230 // AT1G16030 // AT1G30070 // AT4G28390 // AT4G39360 // AT3G17611 // AT5G09570 // AT4G25810 // AT1G26800 // AT3G08970 // AT2G25140 // AT5G64190 // AT1G17810 // AT4G27450 // AT2G21490 // AT1G07350 // AT1G24260 // AT1G33055 // AT1G23070 // AT2G25890 // AT4G01…
GO:0005622	C	intracellular	91	125	20721	28362	0.57	1	// AT3G25230 // AT4G28390 // AT3G17611 // AT4G25810 // AT1G14360 // AT1G07350 // AT2G21820 // AT2G21490 // AT5G18340 // AT4G26270 // AT5G37340 // AT5G47830 // AT3G63350 // AT4G01335 // AT2G02810 // AT5G24130 // AT3G14880 // AT1G56440 // AT1G16030 // AT1G60970 // AT4G21020 // AT1G72100 // AT3G08970 // AT5G64190 // AT4G25580 // AT2G40000 // AT1G74310 // AT5G02810 // AT2G46240 // AT5G45690 // AT3G10…
GO:0043227	C	membrane-bounded organelle	68	125	18217	28362	0.99	1	// AT3G09350 // AT2G38340 // AT1G30250 // AT1G60970 // AT5G65165 // AT2G36460 // AT4G21020 // AT3G29810 // AT5G54165 // AT1G72100 // AT3G25230 // AT1G16030 // AT1G30070 // AT4G28390 // AT4G39360 // AT3G17611 // AT5G09570 // AT4G25810 // AT1G26800 // AT3G08970 // AT2G25140 // AT5G64190 // AT1G17810 // AT4G27450 // AT2G21490 // AT1G07350 // AT1G24260 // AT1G33055 // AT1G23070 // AT4G01335 // AT1G54…
GO:0044435	C	plastid part	6	125	1455	28362	0.62	1	// AT2G25140 // AT4G16160 // AT1G74310 // AT5G58070 // AT1G17870 // AT4G28390
GO:0012505	C	endomembrane system	10	125	2143	28362	0.47	1	// AT2G02810 // AT4G25810 // AT1G60970 // AT3G08970 // AT1G14360 // AT3G29810 // AT3G53230 // AT1G03470 // AT5G58070 // AT4G36600
GO:0044446	C	intracellular organelle part	19	125	4882	28362	0.76	1	// AT2G02810 // AT1G17810 // AT1G03470 // AT3G08970 // AT1G60970 // AT2G25140 // AT1G14360 // AT4G16160 // AT5G65165 // AT3G53230 // AT1G74310 // AT1G64200 // AT1G07350 // AT1G09140 // AT1G73190 // AT1G17870 // AT4G28390 // AT3G17611 // AT5G58070
GO:0044444	C	cytoplasmic part	51	125	10923	28362	0.33	1	// AT1G30250 // AT1G60970 // AT5G65165 // AT2G36460 // AT4G21020 // AT3G29810 // AT1G72100 // AT3G25230 // AT1G73480 // AT1G16030 // AT4G28390 // AT3G17611 // AT4G25810 // AT3G08970 // AT2G25140 // AT1G14360 // AT2G23110 // AT1G17810 // AT4G27450 // AT1G33055 // AT1G23070 // AT4G26270 // AT1G17870 // AT2G40000 // AT5G10695 // AT1G03470 // AT1G54870 // AT3G53230 // AT1G74310 // AT5G47830 // AT2G21…
GO:0031090	C	organelle membrane	12	125	1760	28362	0.089	1	// AT1G60970 // AT5G65165 // AT1G14360 // AT4G16160 // AT1G17810 // AT1G64200 // AT1G03470 // AT1G73190 // AT1G17870 // AT4G28390 // AT3G17611 // AT5G58070
GO:0005634	C	nucleus	36	125	9924	28362	0.94	1	// AT3G09350 // AT4G39360 // AT2G36460 // AT3G25230 // AT1G30070 // AT5G09570 // AT1G26800 // AT5G51760 // AT4G27450 // AT1G07350 // AT1G24260 // AT2G21490 // AT5G10120 // AT5G18340 // AT1G03470 // AT5G37340 // AT3G53230 // AT1G74310 // AT5G47830 // AT3G22090 // AT4G01335 // AT5G62020 // AT3G58450 // AT5G02810 // AT2G46240 // AT2G30480 // AT1G09140 // AT5G45690 // AT1G35660 // AT2G38340 // AT3G10…
GO:0005739	C	mitochondrion	19	125	3687	28362	0.27	1	// AT2G30480 // AT2G36460 // AT2G40000 // AT5G24130 // AT2G25140 // AT5G64190 // AT4G16160 // AT4G21020 // AT5G65165 // AT1G64200 // AT5G10695 // AT5G47830 // AT1G30250 // AT1G33055 // AT1G17870 // AT4G28390 // AT5G02810 // AT3G17611 // AT5G58070
GO:0009506	C	plasmodesma	7	125	899	28362	0.1	1	// AT3G08970 // AT2G36460 // AT4G27450 // AT5G58070 // AT4G25580 // AT1G32560 // AT2G46240
GO:0044459	C	plasma membrane part	5	125	428	28362	0.042	1	// AT2G37180 // AT3G29810 // AT1G17810 // AT1G73190 // AT5G58070
GO:0005774	C	vacuolar membrane	5	125	720	28362	0.21	1	// AT1G64200 // AT5G58070 // AT1G17810 // AT1G73190 // AT1G03470
GO:0005911	C	cell-cell junction	7	125	901	28362	0.11	1	// AT3G08970 // AT2G36460 // AT4G27450 // AT5G58070 // AT4G25580 // AT1G32560 // AT2G46240
GO:0009526	C	plastid envelope	6	125	707	28362	0.094	1	// AT2G25140 // AT4G16160 // AT1G74310 // AT5G58070 // AT1G17870 // AT4G28390
GO:0005623	C	cell	97	125	22664	28362	0.78	1	// AT1G75750 // AT3G25230 // AT4G28390 // AT3G17611 // AT4G25810 // AT1G14360 // AT1G07350 // AT2G21820 // AT2G21490 // AT5G18340 // AT4G26270 // AT5G37340 // AT5G47830 // AT3G63350 // AT4G01335 // AT1G30220 // AT2G02810 // AT5G24130 // AT3G14880 // AT1G56440 // AT4G31370 // AT1G16030 // AT1G60970 // AT4G21020 // AT1G72100 // AT3G08970 // AT5G64190 // AT4G25580 // AT2G40000 // AT1G74310 // AT5G02…
GO:0005740	C	mitochondrial envelope	5	125	376	28362	0.027	1	// AT1G64200 // AT4G16160 // AT4G28390 // AT3G17611 // AT5G65165
GO:0071944	C	cell periphery	22	125	4309	28362	0.26	1	// AT1G75750 // AT2G36460 // AT4G21020 // AT3G29810 // AT3G25230 // AT1G16030 // AT1G30070 // AT3G17611 // AT4G25810 // AT1G17810 // AT4G27450 // AT2G37180 // AT5G58070 // AT5G62730 // AT1G54860 // AT3G53230 // AT1G30220 // AT1G35660 // AT1G73190 // AT5G66110 // AT2G15880 // AT4G31370
GO:0044424	C	intracellular part	91	125	20693	28362	0.56	1	// AT3G25230 // AT4G28390 // AT3G17611 // AT4G25810 // AT1G14360 // AT1G07350 // AT2G21820 // AT2G21490 // AT5G18340 // AT4G26270 // AT5G37340 // AT5G47830 // AT3G63350 // AT4G01335 // AT2G02810 // AT5G24130 // AT3G14880 // AT1G56440 // AT1G16030 // AT1G60970 // AT4G21020 // AT1G72100 // AT3G08970 // AT5G64190 // AT4G25580 // AT2G40000 // AT1G74310 // AT5G02810 // AT2G46240 // AT5G45690 // AT3G10…
GO:0009536	C	plastid	16	125	4213	28362	0.78	1	// AT2G02810 // AT2G25140 // AT4G16160 // AT4G21020 // AT1G54870 // AT1G73480 // AT1G74310 // AT1G72100 // AT5G58070 // AT1G16030 // AT5G58770 // AT1G17870 // AT4G28390 // AT2G19900 // AT1G23070 // AT5G54165
GO:0098805	C	whole membrane	7	125	925	28362	0.12	1	// AT1G60970 // AT1G03470 // AT4G16160 // AT1G17810 // AT1G64200 // AT1G73190 // AT5G58070
GO:0043226	C	organelle	69	125	18527	28362	0.99	1	// AT3G09350 // AT2G38340 // AT1G30250 // AT1G60970 // AT5G65165 // AT2G36460 // AT4G21020 // AT3G29810 // AT5G54165 // AT1G72100 // AT3G25230 // AT1G16030 // AT1G30070 // AT4G28390 // AT4G39360 // AT3G17611 // AT5G09570 // AT4G25810 // AT1G26800 // AT3G08970 // AT2G25140 // AT5G64190 // AT1G17810 // AT4G27450 // AT2G21490 // AT1G07350 // AT1G24260 // AT1G33055 // AT1G23070 // AT2G25890 // AT4G01…
GO:0044425	C	membrane part	29	125	5962	28362	0.31	1	// AT1G60970 // AT5G65165 // AT3G29810 // AT1G72100 // AT4G28390 // AT3G17611 // AT1G14360 // AT1G17810 // AT2G37180 // AT5G58070 // AT1G27990 // AT1G17870 // AT2G25890 // AT5G62730 // AT1G54860 // AT5G07330 // AT1G03070 // AT1G30220 // AT1G64200 // AT2G02810 // AT5G24130 // AT4G16160 // AT3G14620 // AT1G73480 // AT1G73190 // AT2G41160 // AT4G31370 // AT3G20395 // AT2G21720
GO:0005886	C	plasma membrane	18	125	3735	28362	0.38	1	// AT1G17810 // AT5G66110 // AT1G35660 // AT4G21020 // AT1G54860 // AT3G29810 // AT3G53230 // AT4G27450 // AT2G37180 // AT2G36460 // AT1G73190 // AT1G16030 // AT5G58070 // AT1G30070 // AT1G30220 // AT5G62730 // AT3G17611 // AT4G31370
GO:0009507	C	chloroplast	15	125	4148	28362	0.83	1	// AT2G02810 // AT2G25140 // AT4G16160 // AT1G54870 // AT1G73480 // AT1G74310 // AT1G72100 // AT5G58070 // AT1G16030 // AT5G58770 // AT1G17870 // AT4G28390 // AT2G19900 // AT1G23070 // AT5G54165
GO:0005737	C	cytoplasm	68	125	13406	28362	0.066	1	// AT3G09350 // AT1G30250 // AT1G60970 // AT5G65165 // AT2G36460 // AT4G21020 // AT3G29810 // AT1G72100 // AT3G55970 // AT3G25230 // AT2G19310 // AT1G16030 // AT1G33055 // AT4G28390 // AT3G17611 // AT5G43300 // AT4G25810 // AT3G08970 // AT2G25140 // AT1G14360 // AT3G47340 // AT2G23110 // AT1G17810 // AT1G56300 // AT4G27450 // AT1G54050 // AT1G73480 // AT2G21820 // AT1G23070 // AT2G20560 // AT4G25…
GO:0005576	C	extracellular region	12	125	2954	28362	0.66	1	// AT1G75750 // AT1G07645 // AT4G25810 // AT3G54940 // AT1G19610 // AT5G10695 // AT5G58070 // AT5G47000 // AT1G47980 // AT2G15880 // AT2G31980 // AT1G73040

## Sheet: Cluster 2
GO_acc	term_type	Term	queryitem	querytotal	bgitem	bgtotal	pvalue	FDR	entries
GO:0009628	P	response to abiotic stimulus	160	1068	2022	28362	6.3e-18	2.6e-14	// AT5G49730 // AT1G64660 // AT3G60530 // AT3G21150 // AT5G47450 // AT4G24275 // AT2G36080 // AT2G23030 // AT1G80920 // AT5G57660 // AT3G23050 // AT5G50720 // AT2G43010 // AT2G01150 // AT2G29130 // AT3G55580 // AT4G35770 // AT4G35100 // AT1G69600 // AT4G15910 // AT4G39090 // AT2G02760 // AT2G47730 // AT5G39610 // AT1G09210 // AT2G40340 // AT5G15850 // AT5G58787 // AT2G31180 // AT5G47370 // AT1G66…
GO:0050896	P	response to stimulus	339	1068	6250	28362	4.5e-13	9.1e-10	// AT5G49730 // AT1G64660 // AT4G38700 // AT2G17430 // AT2G32920 // AT2G34930 // AT5G59845 // AT3G08040 // AT5G47450 // AT4G24275 // AT2G36080 // AT2G14900 // AT1G11210 // AT2G23030 // AT5G47740 // AT5G48100 // AT3G60530 // AT3G23050 // AT5G50720 // AT2G43010 // AT2G01150 // AT1G05510 // AT5G01550 // AT2G29130 // AT1G73870 // AT3G55580 // AT1G12290 // AT2G42530 // AT4G35100 // AT5G09590 // AT1G69…
GO:0042221	P	response to chemical	185	1068	2853	28362	9e-13	1.2e-09	// AT5G15230 // AT1G64660 // AT4G11660 // AT5G59845 // AT3G08040 // AT4G24275 // AT2G14900 // AT5G48100 // AT3G23050 // AT5G50720 // AT2G43010 // AT2G01150 // AT1G05510 // AT5G01550 // AT2G29130 // AT4G35770 // AT4G35100 // AT1G69600 // AT4G15910 // AT4G39090 // AT5G07010 // AT1G48000 // AT5G39610 // AT3G02110 // AT3G58070 // AT2G40340 // AT1G04310 // AT5G58787 // AT1G67360 // AT5G47370 // AT1G66…
GO:1901700	P	response to oxygen-containing compound	119	1068	1557	28362	1.6e-12	1.7e-09	// AT5G15230 // AT1G64660 // AT4G11660 // AT5G59845 // AT3G08040 // AT4G24275 // AT2G14900 // AT3G23050 // AT5G50720 // AT2G36270 // AT2G01150 // AT5G01550 // AT2G29130 // AT4G35770 // AT4G35100 // AT1G69600 // AT4G15910 // AT4G39090 // AT5G07010 // AT1G48000 // AT5G39610 // AT3G02110 // AT3G58070 // AT2G40340 // AT5G58787 // AT2G31180 // AT1G66180 // AT1G12130 // AT1G05010 // AT5G20250 // AT1G36…
GO:0033993	P	response to lipid	72	1068	772	28362	2e-11	1.7e-08	// AT5G62470 // AT3G08040 // AT2G18470 // AT5G08130 // AT1G22640 // AT5G15230 // AT3G11050 // AT1G74670 // AT5G25980 // AT5G44120 // AT1G03445 // AT1G05680 // AT1G58340 // AT5G15860 // AT2G46270 // AT5G57560 // AT5G50720 // AT2G36270 // AT2G01150 // AT1G05510 // AT2G14900 // AT5G01550 // AT4G37050 // AT2G26710 // AT4G35100 // AT1G34670 // AT1G47510 // AT4G15910 // AT3G28210 // AT2G42530 // AT1G74…
GO:0001101	P	response to acid chemical	95	1068	1181	28362	2.8e-11	1.9e-08	// AT5G15230 // AT1G64660 // AT5G59845 // AT3G08040 // AT4G24275 // AT2G14900 // AT3G23050 // AT5G50720 // AT2G36270 // AT2G01150 // AT5G01550 // AT2G29130 // AT4G35770 // AT4G35100 // AT1G69600 // AT4G15910 // AT4G39090 // AT5G07010 // AT1G48000 // AT5G39610 // AT3G58070 // AT2G40340 // AT5G58787 // AT2G31180 // AT1G66180 // AT1G12130 // AT1G05010 // AT1G36060 // AT2G26980 // AT5G27420 // AT4G21…
GO:0009719	P	response to endogenous stimulus	123	1068	1732	28362	6.1e-11	3.5e-08	// AT5G15230 // AT3G08040 // AT4G11660 // AT5G59845 // AT5G07010 // AT2G14900 // AT5G01990 // AT3G23050 // AT5G50720 // AT2G43010 // AT2G01150 // AT5G01550 // AT4G35770 // AT4G35100 // AT4G15910 // AT1G48000 // AT5G39610 // AT3G02110 // AT3G58070 // AT2G40340 // AT1G04310 // AT5G58787 // AT2G31180 // AT5G47370 // AT1G12130 // AT3G21150 // AT1G69690 // AT1G36060 // AT2G26980 // AT5G27420 // AT4G21…
GO:0010033	P	response to organic substance	137	1068	2023	28362	9.2e-11	4.7e-08	// AT5G15230 // AT3G08040 // AT4G11660 // AT5G59845 // AT5G07010 // AT2G14900 // AT3G63310 // AT3G23050 // AT5G50720 // AT2G43010 // AT2G01150 // AT5G01550 // AT4G35770 // AT4G35100 // AT4G15910 // AT1G48000 // AT5G39610 // AT3G02110 // AT3G58070 // AT2G40340 // AT1G04310 // AT5G58787 // AT2G31180 // AT5G47370 // AT1G66180 // AT1G12130 // AT1G05010 // AT5G20250 // AT1G69690 // AT1G36060 // AT2G26…
GO:0006457	P	protein folding	35	1068	247	28362	2.6e-10	1.2e-07	// AT2G32920 // AT5G03160 // AT4G04330 // AT5G53400 // AT3G09440 // AT5G28540 // AT1G80920 // AT5G02490 // AT2G17880 // AT1G04980 // AT5G56030 // AT3G23990 // AT2G15790 // AT1G56340 // AT3G14200 // AT1G09210 // AT4G36040 // AT3G07770 // AT4G13830 // AT5G61790 // AT5G37440 // AT2G04030 // AT2G47440 // AT3G62600 // AT4G24190 // AT5G23240 // AT5G42020 // AT5G09540 // AT1G14980 // AT2G21130 // AT1G01…
GO:0009725	P	response to hormone	115	1068	1631	28362	4e-10	1.6e-07	// AT5G15230 // AT3G08040 // AT5G59845 // AT5G07010 // AT2G14900 // AT5G01990 // AT3G23050 // AT5G50720 // AT2G43010 // AT2G01150 // AT5G01550 // AT4G35770 // AT4G35100 // AT4G15910 // AT1G48000 // AT5G39610 // AT3G02110 // AT3G58070 // AT2G40340 // AT1G04310 // AT5G58787 // AT2G31180 // AT5G47370 // AT1G12130 // AT1G69690 // AT1G36060 // AT2G26980 // AT5G27420 // AT4G21440 // AT5G14920 // AT4G36…
GO:0044699	P	single-organism process	447	1068	9448	28362	6.8e-09	2.5e-06	// AT2G32920 // AT5G49730 // AT5G48100 // AT2G43010 // AT2G01150 // AT3G45970 // AT4G02980 // AT3G55580 // AT2G35210 // AT5G25130 // AT5G53190 // AT1G08630 // AT5G59570 // AT4G35470 // AT5G49740 // AT3G20810 // AT5G24920 // AT1G02065 // AT2G41730 // AT5G47370 // AT3G01600 // AT5G62480 // AT3G22740 // AT1G53320 // AT3G22620 // AT1G69690 // AT3G62740 // AT1G36060 // AT5G55250 // AT3G16240 // AT5G27…
GO:0009737	P	response to abscisic acid	53	1068	578	28362	1.6e-08	5.5e-06	// AT5G62470 // AT3G08040 // AT2G18470 // AT5G15860 // AT1G05510 // AT5G16600 // AT3G11050 // AT5G25980 // AT3G63060 // AT2G32460 // AT1G05680 // AT2G46270 // AT5G50720 // AT2G36270 // AT2G01150 // AT5G01550 // AT2G33590 // AT4G35100 // AT1G34670 // AT1G47510 // AT4G15910 // AT3G28210 // AT2G42530 // AT1G58340 // AT1G48000 // AT5G39610 // AT1G17950 // AT2G40340 // AT3G19580 // AT5G58787 // AT5G44…
GO:0097305	P	response to alcohol	53	1068	583	28362	2.1e-08	6.6e-06	// AT5G62470 // AT3G08040 // AT2G18470 // AT5G15860 // AT1G05510 // AT5G16600 // AT3G11050 // AT5G25980 // AT3G63060 // AT2G32460 // AT1G05680 // AT2G46270 // AT5G50720 // AT2G36270 // AT2G01150 // AT5G01550 // AT2G33590 // AT4G35100 // AT1G34670 // AT1G47510 // AT4G15910 // AT3G28210 // AT2G42530 // AT1G58340 // AT1G48000 // AT5G39610 // AT1G17950 // AT2G40340 // AT3G19580 // AT5G58787 // AT5G44…
GO:0009415	P	response to water	38	1068	355	28362	5e-08	1.5e-05	// AT5G62470 // AT1G64660 // AT3G61430 // AT4G24275 // AT1G05680 // AT5G47120 // AT4G04330 // AT3G23050 // AT5G50720 // AT2G36270 // AT4G23450 // AT2G29130 // AT5G56030 // AT2G33590 // AT1G69600 // AT4G15910 // AT4G39090 // AT1G01620 // AT2G04030 // AT1G17950 // AT3G19580 // AT5G58787 // AT1G67360 // AT3G63060 // AT5G65730 // AT2G37760 // AT4G24190 // AT3G11020 // AT1G36060 // AT2G05070 // AT2G05…
GO:0006970	P	response to osmotic stress	55	1068	636	28362	5.4e-08	1.5e-05	// AT5G62470 // AT1G01520 // AT4G11650 // AT3G61430 // AT5G25980 // AT2G23030 // AT4G04330 // AT2G38390 // AT5G22500 // AT5G50720 // AT2G36270 // AT2G01150 // AT1G10170 // AT5G56030 // AT1G18260 // AT2G46830 // AT1G47510 // AT4G39090 // AT1G01620 // AT1G56340 // AT1G58340 // AT5G62520 // AT2G47730 // AT5G39610 // AT1G09210 // AT3G05030 // AT1G48000 // AT3G19580 // AT4G10310 // AT1G35910 // AT2G31…
GO:0009651	P	response to salt stress	51	1068	574	28362	7.6e-08	1.9e-05	// AT5G62470 // AT1G01520 // AT4G11650 // AT3G61430 // AT5G25980 // AT1G05680 // AT4G04330 // AT2G38390 // AT5G22500 // AT5G50720 // AT2G36270 // AT1G10170 // AT5G56030 // AT1G18260 // AT2G46830 // AT1G47510 // AT4G39090 // AT1G01620 // AT1G56340 // AT5G62520 // AT2G47730 // AT5G39610 // AT1G09210 // AT3G05030 // AT1G48000 // AT3G19580 // AT4G10310 // AT1G35910 // AT2G31180 // AT3G63060 // AT2G04…
GO:0009266	P	response to temperature stimulus	50	1068	559	28362	8.4e-08	2e-05	// AT5G42900 // AT5G53400 // AT3G09440 // AT5G28540 // AT5G65080 // AT4G04330 // AT5G02490 // AT5G57560 // AT5G50720 // AT2G05100 // AT1G77000 // AT3G55580 // AT5G56030 // AT5G15450 // AT2G46830 // AT3G23990 // AT2G46790 // AT2G42530 // AT1G58340 // AT2G47730 // AT1G22770 // AT2G40340 // AT2G31180 // AT5G54470 // AT2G04030 // AT2G37760 // AT1G01120 // AT3G51910 // AT5G20250 // AT1G13080 // AT4G24…
GO:0009414	P	response to water deprivation	36	1068	347	28362	2.2e-07	4.6e-05	// AT5G62470 // AT1G64660 // AT3G61430 // AT4G24275 // AT1G05680 // AT5G47120 // AT4G04330 // AT3G23050 // AT5G50720 // AT2G36270 // AT4G23450 // AT2G29130 // AT5G56030 // AT2G33590 // AT1G69600 // AT4G15910 // AT4G39090 // AT1G01620 // AT2G04030 // AT1G17950 // AT3G19580 // AT5G58787 // AT1G67360 // AT3G63060 // AT5G65730 // AT2G37760 // AT4G24190 // AT3G11020 // AT2G05070 // AT2G05100 // AT1G01…
GO:0009408	P	response to heat	26	1068	199	28362	2.1e-07	4.6e-05	// AT5G53400 // AT3G09440 // AT5G28540 // AT5G02490 // AT5G57560 // AT1G77000 // AT5G56030 // AT2G33590 // AT3G23990 // AT5G15450 // AT1G58340 // AT2G04030 // AT2G40340 // AT3G51910 // AT1G13080 // AT5G42020 // AT5G18040 // AT3G11020 // AT1G14980 // AT4G17250 // AT5G14800 // AT1G43160 // AT5G05410 // AT5G03720 // AT5G09590 // AT1G09080
GO:0006950	P	response to stress	191	1068	3506	28362	2.2e-07	4.6e-05	// AT2G32920 // AT1G64660 // AT2G17430 // AT4G38700 // AT2G34930 // AT3G08040 // AT5G47450 // AT4G24275 // AT1G11210 // AT2G23030 // AT5G47740 // AT3G23050 // AT5G50720 // AT2G36270 // AT2G01150 // AT2G29130 // AT3G55580 // AT1G12290 // AT1G66100 // AT4G35100 // AT1G69600 // AT4G15910 // AT4G39090 // AT2G02760 // AT2G47730 // AT5G39610 // AT1G09210 // AT2G40340 // AT5G58787 // AT1G67360 // AT5G06…
GO:0009416	P	response to light stimulus	59	1068	744	28362	2.8e-07	5.4e-05	// AT5G49730 // AT5G04190 // AT1G73870 // AT5G08130 // AT3G62090 // AT1G32870 // AT1G29910 // AT3G21150 // AT4G03400 // AT5G65080 // AT1G02400 // AT1G80920 // AT3G60530 // AT5G05690 // AT2G43010 // AT2G34420 // AT4G37590 // AT3G59060 // AT2G40080 // AT1G10170 // AT1G78440 // AT2G46830 // AT3G19850 // AT2G46790 // AT2G44910 // AT2G02760 // AT1G58340 // AT5G48400 // AT1G67900 // AT1G22770 // AT1G14…
GO:2001141	P	regulation of RNA biosynthetic process	141	1068	2445	28362	6.4e-07	0.00011	// AT3G50890 // AT4G11660 // AT3G21150 // AT2G36080 // AT1G01260 // AT5G57660 // AT3G23050 // AT3G22830 // AT2G43010 // AT1G69600 // AT5G59570 // AT1G48000 // AT5G39610 // AT2G42380 // AT3G11260 // AT3G58070 // AT2G40340 // AT1G02065 // AT2G31180 // AT5G56620 // AT5G47370 // AT5G60850 // AT1G53320 // AT1G69690 // AT2G20825 // AT1G36060 // AT4G21440 // AT4G36740 // AT1G31290 // AT1G79700 // AT4G01…
GO:0006355	P	regulation of transcription, DNA-templated	141	1068	2443	28362	6.1e-07	0.00011	// AT3G50890 // AT4G11660 // AT3G21150 // AT2G36080 // AT1G01260 // AT5G57660 // AT3G23050 // AT3G22830 // AT2G43010 // AT1G69600 // AT5G59570 // AT1G48000 // AT5G39610 // AT2G42380 // AT3G11260 // AT3G58070 // AT2G40340 // AT1G02065 // AT2G31180 // AT5G56620 // AT5G47370 // AT5G60850 // AT1G53320 // AT1G69690 // AT2G20825 // AT1G36060 // AT4G21440 // AT4G36740 // AT1G31290 // AT1G79700 // AT4G01…
GO:1903506	P	regulation of nucleic acid-templated transcription	141	1068	2445	28362	6.4e-07	0.00011	// AT3G50890 // AT4G11660 // AT3G21150 // AT2G36080 // AT1G01260 // AT5G57660 // AT3G23050 // AT3G22830 // AT2G43010 // AT1G69600 // AT5G59570 // AT1G48000 // AT5G39610 // AT2G42380 // AT3G11260 // AT3G58070 // AT2G40340 // AT1G02065 // AT2G31180 // AT5G56620 // AT5G47370 // AT5G60850 // AT1G53320 // AT1G69690 // AT2G20825 // AT1G36060 // AT4G21440 // AT4G36740 // AT1G31290 // AT1G79700 // AT4G01…
GO:0009314	P	response to radiation	59	1068	772	28362	8.6e-07	0.00014	// AT5G49730 // AT5G04190 // AT1G73870 // AT5G08130 // AT3G62090 // AT1G32870 // AT1G29910 // AT3G21150 // AT4G03400 // AT5G65080 // AT1G02400 // AT1G80920 // AT3G60530 // AT5G05690 // AT2G43010 // AT2G34420 // AT4G37590 // AT3G59060 // AT2G40080 // AT1G10170 // AT1G78440 // AT2G46830 // AT3G19850 // AT2G46790 // AT2G44910 // AT2G02760 // AT1G58340 // AT5G48400 // AT1G67900 // AT1G22770 // AT1G14…
GO:0051252	P	regulation of RNA metabolic process	141	1068	2474	28362	1.2e-06	0.00019	// AT3G50890 // AT4G11660 // AT3G21150 // AT2G36080 // AT1G01260 // AT5G57660 // AT3G23050 // AT3G22830 // AT2G43010 // AT1G69600 // AT5G59570 // AT1G48000 // AT5G39610 // AT2G42380 // AT3G11260 // AT3G58070 // AT2G40340 // AT1G02065 // AT2G31180 // AT5G56620 // AT5G47370 // AT5G60850 // AT1G53320 // AT1G69690 // AT2G20825 // AT1G36060 // AT4G21440 // AT4G36740 // AT1G31290 // AT1G79700 // AT4G01…
GO:0019219	P	regulation of nucleobase-containing compound metabolic process	142	1068	2529	28362	2.3e-06	0.00035	// AT3G50890 // AT4G11660 // AT3G21150 // AT2G36080 // AT1G01260 // AT5G57660 // AT3G23050 // AT3G22830 // AT2G43010 // AT4G02980 // AT1G69600 // AT5G59570 // AT1G48000 // AT5G39610 // AT2G42380 // AT3G11260 // AT3G58070 // AT2G40340 // AT1G02065 // AT2G31180 // AT5G56620 // AT5G47370 // AT5G60850 // AT1G53320 // AT1G69690 // AT2G20825 // AT1G36060 // AT4G21440 // AT4G36740 // AT1G31290 // AT1G79…
GO:0048511	P	rhythmic process	20	1068	146	28362	2.8e-06	0.00039	// AT3G12320 // AT1G68850 // AT2G40080 // AT2G21660 // AT5G64170 // AT2G46830 // AT1G68050 // AT5G15850 // AT5G59570 // AT2G46790 // AT5G61380 // AT5G60100 // AT1G69690 // AT3G46640 // AT1G22770 // AT5G42900 // AT4G15248 // AT3G54500 // AT3G20810 // AT1G18330
GO:0055114	P	oxidation-reduction process	97	1068	1566	28362	2.8e-06	0.00039	// AT5G49730 // AT3G05260 // AT5G38970 // AT5G52570 // AT3G63440 // AT2G34500 // AT2G29130 // AT5G25130 // AT1G32780 // AT5G49740 // AT3G26220 // AT3G20810 // AT5G54080 // AT2G41730 // AT1G12130 // AT1G05010 // AT3G17070 // AT3G23510 // AT4G19230 // AT4G11960 // AT3G48520 // AT1G72280 // AT2G46760 // AT3G11050 // AT1G02400 // AT5G23190 // AT5G05690 // AT4G19170 // AT4G13250 // AT1G78440 // AT3G28…
GO:0010035	P	response to inorganic substance	65	1068	926	28362	3.5e-06	0.00048	// AT1G65980 // AT5G62470 // AT1G64660 // AT3G23990 // AT4G22670 // AT2G40370 // AT1G67360 // AT3G61430 // AT1G62740 // AT4G24275 // AT1G05680 // AT5G47120 // AT4G04330 // AT5G02490 // AT3G23050 // AT5G50720 // AT2G36270 // AT3G08040 // AT4G23450 // AT2G29130 // AT5G56030 // AT2G33590 // AT2G46830 // AT1G69600 // AT4G15910 // AT4G39090 // AT1G01620 // AT1G56340 // AT3G48450 // AT1G48000 // AT5G39…
GO:1901362	P	organic cyclic compound biosynthetic process	169	1068	3174	28362	4.7e-06	0.00062	// AT3G50890 // AT4G11660 // AT3G21150 // AT5G38970 // AT2G36080 // AT1G01260 // AT5G57660 // AT3G23050 // AT3G22830 // AT2G43010 // AT3G55580 // AT1G69600 // AT5G59570 // AT1G48000 // AT5G39610 // AT2G42380 // AT5G26040 // AT3G58070 // AT2G40340 // AT1G02065 // AT2G31180 // AT5G56620 // AT5G47370 // AT5G13580 // AT5G60850 // AT1G53320 // AT1G69690 // AT2G20825 // AT4G19230 // AT1G36060 // AT4G21…
GO:0080167	P	response to karrikin	18	1068	128	28362	6.2e-06	0.00078	// AT2G40080 // AT1G61890 // AT3G11600 // AT2G16660 // AT3G60290 // AT3G09440 // AT5G20250 // AT1G74670 // AT2G39980 // AT5G06980 // AT2G47730 // AT1G05680 // AT1G22770 // AT2G36080 // AT4G37370 // AT4G27280 // AT5G42900 // AT2G01150
GO:0006351	P	transcription, DNA-templated	141	1068	2559	28362	6.5e-06	0.0008	// AT3G50890 // AT4G11660 // AT3G21150 // AT2G36080 // AT1G01260 // AT5G57660 // AT3G23050 // AT3G22830 // AT2G43010 // AT1G69600 // AT5G59570 // AT1G48000 // AT5G39610 // AT2G42380 // AT3G11260 // AT3G58070 // AT2G40340 // AT1G02065 // AT2G31180 // AT5G56620 // AT5G47370 // AT5G60850 // AT1G53320 // AT1G69690 // AT2G20825 // AT1G36060 // AT4G21440 // AT4G36740 // AT1G31290 // AT1G79700 // AT4G01…
GO:0097659	P	nucleic acid-templated transcription	141	1068	2561	28362	6.7e-06	0.00081	// AT3G50890 // AT4G11660 // AT3G21150 // AT2G36080 // AT1G01260 // AT5G57660 // AT3G23050 // AT3G22830 // AT2G43010 // AT1G69600 // AT5G59570 // AT1G48000 // AT5G39610 // AT2G42380 // AT3G11260 // AT3G58070 // AT2G40340 // AT1G02065 // AT2G31180 // AT5G56620 // AT5G47370 // AT5G60850 // AT1G53320 // AT1G69690 // AT2G20825 // AT1G36060 // AT4G21440 // AT4G36740 // AT1G31290 // AT1G79700 // AT4G01…
GO:0032774	P	RNA biosynthetic process	141	1068	2566	28362	7.4e-06	0.00086	// AT3G50890 // AT4G11660 // AT3G21150 // AT2G36080 // AT1G01260 // AT5G57660 // AT3G23050 // AT3G22830 // AT2G43010 // AT1G69600 // AT5G59570 // AT1G48000 // AT5G39610 // AT2G42380 // AT3G11260 // AT3G58070 // AT2G40340 // AT1G02065 // AT2G31180 // AT5G56620 // AT5G47370 // AT5G60850 // AT1G53320 // AT1G69690 // AT2G20825 // AT1G36060 // AT4G21440 // AT4G36740 // AT1G31290 // AT1G79700 // AT4G01…
GO:2000112	P	regulation of cellular macromolecule biosynthetic process	144	1068	2657	28362	1.1e-05	0.0013	// AT3G50890 // AT4G11660 // AT3G21150 // AT2G36080 // AT1G01260 // AT5G57660 // AT3G23050 // AT3G22830 // AT2G43010 // AT4G02980 // AT1G69600 // AT5G59570 // AT1G48000 // AT5G39610 // AT2G42380 // AT3G11260 // AT3G58070 // AT2G40340 // AT1G02065 // AT2G31180 // AT5G56620 // AT5G47370 // AT5G60850 // AT1G53320 // AT1G69690 // AT2G20825 // AT1G36060 // AT4G21440 // AT4G36740 // AT1G31290 // AT1G79…
GO:0009889	P	regulation of biosynthetic process	148	1068	2752	28362	1.3e-05	0.0014	// AT3G50890 // AT4G11660 // AT3G21150 // AT2G36080 // AT1G01260 // AT5G57660 // AT3G23050 // AT3G22830 // AT2G43010 // AT4G02980 // AT3G55580 // AT1G69600 // AT5G59570 // AT1G48000 // AT5G39610 // AT2G42380 // AT3G11260 // AT3G58070 // AT2G40340 // AT1G02065 // AT2G31180 // AT5G56620 // AT5G47370 // AT5G60850 // AT1G53320 // AT1G69690 // AT2G20825 // AT1G36060 // AT4G21440 // AT4G36740 // AT1G31…
GO:0019748	P	secondary metabolic process	40	1068	492	28362	1.3e-05	0.0014	// AT2G40370 // AT1G73290 // AT1G58170 // AT5G25980 // AT5G22500 // AT5G23190 // AT2G29130 // AT3G55580 // AT2G33590 // AT5G25130 // AT4G37980 // AT1G22640 // AT3G26230 // AT2G47730 // AT2G29450 // AT3G28740 // AT4G37370 // AT3G26220 // AT4G13290 // AT5G13580 // AT1G12130 // AT5G62480 // AT1G13080 // AT1G18590 // AT3G44540 // AT1G80440 // AT5G48100 // AT5G25140 // AT2G22980 // AT3G03470 // AT1G76…
GO:0010556	P	regulation of macromolecule biosynthetic process	144	1068	2666	28362	1.4e-05	0.0014	// AT3G50890 // AT4G11660 // AT3G21150 // AT2G36080 // AT1G01260 // AT5G57660 // AT3G23050 // AT3G22830 // AT2G43010 // AT4G02980 // AT1G69600 // AT5G59570 // AT1G48000 // AT5G39610 // AT2G42380 // AT3G11260 // AT3G58070 // AT2G40340 // AT1G02065 // AT2G31180 // AT5G56620 // AT5G47370 // AT5G60850 // AT1G53320 // AT1G69690 // AT2G20825 // AT1G36060 // AT4G21440 // AT4G36740 // AT1G31290 // AT1G79…
GO:0031326	P	regulation of cellular biosynthetic process	147	1068	2734	28362	1.4e-05	0.0014	// AT3G50890 // AT4G11660 // AT3G21150 // AT2G36080 // AT1G01260 // AT5G57660 // AT3G23050 // AT3G22830 // AT2G43010 // AT4G02980 // AT3G55580 // AT1G69600 // AT5G59570 // AT1G48000 // AT5G39610 // AT2G42380 // AT3G11260 // AT3G58070 // AT2G40340 // AT1G02065 // AT2G31180 // AT5G56620 // AT5G47370 // AT5G60850 // AT1G53320 // AT1G69690 // AT2G20825 // AT1G36060 // AT4G21440 // AT4G36740 // AT1G31…
GO:0032870	P	cellular response to hormone stimulus	60	1068	879	28362	1.8e-05	0.0018	// AT5G15230 // AT3G08040 // AT2G18470 // AT5G08130 // AT5G59845 // AT5G25980 // AT5G44120 // AT1G03445 // AT3G59900 // AT3G63310 // AT3G23050 // AT1G34670 // AT2G36270 // AT2G01150 // AT5G01550 // AT3G59060 // AT1G74670 // AT2G01200 // AT2G43010 // AT3G42800 // AT4G23570 // AT3G02110 // AT3G58070 // AT2G40340 // AT3G19580 // AT3G03660 // AT1G04310 // AT5G58787 // AT1G29510 // AT3G63060 // AT5G47…
GO:0044767	P	single-organism developmental process	163	1068	3131	28362	2.3e-05	0.0022	// AT5G15850 // AT5G57660 // AT4G21323 // AT5G54510 // AT2G33830 // AT3G55500 // AT5G38970 // AT5G42900 // AT3G63440 // AT2G43010 // AT2G36640 // AT5G01550 // AT4G02980 // AT2G35210 // AT4G35770 // AT4G15910 // AT5G59570 // AT2G02760 // AT5G39610 // AT2G42380 // AT3G58070 // AT3G20810 // AT5G10250 // AT1G02065 // AT1G67360 // AT5G56620 // AT5G47370 // AT1G02800 // AT3G01600 // AT1G05010 // AT5G20…
GO:0071495	P	cellular response to endogenous stimulus	60	1068	890	28362	2.6e-05	0.0024	// AT5G15230 // AT3G08040 // AT2G18470 // AT5G08130 // AT5G59845 // AT5G25980 // AT5G44120 // AT1G03445 // AT3G59900 // AT3G63310 // AT3G23050 // AT1G34670 // AT2G36270 // AT2G01150 // AT5G01550 // AT3G59060 // AT1G74670 // AT2G01200 // AT2G43010 // AT3G42800 // AT4G23570 // AT3G02110 // AT3G58070 // AT2G40340 // AT3G19580 // AT3G03660 // AT1G04310 // AT5G58787 // AT1G29510 // AT3G63060 // AT5G47…
GO:0051171	P	regulation of nitrogen compound metabolic process	145	1068	2739	28362	3.3e-05	0.003	// AT3G50890 // AT4G11660 // AT3G21150 // AT2G36080 // AT1G01260 // AT5G57660 // AT3G23050 // AT3G22830 // AT2G43010 // AT4G02980 // AT1G69600 // AT5G59570 // AT1G48000 // AT5G39610 // AT2G42380 // AT3G11260 // AT3G58070 // AT2G40340 // AT1G02065 // AT2G31180 // AT5G56620 // AT5G47370 // AT5G60850 // AT1G53320 // AT1G69690 // AT2G20825 // AT1G36060 // AT4G21440 // AT4G36740 // AT1G31290 // AT1G79…
GO:0007623	P	circadian rhythm	17	1068	134	28362	3.7e-05	0.0033	// AT3G12320 // AT2G40080 // AT2G21660 // AT2G46830 // AT1G68050 // AT5G15850 // AT5G59570 // AT2G46790 // AT5G61380 // AT5G60100 // AT1G69690 // AT3G46640 // AT1G22770 // AT5G42900 // AT4G15248 // AT3G20810 // AT1G18330
GO:0071396	P	cellular response to lipid	34	1068	409	28362	3.9e-05	0.0034	// AT5G15230 // AT2G18470 // AT5G08130 // AT5G59845 // AT5G25980 // AT2G14900 // AT1G03445 // AT1G05680 // AT2G36270 // AT2G01150 // AT5G01550 // AT1G74670 // AT3G02110 // AT3G58070 // AT2G40340 // AT3G19580 // AT5G58787 // AT5G44120 // AT3G63060 // AT4G23450 // AT4G28520 // AT1G05010 // AT1G14920 // AT1G68320 // AT3G63310 // AT2G26980 // AT2G05070 // AT1G10480 // AT5G14920 // AT2G36830 // AT1G15…
GO:0031323	P	regulation of cellular metabolic process	155	1068	2980	28362	4e-05	0.0034	// AT3G50890 // AT4G11660 // AT3G21150 // AT2G36080 // AT1G01260 // AT5G57660 // AT3G23050 // AT3G22830 // AT2G43010 // AT4G02980 // AT3G55580 // AT1G69600 // AT5G59570 // AT1G48000 // AT5G39610 // AT2G42380 // AT5G26040 // AT3G58070 // AT2G40340 // AT1G02065 // AT2G31180 // AT5G56620 // AT5G47370 // AT5G60850 // AT1G53320 // AT1G69690 // AT2G20825 // AT1G36060 // AT4G21440 // AT5G14920 // AT4G36…
GO:0019438	P	aromatic compound biosynthetic process	158	1068	3058	28362	4.6e-05	0.0039	// AT3G50890 // AT4G11660 // AT3G21150 // AT2G36080 // AT1G01260 // AT5G57660 // AT3G23050 // AT3G22830 // AT2G43010 // AT3G55580 // AT1G69600 // AT5G59570 // AT1G48000 // AT5G39610 // AT2G42380 // AT5G26040 // AT3G58070 // AT2G40340 // AT1G02065 // AT2G31180 // AT5G56620 // AT5G47370 // AT5G13580 // AT5G60850 // AT1G53320 // AT1G69690 // AT2G20825 // AT1G36060 // AT4G21440 // AT4G36740 // AT1G31…
GO:0010345	P	suberin biosynthetic process	6	1068	14	28362	5.6e-05	0.0047	// AT5G22500 // AT5G13580 // AT3G44540 // AT5G23190 // AT1G04220 // AT3G11430
GO:0032502	P	developmental process	164	1068	3233	28362	7.9e-05	0.0064	// AT5G15850 // AT5G57660 // AT4G21323 // AT5G54510 // AT2G33830 // AT3G55500 // AT5G38970 // AT5G42900 // AT3G63440 // AT2G43010 // AT2G36640 // AT3G45970 // AT4G02980 // AT2G35210 // AT4G35770 // AT4G15910 // AT5G59570 // AT2G02760 // AT5G39610 // AT2G42380 // AT3G58070 // AT3G20810 // AT5G10250 // AT1G02065 // AT1G67360 // AT5G56620 // AT5G47370 // AT1G02800 // AT3G01600 // AT1G05010 // AT5G20…
GO:0080090	P	regulation of primary metabolic process	149	1068	2889	28362	8.4e-05	0.0067	// AT3G50890 // AT4G11660 // AT3G21150 // AT2G36080 // AT1G01260 // AT5G57660 // AT3G23050 // AT3G22830 // AT2G43010 // AT4G02980 // AT1G69600 // AT5G59570 // AT1G48000 // AT5G39610 // AT2G42380 // AT3G11260 // AT3G58070 // AT2G40340 // AT1G02065 // AT2G31180 // AT5G56620 // AT5G47370 // AT5G60850 // AT1G53320 // AT1G69690 // AT2G20825 // AT1G36060 // AT4G21440 // AT4G36740 // AT1G31290 // AT1G79…
GO:0009639	P	response to red or far red light	22	1068	222	28362	9e-05	0.007	// AT3G62090 // AT5G04190 // AT5G08130 // AT1G32870 // AT3G21150 // AT1G02400 // AT2G05100 // AT3G59060 // AT2G40080 // AT2G46790 // AT2G43010 // AT1G22770 // AT2G37640 // AT2G04030 // AT5G47370 // AT1G14920 // AT1G14280 // AT4G19230 // AT2G44910 // AT2G05070 // AT1G73870 // AT1G15550
GO:0034654	P	nucleobase-containing compound biosynthetic process	143	1068	2781	28362	0.00014	0.01	// AT3G50890 // AT4G11660 // AT3G21150 // AT2G36080 // AT1G01260 // AT5G57660 // AT3G23050 // AT3G22830 // AT2G43010 // AT1G69600 // AT5G59570 // AT1G48000 // AT5G39610 // AT2G42380 // AT3G11260 // AT3G58070 // AT2G40340 // AT1G02065 // AT2G31180 // AT5G56620 // AT5G47370 // AT5G60850 // AT1G53320 // AT1G69690 // AT2G20825 // AT1G36060 // AT4G21440 // AT4G36740 // AT1G31290 // AT1G79700 // AT4G01…
GO:0009740	P	gibberellic acid mediated signaling pathway	12	1068	82	28362	0.00015	0.011	// AT5G15230 // AT1G10480 // AT1G74670 // AT5G14920 // AT5G59845 // AT1G14920 // AT2G14900 // AT2G32460 // AT2G36830 // AT1G15550 // AT3G58070 // AT1G68320
GO:0010286	P	heat acclimation	9	1068	46	28362	0.00015	0.011	// AT4G17250 // AT5G56030 // AT5G53400 // AT1G13080 // AT5G05410 // AT5G18040 // AT3G11020 // AT2G40340 // AT1G77000
GO:0010476	P	gibberellin mediated signaling pathway	12	1068	83	28362	0.00017	0.012	// AT5G15230 // AT1G10480 // AT1G74670 // AT5G14920 // AT5G59845 // AT1G14920 // AT2G14900 // AT2G32460 // AT2G36830 // AT1G15550 // AT3G58070 // AT1G68320
GO:0048856	P	anatomical structure development	158	1068	3146	28362	0.00017	0.012	// AT5G15850 // AT5G57660 // AT4G21323 // AT5G54510 // AT2G33830 // AT3G55500 // AT5G38970 // AT5G42900 // AT3G63440 // AT2G43010 // AT2G36640 // AT5G01550 // AT4G02980 // AT2G35210 // AT4G15910 // AT5G59570 // AT2G02760 // AT5G39610 // AT2G42380 // AT3G58070 // AT3G20810 // AT5G10250 // AT1G02065 // AT1G67360 // AT5G56620 // AT5G47370 // AT1G02800 // AT3G01600 // AT1G05010 // AT3G21150 // AT1G53…
GO:0071310	P	cellular response to organic substance	63	1068	1023	28362	0.00019	0.013	// AT5G15230 // AT3G08040 // AT2G18470 // AT5G08130 // AT5G24800 // AT5G59845 // AT5G25980 // AT5G44120 // AT1G03445 // AT3G59900 // AT3G63310 // AT3G23050 // AT1G34670 // AT2G36270 // AT2G01150 // AT5G01550 // AT3G59060 // AT1G74670 // AT2G01200 // AT2G43010 // AT3G42800 // AT4G23570 // AT3G02110 // AT3G58070 // AT2G40340 // AT3G19580 // AT3G03660 // AT1G04310 // AT5G58787 // AT1G29510 // AT3G63…
GO:0071370	P	cellular response to gibberellin stimulus	12	1068	85	28362	0.0002	0.014	// AT5G15230 // AT1G10480 // AT1G74670 // AT5G14920 // AT5G59845 // AT1G14920 // AT2G14900 // AT2G32460 // AT2G36830 // AT1G15550 // AT3G58070 // AT1G68320
GO:0010468	P	regulation of gene expression	143	1068	2814	28362	0.00022	0.015	// AT3G50890 // AT4G11660 // AT3G21150 // AT2G36080 // AT1G01260 // AT5G57660 // AT3G23050 // AT3G22830 // AT2G43010 // AT1G69600 // AT5G59570 // AT1G48000 // AT5G39610 // AT2G42380 // AT3G11260 // AT3G58070 // AT2G40340 // AT1G02065 // AT2G31180 // AT5G56620 // AT5G47370 // AT5G60850 // AT1G53320 // AT1G69690 // AT2G20825 // AT1G36060 // AT4G21440 // AT4G36740 // AT1G31290 // AT1G79700 // AT4G01…
GO:0044550	P	secondary metabolite biosynthetic process	26	1068	311	28362	0.00028	0.018	// AT1G58170 // AT5G23190 // AT5G22500 // AT3G55580 // AT2G33590 // AT5G25130 // AT4G37980 // AT3G28740 // AT4G37370 // AT3G26220 // AT4G13290 // AT5G13580 // AT1G12130 // AT1G13080 // AT1G18590 // AT3G44540 // AT5G48100 // AT5G25140 // AT3G26170 // AT3G03470 // AT1G76470 // AT1G64930 // AT3G26230 // AT1G22640 // AT1G04220 // AT3G11430
GO:0007275	P	multicellular organism development	142	1068	2811	28362	0.0003	0.02	// AT5G15850 // AT5G57660 // AT2G33830 // AT3G21150 // AT5G38970 // AT5G42900 // AT3G63440 // AT2G43010 // AT2G36640 // AT5G01550 // AT2G35210 // AT4G15910 // AT5G59570 // AT2G02760 // AT5G39610 // AT2G42380 // AT3G58070 // AT3G20810 // AT5G10250 // AT1G02065 // AT1G67360 // AT5G56620 // AT1G02800 // AT3G01600 // AT1G05010 // AT1G53320 // AT4G20050 // AT4G19230 // AT2G46720 // AT3G22820 // AT2G26…
GO:0009056	P	catabolic process	81	1068	1430	28362	0.00031	0.02	// AT1G68850 // AT1G64660 // AT3G50400 // AT5G15860 // AT2G40370 // AT5G10300 // AT5G51890 // AT5G54080 // AT2G30550 // AT5G28540 // AT5G25980 // AT1G80440 // AT3G43270 // AT1G02920 // AT3G03520 // AT1G02400 // AT2G38390 // AT3G63440 // AT2G01150 // AT3G07550 // AT2G29130 // AT5G13700 // AT4G34370 // AT4G23570 // AT1G78440 // AT3G52790 // AT1G02310 // AT1G08630 // AT2G43570 // AT4G39090 // AT3G08…
GO:0018130	P	heterocycle biosynthetic process	148	1068	2957	28362	0.00033	0.021	// AT3G50890 // AT4G11660 // AT3G21150 // AT2G36080 // AT1G01260 // AT5G57660 // AT3G23050 // AT3G22830 // AT2G43010 // AT1G69600 // AT5G59570 // AT1G48000 // AT5G39610 // AT2G42380 // AT3G11260 // AT3G58070 // AT2G40340 // AT1G02065 // AT2G31180 // AT5G56620 // AT5G47370 // AT5G60850 // AT1G53320 // AT1G69690 // AT2G20825 // AT1G36060 // AT4G21440 // AT4G36740 // AT1G31290 // AT1G79700 // AT4G01…
GO:0009698	P	phenylpropanoid metabolic process	17	1068	164	28362	0.00034	0.021	// AT2G29130 // AT1G76470 // AT3G55580 // AT5G13580 // AT2G22990 // AT5G22500 // AT1G58170 // AT2G33590 // AT4G37980 // AT3G44540 // AT5G48100 // AT1G80440 // AT5G23190 // AT1G22640 // AT1G04220 // AT3G11430 // AT2G40370
GO:0044707	P	single-multicellular organism process	144	1068	2875	28362	0.00039	0.024	// AT5G15850 // AT5G57660 // AT2G33830 // AT3G21150 // AT5G38970 // AT5G42900 // AT3G63440 // AT2G43010 // AT2G36640 // AT5G01550 // AT2G35210 // AT4G15910 // AT5G59570 // AT2G02760 // AT5G39610 // AT2G42380 // AT3G58070 // AT3G20810 // AT5G10250 // AT1G02065 // AT1G67360 // AT5G56620 // AT1G02800 // AT3G01600 // AT1G05010 // AT1G53320 // AT4G20050 // AT4G19230 // AT2G46720 // AT3G22820 // AT2G26…
GO:0009739	P	response to gibberellin	16	1068	152	28362	0.00043	0.026	// AT5G15230 // AT2G37640 // AT1G10480 // AT2G46830 // AT5G14920 // AT5G59845 // AT1G14920 // AT1G74670 // AT1G74650 // AT2G14900 // AT2G32460 // AT2G36830 // AT1G15550 // AT3G58070 // AT2G36270 // AT1G68320
GO:0044710	P	single-organism metabolic process	189	1068	3970	28362	0.00054	0.032	// AT3G16050 // AT5G49730 // AT1G64660 // AT3G18660 // AT5G10300 // AT3G05260 // AT3G23510 // AT1G71990 // AT5G38970 // AT5G52570 // AT1G48470 // AT3G63440 // AT2G34500 // AT2G29130 // AT3G55580 // AT5G25130 // AT1G08630 // AT2G28630 // AT1G32780 // AT5G49740 // AT3G26220 // AT3G20810 // AT5G54080 // AT5G13580 // AT5G07010 // AT2G41730 // AT2G29460 // AT1G12130 // AT5G62480 // AT3G22740 // AT3G17…
GO:0060255	P	regulation of macromolecule metabolic process	148	1068	2998	28362	0.00058	0.034	// AT3G50890 // AT4G11660 // AT3G21150 // AT2G36080 // AT1G01260 // AT5G57660 // AT3G23050 // AT3G22830 // AT2G43010 // AT4G02980 // AT1G69600 // AT5G59570 // AT1G48000 // AT5G39610 // AT2G42380 // AT3G11260 // AT3G58070 // AT2G40340 // AT1G02065 // AT2G31180 // AT5G56620 // AT5G47370 // AT5G60850 // AT1G53320 // AT1G69690 // AT2G20825 // AT1G36060 // AT4G21440 // AT4G36740 // AT1G31290 // AT1G79…
GO:0009755	P	hormone-mediated signaling pathway	51	1068	821	28362	0.00062	0.036	// AT5G15230 // AT2G18470 // AT5G08130 // AT5G59845 // AT5G25980 // AT2G14900 // AT2G32460 // AT3G63310 // AT3G23050 // AT2G36270 // AT2G01150 // AT5G01550 // AT3G59060 // AT1G74670 // AT2G01200 // AT2G43010 // AT3G42800 // AT3G02110 // AT3G58070 // AT2G40340 // AT3G19580 // AT3G03660 // AT1G04310 // AT1G29510 // AT3G63060 // AT5G47370 // AT2G36830 // AT1G14920 // AT1G29450 // AT1G68320 // AT3G62…
GO:0032501	P	multicellular organismal process	149	1068	3032	28362	0.00066	0.038	// AT5G15850 // AT5G57660 // AT2G17430 // AT2G33830 // AT3G21150 // AT5G38970 // AT5G42900 // AT3G63440 // AT2G43010 // AT2G36640 // AT5G01550 // AT4G21323 // AT2G35210 // AT4G15910 // AT5G59570 // AT2G02760 // AT5G39610 // AT2G42380 // AT3G58070 // AT3G20810 // AT5G10250 // AT1G02065 // AT1G67360 // AT5G56620 // AT1G02800 // AT3G01600 // AT1G05010 // AT1G53320 // AT4G20050 // AT4G19230 // AT2G46…
GO:0019222	P	regulation of metabolic process	155	1068	3181	28362	0.00072	0.041	// AT3G50890 // AT4G11660 // AT3G21150 // AT2G36080 // AT1G01260 // AT5G57660 // AT3G23050 // AT3G22830 // AT2G43010 // AT4G02980 // AT3G55580 // AT1G69600 // AT5G59570 // AT1G48000 // AT5G39610 // AT2G42380 // AT5G26040 // AT3G58070 // AT2G40340 // AT1G02065 // AT2G31180 // AT5G56620 // AT5G47370 // AT5G60850 // AT1G53320 // AT1G69690 // AT2G20825 // AT1G36060 // AT4G21440 // AT5G14920 // AT4G36…
GO:0071554	P	cell wall organization or biogenesis	45	1068	704	28362	0.00073	0.041	// AT1G14070 // AT5G14470 // AT1G70500 // AT2G33460 // AT5G16600 // AT5G46330 // AT3G55500 // AT2G18060 // AT3G56000 // AT1G10550 // AT3G43270 // AT5G23190 // AT5G57560 // AT1G10070 // AT5G15290 // AT3G45970 // AT5G49340 // AT3G52790 // AT1G02310 // AT3G18660 // AT5G23870 // AT3G10740 // AT4G14130 // AT1G17950 // AT1G05560 // AT5G13870 // AT3G10720 // AT2G37640 // AT1G73410 // AT5G65730 // AT1G02…
GO:0048869	P	cellular developmental process	59	1068	1001	28362	0.00082	0.045	// AT5G62470 // AT3G60530 // AT1G22640 // AT4G21323 // AT5G16600 // AT1G73690 // AT3G55500 // AT5G28540 // AT2G18060 // AT2G32460 // AT5G22500 // AT5G05690 // AT1G34670 // AT3G45970 // AT4G02980 // AT5G51451 // AT5G58010 // AT3G02170 // AT1G74650 // AT1G48000 // AT5G39610 // AT1G22770 // AT1G17950 // AT2G39350 // AT1G02065 // AT2G31180 // AT2G37640 // AT5G57790 // AT1G73410 // AT3G49780 // AT5G47…
GO:0070887	P	cellular response to chemical stimulus	67	1068	1176	28362	0.00086	0.047	// AT5G15230 // AT1G64660 // AT2G18470 // AT5G08130 // AT1G32870 // AT5G24800 // AT5G59845 // AT3G08040 // AT5G25980 // AT5G44120 // AT1G03445 // AT3G59900 // AT3G63310 // AT3G23050 // AT1G34670 // AT2G36270 // AT2G01150 // AT5G01550 // AT3G59060 // AT1G74670 // AT2G01200 // AT2G43010 // AT3G42800 // AT4G23570 // AT3G02110 // AT3G58070 // AT2G40340 // AT3G19580 // AT3G03660 // AT1G04310 // AT5G58…
GO:0009699	P	phenylpropanoid biosynthetic process	13	1068	121	28362	0.0012	0.065	// AT1G76470 // AT3G55580 // AT5G13580 // AT2G33590 // AT5G22500 // AT1G58170 // AT3G44540 // AT4G37980 // AT5G48100 // AT5G23190 // AT1G22640 // AT1G04220 // AT3G11430
GO:0061077	P	chaperone-mediated protein folding	6	1068	28	28362	0.0013	0.067	// AT4G13830 // AT5G56030 // AT3G23990 // AT4G04330 // AT3G13470 // AT1G14980
GO:0044248	P	cellular catabolic process	59	1068	1024	28362	0.0013	0.07	// AT1G68850 // AT1G64660 // AT4G31290 // AT2G40370 // AT5G51890 // AT5G28540 // AT5G25980 // AT1G80440 // AT3G03520 // AT1G02400 // AT2G38390 // AT2G01150 // AT3G07550 // AT2G29130 // AT4G34370 // AT4G23570 // AT1G78440 // AT3G52790 // AT1G02310 // AT1G08630 // AT2G43570 // AT4G39090 // AT3G08690 // AT2G02760 // AT5G01880 // AT2G47730 // AT1G77000 // AT3G02110 // AT4G11910 // AT1G18300 // AT5G54…
GO:0050789	P	regulation of biological process	240	1068	5306	28362	0.0014	0.072	// AT2G32920 // AT3G50890 // AT5G15230 // AT2G34930 // AT5G59845 // AT3G21150 // AT3G63310 // AT2G36080 // AT2G14900 // AT2G23030 // AT1G01260 // AT5G57660 // AT3G23050 // AT3G22830 // AT5G60850 // AT2G43010 // AT2G01150 // AT5G01550 // AT4G02980 // AT3G55580 // AT1G69600 // AT5G59570 // AT4G35470 // AT1G48000 // AT5G39610 // AT2G42380 // AT5G26040 // AT5G56600 // AT3G20810 // AT2G40340 // AT5G24…
GO:0048878	P	chemical homeostasis	26	1068	352	28362	0.0015	0.076	// AT3G08040 // AT5G24800 // AT3G11050 // AT5G38970 // AT2G23170 // AT5G04150 // AT2G47160 // AT5G05690 // AT2G26710 // AT1G56340 // AT1G58340 // AT5G48400 // AT3G05030 // AT5G36110 // AT1G32450 // AT1G60960 // AT5G55470 // AT1G68320 // AT1G69690 // AT5G54510 // AT4G19230 // AT5G55250 // AT2G05070 // AT1G70940 // AT1G74810 // AT1G15460
GO:0065007	P	biological regulation	270	1068	6062	28362	0.0015	0.076	// AT2G32920 // AT3G08040 // AT3G50890 // AT5G15230 // AT2G34930 // AT1G62760 // AT5G59845 // AT3G21150 // AT3G63310 // AT5G38970 // AT2G36080 // AT2G14900 // AT2G23030 // AT1G01260 // AT3G63440 // AT3G23050 // AT3G22830 // AT5G60850 // AT2G36270 // AT2G01150 // AT1G05510 // AT5G01550 // AT4G02980 // AT3G55580 // AT1G69600 // AT4G36870 // AT5G59570 // AT4G35470 // AT1G48000 // AT5G39610 // AT2G42…
GO:0000038	P	very long-chain fatty acid metabolic process	6	1068	31	28362	0.002	0.099	// AT1G06080 // AT1G01120 // AT5G47120 // AT4G34510 // AT5G23190 // AT2G46720
GO:0051453	P	regulation of intracellular pH	5	1068	22	28362	0.0026	0.12	// AT3G05030 // AT2G47160 // AT1G74810 // AT5G55470 // AT1G15460
GO:0010187	P	negative regulation of seed germination	5	1068	22	28362	0.0026	0.12	// AT1G03790 // AT1G14920 // AT2G36270 // AT4G18550 // AT5G56030
GO:0010243	P	response to organonitrogen compound	15	1068	166	28362	0.0026	0.12	// AT5G27420 // AT4G11660 // AT2G46830 // AT3G19580 // AT2G43570 // AT5G10380 // AT2G36270 // AT2G18060 // AT5G58610 // AT1G74650 // AT4G28110 // AT5G03720 // AT4G01250 // AT3G21150 // AT3G28210
GO:0030641	P	regulation of cellular pH	5	1068	22	28362	0.0026	0.12	// AT3G05030 // AT2G47160 // AT1G74810 // AT5G55470 // AT1G15460
GO:0009733	P	response to auxin	28	1068	407	28362	0.0027	0.12	// AT3G62100 // AT4G03400 // AT3G59900 // AT3G23050 // AT5G57560 // AT1G34670 // AT2G43010 // AT4G23570 // AT3G59060 // AT2G46830 // AT2G01200 // AT1G47510 // AT3G42800 // AT3G11260 // AT5G39610 // AT1G17345 // AT3G03660 // AT2G31180 // AT1G29510 // AT5G47370 // AT1G29450 // AT5G54510 // AT5G01990 // AT2G23170 // AT1G70940 // AT3G50410 // AT4G36740 // AT2G46530
GO:0010200	P	response to chitin	13	1068	134	28362	0.0028	0.13	// AT5G27420 // AT4G11660 // AT5G58610 // AT3G19580 // AT3G21150 // AT5G10380 // AT2G36270 // AT2G18060 // AT1G74650 // AT4G28110 // AT5G03720 // AT4G01250 // AT3G28210
GO:0009768	P	photosynthesis, light harvesting in photosystem I	5	1068	23	28362	0.0031	0.14	// AT2G05070 // AT2G05100 // AT2G34430 // AT2G34420 // AT1G29910
GO:0034976	P	response to endoplasmic reticulum stress	8	1068	60	28362	0.0032	0.14	// AT2G32920 // AT1G18260 // AT5G28540 // AT4G24190 // AT1G65040 // AT5G47120 // AT5G42020 // AT1G04980
GO:0050794	P	regulation of cellular process	218	1068	4857	28362	0.0035	0.15	// AT2G32920 // AT3G50890 // AT5G15230 // AT2G34930 // AT5G59845 // AT3G21150 // AT3G63310 // AT2G36080 // AT2G14900 // AT2G23030 // AT1G01260 // AT5G57660 // AT3G23050 // AT3G22830 // AT5G60850 // AT2G43010 // AT2G01150 // AT5G01550 // AT4G02980 // AT3G55580 // AT1G69600 // AT5G59570 // AT4G35470 // AT1G48000 // AT5G39610 // AT2G42380 // AT5G26040 // AT5G56600 // AT1G64210 // AT2G40340 // AT1G04…
GO:0007568	P	aging	15	1068	174	28362	0.0039	0.17	// AT4G08040 // AT3G10985 // AT1G11190 // AT3G60140 // AT4G35770 // AT1G05010 // AT5G20250 // AT5G66170 // AT2G42530 // AT2G43570 // AT1G32450 // AT1G17020 // AT4G01250 // AT2G35980 // AT5G39610
GO:0044036	P	cell wall macromolecule metabolic process	14	1068	158	28362	0.0042	0.18	// AT1G14070 // AT5G13870 // AT3G18660 // AT5G57550 // AT5G65730 // AT3G52790 // AT1G02310 // AT2G28110 // AT2G43570 // AT3G10740 // AT1G10550 // AT4G14130 // AT5G57560 // AT3G12500
GO:0042592	P	homeostatic process	34	1068	542	28362	0.004	0.18	// AT1G65980 // AT2G32920 // AT3G08040 // AT5G04150 // AT5G15230 // AT5G24800 // AT3G11050 // AT5G38970 // AT2G23170 // AT1G17460 // AT2G47160 // AT5G05690 // AT1G04980 // AT2G26710 // AT1G65970 // AT1G56340 // AT1G58340 // AT5G48400 // AT3G05030 // AT5G36110 // AT1G32450 // AT1G60960 // AT5G55470 // AT1G68320 // AT1G74810 // AT5G54510 // AT4G19230 // AT5G55250 // AT2G05070 // AT1G70940 // AT5G06…
GO:0006633	P	fatty acid biosynthetic process	14	1068	158	28362	0.0042	0.18	// AT1G04220 // AT3G12120 // AT1G02190 // AT1G43800 // AT1G06080 // AT5G21170 // AT1G01120 // AT2G28630 // AT1G79700 // AT3G02620 // AT5G52570 // AT4G34510 // AT5G23190 // AT2G46720
GO:0008610	P	lipid biosynthetic process	33	1068	522	28362	0.0041	0.18	// AT1G02190 // AT5G21170 // AT1G06570 // AT5G38970 // AT4G34510 // AT1G02390 // AT5G52570 // AT1G02400 // AT5G23190 // AT5G05690 // AT2G34500 // AT1G78440 // AT5G24160 // AT2G28630 // AT5G36110 // AT3G12120 // AT4G13830 // AT1G06080 // AT1G01120 // AT1G68320 // AT3G23510 // AT4G19230 // AT1G43800 // AT5G24150 // AT5G24155 // AT3G47360 // AT1G04220 // AT1G79700 // AT3G02620 // AT5G06090 // AT1G15…
GO:0044712	P	single-organism catabolic process	36	1068	585	28362	0.0042	0.18	// AT1G64660 // AT2G40370 // AT5G10300 // AT2G30550 // AT5G28540 // AT5G14180 // AT3G03520 // AT1G02400 // AT4G18550 // AT2G29130 // AT4G13250 // AT1G78440 // AT1G08630 // AT2G47730 // AT2G29450 // AT4G11840 // AT4G11910 // AT1G18300 // AT5G54080 // AT1G06570 // AT3G03310 // AT5G62480 // AT1G03090 // AT1G65040 // AT4G19230 // AT5G48100 // AT5G37690 // AT5G25980 // AT3G50400 // AT4G18970 // AT2G29…
GO:0006629	P	lipid metabolic process	55	1068	994	28362	0.0043	0.18	// AT5G37690 // AT1G02190 // AT5G47120 // AT5G21170 // AT3G44540 // AT1G06570 // AT2G30550 // AT5G38970 // AT5G14180 // AT4G34510 // AT1G02390 // AT5G52570 // AT3G03520 // AT1G02400 // AT5G22500 // AT5G23190 // AT5G05690 // AT1G79700 // AT2G34500 // AT4G18550 // AT1G06080 // AT1G78440 // AT5G24160 // AT1G47510 // AT2G28630 // AT4G11840 // AT5G36110 // AT3G12120 // AT4G13830 // AT1G62190 // AT3G03…
GO:0009409	P	response to cold	26	1068	384	28362	0.0045	0.19	// AT5G42900 // AT5G65080 // AT4G04330 // AT5G57560 // AT5G50720 // AT2G05100 // AT3G55580 // AT2G46830 // AT2G42530 // AT2G47730 // AT1G22770 // AT2G31180 // AT5G54470 // AT2G37760 // AT1G01120 // AT5G20250 // AT4G24190 // AT2G18260 // AT5G18040 // AT2G05070 // AT3G05880 // AT4G39260 // AT4G04020 // AT1G43160 // AT5G37500 // AT2G21660
GO:0071229	P	cellular response to acid chemical	31	1068	485	28362	0.0046	0.19	// AT5G15230 // AT1G64660 // AT2G18470 // AT5G59845 // AT5G25980 // AT2G14900 // AT2G32460 // AT1G05680 // AT2G36270 // AT2G01150 // AT5G01550 // AT1G74670 // AT3G58070 // AT2G40340 // AT3G19580 // AT5G58787 // AT5G44120 // AT3G63060 // AT4G23450 // AT4G28520 // AT1G05010 // AT1G14920 // AT1G68320 // AT2G26980 // AT2G05070 // AT1G10480 // AT5G14920 // AT2G36830 // AT1G15550 // AT1G75240 // AT5G45…
GO:0010817	P	regulation of hormone levels	19	1068	251	28362	0.0048	0.19	// AT3G59060 // AT1G29510 // AT2G26710 // AT5G38450 // AT2G41510 // AT1G70940 // AT5G38970 // AT5G67060 // AT5G08150 // AT4G16515 // AT3G44310 // AT3G63440 // AT4G19230 // AT5G01990 // AT5G05690 // AT5G36110 // AT1G29450 // AT2G43010 // AT1G05680
GO:0045229	P	external encapsulating structure organization	34	1068	551	28362	0.0051	0.2	// AT1G70500 // AT2G33460 // AT5G46330 // AT1G71990 // AT2G18060 // AT3G56000 // AT1G10550 // AT3G43270 // AT5G23190 // AT5G05690 // AT5G57560 // AT5G15290 // AT3G45970 // AT3G18660 // AT5G23870 // AT4G14130 // AT1G17950 // AT2G39350 // AT5G13870 // AT3G10720 // AT2G37640 // AT5G65730 // AT1G02800 // AT3G55500 // AT4G24260 // AT4G20050 // AT3G55090 // AT5G57550 // AT3G50410 // AT2G28110 // AT2G40…
GO:0010410	P	hemicellulose metabolic process	10	1068	96	28362	0.0052	0.21	// AT1G14070 // AT5G13870 // AT3G18660 // AT5G57550 // AT5G65730 // AT2G28110 // AT3G10740 // AT1G10550 // AT4G14130 // AT5G57560
GO:0009637	P	response to blue light	9	1068	81	28362	0.0054	0.21	// AT3G59060 // AT2G05100 // AT1G68050 // AT5G04190 // AT1G14280 // AT4G01120 // AT1G22770 // AT3G21150 // AT2G43010
GO:0006694	P	steroid biosynthetic process	9	1068	82	28362	0.0058	0.22	// AT5G24150 // AT5G24155 // AT3G47360 // AT5G24160 // AT5G38970 // AT4G19230 // AT5G05690 // AT5G36110 // AT2G34500
GO:0071669	P	plant-type cell wall organization or biogenesis	19	1068	256	28362	0.0058	0.22	// AT1G14070 // AT3G45970 // AT2G37640 // AT1G73410 // AT5G57550 // AT5G16600 // AT3G18660 // AT2G28110 // AT1G05560 // AT3G55500 // AT2G40610 // AT2G33460 // AT2G18060 // AT5G48920 // AT1G10550 // AT5G01100 // AT5G57560 // AT1G10070 // AT1G17950
GO:0009605	P	response to external stimulus	80	1068	1582	28362	0.0062	0.23	// AT1G64660 // AT3G62100 // AT2G34930 // AT5G21170 // AT5G04190 // AT5G46330 // AT3G08040 // AT1G31290 // AT5G25980 // AT5G40020 // AT3G03520 // AT4G37980 // AT5G04150 // AT3G48520 // AT1G67865 // AT5G46040 // AT3G23050 // AT5G57560 // AT5G02490 // AT2G43010 // AT2G35980 // AT4G37590 // AT3G59060 // AT2G40080 // AT1G10170 // AT5G56030 // AT4G31877 // AT3G12500 // AT3G04530 // AT4G39090 // AT2G42…
GO:0048518	P	positive regulation of biological process	49	1068	881	28362	0.0062	0.23	// AT5G03160 // AT5G08130 // AT1G32870 // AT1G73690 // AT1G67360 // AT3G46640 // AT2G18060 // AT2G32460 // AT3G59900 // AT5G05690 // AT2G36270 // AT2G01150 // AT4G23450 // AT4G02980 // AT2G40080 // AT4G34370 // AT2G46830 // AT1G69600 // AT1G69540 // AT5G67060 // AT3G11260 // AT5G39610 // AT1G22770 // AT1G17950 // AT2G40340 // AT5G62240 // AT5G58787 // AT2G31180 // AT2G42380 // AT3G62600 // AT5G42…
GO:0010017	P	red or far-red light signaling pathway	9	1068	83	28362	0.0062	0.23	// AT3G62090 // AT3G59060 // AT2G40080 // AT5G04190 // AT1G14280 // AT2G46790 // AT1G22770 // AT3G21150 // AT2G43010
GO:0042752	P	regulation of circadian rhythm	7	1068	55	28362	0.007	0.26	// AT2G40080 // AT2G46830 // AT3G46640 // AT5G60100 // AT1G22770 // AT5G42900 // AT3G20810
GO:0071489	P	cellular response to red or far red light	9	1068	85	28362	0.0071	0.26	// AT3G62090 // AT3G59060 // AT2G40080 // AT5G04190 // AT1G14280 // AT2G46790 // AT1G22770 // AT3G21150 // AT2G43010
GO:0042445	P	hormone metabolic process	13	1068	152	28362	0.0073	0.26	// AT3G59060 // AT2G26710 // AT5G38450 // AT2G41510 // AT5G38970 // AT5G08150 // AT1G05680 // AT3G44310 // AT4G19230 // AT3G63440 // AT5G05690 // AT5G36110 // AT2G43010
GO:0071365	P	cellular response to auxin stimulus	16	1068	206	28362	0.0074	0.26	// AT3G59060 // AT1G29510 // AT5G47370 // AT2G01200 // AT1G70940 // AT2G46530 // AT3G42800 // AT1G29450 // AT3G62100 // AT5G54510 // AT5G01990 // AT3G23050 // AT1G34670 // AT2G43010 // AT4G23570 // AT3G03660
GO:1901575	P	organic substance catabolic process	65	1068	1249	28362	0.0074	0.26	// AT1G64660 // AT4G31290 // AT2G40370 // AT5G10300 // AT5G54080 // AT2G30550 // AT5G28540 // AT5G14180 // AT1G80440 // AT3G03520 // AT1G02400 // AT3G43270 // AT2G01150 // AT3G07550 // AT2G29130 // AT5G13700 // AT4G34370 // AT4G23570 // AT1G78440 // AT3G50400 // AT1G02310 // AT1G08630 // AT2G43570 // AT4G39090 // AT3G08690 // AT2G02760 // AT5G01880 // AT3G10740 // AT1G77000 // AT3G02110 // AT4G11…
GO:0048513	P	animal organ development	27	1068	422	28362	0.0077	0.27	// AT5G53400 // AT2G32460 // AT4G17460 // AT5G05690 // AT1G34670 // AT4G36870 // AT2G35980 // AT2G42530 // AT5G51451 // AT5G67060 // AT5G39610 // AT5G10250 // AT1G32450 // AT1G11190 // AT3G49780 // AT2G30130 // AT5G56600 // AT4G01250 // AT5G13080 // AT4G16515 // AT5G03790 // AT1G77000 // AT3G02000 // AT1G79700 // AT2G43570 // AT1G68480 // AT1G17020
GO:0010268	P	brassinosteroid homeostasis	5	1068	30	28362	0.0082	0.29	// AT4G19230 // AT2G26710 // AT5G05690 // AT5G36110 // AT5G38970
GO:0010411	P	xyloglucan metabolic process	7	1068	57	28362	0.0084	0.29	// AT1G14070 // AT5G13870 // AT5G57550 // AT5G65730 // AT1G10550 // AT4G14130 // AT5G57560
GO:1901701	P	cellular response to oxygen-containing compound	37	1068	635	28362	0.0084	0.29	// AT5G15230 // AT1G64660 // AT2G18470 // AT5G08130 // AT5G24800 // AT5G59845 // AT3G08040 // AT5G25980 // AT2G14900 // AT1G03445 // AT1G05680 // AT2G36270 // AT2G01150 // AT5G01550 // AT1G74670 // AT3G02110 // AT3G58070 // AT2G40340 // AT3G19580 // AT5G58787 // AT5G44120 // AT3G63060 // AT4G23450 // AT4G28520 // AT1G05010 // AT1G14920 // AT1G68320 // AT3G63310 // AT2G26980 // AT2G05070 // AT1G10…
GO:0042546	P	cell wall biogenesis	17	1068	230	28362	0.0091	0.31	// AT1G14070 // AT5G13870 // AT3G18660 // AT1G73410 // AT5G65730 // AT5G14470 // AT2G28110 // AT1G05560 // AT2G33460 // AT2G18060 // AT5G57550 // AT1G10550 // AT4G14130 // AT1G17950 // AT5G57560 // AT5G48920 // AT5G16600
GO:0030004	P	cellular monovalent inorganic cation homeostasis	5	1068	31	28362	0.0092	0.31	// AT3G05030 // AT2G47160 // AT1G74810 // AT5G55470 // AT1G15460
GO:0006979	P	response to oxidative stress	28	1068	453	28362	0.01	0.34	// AT1G68850 // AT3G08040 // AT5G51890 // AT1G32870 // AT1G72060 // AT1G05680 // AT2G38390 // AT4G35770 // AT5G19875 // AT1G56340 // AT2G29450 // AT1G09210 // AT5G39610 // AT5G14130 // AT3G11050 // AT1G22770 // AT5G20250 // AT2G25080 // AT1G73120 // AT5G18040 // AT3G17070 // AT1G27330 // AT5G06690 // AT1G35910 // AT2G21640 // AT4G36430 // AT1G11210 // AT5G05410
GO:0045892	P	negative regulation of transcription, DNA-templated	16	1068	215	28362	0.011	0.35	// AT1G10170 // AT5G47370 // AT2G46830 // AT1G75380 // AT3G02000 // AT3G21150 // AT2G46790 // AT2G36080 // AT1G68320 // AT5G13080 // AT2G20080 // AT4G08590 // AT4G11660 // AT3G18610 // AT3G19580 // AT4G28110
GO:0018298	P	protein-chromophore linkage	6	1068	46	28362	0.011	0.37	// AT2G05070 // AT1G29910 // AT1G68050 // AT2G34430 // AT2G05100 // AT2G34420
GO:0009624	P	response to nematode	8	1068	76	28362	0.011	0.37	// AT5G46040 // AT1G60960 // AT5G13580 // AT1G02800 // AT1G58340 // AT4G24260 // AT2G39350 // AT4G21480
GO:0009611	P	response to wounding	16	1068	217	28362	0.011	0.37	// AT5G43570 // AT1G22640 // AT5G10300 // AT4G35770 // AT4G21440 // AT1G04220 // AT1G01470 // AT2G18060 // AT3G48520 // AT1G43160 // AT3G44540 // AT5G22500 // AT3G23050 // AT3G12500 // AT3G61060 // AT1G52030
GO:0008202	P	steroid metabolic process	10	1068	110	28362	0.012	0.39	// AT5G24150 // AT5G24155 // AT3G47360 // AT2G26710 // AT5G24160 // AT5G38970 // AT4G19230 // AT5G05690 // AT5G36110 // AT2G34500
GO:0009744	P	response to sucrose	7	1068	62	28362	0.012	0.4	// AT1G28330 // AT3G60140 // AT4G35770 // AT1G74670 // AT5G21170 // AT4G37220 // AT5G20250
GO:1901565	P	organonitrogen compound catabolic process	13	1068	164	28362	0.013	0.4	// AT1G64660 // AT5G13700 // AT4G13250 // AT4G19720 // AT1G08630 // AT2G43570 // AT1G06570 // AT1G03090 // AT4G31290 // AT4G11910 // AT1G18300 // AT3G12500 // AT5G54080
GO:0009556	P	microsporogenesis	5	1068	34	28362	0.013	0.4	// AT5G57790 // AT1G02065 // AT3G44540 // AT4G20050 // AT5G22500
GO:1903338	P	regulation of cell wall organization or biogenesis	5	1068	34	28362	0.013	0.4	// AT2G18060 // AT5G16600 // AT5G01100 // AT1G17950 // AT1G73410
GO:0016125	P	sterol metabolic process	8	1068	79	28362	0.014	0.43	// AT5G24150 // AT5G24155 // AT5G24160 // AT5G38970 // AT4G19230 // AT5G05690 // AT5G36110 // AT2G34500
GO:0034285	P	response to disaccharide	7	1068	65	28362	0.015	0.47	// AT1G28330 // AT3G60140 // AT4G35770 // AT1G74670 // AT5G21170 // AT4G37220 // AT5G20250
GO:0010114	P	response to red light	7	1068	65	28362	0.015	0.47	// AT2G05070 // AT2G37640 // AT1G32870 // AT2G05100 // AT2G40080 // AT1G15550 // AT2G43010
GO:1901698	P	response to nitrogen compound	18	1068	264	28362	0.015	0.47	// AT3G08040 // AT5G27420 // AT4G11660 // AT2G46830 // AT3G19580 // AT2G43570 // AT5G10380 // AT2G36270 // AT2G18060 // AT3G48450 // AT1G74650 // AT4G28110 // AT5G58610 // AT5G03720 // AT4G01250 // AT3G21150 // AT3G28210 // AT1G32450
GO:0009834	P	plant-type secondary cell wall biogenesis	7	1068	65	28362	0.015	0.47	// AT5G16600 // AT3G18660 // AT1G73410 // AT2G28110 // AT2G18060 // AT5G48920 // AT1G17950
GO:0010252	P	auxin homeostasis	5	1068	36	28362	0.016	0.47	// AT2G23170 // AT1G70940 // AT5G54510 // AT1G69690 // AT5G55250
GO:0009743	P	response to carbohydrate	11	1068	133	28362	0.016	0.47	// AT1G28330 // AT3G60140 // AT4G35770 // AT1G74670 // AT5G21170 // AT5G24800 // AT4G37220 // AT5G20250 // AT1G66180 // AT2G36270 // AT5G45830
GO:0044403	P	symbiosis, encompassing mutualism through parasitism	12	1068	151	28362	0.016	0.47	// AT5G03160 // AT3G22640 // AT3G04370 // AT3G62600 // AT1G31290 // AT3G09440 // AT2G43570 // AT2G25110 // AT5G02490 // AT3G60720 // AT5G09590 // AT2G35980
GO:0048646	P	anatomical structure formation involved in morphogenesis	14	1068	188	28362	0.016	0.47	// AT2G37640 // AT1G73870 // AT3G02000 // AT3G55500 // AT2G40610 // AT3G59530 // AT5G67060 // AT4G20050 // AT4G26260 // AT3G55090 // AT5G03790 // AT1G68480 // AT2G39350 // AT5G05690
GO:0009891	P	positive regulation of biosynthetic process	25	1068	409	28362	0.016	0.47	// AT1G73690 // AT5G42920 // AT2G32460 // AT2G36270 // AT4G23450 // AT4G02980 // AT2G46830 // AT1G69600 // AT1G69540 // AT5G67060 // AT2G42380 // AT2G40340 // AT2G31180 // AT5G03790 // AT3G11020 // AT2G05070 // AT1G56170 // AT3G50410 // AT1G73870 // AT5G28300 // AT1G79700 // AT1G43160 // AT5G05410 // AT5G61600 // AT1G75240
GO:0097306	P	cellular response to alcohol	18	1068	267	28362	0.017	0.48	// AT5G58787 // AT4G23450 // AT5G44120 // AT2G26980 // AT3G63060 // AT5G01550 // AT4G28520 // AT2G05070 // AT3G19580 // AT5G25980 // AT2G18470 // AT2G32460 // AT2G01150 // AT1G75240 // AT2G40340 // AT2G36270 // AT5G45830 // AT1G05680
GO:0044763	P	single-organism cellular process	279	1068	6591	28362	0.017	0.48	// AT3G16050 // AT2G32920 // AT1G64660 // AT3G18660 // AT3G60530 // AT2G17430 // AT2G46455 // AT2G34930 // AT5G59845 // AT3G55500 // AT3G63310 // AT1G65970 // AT5G52570 // AT1G48470 // AT5G48100 // AT3G23050 // AT2G43010 // AT2G01150 // AT3G45970 // AT4G02980 // AT3G55580 // AT1G08630 // AT2G28630 // AT4G35470 // AT5G07010 // AT5G49740 // AT5G39610 // AT3G02110 // AT1G73690 // AT5G56600 // AT3G20…
GO:0071215	P	cellular response to abscisic acid stimulus	18	1068	267	28362	0.017	0.48	// AT5G58787 // AT4G23450 // AT5G44120 // AT2G26980 // AT3G63060 // AT5G01550 // AT4G28520 // AT2G05070 // AT3G19580 // AT5G25980 // AT2G18470 // AT2G32460 // AT2G01150 // AT1G75240 // AT2G40340 // AT2G36270 // AT5G45830 // AT1G05680
GO:0009734	P	auxin-activated signaling pathway	14	1068	190	28362	0.017	0.49	// AT3G59060 // AT1G29510 // AT5G47370 // AT2G01200 // AT1G70940 // AT2G46530 // AT3G42800 // AT1G29450 // AT3G62100 // AT5G54510 // AT5G01990 // AT3G23050 // AT2G43010 // AT3G03660
GO:0048580	P	regulation of post-embryonic development	21	1068	329	28362	0.018	0.49	// AT5G15850 // AT1G14920 // AT4G18550 // AT2G40080 // AT5G57660 // AT5G56030 // AT1G68050 // AT3G21150 // AT5G59570 // AT1G03790 // AT1G20160 // AT3G63060 // AT5G65080 // AT1G77000 // AT1G22770 // AT4G15248 // AT5G05690 // AT1G34670 // AT2G36270 // AT5G45830 // AT5G39610
GO:0071555	P	cell wall organization	30	1068	518	28362	0.018	0.49	// AT1G70500 // AT2G33460 // AT5G46330 // AT1G71990 // AT2G18060 // AT3G56000 // AT1G10550 // AT3G43270 // AT5G23190 // AT5G57560 // AT5G15290 // AT3G45970 // AT3G18660 // AT5G23870 // AT4G14130 // AT1G17950 // AT5G13870 // AT3G10720 // AT2G37640 // AT5G65730 // AT1G02800 // AT3G55500 // AT4G24260 // AT4G20050 // AT5G57550 // AT3G50410 // AT2G28110 // AT2G40610 // AT2G45220 // AT3G49220
GO:0010557	P	positive regulation of macromolecule biosynthetic process	23	1068	373	28362	0.019	0.5	// AT1G73690 // AT5G42920 // AT2G32460 // AT2G36270 // AT4G02980 // AT2G46830 // AT1G69600 // AT1G69540 // AT5G67060 // AT2G42380 // AT2G40340 // AT2G31180 // AT5G03790 // AT3G11020 // AT1G56170 // AT3G50410 // AT1G73870 // AT5G28300 // AT1G79700 // AT1G43160 // AT5G05410 // AT5G61600 // AT1G75240
GO:0010383	P	cell wall polysaccharide metabolic process	10	1068	118	28362	0.018	0.5	// AT1G14070 // AT5G13870 // AT3G18660 // AT5G57550 // AT5G65730 // AT2G28110 // AT3G10740 // AT1G10550 // AT4G14130 // AT5G57560
GO:0072330	P	monocarboxylic acid biosynthetic process	17	1068	251	28362	0.019	0.5	// AT1G04220 // AT3G12120 // AT1G02190 // AT1G10170 // AT1G06080 // AT5G21170 // AT1G01120 // AT2G28630 // AT1G79700 // AT3G02620 // AT5G52570 // AT3G44310 // AT4G34510 // AT5G23190 // AT1G22640 // AT2G46720 // AT1G43800
GO:0048581	P	negative regulation of post-embryonic development	9	1068	101	28362	0.019	0.5	// AT5G56030 // AT1G14920 // AT1G03790 // AT1G20160 // AT1G77000 // AT1G34670 // AT2G36270 // AT4G18550 // AT5G65080
GO:0085029	P	extracellular matrix assembly	5	1068	38	28362	0.019	0.5	// AT3G59530 // AT5G05690 // AT2G39350 // AT4G20050 // AT3G55090
GO:0010927	P	cellular component assembly involved in morphogenesis	5	1068	38	28362	0.019	0.5	// AT3G59530 // AT5G05690 // AT2G39350 // AT4G20050 // AT3G55090
GO:1903507	P	negative regulation of nucleic acid-templated transcription	16	1068	231	28362	0.019	0.5	// AT1G10170 // AT5G47370 // AT2G46830 // AT1G75380 // AT3G02000 // AT3G21150 // AT2G46790 // AT2G36080 // AT1G68320 // AT5G13080 // AT2G20080 // AT4G08590 // AT4G11660 // AT3G18610 // AT3G19580 // AT4G28110
GO:0010208	P	pollen wall assembly	5	1068	38	28362	0.019	0.5	// AT3G59530 // AT5G05690 // AT2G39350 // AT4G20050 // AT3G55090
GO:1902679	P	negative regulation of RNA biosynthetic process	16	1068	231	28362	0.019	0.5	// AT1G10170 // AT5G47370 // AT2G46830 // AT1G75380 // AT3G02000 // AT3G21150 // AT2G46790 // AT2G36080 // AT1G68320 // AT5G13080 // AT2G20080 // AT4G08590 // AT4G11660 // AT3G18610 // AT3G19580 // AT4G28110
GO:0044419	P	interspecies interaction between organisms	12	1068	154	28362	0.018	0.5	// AT5G03160 // AT3G22640 // AT3G04370 // AT3G62600 // AT1G31290 // AT3G09440 // AT2G43570 // AT2G25110 // AT5G02490 // AT3G60720 // AT5G09590 // AT2G35980
GO:0009555	P	pollen development	20	1068	311	28362	0.019	0.5	// AT1G02065 // AT1G67360 // AT5G57790 // AT2G35210 // AT3G48520 // AT5G22500 // AT2G01200 // AT3G44540 // AT5G53400 // AT3G63480 // AT3G59530 // AT1G53320 // AT2G32460 // AT2G42380 // AT3G55090 // AT4G20050 // AT3G11020 // AT2G39350 // AT5G54470 // AT5G05690
GO:0051253	P	negative regulation of RNA metabolic process	16	1068	232	28362	0.019	0.5	// AT1G10170 // AT5G47370 // AT2G46830 // AT1G75380 // AT3G02000 // AT3G21150 // AT2G46790 // AT2G36080 // AT1G68320 // AT5G13080 // AT2G20080 // AT4G08590 // AT4G11660 // AT3G18610 // AT3G19580 // AT4G28110
GO:0048522	P	positive regulation of cellular process	37	1068	676	28362	0.02	0.5	// AT5G03160 // AT1G32870 // AT1G73690 // AT5G42920 // AT2G18060 // AT2G32460 // AT2G36270 // AT2G01150 // AT4G23450 // AT4G02980 // AT4G34370 // AT2G46830 // AT1G69600 // AT1G69540 // AT5G67060 // AT5G39610 // AT2G42380 // AT1G17950 // AT2G40340 // AT5G62240 // AT2G31180 // AT4G16515 // AT5G03790 // AT3G11020 // AT2G05070 // AT3G20470 // AT1G56170 // AT3G50410 // AT1G73870 // AT5G28300 // AT5G10…
GO:0042545	P	cell wall modification	12	1068	156	28362	0.02	0.5	// AT3G45970 // AT3G10720 // AT2G37640 // AT3G50410 // AT5G46330 // AT3G55500 // AT2G40610 // AT2G45220 // AT1G10550 // AT3G43270 // AT3G49220 // AT5G15290
GO:0046394	P	carboxylic acid biosynthetic process	26	1068	438	28362	0.02	0.5	// AT2G46760 // AT1G64660 // AT1G02190 // AT5G21170 // AT5G52570 // AT1G48470 // AT5G23190 // AT1G10070 // AT1G10170 // AT1G08630 // AT2G28630 // AT2G21940 // AT3G12120 // AT1G06080 // AT1G01120 // AT3G22740 // AT3G44310 // AT4G34510 // AT1G04220 // AT1G43800 // AT5G14800 // AT1G79700 // AT3G02620 // AT4G26260 // AT1G22640 // AT2G46720
GO:0006357	P	regulation of transcription from RNA polymerase II promoter	21	1068	333	28362	0.02	0.5	// AT5G62470 // AT2G31180 // AT1G73690 // AT1G10170 // AT5G16600 // AT4G21440 // AT1G69540 // AT5G23000 // AT5G13080 // AT5G40330 // AT1G48000 // AT1G74650 // AT1G68320 // AT2G32460 // AT4G28110 // AT5G04150 // AT1G26665 // AT1G17950 // AT1G34670 // AT1G22640 // AT1G73410
GO:0032787	P	monocarboxylic acid metabolic process	28	1068	481	28362	0.02	0.5	// AT5G07010 // AT1G02190 // AT5G21170 // AT4G34510 // AT5G52570 // AT1G06080 // AT5G47120 // AT5G23190 // AT1G10170 // AT2G28630 // AT2G21940 // AT5G54080 // AT1G05560 // AT3G12120 // AT4G13830 // AT1G62190 // AT1G01120 // AT3G21720 // AT3G44310 // AT4G19230 // AT1G43800 // AT1G04220 // AT1G79700 // AT3G02620 // AT3G48520 // AT1G22640 // AT2G46720 // AT5G03860
GO:0031328	P	positive regulation of cellular biosynthetic process	24	1068	396	28362	0.02	0.5	// AT1G73690 // AT5G42920 // AT2G32460 // AT2G36270 // AT4G23450 // AT4G02980 // AT2G46830 // AT1G69600 // AT1G69540 // AT5G67060 // AT2G42380 // AT2G40340 // AT2G31180 // AT5G03790 // AT3G11020 // AT1G56170 // AT3G50410 // AT1G73870 // AT5G28300 // AT1G79700 // AT1G43160 // AT5G05410 // AT5G61600 // AT1G75240
GO:0030154	P	cell differentiation	41	1068	768	28362	0.021	0.51	// AT5G62470 // AT3G60530 // AT1G22640 // AT4G21323 // AT5G16600 // AT1G73690 // AT5G58010 // AT5G28540 // AT2G18060 // AT2G32460 // AT5G05690 // AT1G34670 // AT5G51451 // AT1G74650 // AT1G48000 // AT1G22770 // AT1G17950 // AT1G02065 // AT2G31180 // AT1G73410 // AT3G49780 // AT5G23000 // AT5G40330 // AT1G68320 // AT5G13080 // AT4G16515 // AT5G42020 // AT3G22820 // AT3G58070 // AT1G70940 // AT2G45…
GO:1901360	P	organic cyclic compound metabolic process	203	1068	4700	28362	0.021	0.52	// AT1G67370 // AT3G50890 // AT4G11660 // AT3G21150 // AT5G38970 // AT1G02670 // AT2G36080 // AT1G01260 // AT5G57660 // AT3G23050 // AT3G22830 // AT2G43010 // AT4G02980 // AT3G55580 // AT1G69600 // AT5G59570 // AT2G02760 // AT1G48000 // AT5G39610 // AT2G42380 // AT5G26040 // AT3G58070 // AT2G40340 // AT1G72530 // AT1G02065 // AT2G31180 // AT5G56620 // AT5G47370 // AT5G13580 // AT5G60850 // AT1G53…
GO:0016070	P	RNA metabolic process	151	1068	3403	28362	0.021	0.52	// AT3G50890 // AT4G11660 // AT3G21150 // AT2G36080 // AT1G01260 // AT5G57660 // AT3G23050 // AT3G22830 // AT2G43010 // AT1G69600 // AT5G59570 // AT1G48000 // AT5G39610 // AT2G42380 // AT3G11260 // AT3G58070 // AT2G40340 // AT1G72530 // AT1G02065 // AT2G31180 // AT5G56620 // AT5G47370 // AT5G60850 // AT1G53320 // AT2G20825 // AT1G69690 // AT5G22470 // AT1G36060 // AT4G21440 // AT4G36740 // AT1G31…
GO:0034220	P	ion transmembrane transport	17	1068	255	28362	0.022	0.52	// AT4G10310 // AT3G22910 // AT3G08040 // AT5G17850 // AT1G60960 // AT4G35100 // AT5G55470 // AT5G46330 // AT3G61430 // AT1G01620 // AT5G37500 // AT1G74810 // AT1G09575 // AT5G03560 // AT2G36830 // AT3G05030 // AT1G15460
GO:0055088	P	lipid homeostasis	5	1068	40	28362	0.023	0.55	// AT4G19230 // AT2G26710 // AT5G05690 // AT5G36110 // AT5G38970
GO:0016053	P	organic acid biosynthetic process	30	1068	531	28362	0.023	0.56	// AT2G46760 // AT1G64660 // AT1G02190 // AT5G21170 // AT5G52570 // AT1G48470 // AT1G02400 // AT5G23190 // AT1G10070 // AT1G10170 // AT1G78440 // AT1G08630 // AT2G28630 // AT2G21940 // AT3G12120 // AT1G06080 // AT1G01120 // AT3G22740 // AT1G68320 // AT3G44310 // AT4G34510 // AT1G04220 // AT1G43800 // AT5G14800 // AT1G79700 // AT3G02620 // AT4G26260 // AT1G15550 // AT1G22640 // AT2G46720
GO:0043062	P	extracellular structure organization	6	1068	56	28362	0.025	0.58	// AT2G33460 // AT3G59530 // AT4G20050 // AT3G55090 // AT5G05690 // AT2G39350
GO:0051239	P	regulation of multicellular organismal process	28	1068	490	28362	0.024	0.58	// AT5G57660 // AT3G21150 // AT3G63060 // AT2G32460 // AT3G59900 // AT4G15248 // AT5G05690 // AT1G34670 // AT2G36270 // AT4G18550 // AT2G40080 // AT5G56030 // AT5G59570 // AT3G11260 // AT1G77000 // AT1G22770 // AT5G39610 // AT1G29510 // AT5G15850 // AT1G14920 // AT1G29450 // AT1G70940 // AT3G20470 // AT1G68050 // AT1G20160 // AT1G03790 // AT5G45830 // AT5G65080
GO:0030198	P	extracellular matrix organization	6	1068	56	28362	0.025	0.58	// AT2G33460 // AT3G59530 // AT4G20050 // AT3G55090 // AT5G05690 // AT2G39350
GO:0016131	P	brassinosteroid metabolic process	5	1068	41	28362	0.025	0.58	// AT4G19230 // AT2G26710 // AT5G05690 // AT5G36110 // AT5G38970
GO:0048731	P	system development	90	1068	1929	28362	0.025	0.58	// AT5G57660 // AT3G21150 // AT5G42900 // AT3G63440 // AT4G36870 // AT2G36640 // AT2G35210 // AT5G59570 // AT2G02760 // AT5G39610 // AT3G20810 // AT5G10250 // AT1G02065 // AT5G58010 // AT1G05010 // AT1G69690 // AT4G19230 // AT3G22820 // AT1G01470 // AT1G79700 // AT3G48520 // AT1G05680 // AT3G62100 // AT2G32460 // AT5G05690 // AT1G77000 // AT2G40080 // AT5G56030 // AT5G51451 // AT2G18510 // AT2G01…
GO:0046686	P	response to cadmium ion	21	1068	343	28362	0.026	0.59	// AT1G65980 // AT1G52827 // AT5G44460 // AT4G24190 // AT2G46830 // AT3G23990 // AT3G09440 // AT5G09590 // AT1G56340 // AT2G37760 // AT1G48000 // AT2G33590 // AT2G21660 // AT5G02490 // AT5G42020 // AT4G30120 // AT1G62740 // AT3G12500 // AT1G02920 // AT4G22670 // AT1G18330
GO:0050793	P	regulation of developmental process	34	1068	627	28362	0.027	0.63	// AT5G57660 // AT5G53400 // AT3G21150 // AT3G63060 // AT2G32460 // AT3G59900 // AT4G15248 // AT5G05690 // AT1G34670 // AT2G36270 // AT4G18550 // AT2G40080 // AT5G56030 // AT5G59570 // AT3G02170 // AT3G11260 // AT1G77000 // AT1G22770 // AT5G39610 // AT1G29510 // AT5G56600 // AT1G14920 // AT5G15850 // AT4G24190 // AT1G29450 // AT5G03790 // AT1G10480 // AT1G70940 // AT3G20470 // AT1G68050 // AT1G20…
GO:0045893	P	positive regulation of transcription, DNA-templated	21	1068	347	28362	0.028	0.65	// AT2G31180 // AT1G73690 // AT2G32460 // AT1G75240 // AT1G56170 // AT2G46830 // AT1G69600 // AT1G69540 // AT5G28300 // AT5G42920 // AT5G67060 // AT1G43160 // AT5G05410 // AT3G50410 // AT2G42380 // AT5G61600 // AT1G73870 // AT5G03790 // AT3G11020 // AT2G40340 // AT2G36270
GO:1902680	P	positive regulation of RNA biosynthetic process	21	1068	348	28362	0.029	0.66	// AT2G31180 // AT1G73690 // AT2G32460 // AT1G75240 // AT1G56170 // AT2G46830 // AT1G69600 // AT1G69540 // AT5G28300 // AT5G42920 // AT5G67060 // AT1G43160 // AT5G05410 // AT3G50410 // AT2G42380 // AT5G61600 // AT1G73870 // AT5G03790 // AT3G11020 // AT2G40340 // AT2G36270
GO:1903508	P	positive regulation of nucleic acid-templated transcription	21	1068	348	28362	0.029	0.66	// AT2G31180 // AT1G73690 // AT2G32460 // AT1G75240 // AT1G56170 // AT2G46830 // AT1G69600 // AT1G69540 // AT5G28300 // AT5G42920 // AT5G67060 // AT1G43160 // AT5G05410 // AT3G50410 // AT2G42380 // AT5G61600 // AT1G73870 // AT5G03790 // AT3G11020 // AT2G40340 // AT2G36270
GO:0009607	P	response to biotic stimulus	61	1068	1253	28362	0.03	0.67	// AT2G17430 // AT2G34930 // AT5G46330 // AT3G09440 // AT1G31290 // AT5G25980 // AT5G40020 // AT5G46040 // AT4G39090 // AT5G47120 // AT1G67865 // AT5G02490 // AT2G35980 // AT1G10170 // AT5G56030 // AT3G48520 // AT3G26450 // AT4G37980 // AT2G42530 // AT1G58340 // AT2G47730 // AT4G23570 // AT5G13580 // AT4G37370 // AT2G15890 // AT2G39350 // AT4G36010 // AT4G11650 // AT3G22640 // AT1G60960 // AT1G05…
GO:0010029	P	regulation of seed germination	7	1068	76	28362	0.031	0.7	// AT3G63060 // AT5G56030 // AT1G14920 // AT2G36270 // AT5G39610 // AT1G03790 // AT4G18550
GO:0009765	P	photosynthesis, light harvesting	5	1068	44	28362	0.032	0.7	// AT2G05070 // AT2G05100 // AT2G34430 // AT2G34420 // AT1G29910
GO:0044711	P	single-organism biosynthetic process	81	1068	1735	28362	0.032	0.7	// AT1G14070 // AT2G46760 // AT1G64660 // AT3G18660 // AT1G02190 // AT5G21170 // AT3G44540 // AT1G71990 // AT1G06570 // AT5G38970 // AT4G34510 // AT1G02390 // AT5G52570 // AT1G48470 // AT1G02400 // AT5G22500 // AT5G39790 // AT5G23190 // AT5G05690 // AT1G10070 // AT2G34500 // AT3G55580 // AT1G78440 // AT5G25130 // AT3G16050 // AT1G08630 // AT4G37980 // AT2G21940 // AT2G22450 // AT1G58170 // AT4G37…
GO:0010038	P	response to metal ion	27	1068	481	28362	0.032	0.7	// AT1G65980 // AT3G08040 // AT2G40370 // AT3G09440 // AT1G62740 // AT5G02490 // AT2G33590 // AT2G46830 // AT3G23990 // AT1G56340 // AT1G48000 // AT4G22670 // AT1G52827 // AT2G37760 // AT4G24190 // AT5G42020 // AT5G48100 // AT2G33740 // AT5G44460 // AT4G39260 // AT1G02920 // AT2G43570 // AT2G21660 // AT4G30120 // AT3G12500 // AT5G09590 // AT1G18330
GO:0048236	P	plant-type spore development	5	1068	44	28362	0.032	0.7	// AT5G57790 // AT1G02065 // AT3G44540 // AT4G20050 // AT5G22500
GO:0016032	P	viral process	10	1068	130	28362	0.032	0.7	// AT5G03160 // AT3G22640 // AT3G09440 // AT1G31290 // AT2G43570 // AT3G04370 // AT5G02490 // AT3G60720 // AT5G09590 // AT2G35980
GO:0045934	P	negative regulation of nucleobase-containing compound metabolic process	16	1068	249	28362	0.033	0.71	// AT1G10170 // AT5G47370 // AT2G46830 // AT1G75380 // AT3G02000 // AT3G21150 // AT2G46790 // AT2G36080 // AT1G68320 // AT5G13080 // AT2G20080 // AT4G08590 // AT4G11660 // AT3G18610 // AT3G19580 // AT4G28110
GO:0072593	P	reactive oxygen species metabolic process	12	1068	169	28362	0.033	0.71	// AT2G05070 // AT1G10170 // AT1G68850 // AT5G14920 // AT4G36430 // AT1G14920 // AT3G17070 // AT5G14130 // AT5G62520 // AT2G38390 // AT4G23450 // AT5G51890
GO:1901617	P	organic hydroxy compound biosynthetic process	11	1068	150	28362	0.033	0.71	// AT5G24150 // AT1G06570 // AT5G24155 // AT5G60760 // AT5G24160 // AT5G38970 // AT4G19230 // AT5G48100 // AT5G05690 // AT5G36110 // AT2G34500
GO:0009751	P	response to salicylic acid	14	1068	209	28362	0.034	0.72	// AT1G05560 // AT5G62470 // AT2G31180 // AT3G20470 // AT2G46830 // AT1G12130 // AT1G43160 // AT1G14920 // AT3G50410 // AT1G74650 // AT1G68320 // AT1G48000 // AT1G22640 // AT1G34670
GO:0043161	P	proteasome-mediated ubiquitin-dependent protein catabolic process	12	1068	170	28362	0.034	0.72	// AT4G34370 // AT5G27420 // AT3G60220 // AT5G10380 // AT5G28540 // AT2G02760 // AT1G18260 // AT1G76410 // AT5G01880 // AT1G65040 // AT1G80440 // AT2G01150
GO:0016128	P	phytosteroid metabolic process	5	1068	45	28362	0.034	0.72	// AT4G19230 // AT2G26710 // AT5G05690 // AT5G36110 // AT5G38970
GO:0048563	P	post-embryonic organ morphogenesis	5	1068	46	28362	0.037	0.74	// AT5G53400 // AT1G68480 // AT3G02000 // AT5G05690 // AT5G67060
GO:0090487	P	secondary metabolite catabolic process	5	1068	46	28362	0.037	0.74	// AT2G47730 // AT2G29460 // AT5G62480 // AT2G29450 // AT1G02920
GO:0048229	P	gametophyte development	24	1068	422	28362	0.037	0.74	// AT3G44540 // AT5G53400 // AT5G28540 // AT2G32460 // AT2G48140 // AT5G22500 // AT5G05690 // AT2G35210 // AT2G01200 // AT2G42380 // AT2G39350 // AT1G02065 // AT1G67360 // AT5G57790 // AT1G53320 // AT4G20050 // AT3G55090 // AT5G42020 // AT3G11020 // AT5G54470 // AT3G59530 // AT3G48520 // AT4G14040 // AT3G63480
GO:0010498	P	proteasomal protein catabolic process	12	1068	172	28362	0.037	0.74	// AT4G34370 // AT5G27420 // AT3G60220 // AT5G10380 // AT5G28540 // AT2G02760 // AT1G18260 // AT1G76410 // AT5G01880 // AT1G65040 // AT1G80440 // AT2G01150
GO:0006631	P	fatty acid metabolic process	16	1068	252	28362	0.036	0.74	// AT1G04220 // AT3G12120 // AT1G02190 // AT1G06080 // AT1G62190 // AT5G21170 // AT1G01120 // AT2G28630 // AT1G79700 // AT3G02620 // AT5G52570 // AT5G47120 // AT4G34510 // AT5G23190 // AT2G46720 // AT1G43800
GO:0009407	P	toxin catabolic process	5	1068	46	28362	0.037	0.74	// AT2G47730 // AT2G29460 // AT5G62480 // AT2G29450 // AT1G02920
GO:0045935	P	positive regulation of nucleobase-containing compound metabolic process	22	1068	379	28362	0.037	0.74	// AT1G73690 // AT5G42920 // AT2G32460 // AT2G36270 // AT4G02980 // AT2G46830 // AT1G69600 // AT1G69540 // AT5G67060 // AT2G42380 // AT2G40340 // AT2G31180 // AT5G03790 // AT3G11020 // AT1G56170 // AT3G50410 // AT1G73870 // AT5G28300 // AT1G43160 // AT5G05410 // AT5G61600 // AT1G75240
GO:1900140	P	regulation of seedling development	7	1068	79	28362	0.037	0.74	// AT3G63060 // AT5G56030 // AT1G14920 // AT2G36270 // AT5G39610 // AT1G03790 // AT4G18550
GO:0051254	P	positive regulation of RNA metabolic process	21	1068	356	28362	0.036	0.74	// AT2G31180 // AT1G73690 // AT2G32460 // AT1G75240 // AT1G56170 // AT2G46830 // AT1G69600 // AT1G69540 // AT5G28300 // AT5G42920 // AT5G67060 // AT1G43160 // AT5G05410 // AT3G50410 // AT2G42380 // AT5G61600 // AT1G73870 // AT5G03790 // AT3G11020 // AT2G40340 // AT2G36270
GO:0048444	P	floral organ morphogenesis	5	1068	46	28362	0.037	0.74	// AT5G53400 // AT1G68480 // AT3G02000 // AT5G05690 // AT5G67060
GO:0006366	P	transcription from RNA polymerase II promoter	22	1068	380	28362	0.038	0.75	// AT5G62470 // AT5G16600 // AT1G73690 // AT5G58010 // AT2G32460 // AT5G04150 // AT1G26665 // AT1G34670 // AT1G10170 // AT1G69540 // AT1G74650 // AT1G48000 // AT1G17950 // AT2G31180 // AT1G73410 // AT5G23000 // AT5G40330 // AT1G68320 // AT5G13080 // AT4G28110 // AT4G21440 // AT1G22640
GO:0006811	P	ion transport	34	1068	645	28362	0.038	0.75	// AT5G49730 // AT3G08040 // AT3G11050 // AT5G46330 // AT3G61430 // AT4G21120 // AT1G79520 // AT5G03560 // AT2G47160 // AT3G15340 // AT3G54510 // AT1G77380 // AT3G22910 // AT4G35100 // AT1G09575 // AT1G01620 // AT5G49740 // AT3G05030 // AT5G24920 // AT1G32450 // AT4G10310 // AT1G11960 // AT1G60960 // AT1G50400 // AT5G55470 // AT1G74810 // AT5G17850 // AT1G06330 // AT3G49920 // AT1G32090 // AT5G37…
GO:0042538	P	hyperosmotic salinity response	6	1068	63	28362	0.039	0.76	// AT3G05880 // AT1G14920 // AT1G18260 // AT1G05680 // AT5G50720 // AT3G19580
GO:0007602	P	phototransduction	6	1068	63	28362	0.039	0.76	// AT3G59060 // AT2G40080 // AT5G04190 // AT1G14280 // AT1G22770 // AT2G43010
GO:0009585	P	red, far-red light phototransduction	6	1068	63	28362	0.039	0.76	// AT3G59060 // AT2G40080 // AT5G04190 // AT1G14280 // AT1G22770 // AT2G43010
GO:0055080	P	cation homeostasis	13	1068	194	28362	0.04	0.77	// AT3G08040 // AT3G11050 // AT1G74810 // AT1G60960 // AT5G55470 // AT1G56340 // AT1G58340 // AT5G48400 // AT5G04150 // AT3G05030 // AT2G47160 // AT1G15460 // AT1G32450
GO:0098771	P	inorganic ion homeostasis	14	1068	215	28362	0.041	0.78	// AT3G08040 // AT3G11050 // AT1G74810 // AT1G60960 // AT5G55470 // AT1G56340 // AT1G58340 // AT1G68320 // AT5G48400 // AT5G04150 // AT3G05030 // AT2G47160 // AT1G15460 // AT1G32450
GO:0009606	P	tropism	7	1068	81	28362	0.041	0.78	// AT4G37590 // AT1G70940 // AT3G62100 // AT5G04190 // AT1G14280 // AT4G16515 // AT3G23050
GO:0048569	P	post-embryonic organ development	12	1068	175	28362	0.041	0.78	// AT5G51451 // AT3G02000 // AT5G53400 // AT5G56600 // AT5G67060 // AT5G13080 // AT4G16515 // AT1G68480 // AT1G34670 // AT5G05690 // AT1G77000 // AT5G39610
GO:0014070	P	response to organic cyclic compound	23	1068	405	28362	0.041	0.78	// AT5G62470 // AT3G62100 // AT5G08130 // AT1G03445 // AT5G57560 // AT1G34670 // AT2G26710 // AT2G46830 // AT2G43570 // AT1G74650 // AT1G48000 // AT3G02110 // AT1G05560 // AT2G31180 // AT1G12130 // AT1G14920 // AT1G68320 // AT3G63310 // AT3G20470 // AT3G50410 // AT4G08950 // AT1G43160 // AT1G22640
GO:1901615	P	organic hydroxy compound metabolic process	14	1068	215	28362	0.041	0.78	// AT5G24150 // AT1G06570 // AT5G24155 // AT5G60760 // AT2G26710 // AT5G24160 // AT5G38970 // AT4G26260 // AT1G71340 // AT4G19230 // AT5G48100 // AT5G05690 // AT5G36110 // AT2G34500
GO:0065008	P	regulation of biological quality	60	1068	1255	28362	0.041	0.78	// AT1G65980 // AT2G32920 // AT5G03160 // AT1G17460 // AT5G15230 // AT5G24800 // AT3G11050 // AT3G08040 // AT5G38970 // AT2G23170 // AT5G08150 // AT3G63440 // AT3G01570 // AT5G04150 // AT5G01990 // AT2G47160 // AT5G05690 // AT2G43010 // AT4G18550 // AT1G05510 // AT1G69690 // AT4G02980 // AT5G56030 // AT2G26710 // AT1G65970 // AT1G04980 // AT1G56340 // AT5G67060 // AT1G58340 // AT5G48400 // AT3G05…
GO:0009583	P	detection of light stimulus	6	1068	64	28362	0.041	0.78	// AT3G59060 // AT2G40080 // AT5G04190 // AT1G14280 // AT1G22770 // AT2G43010
GO:2000377	P	regulation of reactive oxygen species metabolic process	5	1068	48	28362	0.043	0.8	// AT2G05070 // AT5G14920 // AT1G10170 // AT1G14920 // AT4G23450
GO:0031325	P	positive regulation of cellular metabolic process	27	1068	495	28362	0.043	0.8	// AT1G73690 // AT5G42920 // AT2G32460 // AT2G36270 // AT4G23450 // AT4G02980 // AT4G34370 // AT2G46830 // AT1G69600 // AT1G69540 // AT5G67060 // AT2G42380 // AT2G40340 // AT5G62240 // AT2G31180 // AT5G03790 // AT3G11020 // AT2G05070 // AT1G56170 // AT3G50410 // AT1G73870 // AT5G28300 // AT1G79700 // AT1G43160 // AT5G05410 // AT5G61600 // AT1G75240
GO:0044283	P	small molecule biosynthetic process	34	1068	653	28362	0.043	0.8	// AT2G46760 // AT1G64660 // AT1G02190 // AT5G21170 // AT1G06570 // AT5G52570 // AT1G48470 // AT1G02400 // AT5G23190 // AT1G10070 // AT1G10170 // AT1G78440 // AT3G16050 // AT1G08630 // AT2G28630 // AT2G21940 // AT2G22450 // AT3G12120 // AT1G06080 // AT1G01120 // AT3G22740 // AT5G60760 // AT1G68320 // AT3G44310 // AT4G34510 // AT1G04220 // AT1G43800 // AT5G14800 // AT1G79700 // AT3G02620 // AT4G26…
GO:0051241	P	negative regulation of multicellular organismal process	9	1068	119	28362	0.044	0.81	// AT5G56030 // AT1G14920 // AT1G03790 // AT1G20160 // AT1G77000 // AT1G34670 // AT2G36270 // AT4G18550 // AT5G65080
GO:0009615	P	response to virus	7	1068	83	28362	0.045	0.83	// AT3G22640 // AT1G31290 // AT3G09440 // AT2G43570 // AT5G02490 // AT5G09590 // AT2G35980
GO:0055072	P	iron ion homeostasis	5	1068	49	28362	0.046	0.84	// AT3G08040 // AT3G11050 // AT1G60960 // AT5G04150 // AT1G58340
GO:0010876	P	lipid localization	13	1068	199	28362	0.046	0.84	// AT3G01570 // AT1G05510 // AT3G22600 // AT3G51600 // AT5G46890 // AT5G46900 // AT3G22620 // AT4G22490 // AT2G48140 // AT1G45015 // AT5G13900 // AT4G18550 // AT2G48130
GO:0009636	P	response to toxic substance	8	1068	102	28362	0.047	0.85	// AT1G52827 // AT1G10170 // AT2G37760 // AT2G29460 // AT5G62480 // AT2G29450 // AT4G30120 // AT1G02920
GO:0006725	P	cellular aromatic compound metabolic process	194	1068	4588	28362	0.047	0.85	// AT1G67370 // AT3G50890 // AT4G11660 // AT3G21150 // AT1G02670 // AT2G36080 // AT1G01260 // AT3G63440 // AT3G23050 // AT3G22830 // AT2G43010 // AT4G02980 // AT3G55580 // AT1G69600 // AT5G59570 // AT2G02760 // AT1G48000 // AT5G39610 // AT2G42380 // AT5G26040 // AT3G58070 // AT2G40340 // AT1G72530 // AT1G02065 // AT2G31180 // AT5G56620 // AT5G47370 // AT5G13580 // AT5G60850 // AT1G53320 // AT2G20…
GO:0009887	P	organ morphogenesis	12	1068	180	28362	0.048	0.86	// AT3G49780 // AT5G53400 // AT2G30130 // AT3G02000 // AT1G79700 // AT5G67060 // AT2G32460 // AT5G05690 // AT5G03790 // AT1G68480 // AT5G10250 // AT4G36870
GO:0009832	P	plant-type cell wall biogenesis	11	1068	160	28362	0.048	0.86	// AT1G14070 // AT1G05560 // AT3G18660 // AT1G73410 // AT5G57550 // AT5G16600 // AT2G28110 // AT2G33460 // AT2G18060 // AT5G48920 // AT1G17950
GO:0009845	P	seed germination	11	1068	161	28362	0.05	0.88	// AT5G01550 // AT2G18470 // AT5G56030 // AT5G56600 // AT1G14920 // AT2G36270 // AT3G63060 // AT5G39610 // AT2G26980 // AT1G03790 // AT4G18550
GO:0006885	P	regulation of pH	5	1068	51	28362	0.052	0.91	// AT3G05030 // AT2G47160 // AT1G74810 // AT5G55470 // AT1G15460
GO:0048367	P	shoot system development	44	1068	896	28362	0.052	0.91	// AT1G52030 // AT1G13245 // AT5G57660 // AT5G53400 // AT3G21150 // AT2G32460 // AT5G65080 // AT4G17460 // AT3G63440 // AT5G05690 // AT2G15790 // AT2G35980 // AT4G37590 // AT2G40080 // AT5G56030 // AT5G67060 // AT5G61380 // AT5G59570 // AT4G36870 // AT2G42530 // AT5G39610 // AT1G22770 // AT3G25717 // AT3G20810 // AT5G10250 // AT1G32450 // AT4G15248 // AT1G02065 // AT1G11190 // AT2G30130 // AT5G15…
GO:0048638	P	regulation of developmental growth	9	1068	123	28362	0.051	0.91	// AT1G70940 // AT1G29510 // AT3G20470 // AT5G56600 // AT3G02170 // AT4G24190 // AT1G29450 // AT2G32460 // AT3G59900
GO:0042743	P	hydrogen peroxide metabolic process	8	1068	104	28362	0.051	0.91	// AT1G68850 // AT1G10170 // AT5G14130 // AT4G36430 // AT3G17070 // AT2G38390 // AT4G23450 // AT5G51890
GO:0055067	P	monovalent inorganic cation homeostasis	6	1068	68	28362	0.052	0.91	// AT5G55470 // AT1G74810 // AT3G05030 // AT2G47160 // AT1G15460 // AT1G32450
GO:0055085	P	transmembrane transport	34	1068	667	28362	0.054	0.94	// AT3G08040 // AT1G74240 // AT5G46330 // AT3G61430 // AT4G21120 // AT1G61890 // AT1G09575 // AT5G03560 // AT1G77380 // AT3G22910 // AT1G11260 // AT4G35100 // AT3G23990 // AT1G71330 // AT1G01620 // AT1G18320 // AT1G58340 // AT2G04030 // AT1G72820 // AT3G05030 // AT1G79360 // AT4G10310 // AT1G60960 // AT4G03320 // AT5G55470 // AT1G74810 // AT5G01990 // AT1G70940 // AT5G17850 // AT1G15460 // AT3G49…
GO:0051093	P	negative regulation of developmental process	9	1068	125	28362	0.056	0.96	// AT5G56030 // AT1G14920 // AT1G03790 // AT1G20160 // AT1G77000 // AT1G34670 // AT2G36270 // AT4G18550 // AT5G65080
GO:0051173	P	positive regulation of nitrogen compound metabolic process	22	1068	399	28362	0.057	0.98	// AT1G73690 // AT5G42920 // AT2G32460 // AT2G36270 // AT4G02980 // AT2G46830 // AT1G69600 // AT1G69540 // AT5G67060 // AT2G42380 // AT2G40340 // AT2G31180 // AT5G03790 // AT3G11020 // AT1G56170 // AT3G50410 // AT1G73870 // AT5G28300 // AT1G43160 // AT5G05410 // AT5G61600 // AT1G75240
GO:0022622	P	root system development	17	1068	484	28362	0.65	1	// AT1G68320 // AT1G70940 // AT2G18470 // AT5G51451 // AT5G10250 // AT5G58010 // AT5G39610 // AT5G40330 // AT5G56600 // AT1G58340 // AT3G62100 // AT3G11260 // AT4G16515 // AT5G13080 // AT1G34670 // AT1G77000 // AT3G03660
GO:0051049	P	regulation of transport	6	1068	95	28362	0.16	1	// AT5G37500 // AT5G46330 // AT5G67060 // AT3G15340 // AT4G16515 // AT5G24920
GO:0044281	P	small molecule metabolic process	62	1068	1597	28362	0.42	1	// AT2G46760 // AT1G64660 // AT1G02190 // AT5G47120 // AT5G21170 // AT5G07010 // AT1G06570 // AT5G25980 // AT4G34510 // AT5G52570 // AT1G06080 // AT1G48470 // AT1G02400 // AT3G48520 // AT5G23190 // AT1G10070 // AT1G10170 // AT1G78440 // AT3G16050 // AT1G08630 // AT2G28630 // AT4G23590 // AT2G21940 // AT3G10740 // AT4G10040 // AT2G22450 // AT1G18300 // AT5G54080 // AT5G38200 // AT1G05560 // AT3G12…
GO:0044282	P	small molecule catabolic process	9	1068	162	28362	0.17	1	// AT1G64660 // AT1G78440 // AT1G08630 // AT1G06570 // AT1G03090 // AT4G26260 // AT1G02400 // AT4G19230 // AT5G54080
GO:0043603	P	cellular amide metabolic process	9	1068	1575	28362	1	1	// AT4G31877 // AT2G36660 // AT1G31290 // AT4G31290 // AT1G14205 // AT5G39850 // AT5G54940 // AT3G10820 // AT5G01940
GO:0051716	P	cellular response to stimulus	115	1068	2856	28362	0.24	1	// AT2G32920 // AT1G64660 // AT5G15230 // AT2G34930 // AT5G59845 // AT3G08040 // AT1G02670 // AT2G14900 // AT2G23030 // AT5G01990 // AT3G23050 // AT2G43010 // AT2G01150 // AT5G01550 // AT3G55580 // AT4G35470 // AT5G39610 // AT3G02110 // AT3G58070 // AT2G40340 // AT1G04310 // AT5G58787 // AT5G06860 // AT5G47370 // AT1G05010 // AT3G21150 // AT5G22470 // AT1G36060 // AT2G26980 // AT5G27420 // AT1G29…
GO:0000003	P	reproduction	68	1068	1721	28362	0.36	1	// AT1G67370 // AT3G62100 // AT5G57660 // AT1G05510 // AT2G17430 // AT5G49360 // AT5G53400 // AT3G21150 // AT4G32200 // AT3G63060 // AT2G32460 // AT5G65080 // AT4G17460 // AT5G57790 // AT5G22500 // AT5G05690 // AT2G18510 // AT2G15790 // AT4G23570 // AT2G36640 // AT4G37590 // AT2G40080 // AT4G21323 // AT2G35210 // AT4G08040 // AT2G46830 // AT2G01200 // AT5G61380 // AT5G59570 // AT2G36270 // AT2G02…
GO:0043207	P	response to external biotic stimulus	56	1068	1212	28362	0.076	1	// AT2G34930 // AT5G46330 // AT3G09440 // AT1G31290 // AT5G25980 // AT5G40020 // AT5G46040 // AT4G39090 // AT1G67865 // AT5G02490 // AT2G35980 // AT1G10170 // AT5G56030 // AT3G48520 // AT4G37980 // AT2G42530 // AT1G58340 // AT2G47730 // AT4G23570 // AT5G13580 // AT4G37370 // AT2G15890 // AT2G39350 // AT4G36010 // AT4G11650 // AT3G22640 // AT1G60960 // AT1G05010 // AT1G02800 // AT3G28740 // AT3G59…
GO:0000160	P	phosphorelay signal transduction system	12	1068	225	28362	0.16	1	// AT1G04310 // AT1G77640 // AT1G10480 // AT5G25190 // AT5G61380 // AT1G79700 // AT1G43160 // AT5G60100 // AT2G46790 // AT5G61600 // AT1G36060 // AT3G12500
GO:0009642	P	response to light intensity	9	1068	144	28362	0.11	1	// AT2G05070 // AT3G59060 // AT2G05100 // AT1G10170 // AT1G01470 // AT3G51910 // AT4G04020 // AT1G58340 // AT2G43010
GO:0048583	P	regulation of response to stimulus	22	1068	565	28362	0.47	1	// AT5G08130 // AT1G32870 // AT2G32460 // AT5G65080 // AT2G43010 // AT4G23570 // AT4G23450 // AT3G59060 // AT5G39610 // AT1G22770 // AT1G04310 // AT5G58787 // AT1G67360 // AT2G01150 // AT3G62600 // AT1G14920 // AT5G13080 // AT1G80440 // AT1G70940 // AT1G20160 // AT2G25110 // AT4G03960
GO:0050832	P	defense response to fungus	14	1068	504	28362	0.9	1	// AT4G11650 // AT1G75380 // AT2G34930 // AT4G19230 // AT1G01470 // AT3G59930 // AT2G42530 // AT2G25110 // AT5G61600 // AT1G67865 // AT2G15890 // AT3G12500 // AT1G02920 // AT4G23570
GO:0046486	P	glycerolipid metabolic process	5	1068	122	28362	0.49	1	// AT5G06090 // AT1G02390 // AT1G47510 // AT3G11430 // AT4G18550
GO:0046483	P	heterocycle metabolic process	179	1068	4433	28362	0.17	1	// AT1G67370 // AT3G50890 // AT4G11660 // AT3G21150 // AT1G02670 // AT2G36080 // AT1G01260 // AT3G63440 // AT3G23050 // AT3G22830 // AT2G43010 // AT4G02980 // AT1G69600 // AT5G59570 // AT2G02760 // AT1G48000 // AT5G39610 // AT2G42380 // AT5G26040 // AT3G58070 // AT2G40340 // AT1G72530 // AT1G02065 // AT2G31180 // AT5G56620 // AT5G47370 // AT5G60850 // AT1G53320 // AT2G20825 // AT1G69690 // AT5G22…
GO:0034284	P	response to monosaccharide	5	1068	56	28362	0.07	1	// AT1G28330 // AT1G66180 // AT5G24800 // AT4G37220 // AT1G74670
GO:0019538	P	protein metabolic process	105	1068	4289	28362	1	1	// AT1G71990 // AT5G47610 // AT3G07550 // AT4G21323 // AT5G39850 // AT2G23030 // AT5G16900 // AT2G01150 // AT2G45920 // AT5G01550 // AT1G12290 // AT4G39090 // AT3G08690 // AT2G02760 // AT3G02110 // AT2G28040 // AT3G20810 // AT5G10250 // AT3G60220 // AT1G66180 // AT5G22470 // AT1G80110 // AT2G26980 // AT2G48130 // AT5G27420 // AT1G29230 // AT1G02300 // AT1G03010 // AT1G71530 // AT1G31290 // AT5G10…
GO:0009561	P	megagametogenesis	6	1068	71	28362	0.061	1	// AT5G57790 // AT5G28540 // AT4G14040 // AT2G48140 // AT5G42020 // AT3G63480
GO:0009893	P	positive regulation of metabolic process	27	1068	535	28362	0.086	1	// AT1G73690 // AT5G42920 // AT2G32460 // AT2G36270 // AT4G23450 // AT4G02980 // AT4G34370 // AT2G46830 // AT1G69600 // AT1G69540 // AT5G67060 // AT2G42380 // AT2G40340 // AT5G62240 // AT2G31180 // AT5G03790 // AT3G11020 // AT2G05070 // AT1G56170 // AT3G50410 // AT1G73870 // AT5G28300 // AT1G79700 // AT1G43160 // AT5G05410 // AT5G61600 // AT1G75240
GO:0009890	P	negative regulation of biosynthetic process	17	1068	360	28362	0.21	1	// AT2G46790 // AT1G10170 // AT4G31877 // AT2G46830 // AT5G47370 // AT3G02000 // AT3G21150 // AT1G75380 // AT2G36080 // AT1G68320 // AT5G13080 // AT2G20080 // AT4G08590 // AT4G11660 // AT3G18610 // AT3G19580 // AT4G28110
GO:0000302	P	response to reactive oxygen species	5	1068	166	28362	0.75	1	// AT3G08040 // AT5G05410 // AT5G39610 // AT1G22770 // AT1G05680
GO:0009886	P	post-embryonic morphogenesis	8	1068	174	28362	0.34	1	// AT3G22820 // AT3G02000 // AT5G53400 // AT5G67060 // AT3G63440 // AT1G68480 // AT5G10250 // AT5G05690
GO:0090558	P	plant epidermis development	9	1068	245	28362	0.58	1	// AT1G70940 // AT1G10480 // AT5G58010 // AT5G40330 // AT1G20160 // AT5G13080 // AT3G63440 // AT3G58070 // AT3G22820
GO:0035556	P	intracellular signal transduction	20	1068	660	28362	0.86	1	// AT1G04310 // AT2G18470 // AT5G60860 // AT1G10480 // AT1G29230 // AT5G61380 // AT5G25190 // AT2G46790 // AT5G40320 // AT1G79700 // AT1G43160 // AT5G60100 // AT2G23030 // AT5G61600 // AT1G77640 // AT1G36060 // AT3G12500 // AT5G45820 // AT2G26980 // AT3G04530
GO:0000904	P	cell morphogenesis involved in differentiation	8	1068	226	28362	0.62	1	// AT1G70940 // AT4G21323 // AT1G03010 // AT2G33460 // AT5G40330 // AT2G32460 // AT3G58070 // AT1G09080
GO:0000902	P	cell morphogenesis	19	1068	402	28362	0.2	1	// AT3G45970 // AT4G02980 // AT2G37640 // AT4G21323 // AT5G47370 // AT1G70940 // AT1G03010 // AT2G33460 // AT3G55500 // AT2G40610 // AT5G56600 // AT3G02170 // AT2G32460 // AT5G40330 // AT5G54510 // AT3G63310 // AT5G05690 // AT3G58070 // AT1G09080
GO:0006886	P	intracellular protein transport	6	1068	350	28362	0.99	1	// AT5G58590 // AT4G03320 // AT3G23990 // AT2G18260 // AT2G04030 // AT3G29100
GO:0009860	P	pollen tube growth	5	1068	138	28362	0.6	1	// AT1G03010 // AT2G33460 // AT2G32460 // AT4G21323 // AT1G09080
GO:0071840	P	cellular component organization or biogenesis	91	1068	2812	28362	0.94	1	// AT1G67370 // AT1G64660 // AT4G21323 // AT2G46455 // AT3G55090 // AT3G55500 // AT3G56000 // AT3G45970 // AT4G02980 // AT2G02760 // AT5G23870 // AT4G39366 // AT3G58070 // AT2G39350 // AT5G13870 // AT1G67360 // AT5G47370 // AT1G02800 // AT5G58590 // AT4G20050 // AT5G57320 // AT1G03010 // AT2G28110 // AT2G45220 // AT3G16800 // AT4G08590 // AT3G18610 // AT3G49220 // AT5G14470 // AT2G32460 // AT1G17…
GO:0032259	P	methylation	7	1068	331	28362	0.96	1	// AT4G33120 // AT4G13330 // AT5G04610 // AT1G21100 // AT3G22740 // AT5G04370 // AT5G55250
GO:0048316	P	seed development	21	1068	661	28362	0.81	1	// AT2G36640 // AT5G44120 // AT1G05510 // AT2G35210 // AT2G01200 // AT4G28520 // AT2G18510 // AT1G01470 // AT1G14920 // AT3G19580 // AT5G49360 // AT5G59440 // AT3G62100 // AT5G45830 // AT2G04030 // AT3G63480 // AT4G19230 // AT2G15890 // AT5G10250 // AT2G36270 // AT4G23570
GO:0009308	P	amine metabolic process	6	1068	102	28362	0.2	1	// AT5G13700 // AT5G38450 // AT2G41510 // AT5G08150 // AT5G53120 // AT3G63440
GO:0043412	P	macromolecule modification	72	1068	2532	28362	1	1	// AT1G71990 // AT2G18470 // AT5G47610 // AT5G59700 // AT1G16130 // AT5G21170 // AT1G73690 // AT5G46330 // AT1G67900 // AT1G80440 // AT4G32450 // AT4G39366 // AT5G16900 // AT1G01940 // AT5G40380 // AT2G23030 // AT2G15790 // AT2G01150 // AT2G45920 // AT1G13800 // AT5G01550 // AT4G34370 // AT1G10170 // AT1G12290 // AT3G19850 // AT3G04530 // AT3G08690 // AT2G02760 // AT1G29910 // AT2G34420 // AT5G01…
GO:0009267	P	cellular response to starvation	7	1068	153	28362	0.36	1	// AT1G64660 // AT4G31877 // AT3G08040 // AT3G04530 // AT1G68320 // AT3G03520 // AT5G04150
GO:0044723	P	single-organism carbohydrate metabolic process	17	1068	613	28362	0.92	1	// AT1G14070 // AT1G71990 // AT3G18660 // AT5G57655 // AT2G18700 // AT1G35910 // AT2G28110 // AT3G21720 // AT4G28110 // AT2G25110 // AT4G26260 // AT1G71340 // AT5G39790 // AT3G10740 // AT5G03860 // AT1G05610 // AT5G22470
GO:0009059	P	macromolecule biosynthetic process	161	1068	4511	28362	0.78	1	// AT1G71990 // AT3G50890 // AT4G11660 // AT3G21150 // AT2G36080 // AT5G39850 // AT1G01260 // AT5G57660 // AT3G23050 // AT3G22830 // AT2G43010 // AT4G02980 // AT1G12290 // AT1G69600 // AT5G59570 // AT1G48000 // AT5G39610 // AT2G42380 // AT5G26040 // AT3G58070 // AT2G40340 // AT1G02065 // AT2G31180 // AT5G56620 // AT5G47370 // AT5G60850 // AT1G53320 // AT2G20825 // AT1G69690 // AT5G22470 // AT1G36…
GO:0044042	P	glucan metabolic process	12	1068	218	28362	0.13	1	// AT1G14070 // AT5G13870 // AT5G57550 // AT5G65730 // AT1G02800 // AT3G18660 // AT4G14130 // AT4G24260 // AT1G10550 // AT5G39790 // AT5G57560 // AT1G05610
GO:0016071	P	mRNA metabolic process	5	1068	409	28362	1	1	// AT4G39260 // AT2G28050 // AT1G72530 // AT2G21660 // AT5G42920
GO:0010260	P	organ senescence	8	1068	114	28362	0.077	1	// AT1G11190 // AT4G01250 // AT2G42530 // AT2G43570 // AT2G35980 // AT1G17020 // AT1G32450 // AT5G39610
GO:0048366	P	leaf development	17	1068	356	28362	0.2	1	// AT1G32450 // AT1G11190 // AT5G56030 // AT2G30130 // AT5G53400 // AT1G14280 // AT2G42530 // AT2G43570 // AT2G32460 // AT2G35980 // AT5G03790 // AT1G68480 // AT4G01250 // AT5G10250 // AT4G36870 // AT1G17020 // AT5G39610
GO:0048364	P	root development	17	1068	482	28362	0.64	1	// AT1G68320 // AT1G70940 // AT2G18470 // AT5G51451 // AT5G10250 // AT5G58010 // AT5G39610 // AT5G40330 // AT5G56600 // AT1G58340 // AT3G62100 // AT3G11260 // AT4G16515 // AT5G13080 // AT1G34670 // AT1G77000 // AT3G03660
GO:0006753	P	nucleoside phosphate metabolic process	5	1068	305	28362	0.99	1	// AT5G57655 // AT4G10040 // AT5G59440 // AT5G47435 // AT5G43330
GO:0010016	P	shoot system morphogenesis	11	1068	176	28362	0.08	1	// AT3G22820 // AT5G53400 // AT1G73870 // AT2G30130 // AT2G32460 // AT1G05680 // AT3G63440 // AT5G03790 // AT1G68480 // AT5G10250 // AT4G36870
GO:0051128	P	regulation of cellular component organization	7	1068	286	28362	0.91	1	// AT3G20470 // AT1G75380 // AT5G56600 // AT3G02170 // AT2G32460 // AT4G08590 // AT5G57320
GO:0032446	P	protein modification by small protein conjugation	26	1068	550	28362	0.15	1	// AT5G47610 // AT5G40250 // AT1G67900 // AT2G45920 // AT4G37590 // AT4G34370 // AT1G10170 // AT3G19850 // AT3G08690 // AT2G02760 // AT2G01150 // AT1G80110 // AT5G10250 // AT3G60220 // AT1G65040 // AT1G80440 // AT2G18670 // AT5G27420 // AT1G68050 // AT1G03010 // AT5G10380 // AT1G76410 // AT5G01880 // AT3G18773 // AT4G08590 // AT3G61060
GO:0009653	P	anatomical structure morphogenesis	44	1068	919	28362	0.071	1	// AT2G33460 // AT4G21323 // AT5G54510 // AT5G53400 // AT3G55500 // AT2G32460 // AT1G05680 // AT3G63310 // AT3G63440 // AT5G05690 // AT4G36870 // AT3G45970 // AT4G02980 // AT3G02170 // AT5G67060 // AT1G58340 // AT3G11260 // AT3G58070 // AT2G39350 // AT5G10250 // AT5G58010 // AT2G37640 // AT3G49780 // AT5G47370 // AT2G30130 // AT5G56600 // AT5G40330 // AT4G24190 // AT1G68320 // AT4G20050 // AT3G55…
GO:0015672	P	monovalent inorganic cation transport	6	1068	182	28362	0.68	1	// AT4G10310 // AT5G17850 // AT5G37500 // AT5G55470 // AT3G15340 // AT3G05030
GO:0008283	P	cell proliferation	5	1068	125	28362	0.51	1	// AT5G51451 // AT1G69690 // AT4G16515 // AT3G49780 // AT3G59900
GO:0006873	P	cellular ion homeostasis	8	1068	138	28362	0.16	1	// AT3G08040 // AT3G11050 // AT5G55470 // AT5G48400 // AT2G47160 // AT3G05030 // AT1G74810 // AT1G15460
GO:0034637	P	cellular carbohydrate biosynthetic process	8	1068	219	28362	0.58	1	// AT1G14070 // AT1G71990 // AT3G18660 // AT2G18700 // AT1G35910 // AT2G28110 // AT5G39790 // AT1G05610
GO:0006972	P	hyperosmotic response	6	1068	75	28362	0.074	1	// AT3G05880 // AT1G14920 // AT1G18260 // AT1G05680 // AT5G50720 // AT3G19580
GO:0009648	P	photoperiodism	5	1068	104	28362	0.36	1	// AT2G46830 // AT2G40080 // AT4G24415 // AT1G22770 // AT5G65080
GO:0044257	P	cellular protein catabolic process	23	1068	444	28362	0.087	1	// AT3G07550 // AT5G28540 // AT4G23570 // AT4G34370 // AT4G39090 // AT3G08690 // AT2G02760 // AT1G77000 // AT3G02110 // AT3G60220 // AT2G01150 // AT1G65040 // AT1G80440 // AT4G13250 // AT5G58590 // AT5G27420 // AT1G68050 // AT5G10380 // AT1G18260 // AT1G76410 // AT5G01880 // AT1G02300 // AT1G20850
GO:0044255	P	cellular lipid metabolic process	28	1068	649	28362	0.26	1	// AT1G02190 // AT5G47120 // AT5G21170 // AT1G06570 // AT1G02390 // AT5G52570 // AT3G03520 // AT1G02400 // AT5G23190 // AT4G18550 // AT1G62190 // AT1G78440 // AT1G47510 // AT2G28630 // AT3G12120 // AT4G13830 // AT1G06080 // AT1G01120 // AT1G68320 // AT4G34510 // AT1G43800 // AT1G04220 // AT1G79700 // AT3G02620 // AT5G06090 // AT1G15550 // AT2G46720 // AT3G11430
GO:0009644	P	response to high light intensity	5	1068	76	28362	0.17	1	// AT2G05070 // AT1G01470 // AT2G05100 // AT3G51910 // AT4G04020
GO:0010073	P	meristem maintenance	6	1068	116	28362	0.28	1	// AT1G70940 // AT4G24190 // AT3G11260 // AT4G17460 // AT5G03790 // AT2G15790
GO:0009909	P	regulation of flower development	9	1068	150	28362	0.13	1	// AT2G40080 // AT5G57660 // AT1G68050 // AT3G21150 // AT5G59570 // AT5G15850 // AT5G65080 // AT4G15248 // AT5G05690
GO:1990267	P	response to transition metal nanoparticle	6	1068	119	28362	0.3	1	// AT3G08040 // AT2G40370 // AT4G39260 // AT2G43570 // AT2G21660 // AT5G48100
GO:0022402	P	cell cycle process	9	1068	370	28362	0.93	1	// AT1G05560 // AT1G67370 // AT4G02980 // AT5G58590 // AT4G32200 // AT1G69690 // AT1G14920 // AT3G63480 // AT5G62240
GO:0042594	P	response to starvation	7	1068	162	28362	0.42	1	// AT1G64660 // AT4G31877 // AT3G08040 // AT3G04530 // AT1G68320 // AT3G03520 // AT5G04150
GO:0043632	P	modification-dependent macromolecule catabolic process	18	1068	380	28362	0.2	1	// AT5G58590 // AT4G34370 // AT5G27420 // AT4G23570 // AT3G60220 // AT1G68050 // AT5G10380 // AT3G08690 // AT2G02760 // AT1G18260 // AT1G76410 // AT5G01880 // AT1G65040 // AT1G80440 // AT5G28540 // AT1G77000 // AT2G01150 // AT3G07550
GO:0008219	P	cell death	8	1068	194	28362	0.45	1	// AT2G17430 // AT5G10380 // AT2G32460 // AT4G37980 // AT5G47120 // AT3G12500 // AT1G20850 // AT5G39610
GO:0051301	P	cell division	6	1068	358	28362	0.99	1	// AT1G05560 // AT4G02980 // AT5G03340 // AT1G14920 // AT3G15770 // AT5G61600
GO:0009827	P	plant-type cell wall modification	5	1068	53	28362	0.059	1	// AT3G45970 // AT2G37640 // AT3G55500 // AT2G40610 // AT1G10550
GO:0009826	P	unidimensional cell growth	16	1068	296	28362	0.11	1	// AT3G45970 // AT4G02980 // AT2G37640 // AT4G21323 // AT5G47370 // AT1G03010 // AT2G33460 // AT3G55500 // AT2G40610 // AT5G56600 // AT3G02170 // AT2G32460 // AT5G54510 // AT3G63310 // AT5G05690 // AT1G09080
GO:0009735	P	response to cytokinin	13	1068	244	28362	0.14	1	// AT3G22640 // AT1G10480 // AT4G28520 // AT3G26450 // AT5G53400 // AT4G39260 // AT1G80440 // AT1G69690 // AT2G26980 // AT2G21660 // AT5G42020 // AT2G01530 // AT3G26040
GO:0009738	P	abscisic acid-activated signaling pathway	13	1068	243	28362	0.14	1	// AT5G01550 // AT2G18470 // AT4G23450 // AT2G26980 // AT3G19580 // AT5G25980 // AT3G63060 // AT2G32460 // AT2G01150 // AT1G75240 // AT2G40340 // AT2G36270 // AT5G45830
GO:2000113	P	negative regulation of cellular macromolecule biosynthetic process	17	1068	323	28362	0.12	1	// AT2G46790 // AT1G10170 // AT4G31877 // AT2G46830 // AT5G47370 // AT3G02000 // AT3G21150 // AT1G75380 // AT2G36080 // AT1G68320 // AT5G13080 // AT2G20080 // AT4G08590 // AT4G11660 // AT3G18610 // AT3G19580 // AT4G28110
GO:0006468	P	protein phosphorylation	23	1068	936	28362	0.99	1	// AT2G18470 // AT5G59700 // AT1G16130 // AT5G21170 // AT1G73690 // AT5G46330 // AT2G23030 // AT5G16900 // AT5G40380 // AT5G01550 // AT3G04530 // AT2G26980 // AT4G39110 // AT5G45820 // AT5G62240 // AT4G23050 // AT5G60310 // AT1G53730 // AT1G64210 // AT1G29230 // AT1G71530 // AT3G59750 // AT3G59730
GO:0045087	P	innate immune response	13	1068	323	28362	0.45	1	// AT4G11650 // AT5G27420 // AT5G56030 // AT3G62600 // AT4G39260 // AT4G37980 // AT2G43570 // AT2G25110 // AT5G39610 // AT2G21660 // AT3G12500 // AT1G02920 // AT4G23570
GO:0006461	P	protein complex assembly	8	1068	287	28362	0.84	1	// AT1G68110 // AT1G64660 // AT5G56030 // AT3G23990 // AT5G56600 // AT1G05020 // AT5G57320 // AT4G34970
GO:0000271	P	polysaccharide biosynthetic process	6	1068	202	28362	0.77	1	// AT1G14070 // AT1G71990 // AT3G18660 // AT2G28110 // AT5G39790 // AT1G05610
GO:0006464	P	cellular protein modification process	66	1068	2126	28362	0.96	1	// AT1G71990 // AT2G18470 // AT5G47610 // AT5G59700 // AT1G16130 // AT5G21170 // AT1G73690 // AT5G46330 // AT1G67900 // AT5G40250 // AT5G16900 // AT1G01940 // AT5G40380 // AT2G23030 // AT2G15790 // AT2G01150 // AT2G45920 // AT5G01550 // AT4G34370 // AT1G10170 // AT1G12290 // AT3G19850 // AT3G04530 // AT3G08690 // AT2G02760 // AT1G29910 // AT2G34420 // AT5G01880 // AT4G23050 // AT1G80110 // AT3G20…
GO:0000272	P	polysaccharide catabolic process	11	1068	167	28362	0.06	1	// AT3G10720 // AT1G02800 // AT1G02310 // AT3G49220 // AT2G45220 // AT2G43570 // AT4G24260 // AT3G10740 // AT3G43270 // AT3G12500 // AT1G11920
GO:0044765	P	single-organism transport	46	1068	1004	28362	0.11	1	// AT3G08040 // AT5G03560 // AT4G15780 // AT3G51600 // AT5G57100 // AT3G61430 // AT4G21120 // AT1G61890 // AT3G15340 // AT2G48140 // AT5G46900 // AT1G77380 // AT1G11260 // AT5G53190 // AT3G23990 // AT1G01620 // AT5G67060 // AT1G58340 // AT2G04030 // AT3G05030 // AT3G16240 // AT5G24920 // AT4G10310 // AT1G29510 // AT3G22600 // AT4G03320 // AT5G55470 // AT5G46890 // AT1G14920 // AT4G24190 // AT3G22…
GO:0044764	P	multi-organism cellular process	10	1068	156	28362	0.081	1	// AT5G03160 // AT3G22640 // AT3G09440 // AT1G31290 // AT2G43570 // AT3G04370 // AT5G02490 // AT3G60720 // AT5G09590 // AT2G35980
GO:0006605	P	protein targeting	5	1068	209	28362	0.89	1	// AT4G03320 // AT3G29100 // AT5G58590 // AT2G04030 // AT3G23990
GO:0006091	P	generation of precursor metabolites and energy	15	1068	364	28362	0.4	1	// AT2G05070 // AT1G19530 // AT2G05100 // AT2G41730 // AT5G43330 // AT1G29910 // AT4G11960 // AT3G21720 // AT4G04020 // AT5G49740 // AT2G34420 // AT4G10040 // AT2G34430 // AT1G05610 // AT5G03860
GO:0051276	P	chromosome organization	10	1068	482	28362	0.99	1	// AT1G67370 // AT1G17460 // AT1G75380 // AT4G32200 // AT2G02760 // AT2G21660 // AT4G08590 // AT3G18610 // AT3G20810 // AT3G63480
GO:0009914	P	hormone transport	6	1068	103	28362	0.2	1	// AT1G70940 // AT1G29510 // AT5G67060 // AT1G29450 // AT4G16515 // AT5G01990
GO:0006796	P	phosphate-containing compound metabolic process	44	1068	1735	28362	1	1	// AT5G14470 // AT2G18470 // AT5G59700 // AT1G16130 // AT5G21170 // AT1G73690 // AT5G46330 // AT5G47435 // AT1G58150 // AT1G02390 // AT3G03520 // AT2G23030 // AT5G16900 // AT5G51800 // AT5G40380 // AT5G01550 // AT1G47510 // AT3G04530 // AT1G73066 // AT2G21940 // AT4G23050 // AT4G10040 // AT4G39110 // AT5G45820 // AT5G62240 // AT5G60310 // AT4G13830 // AT3G26350 // AT5G57655 // AT1G17710 // AT5G60…
GO:0006790	P	sulfur compound metabolic process	9	1068	286	28362	0.75	1	// AT1G64660 // AT1G21100 // AT1G12130 // AT5G25980 // AT4G01120 // AT1G18590 // AT3G28740 // AT4G31290 // AT4G37370
GO:0048528	P	post-embryonic root development	7	1068	128	28362	0.22	1	// AT5G51451 // AT5G56600 // AT5G13080 // AT4G16515 // AT1G34670 // AT1G77000 // AT5G39610
GO:0006793	P	phosphorus metabolic process	45	1068	1751	28362	1	1	// AT5G14470 // AT2G18470 // AT5G59700 // AT1G16130 // AT5G21170 // AT1G73690 // AT5G46330 // AT5G47435 // AT1G58150 // AT1G02390 // AT3G03520 // AT2G23030 // AT5G16900 // AT5G51800 // AT5G40380 // AT5G01550 // AT3G16050 // AT1G47510 // AT3G04530 // AT1G73066 // AT2G21940 // AT4G23050 // AT4G10040 // AT4G39110 // AT5G45820 // AT5G62240 // AT5G60310 // AT4G13830 // AT3G26350 // AT5G57655 // AT1G17…
GO:0048527	P	lateral root development	7	1068	115	28362	0.16	1	// AT5G51451 // AT5G56600 // AT5G13080 // AT4G16515 // AT1G34670 // AT1G77000 // AT5G39610
GO:0009630	P	gravitropism	5	1068	68	28362	0.13	1	// AT4G37590 // AT3G23050 // AT3G62100 // AT1G70940 // AT4G16515
GO:0048523	P	negative regulation of cellular process	26	1068	594	28362	0.25	1	// AT4G11660 // AT3G21150 // AT2G36080 // AT5G47120 // AT1G10170 // AT4G31877 // AT2G46830 // AT2G46790 // AT2G20080 // AT4G11910 // AT1G17950 // AT3G19580 // AT1G04310 // AT5G47370 // AT5G56600 // AT1G14920 // AT1G68320 // AT5G13080 // AT4G28110 // AT1G80440 // AT5G57320 // AT1G75380 // AT3G02000 // AT4G04020 // AT4G08590 // AT3G18610
GO:0006520	P	cellular amino acid metabolic process	11	1068	320	28362	0.66	1	// AT1G05560 // AT1G64660 // AT5G14800 // AT1G08630 // AT3G22740 // AT4G23590 // AT1G03090 // AT1G48470 // AT1G10070 // AT5G54080 // AT5G38200
GO:2000241	P	regulation of reproductive process	13	1068	266	28362	0.22	1	// AT1G14920 // AT2G40080 // AT5G57660 // AT1G68050 // AT3G21150 // AT5G59570 // AT5G15850 // AT2G32460 // AT5G65080 // AT1G22770 // AT4G15248 // AT5G05690 // AT5G45830
GO:0007165	P	signal transduction	81	1068	1965	28362	0.22	1	// AT3G62090 // AT5G04190 // AT2G18470 // AT5G08130 // AT1G16130 // AT2G34930 // AT5G59845 // AT5G46330 // AT5G40320 // AT2G46790 // AT5G25980 // AT2G14900 // AT1G03445 // AT2G23030 // AT5G47120 // AT3G63310 // AT5G06860 // AT3G23050 // AT2G43010 // AT2G01150 // AT5G01550 // AT3G59060 // AT2G40080 // AT1G74670 // AT2G01200 // AT5G61380 // AT2G36270 // AT4G35470 // AT1G32870 // AT3G04530 // AT1G14…
GO:0007166	P	cell surface receptor signaling pathway	5	1068	234	28362	0.94	1	// AT1G64210 // AT2G18470 // AT5G46330 // AT1G53730 // AT1G16130
GO:0031347	P	regulation of defense response	6	1068	233	28362	0.87	1	// AT3G62600 // AT1G20160 // AT2G25110 // AT5G39610 // AT4G23570 // AT4G03960
GO:0042440	P	pigment metabolic process	5	1068	181	28362	0.81	1	// AT1G69690 // AT4G11910 // AT1G06570 // AT5G52570 // AT4G13250
GO:0033036	P	macromolecule localization	36	1068	996	28362	0.62	1	// AT3G23990 // AT1G05510 // AT2G46455 // AT3G51600 // AT5G46330 // AT5G42920 // AT1G18830 // AT1G03445 // AT1G05020 // AT2G48140 // AT1G45015 // AT4G18550 // AT2G18180 // AT5G46900 // AT1G18320 // AT2G04030 // AT3G29100 // AT1G33475 // AT5G60860 // AT3G22600 // AT4G03320 // AT5G03340 // AT5G56600 // AT5G46890 // AT3G60540 // AT3G22620 // AT4G16515 // AT4G22490 // AT2G48130 // AT5G58590 // AT4G24…
GO:0051707	P	response to other organism	56	1068	1210	28362	0.074	1	// AT2G34930 // AT5G46330 // AT3G09440 // AT1G31290 // AT5G25980 // AT5G40020 // AT5G46040 // AT4G39090 // AT1G67865 // AT5G02490 // AT2G35980 // AT1G10170 // AT5G56030 // AT3G48520 // AT4G37980 // AT2G42530 // AT1G58340 // AT2G47730 // AT4G23570 // AT5G13580 // AT4G37370 // AT2G15890 // AT2G39350 // AT4G36010 // AT4G11650 // AT3G22640 // AT1G60960 // AT1G05010 // AT1G02800 // AT3G28740 // AT3G59…
GO:0051704	P	multi-organism process	66	1068	1631	28362	0.3	1	// AT5G03160 // AT2G17430 // AT2G34930 // AT5G46330 // AT3G09440 // AT1G61440 // AT5G25980 // AT5G40020 // AT2G32460 // AT4G39090 // AT5G02490 // AT1G67865 // AT3G60720 // AT2G35980 // AT1G10170 // AT5G56030 // AT3G48520 // AT5G46040 // AT4G21323 // AT4G37980 // AT2G42530 // AT1G58340 // AT2G47730 // AT4G23570 // AT5G13580 // AT4G37370 // AT2G15890 // AT2G39350 // AT1G20030 // AT4G36010 // AT4G11…
GO:0031668	P	cellular response to extracellular stimulus	11	1068	204	28362	0.16	1	// AT1G64660 // AT5G27420 // AT4G31877 // AT5G21170 // AT3G08040 // AT3G04530 // AT1G68320 // AT3G03520 // AT1G05680 // AT5G04150 // AT1G15460
GO:0031669	P	cellular response to nutrient levels	10	1068	170	28362	0.12	1	// AT1G64660 // AT5G27420 // AT4G31877 // AT5G21170 // AT3G08040 // AT3G04530 // AT1G68320 // AT3G03520 // AT5G04150 // AT1G15460
GO:0044249	P	cellular biosynthetic process	212	1068	5870	28362	0.76	1	// AT1G64660 // AT3G50890 // AT4G11660 // AT1G71990 // AT2G36080 // AT5G52570 // AT1G48470 // AT1G01260 // AT5G57660 // AT3G23050 // AT3G22830 // AT5G60850 // AT2G43010 // AT4G02980 // AT3G55580 // AT1G12290 // AT1G08630 // AT5G59570 // AT1G48000 // AT5G39610 // AT2G42380 // AT5G26040 // AT3G58070 // AT2G40340 // AT1G02065 // AT2G31180 // AT5G56620 // AT5G47370 // AT5G13580 // AT1G12130 // AT1G05…
GO:0034641	P	cellular nitrogen compound metabolic process	184	1068	5805	28362	1	1	// AT1G67370 // AT3G50890 // AT4G11660 // AT5G53120 // AT3G21150 // AT1G02670 // AT2G36080 // AT5G39850 // AT1G01260 // AT5G57660 // AT3G23050 // AT3G22830 // AT2G43010 // AT4G02980 // AT1G69600 // AT5G59570 // AT2G02760 // AT1G48000 // AT5G39610 // AT2G42380 // AT5G26040 // AT3G58070 // AT2G40340 // AT1G72530 // AT1G02065 // AT2G31180 // AT5G56620 // AT5G47370 // AT5G60850 // AT1G53320 // AT2G20…
GO:0016567	P	protein ubiquitination	26	1068	526	28362	0.11	1	// AT5G47610 // AT5G40250 // AT1G67900 // AT2G45920 // AT4G37590 // AT4G34370 // AT1G10170 // AT3G19850 // AT3G08690 // AT2G02760 // AT2G01150 // AT1G80110 // AT5G10250 // AT3G60220 // AT1G65040 // AT1G80440 // AT2G18670 // AT5G27420 // AT1G68050 // AT1G03010 // AT5G10380 // AT1G76410 // AT5G01880 // AT3G18773 // AT4G08590 // AT3G61060
GO:0023052	P	signaling	82	1068	1997	28362	0.23	1	// AT3G62090 // AT5G04190 // AT2G18470 // AT5G08130 // AT1G16130 // AT2G34930 // AT5G59845 // AT5G46330 // AT5G40320 // AT2G46790 // AT5G25980 // AT5G45820 // AT2G14900 // AT1G03445 // AT2G23030 // AT5G47120 // AT3G63310 // AT5G06860 // AT3G23050 // AT2G43010 // AT2G01150 // AT5G01550 // AT3G59060 // AT2G40080 // AT1G74670 // AT2G01200 // AT5G61380 // AT2G36270 // AT4G35470 // AT1G32870 // AT3G04…
GO:0016114	P	terpenoid biosynthetic process	6	1068	120	28362	0.31	1	// AT1G06570 // AT1G78440 // AT5G52570 // AT1G02400 // AT1G15550 // AT1G68320
GO:0016054	P	organic acid catabolic process	8	1068	121	28362	0.098	1	// AT1G64660 // AT1G78440 // AT1G08630 // AT1G06570 // AT1G03090 // AT1G02400 // AT4G19230 // AT5G54080
GO:0010629	P	negative regulation of gene expression	20	1068	415	28362	0.17	1	// AT2G46790 // AT1G10170 // AT4G31877 // AT2G46830 // AT5G61380 // AT5G47370 // AT3G02000 // AT1G31290 // AT4G08590 // AT1G75380 // AT2G36080 // AT1G68320 // AT5G13080 // AT2G20080 // AT1G01260 // AT4G11660 // AT3G18610 // AT3G21150 // AT3G19580 // AT4G28110
GO:0006807	P	nitrogen compound metabolic process	206	1068	6241	28362	0.98	1	// AT1G67370 // AT1G64660 // AT3G50890 // AT4G11660 // AT5G53120 // AT3G21150 // AT1G02670 // AT2G36080 // AT5G39850 // AT1G48470 // AT1G01260 // AT3G63440 // AT3G23050 // AT3G22830 // AT2G43010 // AT4G02980 // AT1G08630 // AT5G59570 // AT2G02760 // AT1G48000 // AT5G39610 // AT2G42380 // AT5G26040 // AT3G58070 // AT2G40340 // AT1G72530 // AT1G02065 // AT2G31180 // AT5G56620 // AT5G47370 // AT3G28…
GO:0044267	P	cellular protein metabolic process	86	1068	3841	28362	1	1	// AT1G71990 // AT5G47610 // AT3G07550 // AT5G39850 // AT2G23030 // AT5G16900 // AT2G01150 // AT2G45920 // AT5G01550 // AT1G12290 // AT4G39090 // AT3G08690 // AT2G02760 // AT3G02110 // AT3G20810 // AT5G10250 // AT3G60220 // AT5G22470 // AT2G26980 // AT5G27420 // AT1G29230 // AT1G02300 // AT1G03010 // AT1G71530 // AT1G31290 // AT5G10380 // AT1G18260 // AT1G76410 // AT5G01880 // AT3G16800 // AT1G29…
GO:0044264	P	cellular polysaccharide metabolic process	15	1068	273	28362	0.1	1	// AT1G14070 // AT5G13870 // AT1G71990 // AT3G18660 // AT5G57550 // AT5G65730 // AT1G02310 // AT2G28110 // AT4G14130 // AT4G24260 // AT1G10550 // AT5G39790 // AT5G57560 // AT1G02800 // AT1G05610
GO:0051186	P	cofactor metabolic process	7	1068	389	28362	0.99	1	// AT3G16050 // AT1G06570 // AT4G13250 // AT5G43330 // AT5G57655 // AT5G47435 // AT4G11910
GO:0044262	P	cellular carbohydrate metabolic process	22	1068	407	28362	0.067	1	// AT1G14070 // AT1G71990 // AT1G10550 // AT5G39790 // AT5G57560 // AT1G02310 // AT3G18660 // AT4G14130 // AT1G05610 // AT5G13870 // AT4G13830 // AT5G65730 // AT1G02800 // AT3G21720 // AT4G24260 // AT5G57550 // AT2G18700 // AT1G35910 // AT2G28110 // AT4G26260 // AT1G71340 // AT5G03860
GO:0044260	P	cellular macromolecule metabolic process	250	1068	7410	28362	0.98	1	// AT1G67370 // AT1G71990 // AT3G50890 // AT3G07550 // AT4G11660 // AT1G67900 // AT1G02670 // AT2G36080 // AT5G39850 // AT2G23030 // AT5G16900 // AT1G01260 // AT5G47610 // AT3G23050 // AT3G22830 // AT5G60850 // AT2G43010 // AT2G01150 // AT2G45920 // AT5G01550 // AT4G02980 // AT1G12290 // AT1G69600 // AT4G39090 // AT3G08690 // AT2G02760 // AT1G48000 // AT5G39610 // AT2G42380 // AT5G26040 // AT3G58…
GO:0007049	P	cell cycle	17	1068	558	28362	0.84	1	// AT1G05560 // AT1G02065 // AT4G02980 // AT5G58590 // AT5G57790 // AT1G67370 // AT3G50410 // AT5G03340 // AT1G73690 // AT4G32200 // AT1G69690 // AT4G20050 // AT1G14920 // AT3G44540 // AT5G22500 // AT3G63480 // AT5G62240
GO:0090351	P	seedling development	11	1068	177	28362	0.082	1	// AT5G01550 // AT2G18470 // AT5G56030 // AT5G56600 // AT1G14920 // AT2G36270 // AT3G63060 // AT5G39610 // AT2G26980 // AT1G03790 // AT4G18550
GO:0050790	P	regulation of catalytic activity	7	1068	213	28362	0.69	1	// AT4G01026 // AT4G13830 // AT1G14890 // AT1G02300 // AT5G21170 // AT1G62760 // AT5G62240
GO:0009888	P	tissue development	18	1068	577	28362	0.82	1	// AT1G70940 // AT1G10480 // AT1G20160 // AT3G22820 // AT2G41510 // AT5G53400 // AT5G58010 // AT5G40330 // AT2G18060 // AT4G24190 // AT3G63440 // AT5G13080 // AT3G11260 // AT4G17460 // AT5G03790 // AT3G58070 // AT5G10250 // AT2G15790
GO:0090567	P	reproductive shoot system development	26	1068	533	28362	0.12	1	// AT5G57660 // AT5G53400 // AT3G21150 // AT5G65080 // AT4G17460 // AT4G15248 // AT5G05690 // AT2G15790 // AT1G52030 // AT4G37590 // AT2G40080 // AT5G56030 // AT5G59570 // AT5G67060 // AT1G22770 // AT3G20810 // AT1G02065 // AT1G11190 // AT5G15850 // AT1G69690 // AT5G03790 // AT1G68050 // AT3G02000 // AT3G48520 // AT5G61380 // AT1G68480
GO:0051235	P	maintenance of location	5	1068	65	28362	0.11	1	// AT3G11050 // AT1G05510 // AT3G01570 // AT4G18550 // AT5G56600
GO:0051234	P	establishment of localization	98	1068	2406	28362	0.23	1	// AT5G49730 // AT3G08040 // AT2G46455 // AT5G57100 // AT5G47450 // AT4G21120 // AT1G77380 // AT4G35100 // AT5G53190 // AT5G46900 // AT5G49740 // AT5G24920 // AT5G46040 // AT1G60960 // AT4G03320 // AT3G60540 // AT3G22620 // AT2G48130 // AT1G15460 // AT1G74240 // AT2G18180 // AT4G28040 // AT5G42920 // AT3G61430 // AT1G61890 // AT1G79520 // AT5G03560 // AT2G47160 // AT3G22910 // AT1G71330 // AT1G45…
GO:0090407	P	organophosphate biosynthetic process	7	1068	293	28362	0.92	1	// AT4G13830 // AT1G02390 // AT5G47435 // AT5G06090 // AT5G59440 // AT5G60760 // AT3G11430
GO:0008652	P	cellular amino acid biosynthetic process	6	1068	132	28362	0.39	1	// AT1G64660 // AT5G14800 // AT1G08630 // AT3G22740 // AT1G48470 // AT1G10070
GO:0015980	P	energy derivation by oxidation of organic compounds	7	1068	146	28362	0.32	1	// AT1G19530 // AT2G41730 // AT5G43330 // AT3G21720 // AT4G10040 // AT1G05610 // AT5G03860
GO:0046395	P	carboxylic acid catabolic process	5	1068	105	28362	0.37	1	// AT4G19230 // AT1G64660 // AT1G08630 // AT1G03090 // AT5G54080
GO:0009814	P	defense response, incompatible interaction	7	1068	170	28362	0.46	1	// AT4G11650 // AT5G27420 // AT5G56030 // AT2G43570 // AT3G12500 // AT1G02920 // AT4G23570
GO:0006511	P	ubiquitin-dependent protein catabolic process	18	1068	376	28362	0.19	1	// AT5G58590 // AT4G34370 // AT5G27420 // AT4G23570 // AT3G60220 // AT1G68050 // AT5G10380 // AT3G08690 // AT2G02760 // AT1G18260 // AT1G76410 // AT5G01880 // AT1G65040 // AT1G80440 // AT5G28540 // AT1G77000 // AT2G01150 // AT3G07550
GO:0009117	P	nucleotide metabolic process	5	1068	302	28362	0.99	1	// AT5G57655 // AT4G10040 // AT5G59440 // AT5G47435 // AT5G43330
GO:0006518	P	peptide metabolic process	9	1068	1540	28362	1	1	// AT4G31877 // AT2G36660 // AT1G31290 // AT4G31290 // AT1G14205 // AT5G39850 // AT5G54940 // AT3G10820 // AT5G01940
GO:0071482	P	cellular response to light stimulus	9	1068	130	28362	0.067	1	// AT3G62090 // AT3G59060 // AT2G40080 // AT5G04190 // AT1G14280 // AT2G46790 // AT1G22770 // AT3G21150 // AT2G43010
GO:0070271	P	protein complex biogenesis	8	1068	294	28362	0.86	1	// AT1G68110 // AT1G64660 // AT5G56030 // AT3G23990 // AT5G56600 // AT1G05020 // AT5G57320 // AT4G34970
GO:0006732	P	coenzyme metabolic process	5	1068	264	28362	0.97	1	// AT5G57655 // AT1G06570 // AT3G16050 // AT5G47435 // AT5G43330
GO:0010228	P	vegetative to reproductive phase transition of meristem	9	1068	187	28362	0.28	1	// AT3G63060 // AT1G22770 // AT2G46830 // AT4G24415 // AT2G02760 // AT2G40080 // AT5G65080 // AT2G21660 // AT5G42900
GO:0009892	P	negative regulation of metabolic process	23	1068	521	28362	0.25	1	// AT4G11660 // AT3G21150 // AT2G36080 // AT1G01260 // AT1G10170 // AT4G31877 // AT2G46830 // AT2G46790 // AT2G20080 // AT4G11910 // AT3G19580 // AT5G47370 // AT1G68320 // AT5G13080 // AT4G28110 // AT3G18610 // AT1G75380 // AT3G02000 // AT1G31290 // AT4G04020 // AT5G61380 // AT4G08590 // AT1G22640
GO:0071478	P	cellular response to radiation	9	1068	135	28362	0.08	1	// AT3G62090 // AT3G59060 // AT2G40080 // AT5G04190 // AT1G14280 // AT2G46790 // AT1G22770 // AT3G21150 // AT2G43010
GO:0051240	P	positive regulation of multicellular organismal process	7	1068	100	28362	0.095	1	// AT3G20470 // AT1G68050 // AT3G11260 // AT5G39610 // AT1G22770 // AT5G05690 // AT3G59900
GO:0051246	P	regulation of protein metabolic process	9	1068	376	28362	0.94	1	// AT4G34370 // AT1G75380 // AT5G21170 // AT2G36660 // AT4G31877 // AT1G31290 // AT3G51910 // AT1G80440 // AT5G62240
GO:0010218	P	response to far red light	5	1068	60	28362	0.087	1	// AT2G05070 // AT1G14920 // AT2G44910 // AT1G22770 // AT2G05100
GO:0051179	P	localization	102	1068	2517	28362	0.24	1	// AT5G49730 // AT3G08040 // AT2G46455 // AT5G57100 // AT5G47450 // AT4G21120 // AT1G77380 // AT4G35100 // AT5G53190 // AT5G46900 // AT5G49740 // AT5G24920 // AT5G46040 // AT1G60960 // AT4G03320 // AT3G60540 // AT3G22620 // AT2G48130 // AT1G15460 // AT1G74240 // AT2G18180 // AT4G28040 // AT5G42920 // AT3G61430 // AT1G61890 // AT1G79520 // AT5G03560 // AT2G47160 // AT3G22910 // AT1G71330 // AT1G45…
GO:0048827	P	phyllome development	22	1068	508	28362	0.29	1	// AT5G53400 // AT2G32460 // AT5G05690 // AT4G36870 // AT2G35980 // AT5G56030 // AT2G42530 // AT5G67060 // AT5G39610 // AT5G10250 // AT1G32450 // AT1G02065 // AT1G11190 // AT2G30130 // AT1G14280 // AT5G03790 // AT4G01250 // AT3G02000 // AT3G48520 // AT2G43570 // AT1G68480 // AT1G17020
GO:0009926	P	auxin polar transport	6	1068	91	28362	0.14	1	// AT1G70940 // AT1G29510 // AT5G67060 // AT1G29450 // AT4G16515 // AT5G01990
GO:0048608	P	reproductive structure development	55	1068	1265	28362	0.16	1	// AT3G62100 // AT5G57660 // AT1G05510 // AT5G49360 // AT5G53400 // AT3G21150 // AT3G63060 // AT5G65080 // AT4G17460 // AT5G42900 // AT4G15248 // AT5G05690 // AT2G18510 // AT2G15790 // AT4G23570 // AT2G36640 // AT4G37590 // AT2G40080 // AT5G56030 // AT4G08040 // AT2G46830 // AT2G01200 // AT5G61380 // AT5G59570 // AT2G36270 // AT2G02760 // AT5G67060 // AT1G52030 // AT1G22770 // AT2G15890 // AT3G20…
GO:0048609	P	multicellular organismal reproductive process	6	1068	153	28362	0.52	1	// AT5G44120 // AT4G28520 // AT1G14920 // AT2G32460 // AT4G19230 // AT5G45830
GO:0072594	P	establishment of protein localization to organelle	5	1068	192	28362	0.85	1	// AT4G03320 // AT3G29100 // AT5G58590 // AT2G04030 // AT3G23990
GO:0009404	P	toxin metabolic process	5	1068	60	28362	0.087	1	// AT2G47730 // AT2G29460 // AT5G62480 // AT2G29450 // AT1G02920
GO:1901137	P	carbohydrate derivative biosynthetic process	5	1068	329	28362	0.99	1	// AT5G59440 // AT1G71990 // AT2G25110 // AT5G22470 // AT5G47435
GO:1901136	P	carbohydrate derivative catabolic process	5	1068	64	28362	0.11	1	// AT2G43570 // AT1G18300 // AT3G12500 // AT5G10300 // AT4G19720
GO:1901135	P	carbohydrate derivative metabolic process	20	1068	645	28362	0.83	1	// AT1G71990 // AT4G13830 // AT3G60140 // AT4G19720 // AT5G57655 // AT5G10300 // AT3G28740 // AT5G59440 // AT5G47435 // AT1G21100 // AT2G43570 // AT1G26560 // AT2G25110 // AT5G22470 // AT4G37370 // AT4G10040 // AT3G62740 // AT1G18300 // AT4G24340 // AT3G12500
GO:0033692	P	cellular polysaccharide biosynthetic process	6	1068	171	28362	0.62	1	// AT1G14070 // AT1G71990 // AT3G18660 // AT2G28110 // AT5G39790 // AT1G05610
GO:0033365	P	protein localization to organelle	5	1068	221	28362	0.92	1	// AT4G03320 // AT3G29100 // AT5G58590 // AT2G04030 // AT3G23990
GO:0061458	P	reproductive system development	55	1068	1265	28362	0.16	1	// AT3G62100 // AT5G57660 // AT1G05510 // AT5G49360 // AT5G53400 // AT3G21150 // AT3G63060 // AT5G65080 // AT4G17460 // AT5G42900 // AT4G15248 // AT5G05690 // AT2G18510 // AT2G15790 // AT4G23570 // AT2G36640 // AT4G37590 // AT2G40080 // AT5G56030 // AT4G08040 // AT2G46830 // AT2G01200 // AT5G61380 // AT5G59570 // AT2G36270 // AT2G02760 // AT5G67060 // AT1G52030 // AT1G22770 // AT2G15890 // AT3G20…
GO:0034622	P	cellular macromolecular complex assembly	7	1068	365	28362	0.98	1	// AT1G68110 // AT5G56030 // AT3G23990 // AT5G56600 // AT1G05020 // AT5G57320 // AT4G34970
GO:0090627	P	plant epidermal cell differentiation	5	1068	146	28362	0.64	1	// AT3G22820 // AT1G70940 // AT5G13080 // AT5G58010 // AT5G40330
GO:0006325	P	chromatin organization	5	1068	322	28362	0.99	1	// AT2G02760 // AT3G18610 // AT3G20810 // AT4G08590 // AT1G75380
GO:2000026	P	regulation of multicellular organismal development	23	1068	442	28362	0.084	1	// AT5G57660 // AT3G21150 // AT2G32460 // AT5G65080 // AT4G15248 // AT5G05690 // AT1G34670 // AT2G36270 // AT4G18550 // AT2G40080 // AT5G56030 // AT5G59570 // AT1G77000 // AT1G22770 // AT5G39610 // AT3G63060 // AT5G15850 // AT1G14920 // AT1G70940 // AT1G68050 // AT1G20160 // AT1G03790 // AT5G45830
GO:0022414	P	reproductive process	68	1068	1715	28362	0.35	1	// AT1G67370 // AT3G62100 // AT5G57660 // AT1G05510 // AT2G17430 // AT5G49360 // AT5G53400 // AT3G21150 // AT4G32200 // AT3G63060 // AT2G32460 // AT5G65080 // AT4G17460 // AT5G57790 // AT5G22500 // AT5G05690 // AT2G18510 // AT2G15790 // AT4G23570 // AT2G36640 // AT4G37590 // AT2G40080 // AT4G21323 // AT2G35210 // AT4G08040 // AT2G46830 // AT2G01200 // AT5G61380 // AT5G59570 // AT2G36270 // AT2G02…
GO:0055065	P	metal ion homeostasis	10	1068	149	28362	0.065	1	// AT3G08040 // AT3G11050 // AT1G60960 // AT5G55470 // AT1G56340 // AT1G58340 // AT5G48400 // AT5G04150 // AT3G05030 // AT1G32450
GO:0043623	P	cellular protein complex assembly	7	1068	197	28362	0.61	1	// AT1G68110 // AT5G56030 // AT3G23990 // AT5G56600 // AT1G05020 // AT5G57320 // AT4G34970
GO:0006996	P	organelle organization	31	1068	1335	28362	1	1	// AT1G67370 // AT4G15780 // AT4G32200 // AT5G28540 // AT2G32460 // AT1G17460 // AT4G34970 // AT4G11220 // AT3G23990 // AT2G02760 // AT5G15450 // AT3G29100 // AT3G20810 // AT1G05560 // AT1G67360 // AT4G08590 // AT5G56600 // AT2G18260 // AT5G42020 // AT5G57320 // AT2G28050 // AT5G58590 // AT1G75380 // AT2G33460 // AT1G43160 // AT4G14040 // AT3G16800 // AT2G21660 // AT3G13470 // AT3G18610 // AT3G63…
GO:0044238	P	primary metabolic process	361	1068	9890	28362	0.77	1	// AT3G50890 // AT4G11660 // AT1G71990 // AT1G01260 // AT2G43010 // AT2G01150 // AT4G02980 // AT1G12290 // AT1G08630 // AT5G59570 // AT3G20810 // AT1G11920 // AT1G02065 // AT5G47370 // AT3G22740 // AT1G53320 // AT1G02660 // AT1G69690 // AT3G62740 // AT1G36060 // AT5G27420 // AT1G29230 // AT1G03010 // AT1G71530 // AT5G10380 // AT2G45220 // AT1G18260 // AT1G72280 // AT2G28050 // AT3G49220 // AT5G08…
GO:0005975	P	carbohydrate metabolic process	50	1068	1144	28362	0.16	1	// AT1G14070 // AT5G14470 // AT1G70500 // AT5G21170 // AT5G49360 // AT3G10720 // AT1G71990 // AT5G25980 // AT3G43270 // AT4G28110 // AT1G10550 // AT5G39790 // AT5G57560 // AT5G57550 // AT1G02310 // AT3G18660 // AT2G16230 // AT1G02640 // AT4G08160 // AT3G10740 // AT4G14130 // AT1G11920 // AT1G05610 // AT5G13870 // AT5G56870 // AT4G13830 // AT5G65730 // AT5G57655 // AT1G02800 // AT3G21720 // AT5G20…
GO:0009741	P	response to brassinosteroid	7	1068	95	28362	0.078	1	// AT5G08130 // AT2G26710 // AT4G08950 // AT1G03445 // AT3G02110 // AT3G63310 // AT5G57560
GO:0009620	P	response to fungus	19	1068	573	28362	0.74	1	// AT4G11650 // AT1G05010 // AT1G53320 // AT2G34930 // AT4G19230 // AT1G01470 // AT1G75380 // AT3G59930 // AT5G10380 // AT2G45220 // AT2G42530 // AT2G25110 // AT5G61600 // AT1G67865 // AT2G15890 // AT3G10985 // AT3G12500 // AT1G02920 // AT4G23570
GO:0044237	P	cellular metabolic process	364	1068	9879	28362	0.7	1	// AT3G50890 // AT4G11660 // AT1G01260 // AT2G43010 // AT2G01150 // AT4G02980 // AT3G55580 // AT1G12290 // AT1G08630 // AT5G59570 // AT5G49740 // AT3G20810 // AT1G72530 // AT1G02065 // AT2G41730 // AT5G47370 // AT5G62480 // AT3G22740 // AT1G53320 // AT1G69690 // AT1G36060 // AT5G27420 // AT1G29230 // AT1G03010 // AT1G71530 // AT5G10380 // AT1G18260 // AT1G72280 // AT2G28050 // AT5G08130 // AT4G36…
GO:0006412	P	translation	8	1068	1500	28362	1	1	// AT4G31877 // AT2G36660 // AT1G31290 // AT1G14205 // AT5G39850 // AT5G54940 // AT3G10820 // AT5G01940
GO:0008299	P	isoprenoid biosynthetic process	7	1068	154	28362	0.37	1	// AT1G06570 // AT4G13830 // AT1G78440 // AT5G52570 // AT1G02400 // AT1G15550 // AT1G68320
GO:0006259	P	DNA metabolic process	10	1068	539	28362	1	1	// AT1G67370 // AT4G02980 // AT1G11190 // AT1G13635 // AT2G02760 // AT1G02670 // AT1G69690 // AT5G22470 // AT1G17460 // AT4G08590
GO:0006396	P	RNA processing	9	1068	693	28362	1	1	// AT4G39364 // AT5G42920 // AT4G39366 // AT4G39260 // AT2G21660 // AT3G48830 // AT2G28050 // AT3G18610 // AT5G46250
GO:0048466	P	androecium development	6	1068	94	28362	0.16	1	// AT1G02065 // AT5G53400 // AT3G02000 // AT3G48520 // AT1G68480 // AT5G05690
GO:0048467	P	gynoecium development	5	1068	89	28362	0.26	1	// AT5G67060 // AT1G68480 // AT3G48520 // AT1G69690 // AT4G17460
GO:0048588	P	developmental cell growth	6	1068	192	28362	0.73	1	// AT1G70940 // AT4G21323 // AT1G03010 // AT2G33460 // AT2G32460 // AT1G09080
GO:0010393	P	galacturonan metabolic process	5	1068	148	28362	0.66	1	// AT2G45220 // AT3G43270 // AT3G10720 // AT1G11920 // AT3G49220
GO:0048584	P	positive regulation of response to stimulus	11	1068	196	28362	0.13	1	// AT5G58787 // AT1G67360 // AT5G08130 // AT4G23450 // AT1G32870 // AT3G62600 // AT2G25110 // AT5G39610 // AT1G22770 // AT2G32460 // AT2G01150
GO:0048468	P	cell development	10	1068	306	28362	0.71	1	// AT1G70940 // AT4G21323 // AT1G03010 // AT2G33460 // AT5G58010 // AT5G40330 // AT2G32460 // AT3G58070 // AT1G20850 // AT1G09080
GO:0008104	P	protein localization	20	1068	715	28362	0.93	1	// AT1G18320 // AT5G58590 // AT5G60860 // AT3G60540 // AT2G46455 // AT4G03320 // AT5G03340 // AT2G18180 // AT5G56600 // AT1G18830 // AT4G24190 // AT2G18260 // AT1G03445 // AT1G05020 // AT2G04030 // AT3G23990 // AT3G29100 // AT3G63480 // AT1G33475 // AT4G16515
GO:0048868	P	pollen tube development	6	1068	191	28362	0.72	1	// AT4G21323 // AT1G03010 // AT2G33460 // AT2G32460 // AT2G15890 // AT1G09080
GO:0045454	P	cell redox homeostasis	7	1068	147	28362	0.33	1	// AT1G65980 // AT2G32920 // AT5G06690 // AT5G15230 // AT3G02000 // AT1G65970 // AT1G04980
GO:1901361	P	organic cyclic compound catabolic process	9	1068	183	28362	0.26	1	// AT2G29130 // AT4G13250 // AT2G40370 // AT1G11190 // AT1G06570 // AT4G11910 // AT5G48100 // AT1G18300 // AT5G54080
GO:0009966	P	regulation of signal transduction	9	1068	227	28362	0.49	1	// AT1G04310 // AT4G23450 // AT1G70940 // AT3G59060 // AT1G14920 // AT2G32460 // AT1G80440 // AT2G43010 // AT2G01150
GO:0060918	P	auxin transport	6	1068	100	28362	0.19	1	// AT1G70940 // AT1G29510 // AT5G67060 // AT1G29450 // AT4G16515 // AT5G01990
GO:0009965	P	leaf morphogenesis	7	1068	102	28362	0.1	1	// AT5G53400 // AT2G30130 // AT2G32460 // AT5G03790 // AT1G68480 // AT5G10250 // AT4G36870
GO:0055086	P	nucleobase-containing small molecule metabolic process	7	1068	370	28362	0.98	1	// AT5G43330 // AT5G57655 // AT5G47435 // AT5G59440 // AT4G24340 // AT4G10040 // AT1G18300
GO:0006073	P	cellular glucan metabolic process	12	1068	218	28362	0.13	1	// AT1G14070 // AT5G13870 // AT5G57550 // AT5G65730 // AT1G02800 // AT3G18660 // AT4G14130 // AT4G24260 // AT1G10550 // AT5G39790 // AT5G57560 // AT1G05610
GO:0048519	P	negative regulation of biological process	39	1068	848	28362	0.13	1	// AT4G11660 // AT3G21150 // AT2G36080 // AT5G65080 // AT5G47120 // AT1G01260 // AT1G34670 // AT2G36270 // AT4G18550 // AT1G10170 // AT5G56030 // AT4G31877 // AT2G46830 // AT2G46790 // AT2G20080 // AT4G11910 // AT1G17950 // AT3G19580 // AT1G04310 // AT5G47370 // AT5G56600 // AT1G14920 // AT1G68320 // AT5G13080 // AT4G28110 // AT1G80440 // AT5G57320 // AT1G22640 // AT1G77000 // AT1G75380 // AT3G02…
GO:0010150	P	leaf senescence	8	1068	114	28362	0.077	1	// AT1G11190 // AT4G01250 // AT2G42530 // AT2G43570 // AT2G35980 // AT1G17020 // AT1G32450 // AT5G39610
GO:0045184	P	establishment of protein localization	16	1068	661	28362	0.98	1	// AT1G18320 // AT5G58590 // AT5G60860 // AT3G60540 // AT2G46455 // AT4G03320 // AT5G03340 // AT2G18180 // AT1G18830 // AT4G24190 // AT2G18260 // AT1G05020 // AT2G04030 // AT3G23990 // AT3G29100 // AT1G33475
GO:0003006	P	developmental process involved in reproduction	64	1068	1496	28362	0.17	1	// AT3G62100 // AT5G57660 // AT1G05510 // AT4G21323 // AT5G49360 // AT5G53400 // AT3G21150 // AT3G63060 // AT2G32460 // AT5G65080 // AT4G17460 // AT5G57790 // AT5G22500 // AT5G05690 // AT2G18510 // AT2G15790 // AT4G23570 // AT2G36640 // AT4G37590 // AT2G40080 // AT2G35210 // AT4G08040 // AT2G46830 // AT2G01200 // AT5G61380 // AT5G59570 // AT2G36270 // AT2G02760 // AT5G67060 // AT1G52030 // AT1G22…
GO:0003002	P	regionalization	5	1068	173	28362	0.78	1	// AT5G10250 // AT1G68480 // AT5G53400 // AT5G40330 // AT5G55250
GO:0043436	P	oxoacid metabolic process	44	1068	973	28362	0.13	1	// AT2G46760 // AT1G64660 // AT1G02190 // AT5G21170 // AT5G07010 // AT5G25980 // AT4G34510 // AT5G52570 // AT1G06080 // AT1G48470 // AT5G47120 // AT5G23190 // AT1G10070 // AT1G10170 // AT3G48520 // AT1G08630 // AT2G28630 // AT4G23590 // AT2G21940 // AT5G54080 // AT5G38200 // AT1G05560 // AT3G12120 // AT4G13830 // AT1G62190 // AT1G12130 // AT1G01120 // AT3G22740 // AT3G21720 // AT1G03090 // AT1G18…
GO:0009451	P	RNA modification	6	1068	294	28362	0.96	1	// AT1G13800 // AT4G39364 // AT4G39366 // AT4G32450 // AT2G28050 // AT1G72530
GO:0044700	P	single organism signaling	82	1068	1995	28362	0.23	1	// AT3G62090 // AT5G04190 // AT2G18470 // AT5G08130 // AT1G16130 // AT2G34930 // AT5G59845 // AT5G46330 // AT5G40320 // AT2G46790 // AT5G25980 // AT5G45820 // AT2G14900 // AT1G03445 // AT2G23030 // AT5G47120 // AT3G63310 // AT5G06860 // AT3G23050 // AT2G43010 // AT2G01150 // AT5G01550 // AT3G59060 // AT2G40080 // AT1G74670 // AT2G01200 // AT5G61380 // AT2G36270 // AT4G35470 // AT1G32870 // AT3G04…
GO:0044703	P	multi-organism reproductive process	8	1068	368	28362	0.96	1	// AT4G21323 // AT2G17430 // AT1G03010 // AT2G33460 // AT1G61440 // AT2G32460 // AT2G15890 // AT1G09080
GO:0044702	P	single organism reproductive process	61	1068	1544	28362	0.37	1	// AT1G67370 // AT3G62100 // AT5G57660 // AT1G05510 // AT4G21323 // AT5G49360 // AT5G53400 // AT3G21150 // AT4G32200 // AT2G32460 // AT5G65080 // AT4G17460 // AT5G57790 // AT5G22500 // AT5G05690 // AT2G18510 // AT2G15790 // AT4G23570 // AT2G36640 // AT4G37590 // AT2G40080 // AT2G35210 // AT4G08040 // AT2G01200 // AT5G61380 // AT5G59570 // AT2G36270 // AT5G67060 // AT1G52030 // AT1G22770 // AT2G15…
GO:1901564	P	organonitrogen compound metabolic process	47	1068	2569	28362	1	1	// AT3G16050 // AT1G64660 // AT5G53120 // AT5G47435 // AT4G31290 // AT5G08150 // AT5G39850 // AT1G48470 // AT3G63440 // AT1G10070 // AT5G13700 // AT4G13250 // AT4G31877 // AT1G21100 // AT2G36660 // AT1G08630 // AT5G59440 // AT4G23590 // AT1G14205 // AT2G21940 // AT2G22450 // AT3G28740 // AT4G10040 // AT4G37370 // AT1G18300 // AT5G54080 // AT1G05560 // AT1G06570 // AT5G57655 // AT2G41510 // AT3G22…
GO:0016192	P	vesicle-mediated transport	9	1068	397	28362	0.96	1	// AT1G68110 // AT4G15780 // AT5G46330 // AT1G18830 // AT2G18260 // AT1G05020 // AT5G01640 // AT3G29100 // AT1G51640
GO:1901566	P	organonitrogen compound biosynthetic process	22	1068	2076	28362	1	1	// AT1G64660 // AT5G47435 // AT5G39850 // AT1G48470 // AT1G10070 // AT4G31877 // AT2G36660 // AT1G08630 // AT1G14205 // AT2G21940 // AT2G22450 // AT3G16050 // AT3G22740 // AT5G53120 // AT5G54940 // AT3G10820 // AT5G38450 // AT5G14800 // AT1G31290 // AT3G59530 // AT5G59440 // AT5G01940
GO:0044706	P	multi-multicellular organism process	8	1068	268	28362	0.79	1	// AT4G21323 // AT2G17430 // AT1G03010 // AT2G33460 // AT1G61440 // AT2G32460 // AT2G15890 // AT1G09080
GO:0016052	P	carbohydrate catabolic process	12	1068	257	28362	0.27	1	// AT3G10720 // AT1G02800 // AT1G02310 // AT3G49220 // AT2G45220 // AT2G43570 // AT4G24260 // AT3G10740 // AT4G26260 // AT3G43270 // AT3G12500 // AT1G11920
GO:0016051	P	carbohydrate biosynthetic process	8	1068	342	28362	0.94	1	// AT1G14070 // AT1G71990 // AT3G18660 // AT2G18700 // AT1G35910 // AT2G28110 // AT5G39790 // AT1G05610
GO:0002376	P	immune system process	15	1068	369	28362	0.42	1	// AT4G11650 // AT5G27420 // AT5G56030 // AT3G62600 // AT1G31290 // AT4G37980 // AT4G39260 // AT2G43570 // AT2G25110 // AT4G23570 // AT2G21660 // AT3G12500 // AT1G02920 // AT2G35980 // AT5G39610
GO:0033554	P	cellular response to stress	30	1068	858	28362	0.68	1	// AT2G32920 // AT1G64660 // AT5G47120 // AT1G32870 // AT5G46330 // AT3G08040 // AT5G28540 // AT1G02670 // AT3G03520 // AT1G05680 // AT5G04150 // AT1G04980 // AT3G55580 // AT1G13635 // AT4G31877 // AT4G37980 // AT2G02760 // AT3G04530 // AT5G39610 // AT4G24190 // AT1G68320 // AT5G13080 // AT1G65040 // AT5G42020 // AT5G06690 // AT2G18700 // AT1G18260 // AT1G43160 // AT3G12500 // AT5G22470
GO:0019637	P	organophosphate metabolic process	12	1068	524	28362	0.98	1	// AT4G13830 // AT5G43330 // AT5G57655 // AT1G47510 // AT1G02390 // AT5G47435 // AT5G06090 // AT5G59440 // AT3G03520 // AT4G10040 // AT5G60760 // AT3G11430
GO:0045490	P	pectin catabolic process	5	1068	96	28362	0.3	1	// AT2G45220 // AT3G43270 // AT3G10720 // AT1G11920 // AT3G49220
GO:0010431	P	seed maturation	5	1068	69	28362	0.13	1	// AT4G19230 // AT4G28520 // AT5G44120 // AT1G14920 // AT5G45830
GO:0051649	P	establishment of localization in cell	10	1068	488	28362	0.99	1	// AT5G58590 // AT2G04030 // AT4G03320 // AT3G23990 // AT5G42920 // AT3G63480 // AT2G18260 // AT2G21660 // AT3G29100 // AT1G45015
GO:0022607	P	cellular component assembly	18	1068	586	28362	0.83	1	// AT1G68110 // AT1G67370 // AT1G64660 // AT2G33460 // AT5G56030 // AT3G23990 // AT1G05560 // AT5G56600 // AT4G32200 // AT3G59530 // AT4G20050 // AT1G05020 // AT3G55090 // AT5G57320 // AT4G34970 // AT2G39350 // AT5G05690 // AT5G15290
GO:0009723	P	response to ethylene	16	1068	307	28362	0.13	1	// AT1G04310 // AT2G31180 // AT1G77640 // AT1G10480 // AT2G46830 // AT5G25190 // AT3G08040 // AT1G14920 // AT1G79700 // AT1G43160 // AT5G39610 // AT3G59900 // AT5G61600 // AT1G36060 // AT3G12500 // AT1G18330
GO:0021700	P	developmental maturation	9	1068	199	28362	0.34	1	// AT1G70940 // AT5G44120 // AT4G28520 // AT1G05010 // AT5G58010 // AT1G14920 // AT4G08040 // AT4G19230 // AT5G45830
GO:0071214	P	cellular response to abiotic stimulus	11	1068	202	28362	0.15	1	// AT3G62090 // AT1G64660 // AT2G40080 // AT5G04190 // AT3G59060 // AT1G14280 // AT2G46790 // AT1G22770 // AT3G21150 // AT2G43010 // AT1G05680
GO:0006813	P	potassium ion transport	5	1068	95	28362	0.3	1	// AT4G10310 // AT3G05030 // AT5G37500 // AT5G55470 // AT5G17850
GO:0006812	P	cation transport	15	1068	362	28362	0.39	1	// AT4G10310 // AT3G22910 // AT3G08040 // AT5G17850 // AT1G60960 // AT5G37500 // AT5G55470 // AT1G09575 // AT3G11050 // AT3G15340 // AT1G79520 // AT5G03560 // AT3G05030 // AT4G30120 // AT1G06330
GO:0006810	P	transport	97	1068	2391	28362	0.24	1	// AT5G49730 // AT3G08040 // AT5G57100 // AT5G47450 // AT4G21120 // AT1G77380 // AT4G35100 // AT5G53190 // AT5G46900 // AT5G49740 // AT5G24920 // AT5G46040 // AT1G60960 // AT4G03320 // AT3G60540 // AT3G22620 // AT2G48130 // AT1G15460 // AT1G74240 // AT2G18180 // AT4G28040 // AT5G42920 // AT3G61430 // AT1G61890 // AT1G79520 // AT5G03560 // AT2G47160 // AT3G22910 // AT1G71330 // AT1G45015 // AT1G58…
GO:0042446	P	hormone biosynthetic process	8	1068	112	28362	0.071	1	// AT3G59060 // AT5G38450 // AT5G38970 // AT3G44310 // AT4G19230 // AT5G05690 // AT5G36110 // AT2G43010
GO:0099402	P	plant organ development	37	1068	961	28362	0.47	1	// AT2G18470 // AT5G53400 // AT3G62100 // AT2G32460 // AT5G05690 // AT1G34670 // AT4G36870 // AT2G35980 // AT5G56030 // AT5G67060 // AT5G51451 // AT2G42530 // AT1G58340 // AT3G11260 // AT1G77000 // AT5G56600 // AT5G10250 // AT1G32450 // AT3G03660 // AT1G02065 // AT5G58010 // AT1G11190 // AT2G30130 // AT5G39610 // AT5G40330 // AT1G14280 // AT1G68320 // AT5G13080 // AT4G16515 // AT5G03790 // AT4G01…
GO:0006952	P	defense response	59	1068	1566	28362	0.52	1	// AT4G38700 // AT1G52030 // AT2G17430 // AT2G34930 // AT1G58170 // AT5G46330 // AT4G39260 // AT5G25980 // AT3G55840 // AT4G37050 // AT4G39090 // AT3G48520 // AT1G67865 // AT2G35980 // AT4G13190 // AT1G10170 // AT1G12290 // AT2G42530 // AT3G26450 // AT2G43570 // AT4G37980 // AT1G66100 // AT2G47730 // AT4G23570 // AT3G28740 // AT4G37370 // AT2G15890 // AT5G56030 // AT4G11650 // AT5G36910 // AT5G06…
GO:0012501	P	programmed cell death	7	1068	147	28362	0.33	1	// AT5G10380 // AT2G32460 // AT5G39610 // AT5G47120 // AT4G37980 // AT3G12500 // AT1G20850
GO:0043900	P	regulation of multi-organism process	5	1068	111	28362	0.41	1	// AT1G20160 // AT5G03160 // AT2G32460 // AT4G23570 // AT4G03960
GO:0045333	P	cellular respiration	6	1068	128	28362	0.36	1	// AT1G19530 // AT2G41730 // AT5G43330 // AT3G21720 // AT4G10040 // AT5G03860
GO:0006955	P	immune response	13	1068	333	28362	0.49	1	// AT4G11650 // AT5G27420 // AT5G56030 // AT3G62600 // AT4G39260 // AT4G37980 // AT2G43570 // AT2G25110 // AT5G39610 // AT2G21660 // AT3G12500 // AT1G02920 // AT4G23570
GO:0010605	P	negative regulation of macromolecule metabolic process	20	1068	480	28362	0.36	1	// AT2G46790 // AT1G10170 // AT4G31877 // AT2G46830 // AT5G61380 // AT5G47370 // AT3G02000 // AT1G31290 // AT4G08590 // AT1G75380 // AT2G36080 // AT1G68320 // AT5G13080 // AT2G20080 // AT1G01260 // AT4G11660 // AT3G18610 // AT3G21150 // AT3G19580 // AT4G28110
GO:0009664	P	plant-type cell wall organization	7	1068	131	28362	0.24	1	// AT3G45970 // AT2G37640 // AT2G33460 // AT3G55500 // AT2G40610 // AT1G10550 // AT5G57560
GO:0051606	P	detection of stimulus	7	1068	99	28362	0.091	1	// AT5G04190 // AT2G40080 // AT5G46330 // AT3G59060 // AT1G14280 // AT1G22770 // AT2G43010
GO:0010154	P	fruit development	25	1068	702	28362	0.64	1	// AT3G62100 // AT1G05510 // AT5G49360 // AT4G17460 // AT2G18510 // AT2G36270 // AT4G23570 // AT2G36640 // AT2G35210 // AT2G01200 // AT4G08040 // AT2G04030 // AT2G15890 // AT5G10250 // AT3G19580 // AT5G44120 // AT4G28520 // AT1G05010 // AT1G14920 // AT4G19230 // AT1G01470 // AT3G48520 // AT5G59440 // AT3G63480 // AT5G45830
GO:0046907	P	intracellular transport	10	1068	473	28362	0.98	1	// AT5G58590 // AT2G04030 // AT4G03320 // AT3G23990 // AT5G42920 // AT3G63480 // AT2G18260 // AT2G21660 // AT3G29100 // AT1G45015
GO:0080134	P	regulation of response to stress	10	1068	316	28362	0.75	1	// AT5G58787 // AT1G67360 // AT1G32870 // AT3G62600 // AT5G39610 // AT1G20160 // AT2G25110 // AT4G23570 // AT2G01150 // AT4G03960
GO:0048443	P	stamen development	6	1068	94	28362	0.16	1	// AT1G02065 // AT5G53400 // AT3G02000 // AT3G48520 // AT1G68480 // AT5G05690
GO:0043043	P	peptide biosynthetic process	8	1068	1514	28362	1	1	// AT4G31877 // AT2G36660 // AT1G31290 // AT1G14205 // AT5G39850 // AT5G54940 // AT3G10820 // AT5G01940
GO:0006139	P	nucleobase-containing compound metabolic process	165	1068	4178	28362	0.27	1	// AT1G67370 // AT3G50890 // AT4G11660 // AT3G21150 // AT1G02670 // AT2G36080 // AT1G01260 // AT5G57660 // AT3G23050 // AT3G22830 // AT2G43010 // AT4G02980 // AT1G69600 // AT5G59570 // AT2G02760 // AT1G48000 // AT5G39610 // AT2G42380 // AT5G26040 // AT3G58070 // AT2G40340 // AT1G72530 // AT1G02065 // AT2G31180 // AT5G56620 // AT5G47370 // AT5G60850 // AT1G53320 // AT2G20825 // AT1G69690 // AT5G22…
GO:0009809	P	lignin biosynthetic process	5	1068	70	28362	0.14	1	// AT5G48100 // AT1G76470 // AT3G55580 // AT4G37980 // AT2G33590
GO:0009808	P	lignin metabolic process	7	1068	95	28362	0.078	1	// AT2G29130 // AT1G76470 // AT3G55580 // AT2G33590 // AT4G37980 // AT5G48100 // AT2G40370
GO:0043933	P	macromolecular complex subunit organization	13	1068	745	28362	1	1	// AT1G68110 // AT1G64660 // AT5G56030 // AT1G75380 // AT3G23990 // AT5G56600 // AT2G02760 // AT1G05020 // AT4G08590 // AT5G57320 // AT4G34970 // AT3G20810 // AT3G18610
GO:0006508	P	proteolysis	42	1068	907	28362	0.11	1	// AT3G07550 // AT4G21323 // AT1G73290 // AT5G28540 // AT1G80440 // AT4G23570 // AT4G34370 // AT1G18260 // AT5G37540 // AT1G05820 // AT4G39090 // AT3G08690 // AT2G02760 // AT5G15450 // AT1G77000 // AT3G02110 // AT2G28040 // AT2G22980 // AT5G04200 // AT1G52450 // AT3G60220 // AT1G66180 // AT2G01150 // AT2G42980 // AT1G65040 // AT2G39850 // AT1G62290 // AT2G48130 // AT5G58590 // AT5G27420 // AT4G21…
GO:0060560	P	developmental growth involved in morphogenesis	17	1068	334	28362	0.14	1	// AT3G45970 // AT4G02980 // AT2G37640 // AT4G21323 // AT5G47370 // AT1G70940 // AT1G03010 // AT2G33460 // AT3G55500 // AT2G40610 // AT5G56600 // AT3G02170 // AT2G32460 // AT5G54510 // AT3G63310 // AT5G05690 // AT1G09080
GO:0006644	P	phospholipid metabolic process	6	1068	185	28362	0.7	1	// AT4G13830 // AT1G47510 // AT5G06090 // AT1G02390 // AT3G03520 // AT3G11430
[truncated: 304 more rows]

## Sheet: Cluster 3
GO_acc	term_type	Term	queryitem	querytotal	bgitem	bgtotal	pvalue	FDR	entries
[truncated: 155 more rows]

## Sheet: Cluster 4
GO_acc	term_type	Term	queryitem	querytotal	bgitem	bgtotal	pvalue	FDR	entries
[truncated: 282 more rows]

[truncated: 5 more sheets: Cluster 5, Sup Fig 7c-1h, Sup Fig 7c-3h, Sup Fig 7c-6h, Heatmap Sup Fig 7e]
