# Supplementary material for: PIF7 is a master regulator of thermomorphogenesis in shade
Source: Nat Commun. 2022 Aug 29;13:4942. doi: 10.1038/s41467-022-32585-6 (PMC9424238; doi:10.1038/s41467-022-32585-6)
Supplement: Supplementary file 7 — Supplementary Data 4 [file 41467_2022_32585_MOESM7_ESM.xlsx]

## Sheet: Legend
Worksheets list	Description
21WL_merged_peaks_annotation'	List of all commom peak and their annotation found in sample 1 and 2
21WL_merged_bound_genes'	PIF7-bound genes in 21WL based on commom peak found in sample 1 and 2
30WL_merged_peaks_annotation'	List of all commom peak and their annotation found in sample 1 and 2
30WL_merged_bound_genes'	PIF7-bound genes in 30WL based on commom peak found in sample 1 and 2
21FR_merged_peaks_annotation'	List of all commom peak and their annotation found in sample 1 and 2
21FR_merged_bound_genes'	PIF7-bound genes in 21FR based on commom peak found in sample 1 and 2
30FR_merged_peaks_annotation'	List of all commom peak and their annotation found in sample 1 and 2
30FR_merged_bound_genes'	PIF7-bound genes in 30FR based on commom peak found in sample 1 and 2
21WL_1_Peaks'	Peaks found in 21WL-1
21WL_1_annotation'	list of all peaks and their annotation found on promotor (TSS-2000) or gene body in 21WL sample #1
21WL_2_Peaks'	Peaks found in 21WL-2
21WL_2_annotation'	list of all peaks and their annotation found on promotor (TSS-2000) or gene body in 21WL sample #2
30WL_1_Peaks'	Peaks found in 30WL-1
30WL_1_annotation'	list of all peaks and their annotation found on promotor (TSS-2000) or gene body in 30WL sample #1
30WL_2_Peaks'	Peaks found in 30WL-2
30WL_2_annotation'	list of all peaks and their annotation found on promotor (TSS-2000) or gene body in 30WL sample #2
21FR_1_Peaks'	Peaks found in 21FR-1
21FR_1_annotation'	list of all peaks and their annotation found on promotor (TSS-2000) or gene body in 21FR sample #1
21FR_2_Peaks'	Peaks found in 21FR-2
21FR_2_annotation'	list of all peaks and their annotation found on promotor (TSS-2000) or gene body in 21FR sample #2
30FR_1_Peaks'	Peaks found in 30FR-1
30FR_1_annotation'	list of all peaks and their annotation found on promotor (TSS-2000) or gene body in 30FR sample #1
30FR_2_Peaks'	Peaks found in 30FR-2
30FR_2_annotation'	list of all peaks and their annotation found on promotor (TSS-2000) or gene body in 30FR sample #2

## Sheet: 21WL_merged_peaks_annotation
chr	start	end	peak name	Homer_stat	overlap_start	overlap_end	strand	Gene_Name	Annotation
2	8139439	8139760	Merged-2-8139596-2	159.55	8137881	8139881	+	AT2G18790	TSS-2000
2	8139439	8139760	Merged-2-8139596-2	159.55	8138118	8140118	-	AT2G18780	TSS-2000
5	579142	579499	Merged-5-579335-2	140.5	577852	579852	+	AT5G02580	TSS-2000
5	579142	579499	Merged-5-579335-2	140.5	577852	579852	+	AT5G02580	TSS-2000
5	23359393	23359759	Merged-5-23359562-2	136.35	-1	-1	.	.	.
4	9443311	9443632	Merged-4-9443480-2	103.85	-1	-1	.	.	.
4	17363587	17363908	Merged-4-17363750-2	98.8	17361978	17363978	-	AT4G36860	TSS-2000
3	4124233	4124576	Merged-3-4124390-2	92.4	4123508	4125508	-	AT3G12920	TSS-2000
3	15986575	15986936	Merged-3-15986770-2	88.3	15984864	15986864	+	AT3G44310	TSS-2000
3	15986575	15986936	Merged-3-15986770-2	88.3	15984864	15986864	+	AT3G44310	TSS-2000
3	15986575	15986936	Merged-3-15986770-2	88.3	15985074	15987074	+	AT3G44310	TSS-2000
3	15986575	15986936	Merged-3-15986770-2	88.3	15986864	15989103	+	AT3G44310	Genebody
1	25740900	25741280	Merged-1-25741076-2	79.15	-1	-1	.	.	.
1	29598881	29599284	Merged-1-29599068-2	78.7	29597349	29599349	+	AT1G78700	TSS-2000
1	29598881	29599284	Merged-1-29599068-2	78.7	29599253	29601253	+	AT1G78710	TSS-2000
3	5278743	5279064	Merged-3-5278893-2	78.25	5277432	5279432	+	AT3G15600	TSS-2000
3	5278743	5279064	Merged-3-5278893-2	78.25	5277991	5279991	-	AT3G15590	TSS-2000
5	3888502	3888823	Merged-5-3888663-2	77.8	3888104	3890104	+	AT5G12050	TSS-2000
5	3888502	3888823	Merged-5-3888663-2	77.8	3888760	3888894	-	AT5G12043	Genebody
2	18523311	18523705	Merged-2-18523523-2	75.6	18522387	18524387	+	AT2G44920	TSS-2000
2	18523311	18523705	Merged-2-18523523-2	75.6	18522387	18524387	+	AT2G44920	TSS-2000
1	28318876	28319240	Merged-1-28319073-2	73.9	28318362	28320362	-	AT1G75450	TSS-2000
1	28318876	28319240	Merged-1-28319073-2	73.9	28318375	28320375	-	AT1G75450	TSS-2000
4	5300960	5301451	Merged-4-5301220-2	73.3	-1	-1	.	.	.
2	17838210	17838531	Merged-2-17838380-2	70.15	17837250	17839250	-	AT2G42870	TSS-2000
1	28753074	28753439	Merged-1-28753242-2	69.75	-1	-1	.	.	.
1	10211154	10211646	Merged-1-10211386-2	69.75	10210520	10212722	-	AT1G29220	Genebody
5	19970363	19970842	Merged-5-19970588-2	69.5	-1	-1	.	.	.
5	26072758	26073191	Merged-5-26072960-2	69.2	-1	-1	.	.	.
5	24494330	24494651	Merged-5-24494480-2	67.25	24492691	24494691	+	AT5G60890	TSS-2000
3	22991017	22991350	Merged-3-22991198-2	67.2	22990709	22992709	-	AT3G62090	TSS-2000
3	22991017	22991350	Merged-3-22991198-2	67.2	22990709	22992709	-	AT3G62090	TSS-2000
3	22991017	22991350	Merged-3-22991198-2	67.2	22990709	22992709	-	AT3G62090	TSS-2000
5	25343953	25344347	Merged-5-25344136-2	65.4	25343119	25345119	-	AT5G63180	TSS-2000
5	25343953	25344347	Merged-5-25344136-2	65.4	25343542	25345542	+	AT5G63190	TSS-2000
5	25343953	25344347	Merged-5-25344136-2	65.4	25343546	25345546	+	AT5G63190	TSS-2000
2	17421289	17421610	Merged-2-17421449-2	65.2	17419423	17421423	-	AT2G41745	TSS-2000
2	17421289	17421610	Merged-2-17421449-2	65.2	17420770	17422770	+	AT2G41760	TSS-2000
1	7270434	7270771	Merged-1-7270617-2	64.15	7270556	7272556	+	AT1G20900	TSS-2000
5	16504559	16505085	Merged-5-16504808-2	63.3	16502902	16504902	-	AT5G41250	TSS-2000
5	16504559	16505085	Merged-5-16504808-2	63.3	16503774	16507475	+	AT5G41260	Genebody
1	899751	900128	Merged-1-899954-2	62.8	898887	900887	+	AT1G03610	TSS-2000
3	18725931	18726252	Merged-3-18726087-2	62.45	18725840	18727840	+	AT3G50460	TSS-2000
3	17052059	17052554	Merged-3-17052321-2	62.35	17051955	17055514	+	AT3G46370	Genebody
5	2614529	2614908	Merged-5-2614733-2	62.1	2614345	2616345	+	AT5G08139	TSS-2000
3	16660111	16660622	Merged-3-16660352-2	61.8	16659266	16661266	-	AT3G45420	TSS-2000
5	22026600	22027064	Merged-5-22026847-2	61.4	22025286	22030099	-	AT5G54250	Genebody
5	12059046	12059367	Merged-5-12059202-2	60.4	-1	-1	.	.	.
5	21673679	21674067	Merged-5-21673859-2	57.9	21672389	21674389	+	AT5G53420	TSS-2000
5	21673679	21674067	Merged-5-21673859-2	57.9	21673525	21675733	+	AT5G53420	Genebody
2	10104894	10105383	Merged-2-10105124-2	57.5	10104029	10106029	-	AT2G23755	TSS-2000
1	17977065	17977507	Merged-1-17977301-2	56.45	17976389	17978389	-	AT1G48620	TSS-2000
1	1145326	1145668	Merged-1-1145512-2	55.95	1143436	1146654	-	AT1G04280	Genebody
2	19496469	19496908	Merged-2-19496674-2	55.45	19496368	19498368	+	AT2G47510	TSS-2000
2	19496469	19496908	Merged-2-19496674-2	55.45	19496412	19498412	+	AT2G47510	TSS-2000
2	19496469	19496908	Merged-2-19496674-2	55.45	19492995	19498160	+	AT2G47500	Genebody
5	6815649	6816170	Merged-5-6815924-2	55.1	6814707	6816707	+	AT5G20200	TSS-2000
3	6021151	6021472	Merged-3-6021323-2	55	6019666	6021666	-	AT3G17590	TSS-2000
3	6021151	6021472	Merged-3-6021323-2	55	6019666	6021666	-	AT3G17590	TSS-2000
3	6021151	6021472	Merged-3-6021323-2	55	6021142	6023142	-	AT3G17600	TSS-2000
1	23159057	23159387	Merged-1-23159208-2	54.65	23157823	23159823	+	AT1G62560	TSS-2000
1	14165115	14165530	Merged-1-14165337-2	53.25	-1	-1	.	.	.
3	14672359	14672684	Merged-3-14672507-2	52.35	-1	-1	.	.	.
4	6256704	6257275	Merged-4-6256975-2	51.9	6255482	6257482	-	AT4G09984	TSS-2000
4	10698750	10699202	Merged-4-10698991-2	51.8	10698243	10700243	-	AT4G19660	TSS-2000

## Sheet: 21WL_merged_bound_genes
Gene_Name	Annotation
AT2G18790	TSS-2000
AT2G18780	TSS-2000
AT5G02580	TSS-2000
AT4G36860	TSS-2000
AT3G12920	TSS-2000
AT3G44310	TSS-2000
AT1G78700	TSS-2000
AT1G78710	TSS-2000
AT3G15600	TSS-2000
AT3G15590	TSS-2000
AT5G12050	TSS-2000
AT5G12043	Genebody
AT2G44920	TSS-2000
AT1G75450	TSS-2000
AT2G42870	TSS-2000
AT1G29220	Genebody
AT5G60890	TSS-2000
AT3G62090	TSS-2000
AT5G63180	TSS-2000
AT5G63190	TSS-2000
AT2G41745	TSS-2000
AT2G41760	TSS-2000
AT1G20900	TSS-2000
AT5G41250	TSS-2000
AT5G41260	Genebody
AT1G03610	TSS-2000
AT3G50460	TSS-2000
AT3G46370	Genebody
AT5G08139	TSS-2000
AT3G45420	TSS-2000
AT5G54250	Genebody
AT5G53420	TSS-2000
AT2G23755	TSS-2000
AT1G48620	TSS-2000
AT1G04280	Genebody
AT2G47510	TSS-2000
AT2G47500	Genebody
AT5G20200	TSS-2000
AT3G17590	TSS-2000
AT3G17600	TSS-2000
AT1G62560	TSS-2000
AT4G09984	TSS-2000
AT4G19660	TSS-2000

## Sheet: 30WL_merged_peaks_annotation
chr	start	end	peak name	Homer_stat	overlap_start	overlap_end	strand	Gene_Name	Annotation
5	23359360	23359711	Merged-5-23359558-2	1014.05	-1	-1	.	.	.
2	8139419	8139770	Merged-2-8139613-2	973.25	8137881	8139881	+	AT2G18790	TSS-2000
2	8139419	8139770	Merged-2-8139613-2	973.25	8138118	8140118	-	AT2G18780	TSS-2000
2	18523327	18523678	Merged-2-18523516-2	884.45	18522387	18524387	+	AT2G44920	TSS-2000
2	18523327	18523678	Merged-2-18523516-2	884.45	18522387	18524387	+	AT2G44920	TSS-2000
4	9443237	9443588	Merged-4-9443419-2	877.6	-1	-1	.	.	.
2	19298888	19299239	Merged-2-19299064-2	742.95	19297826	19299826	-	AT2G46970	TSS-2000
5	579157	579508	Merged-5-579350-2	736.65	577852	579852	+	AT5G02580	TSS-2000
5	579157	579508	Merged-5-579350-2	736.65	577852	579852	+	AT5G02580	TSS-2000
1	29598845	29599196	Merged-1-29599008-2	699.2	29597349	29599349	+	AT1G78700	TSS-2000
5	3888496	3888847	Merged-5-3888654-2	668.5	3888104	3890104	+	AT5G12050	TSS-2000
5	3888496	3888847	Merged-5-3888654-2	668.5	3888760	3888894	-	AT5G12043	Genebody
2	17838194	17838545	Merged-2-17838370-2	667.3	17837250	17839250	-	AT2G42870	TSS-2000
3	5125322	5125673	Merged-3-5125492-2	620.1	-1	-1	.	.	.
3	4124236	4124587	Merged-3-4124423-2	607.5	4123508	4125508	-	AT3G12920	TSS-2000
2	11947335	11947686	Merged-2-11947519-2	601.3	-1	-1	.	.	.
4	9444096	9444447	Merged-4-9444274-2	592.15	-1	-1	.	.	.
5	2614538	2614889	Merged-5-2614735-2	581.4	2614345	2616345	+	AT5G08139	TSS-2000
2	12152229	12152580	Merged-2-12152395-2	575.8	-1	-1	.	.	.
5	2612785	2613136	Merged-5-2612972-2	566.1	-1	-1	.	.	.
3	22327913	22328264	Merged-3-22328081-2	558.1	22327092	22329092	+	AT3G60400	TSS-2000
4	9731504	9731855	Merged-4-9731687-2	549.9	-1	-1	.	.	.
2	18521373	18521724	Merged-2-18521549-2	546.15	18519525	18521525	-	AT2G44910	TSS-2000
2	10119441	10119792	Merged-2-10119643-2	530.45	-1	-1	.	.	.
3	22326008	22326359	Merged-3-22326195-2	511.8	-1	-1	.	.	.
1	25740928	25741279	Merged-1-25741091-2	511.4	-1	-1	.	.	.
4	13998623	13998974	Merged-4-13998807-2	508.8	13997307	13999307	-	AT4G28230	TSS-2000
4	13998623	13998974	Merged-4-13998807-2	508.8	13998347	14000347	-	AT4G28240	TSS-2000
1	469143	469494	Merged-1-469319-2	496	467818	469818	+	AT1G02350	TSS-2000
1	469143	469494	Merged-1-469319-2	496	467844	469844	-	AT1G02340	TSS-2000
4	526482	526833	Merged-4-526668-2	493.3	525591	527591	+	AT4G01245	TSS-2000
5	19220801	19221152	Merged-5-19220964-2	476.3	-1	-1	.	.	.
5	4431057	4431408	Merged-5-4431246-2	475.45	4430306	4432306	+	AT5G13740	TSS-2000
5	4431057	4431408	Merged-5-4431246-2	475.45	4430837	4432837	-	AT5G13730	TSS-2000
3	11384023	11384374	Merged-3-11384204-2	469.35	11383964	11385964	-	AT3G29575	TSS-2000
3	11384023	11384374	Merged-3-11384204-2	469.35	11383992	11385992	-	AT3G29575	TSS-2000
3	11384023	11384374	Merged-3-11384204-2	469.35	11384004	11386004	-	AT3G29575	TSS-2000
1	28318847	28319198	Merged-1-28319009-2	461.15	28318362	28320362	-	AT1G75450	TSS-2000
1	28318847	28319198	Merged-1-28319009-2	461.15	28318375	28320375	-	AT1G75450	TSS-2000
5	3864493	3864844	Merged-5-3864659-2	457.75	3863755	3865755	-	AT5G11970	TSS-2000
2	18790457	18790808	Merged-2-18790630-2	453.85	18789463	18791463	+	AT2G45610	TSS-2000
2	18790457	18790808	Merged-2-18790630-2	453.85	18789588	18790952	+	AT2G45600	Genebody
4	9445891	9446242	Merged-4-9446070-2	436.7	-1	-1	.	.	.
5	26572167	26572518	Merged-5-26572340-2	433.6	26570631	26572631	+	AT5G66580	TSS-2000
5	26572167	26572518	Merged-5-26572340-2	433.6	26572181	26574181	+	AT5G66590	TSS-2000
1	7782339	7782690	Merged-1-7782500-2	425.85	7781499	7783499	-	AT1G22060	TSS-2000
5	437113	437464	Merged-5-437272-2	424.9	435460	437460	+	AT5G02200	TSS-2000
5	437113	437464	Merged-5-437272-2	424.9	435460	437460	+	AT5G02200	TSS-2000
5	437113	437464	Merged-5-437272-2	424.9	437460	438894	+	AT5G02200	Genebody
1	4044225	4044576	Merged-1-4044393-2	423.35	4042370	4044370	+	AT1G11970	TSS-2000
1	4044225	4044576	Merged-1-4044393-2	423.35	4043619	4045619	+	AT1G11980	TSS-2000
1	4044225	4044576	Merged-1-4044393-2	423.35	4043880	4045880	-	AT1G11960	TSS-2000
1	4044225	4044576	Merged-1-4044393-2	423.35	4044370	4044669	+	AT1G11970	Genebody
1	28701446	28701797	Merged-1-28701649-2	423.05	-1	-1	.	.	.
4	16656818	16657169	Merged-4-16656985-2	421.05	16656691	16659339	-	AT4G34980	Genebody
1	30187463	30187814	Merged-1-30187630-2	420.85	30186321	30188321	+	AT1G80290	TSS-2000
1	30187463	30187814	Merged-1-30187630-2	420.85	30186364	30188364	+	AT1G80290	TSS-2000
1	30187463	30187814	Merged-1-30187630-2	420.85	30186586	30188586	-	AT1G80280	TSS-2000
3	21413562	21413913	Merged-3-21413736-2	419.85	21411612	21413612	-	AT3G57800	TSS-2000
3	21413562	21413913	Merged-3-21413736-2	419.85	21411721	21413721	-	AT3G57800	TSS-2000
3	21413562	21413913	Merged-3-21413736-2	419.85	21413784	21415784	+	AT3G57810	TSS-2000
3	21413562	21413913	Merged-3-21413736-2	419.85	21413799	21415799	+	AT3G57810	TSS-2000
3	22991058	22991409	Merged-3-22991240-2	415.05	22990709	22992709	-	AT3G62090	TSS-2000
3	22991058	22991409	Merged-3-22991240-2	415.05	22990709	22992709	-	AT3G62090	TSS-2000
3	22991058	22991409	Merged-3-22991240-2	415.05	22990709	22992709	-	AT3G62090	TSS-2000
1	5145622	5145973	Merged-1-5145798-2	414.05	5143689	5145689	-	AT1G14910	TSS-2000
4	9440614	9440965	Merged-4-9440806-2	412	-1	-1	.	.	.
2	15977280	15977631	Merged-2-15977448-2	406.5	-1	-1	.	.	.
1	25730600	25730951	Merged-1-25730765-2	404.3	-1	-1	.	.	.
2	16640090	16640441	Merged-2-16640271-2	397.85	16639851	16641851	-	AT2G39860	TSS-2000
5	19218742	19219093	Merged-5-19218924-2	396.05	19217909	19219909	-	AT5G47370	TSS-2000
3	4004232	4004583	Merged-3-4004410-2	388.7	4002512	4004512	+	AT3G12600	TSS-2000
3	4004232	4004583	Merged-3-4004410-2	388.7	4002587	4004587	+	AT3G12600	TSS-2000
3	4004232	4004583	Merged-3-4004410-2	388.7	4003657	4005657	-	AT3G12590	TSS-2000
3	4004232	4004583	Merged-3-4004410-2	388.7	4004512	4006198	+	AT3G12600	Genebody
4	7715847	7716198	Merged-4-7716040-2	387.75	-1	-1	.	.	.
4	16983140	16983491	Merged-4-16983315-2	387.3	16981525	16983525	+	AT4G35850	TSS-2000
3	23175504	23175855	Merged-3-23175689-2	385.2	-1	-1	.	.	.
5	2178111	2178462	Merged-5-2178301-2	375.5	-1	-1	.	.	.
3	7503214	7503565	Merged-3-7503401-2	369.05	7501841	7503841	-	AT3G21320	TSS-2000
4	15227803	15228154	Merged-4-15227975-2	361.2	15227785	15229785	+	AT4G31380	TSS-2000
4	18471955	18472306	Merged-4-18472111-2	358.15	18471967	18473967	-	AT4G39800	TSS-2000
4	18471955	18472306	Merged-4-18472111-2	358.15	18469348	18471967	-	AT4G39800	Genebody
3	3620796	3621147	Merged-3-3620934-2	357.55	3619567	3621567	-	AT3G11490	TSS-2000
5	23626735	23627086	Merged-5-23626888-2	356.75	23626787	23628787	-	AT5G58440	TSS-2000
5	23626735	23627086	Merged-5-23626888-2	356.75	23626826	23632223	+	AT5G58450	Genebody
5	23626735	23627086	Merged-5-23626888-2	356.75	23624826	23626826	+	AT5G58450	TSS-2000
5	23626735	23627086	Merged-5-23626888-2	356.75	23623858	23626787	-	AT5G58440	Genebody
2	17130074	17130425	Merged-2-17130253-2	351.8	17128774	17130774	+	AT2G41070	TSS-2000
2	17130074	17130425	Merged-2-17130253-2	351.8	17128788	17130788	+	AT2G41070	TSS-2000
2	17130074	17130425	Merged-2-17130253-2	351.8	17128821	17130821	+	AT2G41070	TSS-2000
1	2374751	2375102	Merged-1-2374928-2	349.9	2374012	2376012	+	AT1G07680	TSS-2000
1	2374751	2375102	Merged-1-2374928-2	349.9	2374545	2376545	-	AT1G07670	TSS-2000
5	25436963	25437314	Merged-5-25437104-2	346.3	-1	-1	.	.	.
5	10296937	10297288	Merged-5-10297099-2	343.9	10295283	10297283	-	AT5G28300	TSS-2000
2	8839788	8840139	Merged-2-8839939-2	341.05	8838598	8840598	-	AT2G20510	TSS-2000
2	8839788	8840139	Merged-2-8839939-2	341.05	8838663	8840663	+	AT2G20520	TSS-2000
2	8839788	8840139	Merged-2-8839939-2	341.05	8839700	8841700	-	AT2G20515	TSS-2000
2	8839788	8840139	Merged-2-8839939-2	341.05	8839972	8841972	+	AT2G20530	TSS-2000
2	8839788	8840139	Merged-2-8839939-2	341.05	8839975	8841975	+	AT2G20530	TSS-2000
3	4616309	4616660	Merged-3-4616482-2	340.1	4614848	4616848	-	AT3G13970	TSS-2000
2	15062413	15062764	Merged-2-15062610-2	339.95	15061100	15063100	-	AT2G35859	TSS-2000
1	25496540	25496891	Merged-1-25496726-2	338.45	25495290	25497290	+	AT1G68020	TSS-2000
1	25496540	25496891	Merged-1-25496726-2	338.45	25495290	25497290	+	AT1G68020	TSS-2000
5	17828878	17829229	Merged-5-17829049-2	337.9	-1	-1	.	.	.
3	19706659	19707010	Merged-3-19706847-2	336.95	19704894	19706894	+	AT3G53180	TSS-2000
3	19706659	19707010	Merged-3-19706847-2	336.95	19706417	19708417	-	AT3G53170	TSS-2000
3	19706659	19707010	Merged-3-19706847-2	336.95	19706894	19711439	+	AT3G53180	Genebody
2	15276303	15276654	Merged-2-15276483-2	333.65	-1	-1	.	.	.
1	206716	207067	Merged-1-206889-2	331.15	205176	207435	+	AT1G01570	Genebody
5	19829634	19829985	Merged-5-19829832-2	330.65	19829284	19831284	+	AT5G48905	TSS-2000
5	25158567	25158918	Merged-5-25158736-2	328.85	25157230	25159230	+	AT5G62670	TSS-2000
5	25158567	25158918	Merged-5-25158736-2	328.85	25157465	25159465	-	AT5G62660	TSS-2000
1	2277483	2277834	Merged-1-2277654-2	327.6	2277807	2280297	+	AT1G07420	Genebody
1	2277483	2277834	Merged-1-2277654-2	327.6	2275807	2277807	+	AT1G07420	TSS-2000
1	2277483	2277834	Merged-1-2277654-2	327.6	2275830	2277830	+	AT1G07420	TSS-2000
4	347255	347606	Merged-4-347443-2	325.35	345714	347714	-	AT4G00800	TSS-2000
4	347255	347606	Merged-4-347443-2	325.35	347116	349116	+	AT4G00820	TSS-2000
4	347255	347606	Merged-4-347443-2	325.35	347184	349184	-	AT4G00810	TSS-2000
4	347255	347606	Merged-4-347443-2	325.35	347199	349199	-	AT4G00810	TSS-2000
5	22115833	22116184	Merged-5-22116010-2	321.2	22115472	22117472	-	AT5G54470	TSS-2000
5	22115833	22116184	Merged-5-22116010-2	321.2	22116004	22118004	+	AT5G54480	TSS-2000
4	18329711	18330062	Merged-4-18329875-2	319.45	18329699	18331699	-	AT4G39403	TSS-2000
4	18329711	18330062	Merged-4-18329875-2	319.45	18330012	18332012	-	AT4G39404	TSS-2000
4	18329711	18330062	Merged-4-18329875-2	319.45	18329734	18330012	-	AT4G39404	Genebody
1	25941323	25941674	Merged-1-25941494-2	319.2	25939675	25941675	+	AT1G69010	TSS-2000
1	25941323	25941674	Merged-1-25941494-2	319.2	25940925	25942925	-	AT1G68990	TSS-2000
1	25941323	25941674	Merged-1-25941494-2	319.2	25940966	25942966	-	AT1G68990	TSS-2000
4	17363616	17363967	Merged-4-17363761-2	318.25	17361978	17363978	-	AT4G36860	TSS-2000
5	26879440	26879791	Merged-5-26879628-2	316.7	26879542	26881542	-	AT5G67370	TSS-2000
5	26879440	26879791	Merged-5-26879628-2	316.7	26877553	26879542	-	AT5G67370	Genebody
4	14191972	14192323	Merged-4-14192114-2	314.75	14190583	14192583	+	AT4G28720	TSS-2000
1	20239532	20239883	Merged-1-20239737-2	314.75	20239226	20241226	+	AT1G54210	TSS-2000
1	20239532	20239883	Merged-1-20239737-2	314.75	20239245	20241245	+	AT1G54210	TSS-2000
3	19727969	19728320	Merged-3-19728140-2	313.7	-1	-1	.	.	.
1	26750166	26750517	Merged-1-26750316-2	312.4	26749253	26751253	-	AT1G70944	TSS-2000
2	18999469	18999820	Merged-2-18999635-2	310.85	18998191	19000191	+	AT2G46270	TSS-2000
2	18999469	18999820	Merged-2-18999635-2	310.85	18998191	19000191	+	AT2G46270	TSS-2000
5	4827470	4827821	Merged-5-4827646-2	310.6	4826640	4828640	+	AT5G14930	TSS-2000
5	4827470	4827821	Merged-5-4827646-2	310.6	4826641	4828641	+	AT5G14930	TSS-2000
5	4827470	4827821	Merged-5-4827646-2	310.6	4826641	4828641	+	AT5G14930	TSS-2000
5	4827470	4827821	Merged-5-4827646-2	310.6	4826479	4827980	+	AT5G14920	Genebody
3	17690863	17691214	Merged-3-17691034-2	308.5	17689549	17691549	-	AT3G47940	TSS-2000
3	17690863	17691214	Merged-3-17691034-2	308.5	17690702	17692702	+	AT3G47950	TSS-2000
5	3049423	3049774	Merged-5-3049621-2	306.3	-1	-1	.	.	.
1	28239580	28239931	Merged-1-28239763-2	302.45	28239072	28241072	+	AT1G75240	TSS-2000
2	9859400	9859751	Merged-2-9859567-2	301.4	9858574	9860574	-	AT2G23150	TSS-2000
2	17907079	17907430	Merged-2-17907254-2	300.85	17907185	17909185	+	AT2G43060	TSS-2000
1	27761091	27761442	Merged-1-27761273-2	299.85	27759973	27761588	+	AT1G73830	Genebody
2	18882511	18882862	Merged-2-18882688-2	299.4	18881473	18883473	+	AT2G45890	TSS-2000
2	18882511	18882862	Merged-2-18882688-2	299.4	18882578	18884578	-	AT2G45880	TSS-2000
2	18882511	18882862	Merged-2-18882688-2	299.4	18878518	18882578	-	AT2G45880	Genebody
3	18863597	18863948	Merged-3-18863792-2	299.25	18861690	18863690	+	AT3G50751	TSS-2000
3	18863597	18863948	Merged-3-18863792-2	299.25	18862775	18864775	+	AT3G50755	TSS-2000
3	18863597	18863948	Merged-3-18863792-2	299.25	18863234	18865234	-	AT3G50750	TSS-2000
3	18863597	18863948	Merged-3-18863792-2	299.25	18863690	18863869	+	AT3G50751	Genebody
3	546171	546522	Merged-3-546339-2	298.4	544903	546903	+	AT3G02580	TSS-2000
3	546171	546522	Merged-3-546339-2	298.4	545595	547595	-	AT3G02570	TSS-2000
3	6719880	6720231	Merged-3-6720063-2	298.2	-1	-1	.	.	.
1	18432856	18433225	Merged-1-18433002-2	298.15	-1	-1	.	.	.
1	899754	900105	Merged-1-899919-2	297.05	898887	900887	+	AT1G03610	TSS-2000
4	1329211	1329562	Merged-4-1329384-2	296.3	1327952	1329952	+	AT4G03010	TSS-2000
4	15581068	15581419	Merged-4-15581222-2	294.2	15581387	15583387	+	AT4G32280	TSS-2000
4	15581068	15581419	Merged-4-15581222-2	294.2	15579880	15581880	-	AT4G32272	TSS-2000
4	15581068	15581419	Merged-4-15581222-2	294.2	15579880	15581880	-	AT4G32272	TSS-2000
3	1430087	1430438	Merged-3-1430278-2	292.75	1428471	1430471	+	AT3G05120	TSS-2000
4	11646752	11647103	Merged-4-11646925-2	289.25	11646174	11648462	-	AT4G21960	Genebody
1	7270365	7270788	Merged-1-7270615-2	289	7270556	7272556	+	AT1G20900	TSS-2000
3	8213306	8213657	Merged-3-8213491-2	288.4	-1	-1	.	.	.
2	17199371	17199722	Merged-2-17199562-2	285.3	17199320	17201320	-	AT2G41240	TSS-2000
2	17199371	17199722	Merged-2-17199562-2	285.3	17199320	17201320	-	AT2G41240	TSS-2000
1	26213517	26213868	Merged-1-26213699-2	284.35	-1	-1	.	.	.
1	7261427	7261778	Merged-1-7261626-2	284.2	7259481	7261481	+	AT1G20875	TSS-2000
1	7261427	7261778	Merged-1-7261626-2	284.2	7260775	7262775	-	AT1G20870	TSS-2000
1	7261427	7261778	Merged-1-7261626-2	284.2	7261481	7261681	+	AT1G20875	Genebody
1	7369071	7369422	Merged-1-7369255-2	283.8	-1	-1	.	.	.
3	21693755	21694106	Merged-3-21693911-2	281.65	21693831	21695831	-	AT3G58640	TSS-2000
3	21693755	21694106	Merged-3-21693911-2	281.65	21693841	21695841	-	AT3G58640	TSS-2000
3	21693755	21694106	Merged-3-21693911-2	281.65	21686741	21693841	-	AT3G58640	Genebody
4	18331719	18332070	Merged-4-18331927-2	281.6	18330012	18332012	-	AT4G39404	TSS-2000
5	22177526	22177877	Merged-5-22177698-2	279.9	22177753	22179753	+	AT5G54590	TSS-2000
1	51254	51605	Merged-1-51439-2	279.8	49286	51286	-	AT1G01090	TSS-2000
1	51254	51605	Merged-1-51439-2	279.8	50239	52239	+	AT1G01110	TSS-2000
1	51254	51605	Merged-1-51439-2	279.8	50869	52869	+	AT1G01110	TSS-2000
1	51254	51605	Merged-1-51439-2	279.8	51108	53108	-	AT1G01100	TSS-2000
1	51254	51605	Merged-1-51439-2	279.8	51187	53187	-	AT1G01100	TSS-2000
1	51254	51605	Merged-1-51439-2	279.8	51197	53197	-	AT1G01100	TSS-2000
1	51254	51605	Merged-1-51439-2	279.8	51199	53199	-	AT1G01100	TSS-2000
5	565929	566280	Merged-5-566121-2	279.3	565863	567863	-	AT5G02530	TSS-2000
5	565929	566280	Merged-5-566121-2	279.3	565883	567883	-	AT5G02530	TSS-2000
4	15231254	15231605	Merged-4-15231424-2	278.85	15231074	15233074	+	AT4G31390	TSS-2000
4	15231254	15231605	Merged-4-15231424-2	278.85	15231075	15233075	+	AT4G31390	TSS-2000
1	25558935	25559286	Merged-1-25559115-2	278.3	25559246	25561212	+	AT1G68190	Genebody
1	25558935	25559286	Merged-1-25559115-2	278.3	25557246	25559246	+	AT1G68190	TSS-2000
5	24491503	24491854	Merged-5-24491696-2	276.75	24489778	24491778	-	AT5G60880	TSS-2000
5	24491503	24491854	Merged-5-24491696-2	276.75	24489778	24491778	-	AT5G60880	TSS-2000
5	24482223	24482574	Merged-5-24482392-2	276.3	-1	-1	.	.	.
5	22698938	22699289	Merged-5-22699092-2	273.55	-1	-1	.	.	.
4	16102136	16102487	Merged-4-16102298-2	272.6	16100266	16102266	-	AT4G33460	TSS-2000
4	16102136	16102487	Merged-4-16102298-2	272.6	16102196	16104196	-	AT4G33467	TSS-2000
4	16102136	16102487	Merged-4-16102298-2	272.6	16102196	16104196	-	AT4G33467	TSS-2000
4	16102136	16102487	Merged-4-16102298-2	272.6	16101464	16102196	-	AT4G33467	Genebody
3	193440	193791	Merged-3-193625-2	272.6	193537	195537	-	AT3G01490	TSS-2000
3	193440	193791	Merged-3-193625-2	272.6	190872	193537	-	AT3G01490	Genebody
5	26459588	26459939	Merged-5-26459776-2	271.95	26456285	26459631	-	AT5G66210	Genebody
5	26459588	26459939	Merged-5-26459776-2	271.95	26459720	26459830	-	AT5G66211	Genebody
5	26459588	26459939	Merged-5-26459776-2	271.95	26459152	26461152	+	AT5G66230	TSS-2000
5	26459588	26459939	Merged-5-26459776-2	271.95	26459177	26461177	+	AT5G66220	TSS-2000
5	26459588	26459939	Merged-5-26459776-2	271.95	26459624	26461624	-	AT5G66210	TSS-2000
5	26459588	26459939	Merged-5-26459776-2	271.95	26459624	26461624	-	AT5G66210	TSS-2000
5	26459588	26459939	Merged-5-26459776-2	271.95	26459624	26461624	-	AT5G66210	TSS-2000
5	26459588	26459939	Merged-5-26459776-2	271.95	26459631	26461631	-	AT5G66210	TSS-2000
5	26459588	26459939	Merged-5-26459776-2	271.95	26459830	26461830	-	AT5G66211	TSS-2000
4	14872091	14872442	Merged-4-14872261-2	271.35	14872151	14874151	-	AT4G30410	TSS-2000
4	14872091	14872442	Merged-4-14872261-2	271.35	14872176	14874176	-	AT4G30410	TSS-2000
4	14872091	14872442	Merged-4-14872261-2	271.35	14871109	14872176	-	AT4G30410	Genebody
1	26164288	26164639	Merged-1-26164469-2	270.55	26163496	26165496	-	AT1G69570	TSS-2000
5	22136381	22136732	Merged-5-22136576-2	270.3	-1	-1	.	.	.
4	13393363	13393714	Merged-4-13393536-2	269.4	13393493	13395493	+	AT4G26542	TSS-2000
5	24640558	24640909	Merged-5-24640706-2	268.6	24638773	24640600	-	AT5G61270	Genebody
5	24640558	24640909	Merged-5-24640706-2	268.6	24640401	24642401	-	AT5G61270	TSS-2000
5	24640558	24640909	Merged-5-24640706-2	268.6	24640600	24642600	-	AT5G61270	TSS-2000
1	6677558	6677909	Merged-1-6677750-2	267.8	6677281	6679281	+	AT1G19320	TSS-2000
1	6677558	6677909	Merged-1-6677750-2	267.8	6677673	6679673	-	AT1G19310	TSS-2000
1	6677558	6677909	Merged-1-6677750-2	267.8	6676234	6677673	-	AT1G19310	Genebody
5	25018975	25019326	Merged-5-25019161-2	266.7	25017487	25019487	+	AT5G62290	TSS-2000
5	25018975	25019326	Merged-5-25019161-2	266.7	25017487	25019487	+	AT5G62290	TSS-2000
3	386800	387151	Merged-3-386979-2	264.1	386538	388538	-	AT3G02140	TSS-2000
1	1103198	1103549	Merged-1-1103379-2	263.9	1102623	1104623	+	AT1G04180	TSS-2000
4	17187183	17187534	Merged-4-17187381-2	263.15	17187250	17187610	+	AT4G36370	Genebody
4	17187183	17187534	Merged-4-17187381-2	263.15	17187528	17192317	-	AT4G36380	Genebody
4	17187183	17187534	Merged-4-17187381-2	263.15	17185250	17187250	+	AT4G36370	TSS-2000
2	16705885	16706236	Merged-2-16706083-2	262.6	16706056	16708056	+	AT2G40008	TSS-2000
4	10255570	10255921	Merged-4-10255738-2	262.5	10255078	10257078	+	AT4G18630	TSS-2000
3	21678789	21679140	Merged-3-21678984-2	262.5	21678326	21680326	+	AT3G58620	TSS-2000
4	12412108	12412459	Merged-4-12412291-2	262.45	12412230	12414230	+	AT4G23870	TSS-2000
1	25732280	25732638	Merged-1-25732421-2	262.1	-1	-1	.	.	.
5	23059328	23059679	Merged-5-23059478-2	261.65	23057742	23059742	-	AT5G56980	TSS-2000
1	28753133	28753484	Merged-1-28753300-2	261.65	-1	-1	.	.	.
5	26425268	26425619	Merged-5-26425478-2	260.8	26423736	26425736	+	AT5G66090	TSS-2000
5	26425268	26425619	Merged-5-26425478-2	260.8	26423419	26425406	-	AT5G66080	Genebody
5	26425268	26425619	Merged-5-26425478-2	260.8	26425406	26427406	-	AT5G66080	TSS-2000
5	26425268	26425619	Merged-5-26425478-2	260.8	26425489	26427489	+	AT5G66100	TSS-2000
3	9375595	9375946	Merged-3-9375765-2	260.25	9375671	9377671	-	AT3G25717	TSS-2000
3	9375595	9375946	Merged-3-9375765-2	260.25	9375102	9375671	-	AT3G25717	Genebody
3	9737407	9737758	Merged-3-9737569-2	260.15	9735541	9737541	-	AT3G26530	TSS-2000
2	11382449	11382800	Merged-2-11382650-2	260.15	11382782	11384782	+	AT2G26720	TSS-2000
2	11382449	11382800	Merged-2-11382650-2	260.15	11380492	11383612	+	AT2G26710	Genebody
1	24002921	24003272	Merged-1-24003114-2	260.05	24001328	24003328	-	AT1G64610	TSS-2000
1	24002921	24003272	Merged-1-24003114-2	260.05	24001950	24003950	-	AT1G64610	TSS-2000
3	8181780	8182131	Merged-3-8181954-2	259.95	8181800	8183800	-	AT3G23030	TSS-2000
3	8181780	8182131	Merged-3-8181954-2	259.95	8180768	8181800	-	AT3G23030	Genebody
3	17557918	17558269	Merged-3-17558108-2	258.7	17556849	17558849	+	AT3G47620	TSS-2000
3	19276887	19277238	Merged-3-19277060-2	258.6	19275269	19277269	-	AT3G51940	TSS-2000
5	24476787	24477138	Merged-5-24476958-2	257.6	-1	-1	.	.	.
1	3484184	3484535	Merged-1-3484347-2	256.95	3482580	3484580	+	AT1G10560	TSS-2000
3	22886789	22887140	Merged-3-22886959-2	256.9	22885889	22887889	+	AT3G61830	TSS-2000
3	22886789	22887140	Merged-3-22886959-2	256.9	22886842	22887027	-	AT3G61827	Genebody
3	22886789	22887140	Merged-3-22886959-2	256.9	22886723	22888723	-	AT3G61826	TSS-2000
3	22886789	22887140	Merged-3-22886959-2	256.9	22887027	22889027	-	AT3G61827	TSS-2000
5	21285949	21286300	Merged-5-21286103-2	256.85	21284760	21286760	+	AT5G52440	TSS-2000
5	21285949	21286300	Merged-5-21286103-2	256.85	21285271	21287271	-	AT5G52430	TSS-2000
1	4523956	4524307	Merged-1-4524151-2	255.95	4522782	4524782	-	AT1G13240	TSS-2000
3	23139846	23140197	Merged-3-23140034-2	255.45	-1	-1	.	.	.
1	1953679	1954030	Merged-1-1953856-2	254.6	1952785	1954785	-	AT1G06400	TSS-2000
1	1953679	1954030	Merged-1-1953856-2	254.6	1952850	1954850	+	AT1G06410	TSS-2000
4	15589956	15590307	Merged-4-15590120-2	253.85	15589674	15591164	-	AT4G32290	Genebody
3	18821814	18822165	Merged-3-18821994-2	253.55	-1	-1	.	.	.
1	8863579	8863930	Merged-1-8863745-2	253.4	8863777	8866805	+	AT1G25280	Genebody
1	8863579	8863930	Merged-1-8863745-2	253.4	8861777	8863777	+	AT1G25280	TSS-2000
1	8863579	8863930	Merged-1-8863745-2	253.4	8861842	8863842	+	AT1G25280	TSS-2000
1	8863579	8863930	Merged-1-8863745-2	253.4	8861919	8863919	+	AT1G25280	TSS-2000
1	108113	108464	Merged-1-108300-2	252.3	106946	108946	+	AT1G01260	TSS-2000
1	108113	108464	Merged-1-108300-2	252.3	107032	109032	+	AT1G01260	TSS-2000
1	108113	108464	Merged-1-108300-2	252.3	107076	109076	+	AT1G01260	TSS-2000
1	2991789	2992140	Merged-1-2991966-2	252.25	2991404	2993404	+	AT1G09260	TSS-2000
5	4735211	4735562	Merged-5-4735374-2	250.85	4734547	4736547	-	AT5G14690	TSS-2000
1	14165191	14165542	Merged-1-14165367-2	249.5	-1	-1	.	.	.
5	26752627	26752978	Merged-5-26752811-2	246.95	-1	-1	.	.	.
2	9866665	9867016	Merged-2-9866841-2	246.75	9866562	9868562	-	AT2G23170	TSS-2000
2	9866665	9867016	Merged-2-9866841-2	246.75	9866792	9868792	-	AT2G23171	TSS-2000
2	9866665	9867016	Merged-2-9866841-2	246.75	9866619	9866792	-	AT2G23171	Genebody
3	1759525	1759876	Merged-3-1759681-2	246.15	1758492	1760492	-	AT3G05890	TSS-2000
3	1759525	1759876	Merged-3-1759681-2	246.15	1758905	1760905	+	AT3G05905	TSS-2000
5	5233965	5234316	Merged-5-5234129-2	245.75	5232886	5234886	-	AT5G16023	TSS-2000
2	7863955	7864306	Merged-2-7864131-2	245.35	7862314	7864314	+	AT2G18090	TSS-2000
1	24139207	24139558	Merged-1-24139405-2	245.25	24139276	24141276	-	AT1G64980	TSS-2000
1	24139207	24139558	Merged-1-24139405-2	245.25	24137517	24139276	-	AT1G64980	Genebody
1	22184564	22184915	Merged-1-22184743-2	242.95	22183143	22185143	-	AT1G60150	TSS-2000
5	1792497	1792848	Merged-5-1792670-2	242.85	1792634	1794634	-	AT5G05965	TSS-2000
5	1792497	1792848	Merged-5-1792670-2	242.85	1790788	1792634	-	AT5G05965	Genebody
3	1644346	1644697	Merged-3-1644526-2	241.75	1643138	1645138	-	AT3G05640	TSS-2000
3	1644346	1644697	Merged-3-1644526-2	241.75	1643253	1645253	-	AT3G05640	TSS-2000
4	13674842	13675193	Merged-4-13675020-2	241.6	13673638	13675638	+	AT4G27310	TSS-2000
2	16825060	16825411	Merged-2-16825251-2	241.1	16824461	16826461	-	AT2G40270	TSS-2000
2	16825060	16825411	Merged-2-16825251-2	241.1	16824506	16826506	-	AT2G40270	TSS-2000
4	17755045	17755396	Merged-4-17755228-2	241	-1	-1	.	.	.
4	12936743	12937094	Merged-4-12936920-2	240.7	12936658	12938658	-	AT4G25260	TSS-2000
3	16186925	16187276	Merged-3-16187078-2	240.6	-1	-1	.	.	.
1	1129535	1129886	Merged-1-1129711-2	240.25	1128188	1129551	-	AT1G04240	Genebody
1	1129535	1129886	Merged-1-1129711-2	240.25	1129551	1131551	-	AT1G04240	TSS-2000
5	7251972	7252323	Merged-5-7252159-2	239.45	7250539	7252539	-	AT5G21940	TSS-2000
3	5119886	5120237	Merged-3-5120036-2	238.5	5119060	5121060	-	AT3G15200	TSS-2000
3	5119886	5120237	Merged-3-5120036-2	238.5	5119422	5121422	+	AT3G15210	TSS-2000
5	24973023	24973374	Merged-5-24973164-2	236.9	24972977	24975549	-	AT5G62170	Genebody
3	18883259	18883614	Merged-3-18883398-2	236.6	18881982	18883982	-	AT3G50790	TSS-2000
3	18883259	18883614	Merged-3-18883398-2	236.6	18882999	18884999	-	AT3G50800	TSS-2000
2	13106757	13107108	Merged-2-13106910-2	236.6	13105909	13107909	+	AT2G30766	TSS-2000
2	13106757	13107108	Merged-2-13106910-2	236.6	13106007	13108007	+	AT2G30766	TSS-2000
2	13106757	13107108	Merged-2-13106910-2	236.6	13105770	13108221	-	AT2G30760	Genebody
3	2622583	2622934	Merged-3-2622768-2	235.05	2622666	2622845	+	AT3G08636	Genebody
3	2622583	2622934	Merged-3-2622768-2	235.05	2622880	2624308	+	AT3G08640	Genebody
3	2622583	2622934	Merged-3-2622768-2	235.05	2620666	2622666	+	AT3G08636	TSS-2000
3	2622583	2622934	Merged-3-2622768-2	235.05	2620880	2622880	+	AT3G08640	TSS-2000
1	29516065	29516416	Merged-1-29516226-2	235	-1	-1	.	.	.
5	25793738	25794089	Merged-5-25793927-2	234.9	25793233	25795233	+	AT5G64530	TSS-2000
5	287433	287784	Merged-5-287614-2	233.95	285586	287586	+	AT5G01747	TSS-2000
5	287433	287784	Merged-5-287614-2	233.95	287765	289765	+	AT5G01750	TSS-2000
5	287433	287784	Merged-5-287614-2	233.95	287765	289765	+	AT5G01750	TSS-2000
5	287433	287784	Merged-5-287614-2	233.95	287586	287734	+	AT5G01747	Genebody
3	19168240	19168591	Merged-3-19168429-2	233.7	19166850	19168850	+	AT3G51670	TSS-2000
5	16635412	16635763	Merged-5-16635561-2	233.15	16633896	16635896	-	AT5G41590	TSS-2000
5	16635412	16635763	Merged-5-16635561-2	233.15	16634130	16636130	+	AT5G41600	TSS-2000
2	17840122	17840473	Merged-2-17840306-2	232.9	17840388	17844380	-	AT2G42880	Genebody
5	26018622	26018973	Merged-5-26018832-2	231.45	-1	-1	.	.	.
1	29360927	29361278	Merged-1-29361100-2	230.9	-1	-1	.	.	.
5	2184492	2184843	Merged-5-2184667-2	230.5	2183360	2185972	-	AT5G07030	Genebody
1	6174428	6174779	Merged-1-6174619-2	230.5	6173222	6175222	-	AT1G17940	TSS-2000
3	18814402	18814753	Merged-3-18814612-2	230.3	18814140	18817244	-	AT3G50660	Genebody
5	7271228	7271579	Merged-5-7271433-2	230.1	7271169	7273169	+	AT5G21990	TSS-2000
1	27627706	27628057	Merged-1-27627888-2	229.95	27626939	27628939	+	AT1G73480	TSS-2000
1	27627706	27628057	Merged-1-27627888-2	229.95	27625149	27627714	+	AT1G73470	Genebody
2	6454492	6454843	Merged-2-6454660-2	228.4	6453670	6455670	-	AT2G14960	TSS-2000
3	8182746	8183097	Merged-3-8182897-2	227.95	8181800	8183800	-	AT3G23030	TSS-2000
5	24384343	24384694	Merged-5-24384508-2	227.45	24384145	24386145	+	AT5G60680	TSS-2000
5	24908165	24908516	Merged-5-24908346-2	227.05	24908358	24910358	+	AT5G62000	TSS-2000
5	24908165	24908516	Merged-5-24908346-2	227.05	24908358	24910358	+	AT5G62000	TSS-2000
5	24908165	24908516	Merged-5-24908346-2	227.05	24908358	24910358	+	AT5G62000	TSS-2000
5	24908165	24908516	Merged-5-24908346-2	227.05	24908358	24910358	+	AT5G62000	TSS-2000
5	24908165	24908516	Merged-5-24908346-2	227.05	24908384	24910384	-	AT5G61997	TSS-2000
5	24908165	24908516	Merged-5-24908346-2	227.05	24908265	24908384	-	AT5G61997	Genebody
5	2241620	2241973	Merged-5-2241835-2	226.9	-1	-1	.	.	.
2	11829253	11829604	Merged-2-11829423-2	226.85	-1	-1	.	.	.
2	14302786	14303137	Merged-2-14302947-2	226.5	14302430	14304430	-	AT2G33800	TSS-2000
2	14302786	14303137	Merged-2-14302947-2	226.5	14303001	14305001	+	AT2G33810	TSS-2000
2	8543973	8544324	Merged-2-8544180-2	226.3	8543634	8545634	+	AT2G19806	TSS-2000
4	10275059	10275410	Merged-4-10275235-2	226.2	-1	-1	.	.	.
2	100387	100738	Merged-2-100569-2	225.8	98649	100649	+	AT2G01150	TSS-2000
2	100387	100738	Merged-2-100569-2	225.8	100065	102065	+	AT2G01160	TSS-2000
2	100387	100738	Merged-2-100569-2	225.8	100649	101495	+	AT2G01150	Genebody
2	17421277	17421628	Merged-2-17421459-2	225.65	17419423	17421423	-	AT2G41745	TSS-2000
2	17421277	17421628	Merged-2-17421459-2	225.65	17420770	17422770	+	AT2G41760	TSS-2000
5	1522850	1523201	Merged-5-1523026-2	225.45	-1	-1	.	.	.
1	27497946	27498297	Merged-1-27498096-2	224.85	27496878	27498878	-	AT1G73110	TSS-2000
1	27497946	27498297	Merged-1-27498096-2	224.85	27497035	27499035	+	AT1G73130	TSS-2000
1	27497946	27498297	Merged-1-27498096-2	224.85	27497950	27499950	-	AT1G73120	TSS-2000
1	27497946	27498297	Merged-1-27498096-2	224.85	27497186	27497950	-	AT1G73120	Genebody
2	2198220	2198571	Merged-2-2198365-2	224.65	2197219	2199219	+	AT2G05790	TSS-2000
2	2198220	2198571	Merged-2-2198365-2	224.65	2198405	2200405	-	AT2G05786	TSS-2000
2	2198220	2198571	Merged-2-2198365-2	224.65	2198271	2198405	-	AT2G05786	Genebody
2	9520702	9521115	Merged-2-9520947-2	224.45	-1	-1	.	.	.
1	5442042	5442393	Merged-1-5442226-2	224.35	5440087	5442087	-	AT1G15790	TSS-2000
1	5442042	5442393	Merged-1-5442226-2	224.35	5441082	5443684	-	AT1G15800	Genebody
4	16860182	16860533	Merged-4-16860329-2	223.95	16860452	16862372	-	AT4G35510	Genebody
5	21688619	21688970	Merged-5-21688786-2	223.6	21686763	21688763	+	AT5G53450	TSS-2000
5	21688619	21688970	Merged-5-21688786-2	223.6	21686773	21688773	+	AT5G53450	TSS-2000
5	21688619	21688970	Merged-5-21688786-2	223.6	21687970	21689970	-	AT5G53440	TSS-2000
5	21688619	21688970	Merged-5-21688786-2	223.6	21688763	21692429	+	AT5G53450	Genebody
3	19068765	19069116	Merged-3-19068932-2	223.4	19067363	19069363	+	AT3G51370	TSS-2000
3	19068765	19069116	Merged-3-19068932-2	223.4	19067371	19069371	+	AT3G51370	TSS-2000
2	18681567	18681918	Merged-2-18681717-2	223.05	18680081	18682081	+	AT2G45310	TSS-2000
3	9373174	9373525	Merged-3-9373361-2	222.85	9372447	9374447	-	AT3G25715	TSS-2000
3	9373174	9373525	Merged-3-9373361-2	222.85	9373413	9375413	-	AT3G25716	TSS-2000
3	9373174	9373525	Merged-3-9373361-2	222.85	9373118	9373413	-	AT3G25716	Genebody
3	19807002	19807353	Merged-3-19807175-2	222.5	19805663	19807663	-	AT3G53420	TSS-2000
3	19807002	19807353	Merged-3-19807175-2	222.5	19805713	19807713	-	AT3G53420	TSS-2000
1	24974638	24974989	Merged-1-24974831-2	221.85	24974791	24976791	-	AT1G66940	TSS-2000
1	24974638	24974989	Merged-1-24974831-2	221.85	24974791	24976791	-	AT1G66940	TSS-2000
1	24974638	24974989	Merged-1-24974831-2	221.85	24974791	24976791	-	AT1G66940	TSS-2000
1	24974638	24974989	Merged-1-24974831-2	221.85	24973028	24974791	-	AT1G66940	Genebody
1	29992542	29992893	Merged-1-29992714-2	220.8	29990336	29993724	-	AT1G79700	Genebody
5	23700247	23700598	Merged-5-23700432-2	220.5	23699467	23701467	+	AT5G58660	TSS-2000
5	23700247	23700598	Merged-5-23700432-2	220.5	23700226	23702226	-	AT5G58650	TSS-2000
5	1712298	1712649	Merged-5-1712494-2	220.2	-1	-1	.	.	.
1	27982068	27982419	Merged-1-27982228-2	220.1	27980404	27982404	-	AT1G74440	TSS-2000
1	27982068	27982419	Merged-1-27982228-2	220.1	27980509	27982509	+	AT1G74450	TSS-2000
1	27982068	27982419	Merged-1-27982228-2	220.1	27982131	27982280	-	AT1G74448	Genebody
1	27982068	27982419	Merged-1-27982228-2	220.1	27982280	27984280	-	AT1G74448	TSS-2000
4	18190902	18191261	Merged-4-18191120-2	220.05	18190556	18192556	-	AT4G39040	TSS-2000
4	18190902	18191261	Merged-4-18191120-2	220.05	18190556	18192556	-	AT4G39040	TSS-2000
4	18190902	18191261	Merged-4-18191120-2	220.05	18191135	18193135	+	AT4G39050	TSS-2000
4	9301953	9302304	Merged-4-9302117-2	219.2	9300798	9302798	+	AT4G16510	TSS-2000
4	9301953	9302304	Merged-4-9302117-2	219.2	9302022	9304022	-	AT4G16500	TSS-2000
4	9301953	9302304	Merged-4-9302117-2	219.2	9301388	9302022	-	AT4G16500	Genebody
5	19822554	19822905	Merged-5-19822731-2	219	-1	-1	.	.	.
5	16464816	16465167	Merged-5-16464993-2	218.65	16463272	16465272	-	AT5G41130	TSS-2000
5	16464816	16465167	Merged-5-16464993-2	218.65	16463272	16465272	-	AT5G41130	TSS-2000
1	28052074	28052425	Merged-1-28052272-2	218.65	28051286	28053286	+	AT1G74670	TSS-2000
2	16963041	16963392	Merged-2-16963213-2	218.55	16963205	16965205	-	AT2G40640	TSS-2000
2	16963041	16963392	Merged-2-16963213-2	218.55	16963205	16965205	-	AT2G40640	TSS-2000
2	16963041	16963392	Merged-2-16963213-2	218.55	16963205	16965205	-	AT2G40640	TSS-2000
2	16963041	16963392	Merged-2-16963213-2	218.55	16961140	16963205	-	AT2G40640	Genebody
2	16963041	16963392	Merged-2-16963213-2	218.55	16963319	16965752	-	AT2G40650	Genebody
5	306141	306492	Merged-5-306345-2	218.45	304185	306185	-	AT5G01780	TSS-2000
5	306141	306492	Merged-5-306345-2	218.45	304188	306188	-	AT5G01780	TSS-2000
5	306141	306492	Merged-5-306345-2	218.45	304968	306968	+	AT5G01800	TSS-2000
5	306141	306492	Merged-5-306345-2	218.45	305696	307696	-	AT5G01790	TSS-2000
2	6392657	6393008	Merged-2-6392837-2	218.15	6392167	6393042	+	AT2G14878	Genebody
2	11122108	11122459	Merged-2-11122282-2	217.65	11121430	11123430	+	AT2G26120	TSS-2000
5	23658517	23658868	Merged-5-23658717-2	217	23658386	23660386	+	AT5G58530	TSS-2000
3	5718887	5719238	Merged-3-5719074-2	216.45	5719020	5721020	+	AT3G16800	TSS-2000
3	5718887	5719238	Merged-3-5719074-2	216.45	5719020	5721020	+	AT3G16800	TSS-2000
3	5718887	5719238	Merged-3-5719074-2	216.45	5719105	5721105	+	AT3G16800	TSS-2000
3	5718887	5719238	Merged-3-5719074-2	216.45	5711082	5719023	+	AT3G16785	Genebody
3	10220996	10221347	Merged-3-10221158-2	216.45	10219900	10221900	-	AT3G27580	TSS-2000
3	10220996	10221347	Merged-3-10221158-2	216.45	10219976	10221976	-	AT3G27580	TSS-2000
3	10220996	10221347	Merged-3-10221158-2	216.45	10220326	10221857	+	AT3G27590	Genebody
5	5236682	5237033	Merged-5-5236854-2	216.1	5236178	5238178	+	AT5G16030	TSS-2000
5	5236682	5237033	Merged-5-5236854-2	216.1	5236178	5238178	+	AT5G16030	TSS-2000
5	5236682	5237033	Merged-5-5236854-2	216.1	5236181	5238181	+	AT5G16030	TSS-2000
4	11868025	11868376	Merged-4-11868239-2	215.85	11866364	11868364	-	AT4G22540	TSS-2000
5	229623	229974	Merged-5-229787-2	215.75	228987	230987	+	AT5G01610	TSS-2000
5	229623	229974	Merged-5-229787-2	215.75	227024	230013	+	AT5G01595	Genebody
5	229623	229974	Merged-5-229787-2	215.75	227953	230051	-	AT5G01600	Genebody
5	7678817	7679168	Merged-5-7678989-2	215.4	7676938	7679179	+	AT5G22940	Genebody
4	13036421	13036772	Merged-4-13036630-2	215.35	13036213	13038213	-	AT4G25520	TSS-2000
4	13036421	13036772	Merged-4-13036630-2	215.35	13036360	13038360	+	AT4G25530	TSS-2000
2	8230143	8230494	Merged-2-8230337-2	215.3	8229574	8231574	-	AT2G18969	TSS-2000
5	2397138	2397489	Merged-5-2397296-2	214.7	2397423	2399423	-	AT5G07571	TSS-2000
5	2397138	2397489	Merged-5-2397296-2	214.7	2396432	2397423	-	AT5G07571	Genebody
5	2397138	2397489	Merged-5-2397296-2	214.7	2396708	2397548	+	AT5G07572	Genebody
1	9459135	9459486	Merged-1-9459315-2	214.5	9458026	9460026	-	AT1G27210	TSS-2000
2	15693503	15693854	Merged-2-15693695-2	213.6	15692200	15694200	+	AT2G37390	TSS-2000
2	15693503	15693854	Merged-2-15693695-2	213.6	15692215	15694215	+	AT2G37390	TSS-2000
3	21761200	21761551	Merged-3-21761354-2	213.55	21759942	21761942	-	AT3G58850	TSS-2000
3	18820925	18821276	Merged-3-18821123-2	213.5	-1	-1	.	.	.
3	1291944	1292295	Merged-3-1292120-2	212.3	1290602	1292602	-	AT3G04730	TSS-2000
3	1291944	1292295	Merged-3-1292120-2	212.3	1291807	1293807	+	AT3G04740	TSS-2000
2	18909104	18909482	Merged-2-18909332-2	212.25	18907814	18909814	-	AT2G45950	TSS-2000
2	18909104	18909482	Merged-2-18909332-2	212.25	18907814	18909814	-	AT2G45950	TSS-2000
2	18909104	18909482	Merged-2-18909332-2	212.25	18908295	18910295	+	AT2G45960	TSS-2000
2	18909104	18909482	Merged-2-18909332-2	212.25	18908295	18910295	+	AT2G45960	TSS-2000
2	18909104	18909482	Merged-2-18909332-2	212.25	18908295	18910295	+	AT2G45960	TSS-2000
1	25225993	25226344	Merged-1-25226162-2	212.25	-1	-1	.	.	.
5	26573884	26574235	Merged-5-26574080-2	212.1	26572181	26574181	+	AT5G66590	TSS-2000
5	26573884	26574235	Merged-5-26574080-2	212.1	26574181	26574874	+	AT5G66590	Genebody
2	18820397	18820775	Merged-2-18820548-2	211.25	18818451	18820451	-	AT2G45670	TSS-2000
2	18820397	18820775	Merged-2-18820548-2	211.25	18818463	18820463	-	AT2G45670	TSS-2000
2	18820397	18820775	Merged-2-18820548-2	211.25	18818691	18820691	+	AT2G45685	TSS-2000
2	18820397	18820775	Merged-2-18820548-2	211.25	18820242	18821889	-	AT2G45680	Genebody
2	18820397	18820775	Merged-2-18820548-2	211.25	18820691	18822184	+	AT2G45685	Genebody
1	2335660	2336011	Merged-1-2335824-2	211.25	2333738	2335738	-	AT1G07570	TSS-2000
5	25046301	25046652	Merged-5-25046473-2	210.8	25044849	25046849	-	AT5G62370	TSS-2000
2	15066094	15066445	Merged-2-15066284-2	210.35	15065870	15067870	-	AT2G35880	TSS-2000
4	14768289	14768640	Merged-4-14768462-2	209.8	14766936	14768936	+	AT4G30180	TSS-2000
1	2368299	2368650	Merged-1-2368480-2	209.8	2366447	2368447	-	AT1G07650	TSS-2000
1	2368299	2368650	Merged-1-2368480-2	209.8	2366561	2368561	-	AT1G07650	TSS-2000
1	2368299	2368650	Merged-1-2368480-2	209.8	2366837	2368837	+	AT1G07660	TSS-2000
1	2368299	2368650	Merged-1-2368480-2	209.8	2366837	2368837	+	AT1G07660	TSS-2000
1	2368299	2368650	Merged-1-2368480-2	209.8	2368385	2370385	-	AT1G07645	TSS-2000
1	2368299	2368650	Merged-1-2368480-2	209.8	2367437	2368385	-	AT1G07645	Genebody
2	19100891	19101264	Merged-2-19101039-2	209.75	-1	-1	.	.	.
1	29945110	29945461	Merged-1-29945285-2	209.5	29943401	29945401	-	AT1G79580	TSS-2000
1	29945110	29945461	Merged-1-29945285-2	209.5	29943442	29945442	-	AT1G79580	TSS-2000
1	29945110	29945461	Merged-1-29945285-2	209.5	29943602	29945602	-	AT1G79580	TSS-2000
1	29945110	29945461	Merged-1-29945285-2	209.5	29944237	29946237	+	AT1G79590	TSS-2000
1	29945110	29945461	Merged-1-29945285-2	209.5	29944296	29946296	+	AT1G79590	TSS-2000
1	395106	395457	Merged-1-395260-2	209.1	393761	395761	+	AT1G02120	TSS-2000
1	395106	395457	Merged-1-395260-2	209.1	392831	395528	+	AT1G02110	Genebody
1	1434432	1434783	Merged-1-1434609-2	208.8	1432858	1434858	-	AT1G05010	TSS-2000
1	2141897	2142248	Merged-1-2142076-2	208.45	-1	-1	.	.	.
5	23376675	23377026	Merged-5-23376871-2	208	23374874	23377142	+	AT5G57700	Genebody
1	4772680	4773031	Merged-1-4772857-2	207.45	4771576	4773576	+	AT1G13950	TSS-2000
3	15986552	15986903	Merged-3-15986726-2	206.9	15984864	15986864	+	AT3G44310	TSS-2000
3	15986552	15986903	Merged-3-15986726-2	206.9	15984864	15986864	+	AT3G44310	TSS-2000
3	15986552	15986903	Merged-3-15986726-2	206.9	15985074	15987074	+	AT3G44310	TSS-2000
3	15986552	15986903	Merged-3-15986726-2	206.9	15986864	15989103	+	AT3G44310	Genebody
5	2752881	2753232	Merged-5-2753070-2	206.7	2753099	2755116	+	AT5G08510	Genebody
5	2752881	2753232	Merged-5-2753070-2	206.7	2751099	2753099	+	AT5G08510	TSS-2000
5	2752881	2753232	Merged-5-2753070-2	206.7	2752356	2754356	-	AT5G08505	TSS-2000
3	2053359	2053710	Merged-3-2053545-2	206.4	2052025	2054025	-	AT3G06580	TSS-2000
3	2053359	2053710	Merged-3-2053545-2	206.4	2052693	2055414	-	AT3G06590	Genebody
4	17469082	17469433	Merged-4-17469246-2	206.15	17467109	17469109	-	AT4G37070	TSS-2000
4	17469082	17469433	Merged-4-17469246-2	206.15	17467109	17469109	-	AT4G37070	TSS-2000
4	17469082	17469433	Merged-4-17469246-2	206.15	17467109	17469109	-	AT4G37070	TSS-2000
4	17469082	17469433	Merged-4-17469246-2	206.15	17467109	17469109	-	AT4G37070	TSS-2000
5	19898895	19899246	Merged-5-19899070-2	206	19898203	19900203	+	AT5G49110	TSS-2000
5	19898895	19899246	Merged-5-19899070-2	206	19898203	19900203	+	AT5G49110	TSS-2000
5	19898895	19899246	Merged-5-19899070-2	206	19899114	19901114	-	AT5G49100	TSS-2000
5	19898895	19899246	Merged-5-19899070-2	206	19897370	19899114	-	AT5G49100	Genebody
3	17567352	17567703	Merged-3-17567519-2	205.75	17565429	17567429	-	AT3G47630	TSS-2000
3	17567352	17567703	Merged-3-17567519-2	205.75	17565496	17567496	-	AT3G47630	TSS-2000
3	17567352	17567703	Merged-3-17567519-2	205.75	17565597	17567597	+	AT3G47640	TSS-2000
3	17567352	17567703	Merged-3-17567519-2	205.75	17567505	17569505	+	AT3G47650	TSS-2000
3	17567352	17567703	Merged-3-17567519-2	205.75	17567126	17569385	+	AT3G47640	Genebody
1	28341438	28341789	Merged-1-28341630-2	204.75	28340241	28342241	-	AT1G75500	TSS-2000
1	28341438	28341789	Merged-1-28341630-2	204.75	28340275	28342275	-	AT1G75500	TSS-2000
3	23197186	23197537	Merged-3-23197356-2	203.1	23195762	23197762	-	AT3G62700	TSS-2000
3	22742458	22742809	Merged-3-22742598-2	202.9	22742284	22744284	-	AT3G61460	TSS-2000
1	28386315	28386666	Merged-1-28386526-2	202.2	-1	-1	.	.	.
1	485610	485961	Merged-1-485784-2	202.15	483919	485919	-	AT1G02391	TSS-2000
1	485610	485961	Merged-1-485784-2	202.15	484801	486801	+	AT1G02400	TSS-2000
5	18752842	18753193	Merged-5-18753010-2	202.05	-1	-1	.	.	.
2	18536665	18537016	Merged-2-18536871-2	200.9	18535257	18537257	+	AT2G44940	TSS-2000
5	3393028	3393379	Merged-5-3393195-2	200.75	3393178	3395178	-	AT5G10730	TSS-2000
5	3393028	3393379	Merged-5-3393195-2	200.75	3390614	3393178	-	AT5G10730	Genebody
1	23126470	23126821	Merged-1-23126657-2	200.5	23126705	23128705	+	AT1G62480	TSS-2000
3	10022486	10022842	Merged-3-10022626-2	200.4	10022017	10024017	+	AT3G27170	TSS-2000
3	8500417	8500768	Merged-3-8500613-2	200.25	8499810	8501810	+	AT3G23640	TSS-2000
3	8500417	8500768	Merged-3-8500613-2	200.25	8499813	8501813	+	AT3G23640	TSS-2000
3	8500417	8500768	Merged-3-8500613-2	200.25	8499888	8501888	-	AT3G23637	TSS-2000
1	4712988	4713339	Merged-1-4713190-2	200.15	4711674	4713674	+	AT1G13740	TSS-2000
3	6086135	6086486	Merged-3-6086310-2	199.8	6084913	6086913	+	AT3G17780	TSS-2000
3	6086135	6086486	Merged-3-6086310-2	199.8	6086138	6088138	-	AT3G17770	TSS-2000
3	6086135	6086486	Merged-3-6086310-2	199.8	6081671	6086138	-	AT3G17770	Genebody
4	13816353	13816704	Merged-4-13816564-2	199.4	-1	-1	.	.	.
1	1024368	1024719	Merged-1-1024518-2	199.2	1022847	1024847	+	AT1G03990	TSS-2000
1	1024368	1024719	Merged-1-1024518-2	199.2	1023719	1025719	-	AT1G03982	TSS-2000
3	23422657	23423008	Merged-3-23422829-2	198.95	23422157	23424157	+	AT3G63440	TSS-2000
3	23422657	23423008	Merged-3-23422829-2	198.95	23422653	23426362	-	AT3G63445	Genebody
1	1773653	1774004	Merged-1-1773846-2	198.45	1773261	1775261	-	AT1G05870	TSS-2000
1	1773653	1774004	Merged-1-1773846-2	198.45	1773261	1775261	-	AT1G05870	TSS-2000
1	1773653	1774004	Merged-1-1773846-2	198.45	1773275	1775275	-	AT1G05870	TSS-2000
1	1773653	1774004	Merged-1-1773846-2	198.45	1773293	1775293	-	AT1G05870	TSS-2000
1	1773653	1774004	Merged-1-1773846-2	198.45	1773643	1775643	+	AT1G05880	TSS-2000
1	1773653	1774004	Merged-1-1773846-2	198.45	1773643	1775643	+	AT1G05880	TSS-2000
5	4156201	4156552	Merged-5-4156379-2	198.25	4154660	4156660	+	AT5G13100	TSS-2000
5	4156201	4156552	Merged-5-4156379-2	198.25	4154672	4156672	-	AT5G13090	TSS-2000
3	7501945	7502298	Merged-3-7502083-2	197.85	7501841	7503841	-	AT3G21320	TSS-2000
2	18814259	18814610	Merged-2-18814445-2	197.7	-1	-1	.	.	.
5	25890572	25890923	Merged-5-25890752-2	197.5	25889506	25891506	+	AT5G64750	TSS-2000
2	560584	560935	Merged-2-560758-2	197.4	558715	560715	-	AT2G02170	TSS-2000
2	560584	560935	Merged-2-560758-2	197.4	558798	560798	-	AT2G02170	TSS-2000
2	560584	560935	Merged-2-560758-2	197.4	558864	560864	+	AT2G02180	TSS-2000
2	560584	560935	Merged-2-560758-2	197.4	560864	563233	+	AT2G02180	Genebody
4	12512006	12512357	Merged-4-12512183-2	197.35	12510736	12512736	+	AT4G24090	TSS-2000
4	12512006	12512357	Merged-4-12512183-2	197.35	12511358	12512290	+	AT4G24080	Genebody
3	11276651	11277002	Merged-3-11276859-2	197.1	11276589	11278589	+	AT3G29370	TSS-2000
5	26046	26397	Merged-5-26216-2	197.1	25799	27799	-	AT5G01070	TSS-2000
5	26046	26397	Merged-5-26216-2	197.1	25799	27799	-	AT5G01070	TSS-2000
3	6119445	6119796	Merged-3-6119604-2	197.05	6117767	6119767	+	AT3G17860	TSS-2000
3	6119445	6119796	Merged-3-6119604-2	197.05	6118902	6120902	+	AT3G17860	TSS-2000
3	6119445	6119796	Merged-3-6119604-2	197.05	6119053	6121053	+	AT3G17860	TSS-2000
3	6119445	6119796	Merged-3-6119604-2	197.05	6119767	6123019	+	AT3G17860	Genebody
1	25335004	25335355	Merged-1-25335183-2	196.05	25334647	25336647	-	AT1G67590	TSS-2000
1	25335004	25335355	Merged-1-25335183-2	196.05	25334647	25336647	-	AT1G67590	TSS-2000
4	15675146	15675497	Merged-4-15675291-2	195.6	15674404	15676404	+	AT4G32480	TSS-2000
2	17646078	17646429	Merged-2-17646269-2	195.4	17645835	17647835	-	AT2G42365	TSS-2000
2	11548661	11549012	Merged-2-11548820-2	195.25	-1	-1	.	.	.
2	19227532	19227969	Merged-2-19227712-2	195.15	19227293	19229293	+	AT2G46780	TSS-2000
1	25174733	25175084	Merged-1-25174926-2	195.05	-1	-1	.	.	.
5	23406248	23406599	Merged-5-23406442-2	194.65	23406351	23408351	-	AT5G57780	TSS-2000
5	23406248	23406599	Merged-5-23406442-2	194.65	23405324	23406351	-	AT5G57780	Genebody
5	19301937	19302288	Merged-5-19302110-2	194.45	19300499	19302499	-	AT5G47600	TSS-2000
5	19301937	19302288	Merged-5-19302110-2	194.45	19301913	19303913	-	AT5G47610	TSS-2000
5	19301937	19302288	Merged-5-19302110-2	194.45	19302190	19304816	-	AT5G47620	Genebody
3	3238773	3239124	Merged-3-3238934-2	194.25	3237180	3239180	+	AT3G10420	TSS-2000
3	3238773	3239124	Merged-3-3238934-2	194.25	3237180	3239180	+	AT3G10420	TSS-2000
3	3238773	3239124	Merged-3-3238934-2	194.25	3238113	3240113	-	AT3G10410	TSS-2000
3	3238773	3239124	Merged-3-3238934-2	194.25	3238402	3240402	-	AT3G10415	TSS-2000
3	23288900	23289251	Merged-3-23289108-2	193.45	23287425	23289425	+	AT3G63010	TSS-2000
2	17828180	17828531	Merged-2-17828361-2	193.45	17827536	17829536	-	AT2G42840	TSS-2000
5	21337050	21337401	Merged-5-21337231-2	193.25	21335861	21337861	+	AT5G52580	TSS-2000
5	21337050	21337401	Merged-5-21337231-2	193.25	21336052	21338052	+	AT5G52580	TSS-2000
5	21337050	21337401	Merged-5-21337231-2	193.25	21337002	21339002	-	AT5G52570	TSS-2000
5	21337050	21337401	Merged-5-21337231-2	193.25	21337002	21339002	-	AT5G52570	TSS-2000
3	22744374	22744725	Merged-3-22744554-2	193.1	22743653	22745653	+	AT3G61470	TSS-2000
1	19874276	19874630	Merged-1-19874415-2	192.95	-1	-1	.	.	.
3	1755275	1755626	Merged-3-1755428-2	192.75	1753467	1755631	+	AT3G05870	Genebody
3	1755275	1755626	Merged-3-1755428-2	192.75	1755497	1756540	-	AT3G05880	Genebody
1	10001457	10001808	Merged-1-10001666-2	192.45	10001150	10003150	+	AT1G28447	TSS-2000
5	739988	740339	Merged-5-740151-2	192.3	740016	742016	-	AT5G03140	TSS-2000
5	739988	740339	Merged-5-740151-2	192.3	737590	740016	-	AT5G03140	Genebody
2	19465975	19466326	Merged-2-19466132-2	190.9	19464087	19466087	-	AT2G47430	TSS-2000
5	24906201	24906552	Merged-5-24906345-2	190	-1	-1	.	.	.
1	5349492	5349843	Merged-1-5349703-2	189.25	-1	-1	.	.	.
4	16586800	16587151	Merged-4-16587004-2	189	-1	-1	.	.	.
3	4441791	4442143	Merged-3-4441929-2	188.95	-1	-1	.	.	.
5	7842735	7843086	Merged-5-7842902-2	188.95	7840971	7842971	+	AT5G23280	TSS-2000
5	7842735	7843086	Merged-5-7842902-2	188.95	7842971	7844275	+	AT5G23280	Genebody
3	9103437	9103788	Merged-3-9103638-2	188.85	9101837	9103837	-	AT3G24900	TSS-2000
3	9103437	9103788	Merged-3-9103638-2	188.85	9102495	9104495	+	AT3G24929	TSS-2000
3	9103437	9103788	Merged-3-9103638-2	188.85	9102495	9104495	+	AT3G24929	TSS-2000
2	16553557	16553908	Merged-2-16553749-2	188.75	-1	-1	.	.	.
3	23165945	23166296	Merged-3-23166142-2	187.9	23166289	23166900	-	AT3G62640	Genebody
3	23165945	23166296	Merged-3-23166142-2	187.9	23165195	23167195	-	AT3G62630	TSS-2000
3	23165945	23166296	Merged-3-23166142-2	187.9	23166061	23168061	+	AT3G62650	TSS-2000
5	9133138	9133489	Merged-5-9133315-2	187.6	-1	-1	.	.	.
3	4723755	4724106	Merged-3-4723911-2	186.8	-1	-1	.	.	.
1	28290120	28290471	Merged-1-28290307-2	186.8	28289698	28291698	+	AT1G75388	TSS-2000
1	28290120	28290471	Merged-1-28290307-2	186.8	28289698	28291698	+	AT1G75390	TSS-2000
1	28290120	28290471	Merged-1-28290307-2	186.8	28289698	28291698	+	AT1G75390	TSS-2000
3	20008368	20008719	Merged-3-20008558-2	186.5	-1	-1	.	.	.
2	18004844	18005223	Merged-2-18005072-2	186.25	-1	-1	.	.	.
5	20900308	20900659	Merged-5-20900476-2	186.2	20898977	20900977	+	AT5G51460	TSS-2000
5	20900308	20900659	Merged-5-20900476-2	186.2	20900087	20902087	+	AT5G51460	TSS-2000
5	20900308	20900659	Merged-5-20900476-2	186.2	20900087	20902087	+	AT5G51460	TSS-2000
4	14694365	14694716	Merged-4-14694528-2	186.1	14692480	14694480	-	AT4G30060	TSS-2000
4	14694365	14694716	Merged-4-14694528-2	186.1	14694074	14696074	+	AT4G30067	TSS-2000
4	14694365	14694716	Merged-4-14694528-2	186.1	14694302	14694643	+	AT4G30064	Genebody
3	23288187	23288538	Merged-3-23288355-2	185.9	23287425	23289425	+	AT3G63010	TSS-2000
3	18861752	18862103	Merged-3-18861913-2	185.65	18861690	18863690	+	AT3G50751	TSS-2000
3	18861752	18862103	Merged-3-18861913-2	185.65	18861839	18863234	-	AT3G50750	Genebody
4	18569649	18570003	Merged-4-18569788-2	185.6	-1	-1	.	.	.
1	27785796	27786177	Merged-1-27785948-2	184.9	27784864	27786864	+	AT1G73885	TSS-2000
1	27785796	27786177	Merged-1-27785948-2	184.9	27784981	27786804	+	AT1G73880	Genebody
2	7955068	7955419	Merged-2-7955258-2	184.5	7954220	7956220	+	AT2G18320	TSS-2000
2	7955068	7955419	Merged-2-7955258-2	184.5	7954567	7956567	-	AT2G18300	TSS-2000
2	7955068	7955419	Merged-2-7955258-2	184.5	7954567	7956567	-	AT2G18300	TSS-2000
2	7955068	7955419	Merged-2-7955258-2	184.5	7954739	7956739	-	AT2G18300	TSS-2000
5	18944583	18944934	Merged-5-18944754-2	183.8	18943615	18945615	+	AT5G46690	TSS-2000
1	4526036	4526387	Merged-1-4526233-2	183.45	4526064	4528064	-	AT1G13245	TSS-2000
1	4526036	4526387	Merged-1-4526233-2	183.45	4525486	4526064	-	AT1G13245	Genebody
1	25765925	25766276	Merged-1-25766125-2	183	25763947	25765947	+	AT1G68620	TSS-2000
1	25765925	25766276	Merged-1-25766125-2	183	25765947	25767240	+	AT1G68620	Genebody
2	11010427	11010786	Merged-2-11010568-2	182.2	11010506	11012506	+	AT2G25810	TSS-2000
2	11010427	11010786	Merged-2-11010568-2	182.2	11009739	11011739	-	AT2G25800	TSS-2000
1	2688631	2688982	Merged-1-2688825-2	182.15	2687016	2689016	+	AT1G08500	TSS-2000
1	2688631	2688982	Merged-1-2688825-2	182.15	2688595	2690595	-	AT1G08490	TSS-2000
5	26598223	26598574	Merged-5-26598413-2	182.05	26597384	26599384	+	AT5G66640	TSS-2000
5	26598223	26598574	Merged-5-26598413-2	182.05	26597629	26599629	+	AT5G66640	TSS-2000
3	18855070	18855421	Merged-3-18855284-2	181.9	18853137	18855137	-	AT3G50730	TSS-2000
3	18855070	18855421	Merged-3-18855284-2	181.9	18855161	18856884	-	AT3G50740	Genebody
2	17800174	17800525	Merged-2-17800319-2	181.55	17798444	17800444	+	AT2G42780	TSS-2000
2	17800174	17800525	Merged-2-17800319-2	181.55	17798482	17800482	+	AT2G42780	TSS-2000
2	17800174	17800525	Merged-2-17800319-2	181.55	17800006	17802006	-	AT2G42770	TSS-2000
2	17800174	17800525	Merged-2-17800319-2	181.55	17800444	17802816	+	AT2G42780	Genebody
3	6014760	6015111	Merged-3-6014923-2	181.2	6013184	6015184	+	AT3G17580	TSS-2000
2	810205	810556	Merged-2-810387-2	180.3	-1	-1	.	.	.
2	12117805	12118156	Merged-2-12117989-2	180	12117320	12119320	+	AT2G28355	TSS-2000
1	22382592	22382943	Merged-1-22382752-2	180	22382245	22384245	-	AT1G60790	TSS-2000
4	5738712	5739063	Merged-4-5738885-2	179.8	5738297	5740297	+	AT4G08950	TSS-2000
4	5738712	5739063	Merged-4-5738885-2	179.8	5739008	5739151	-	AT4G08949	Genebody
3	9981350	9981701	Merged-3-9981505-2	179.45	9979699	9981699	-	AT3G27050	TSS-2000
3	9981350	9981701	Merged-3-9981505-2	179.45	9981295	9983295	-	AT3G27060	TSS-2000
4	17748590	17748941	Merged-4-17748741-2	179.3	-1	-1	.	.	.
4	9738058	9738409	Merged-4-9738246-2	178.85	9737316	9739316	-	AT4G17450	TSS-2000
4	9738058	9738409	Merged-4-9738246-2	178.85	9737663	9739663	+	AT4G17460	TSS-2000
4	9738058	9738409	Merged-4-9738246-2	178.85	9738273	9740273	-	AT4G17453	TSS-2000
4	9738058	9738409	Merged-4-9738246-2	178.85	9738058	9738273	-	AT4G17453	Genebody
5	25054602	25054953	Merged-5-25054778-2	177.35	25054262	25056262	+	AT5G62410	TSS-2000
5	25054602	25054953	Merged-5-25054778-2	177.35	25054289	25056289	-	AT5G62390	TSS-2000
5	25054602	25054953	Merged-5-25054778-2	177.35	25054614	25055606	-	AT5G62400	Genebody
4	14902418	14902812	Merged-4-14902577-2	177.15	14901487	14903487	+	AT4G30500	TSS-2000
4	14902418	14902812	Merged-4-14902577-2	177.15	14902144	14904144	-	AT4G30490	TSS-2000
3	2348868	2349219	Merged-3-2349032-2	177.05	-1	-1	.	.	.
5	17808801	17809152	Merged-5-17809005-2	176.7	17808477	17810477	+	AT5G44220	TSS-2000
1	7570845	7571196	Merged-1-7570989-2	176.6	7569902	7571902	-	AT1G21590	TSS-2000
1	7570845	7571196	Merged-1-7570989-2	176.6	7570886	7573846	-	AT1G21600	Genebody
3	4613245	4613596	Merged-3-4613433-2	176.2	4612770	4614770	-	AT3G13965	TSS-2000
3	4613245	4613596	Merged-3-4613433-2	176.2	4613506	4614848	-	AT3G13970	Genebody
3	6346089	6346440	Merged-3-6346258-2	175.95	-1	-1	.	.	.
4	16582854	16583205	Merged-4-16583025-2	175.95	16582879	16584879	-	AT4G34760	TSS-2000
4	16582854	16583205	Merged-4-16583025-2	175.95	16582183	16582879	-	AT4G34760	Genebody
2	19465058	19465409	Merged-2-19465258-2	175.7	19464087	19466087	-	AT2G47430	TSS-2000
1	26442282	26442724	Merged-1-26442542-2	175.65	26439864	26442829	+	AT1G70210	Genebody
2	15138049	15138400	Merged-2-15138215-2	175.55	15136749	15138749	-	AT2G36050	TSS-2000
2	15138049	15138400	Merged-2-15138215-2	175.55	15136996	15138996	+	AT2G36053	TSS-2000
5	1558256	1558667	Merged-5-1558423-2	175.5	1556556	1558556	-	AT5G05240	TSS-2000
5	1558256	1558667	Merged-5-1558423-2	175.5	1557998	1559998	-	AT5G05250	TSS-2000
5	5072741	5073093	Merged-5-5072879-2	175.15	5072492	5074492	-	AT5G15580	TSS-2000
3	5834193	5834544	Merged-3-5834383-2	175.1	-1	-1	.	.	.
1	6874489	6874840	Merged-1-6874639-2	175	6873255	6875255	-	AT1G19840	TSS-2000
5	266822	267173	Merged-5-266972-2	174.6	265185	267185	+	AT5G01715	TSS-2000
5	266822	267173	Merged-5-266972-2	174.6	265633	267633	-	AT5G01710	TSS-2000
5	266822	267173	Merged-5-266972-2	174.6	265633	267633	-	AT5G01712	TSS-2000
5	266822	267173	Merged-5-266972-2	174.6	266723	270483	-	AT5G01720	Genebody
5	6216613	6216964	Merged-5-6216768-2	174.35	6215912	6217912	+	AT5G18650	TSS-2000
2	15140178	15140529	Merged-2-15140350-2	173.9	-1	-1	.	.	.
3	1337739	1338090	Merged-3-1337923-2	173.5	1335993	1337993	-	AT3G04850	TSS-2000
3	1337739	1338090	Merged-3-1337923-2	173.5	1337920	1339920	-	AT3G04855	TSS-2000
3	1337739	1338090	Merged-3-1337923-2	173.5	1337786	1337920	-	AT3G04855	Genebody
1	575418	575769	Merged-1-575584-2	173.3	574046	576046	+	AT1G02670	TSS-2000
1	575418	575769	Merged-1-575584-2	173.3	574981	576981	-	AT1G02660	TSS-2000
4	12006233	12006628	Merged-4-12006469-2	173.15	12004986	12006986	+	AT4G22890	TSS-2000
4	12006233	12006628	Merged-4-12006469-2	173.15	12004986	12006986	+	AT4G22890	TSS-2000
4	12006233	12006628	Merged-4-12006469-2	173.15	12004986	12006986	+	AT4G22890	TSS-2000
4	12006233	12006628	Merged-4-12006469-2	173.15	12004986	12006986	+	AT4G22890	TSS-2000
4	12006233	12006628	Merged-4-12006469-2	173.15	12005041	12007041	+	AT4G22890	TSS-2000
4	12006233	12006628	Merged-4-12006469-2	173.15	12006209	12008209	-	AT4G22880	TSS-2000
4	12006233	12006628	Merged-4-12006469-2	173.15	12006209	12008209	-	AT4G22880	TSS-2000
5	158879	159230	Merged-5-159071-2	173.1	157601	159601	-	AT5G01380	TSS-2000
5	26356451	26356803	Merged-5-26356666-2	172.85	26356206	26358206	+	AT5G65900	TSS-2000
5	26356451	26356803	Merged-5-26356666-2	172.85	26354853	26357866	+	AT5G65890	Genebody
4	14873564	14873915	Merged-4-14873734-2	172.7	14872151	14874151	-	AT4G30410	TSS-2000
4	14873564	14873915	Merged-4-14873734-2	172.7	14872176	14874176	-	AT4G30410	TSS-2000
1	4997843	4998194	Merged-1-4998013-2	172.5	-1	-1	.	.	.
3	21520199	21520550	Merged-3-21520358-2	172.45	-1	-1	.	.	.
3	7213922	7214273	Merged-3-7214126-2	172.45	7213299	7215299	-	AT3G20640	TSS-2000
4	13021109	13021460	Merged-4-13021279-2	172.2	13019121	13021121	-	AT4G25480	TSS-2000
5	5968063	5968414	Merged-5-5968240-2	172.2	5966435	5968435	+	AT5G18030	TSS-2000
5	5968063	5968414	Merged-5-5968240-2	172.2	5966677	5968677	-	AT5G18020	TSS-2000
1	6331044	6331395	Merged-1-6331222-2	171.9	6329398	6331398	+	AT1G18400	TSS-2000
3	22824056	22824407	Merged-3-22824236-2	171.85	22823476	22825476	-	AT3G61678	TSS-2000
3	22824056	22824407	Merged-3-22824236-2	171.85	22823481	22826992	+	AT3G61680	Genebody
3	6273674	6274025	Merged-3-6273859-2	171.4	6271995	6273995	+	AT3G18290	TSS-2000
3	6273674	6274025	Merged-3-6273859-2	171.4	6273995	6280510	+	AT3G18290	Genebody
5	8041913	8042264	Merged-5-8042057-2	171.15	8040876	8042876	+	AT5G23860	TSS-2000
5	8041913	8042264	Merged-5-8042057-2	171.15	8040876	8042876	+	AT5G23860	TSS-2000
5	581077	581428	Merged-5-581255-2	170.95	581086	583086	+	AT5G02590	TSS-2000
2	13193937	13194288	Merged-2-13194130-2	170.7	13192185	13194185	+	AT2G31010	TSS-2000
2	13193937	13194288	Merged-2-13194130-2	170.7	13192185	13194185	+	AT2G31010	TSS-2000
2	13193937	13194288	Merged-2-13194130-2	170.7	13194185	13200128	+	AT2G31010	Genebody
1	23787161	23787512	Merged-1-23787335-2	170.7	23786800	23788800	-	AT1G64080	TSS-2000
1	23787161	23787512	Merged-1-23787335-2	170.7	23787062	23789062	+	AT1G64090	TSS-2000
1	23787161	23787512	Merged-1-23787335-2	170.7	23787309	23789309	+	AT1G64090	TSS-2000
4	17676090	17676441	Merged-4-17676263-2	170.35	17674589	17676589	-	AT4G37620	TSS-2000
5	12586504	12586855	Merged-5-12586703-2	170.15	12586838	12588838	+	AT5G33320	TSS-2000
4	17135826	17136220	Merged-4-17136062-2	170	-1	-1	.	.	.
5	24991032	24991383	Merged-5-24991203-2	169.85	24990009	24992009	-	AT5G62220	TSS-2000
3	11787400	11787751	Merged-3-11787568-2	169.8	-1	-1	.	.	.
2	11374260	11374611	Merged-2-11374415-2	169.55	-1	-1	.	.	.
2	9370478	9370829	Merged-2-9370641-2	169.5	9369307	9371307	-	AT2G22010	TSS-2000
2	9370478	9370829	Merged-2-9370641-2	169.5	9369461	9371461	-	AT2G22010	TSS-2000
2	9370478	9370829	Merged-2-9370641-2	169.5	9370530	9372530	+	AT2G22030	TSS-2000
1	29496668	29497019	Merged-1-29496864-2	169.05	-1	-1	.	.	.
4	11896939	11897290	Merged-4-11897113-2	168.8	11896480	11898480	-	AT4G22590	TSS-2000
4	11896939	11897290	Merged-4-11897113-2	168.8	11896480	11898480	-	AT4G22592	TSS-2000
4	18084190	18084541	Merged-4-18084369-2	168.65	18082537	18084537	-	AT4G38730	TSS-2000
4	18084190	18084541	Merged-4-18084369-2	168.65	18084251	18086251	-	AT4G38740	TSS-2000
4	18084190	18084541	Merged-4-18084369-2	168.65	18083395	18084251	-	AT4G38740	Genebody
4	12317429	12317780	Merged-4-12317624-2	168.6	12316702	12318702	-	AT4G23620	TSS-2000
4	12317429	12317780	Merged-4-12317624-2	168.6	12316715	12318715	-	AT4G23620	TSS-2000
4	12317429	12317780	Merged-4-12317624-2	168.6	12317059	12319937	+	AT4G23630	Genebody
3	20629931	20630282	Merged-3-20630099-2	168.55	20629093	20631093	-	AT3G55610	TSS-2000
3	20629931	20630282	Merged-3-20630099-2	168.55	20629093	20631093	-	AT3G55610	TSS-2000
1	18406283	18406634	Merged-1-18406458-2	168.45	18405386	18407386	-	AT1G49730	TSS-2000
1	18406283	18406634	Merged-1-18406458-2	168.45	18405518	18407518	+	AT1G49740	TSS-2000
1	18406283	18406634	Merged-1-18406458-2	168.45	18405563	18407563	-	AT1G49730	TSS-2000
1	18406283	18406634	Merged-1-18406458-2	168.45	18405568	18407568	-	AT1G49730	TSS-2000
1	18406283	18406634	Merged-1-18406458-2	168.45	18405681	18407681	-	AT1G49730	TSS-2000
4	9724504	9724855	Merged-4-9724672-2	168.3	9724640	9726640	-	AT4G17420	TSS-2000
4	9724504	9724855	Merged-4-9724672-2	168.3	9724640	9726640	-	AT4G17420	TSS-2000
4	9724504	9724855	Merged-4-9724672-2	168.3	9724640	9726640	-	AT4G17420	TSS-2000
4	9724504	9724855	Merged-4-9724672-2	168.3	9722356	9724640	-	AT4G17420	Genebody
4	9724504	9724855	Merged-4-9724672-2	168.3	9724840	9726828	-	AT4G17430	Genebody
5	26335626	26335977	Merged-5-26335789-2	168.2	-1	-1	.	.	.
5	4460431	4460895	Merged-5-4460625-2	168.2	4458894	4460894	+	AT5G13820	TSS-2000
5	4460431	4460895	Merged-5-4460625-2	168.2	4460894	4464666	+	AT5G13820	Genebody
1	17702476	17702889	Merged-1-17702721-2	167.9	-1	-1	.	.	.
2	14835009	14835360	Merged-2-14835194-2	167.55	14833854	14835854	+	AT2G35208	TSS-2000
2	14835009	14835360	Merged-2-14835194-2	167.55	14834062	14836062	+	AT2G35210	TSS-2000
2	14835009	14835360	Merged-2-14835194-2	167.55	14834062	14836062	+	AT2G35210	TSS-2000
1	1170628	1170979	Merged-1-1170825-2	167.45	1168878	1170878	-	AT1G04360	TSS-2000
1	2305005	2305356	Merged-1-2305181-2	167.45	2303378	2305378	+	AT1G07510	TSS-2000
1	2305005	2305356	Merged-1-2305181-2	167.45	2305031	2307031	-	AT1G07500	TSS-2000
1	2305005	2305356	Merged-1-2305181-2	167.45	2304766	2305031	-	AT1G07500	Genebody
5	19308810	19309161	Merged-5-19308986-2	167.35	19307227	19309227	+	AT5G47640	TSS-2000
5	19308810	19309161	Merged-5-19308986-2	167.35	19307895	19309895	-	AT5G47635	TSS-2000
1	22099776	22100127	Merged-1-22099957-2	167.05	-1	-1	.	.	.
1	26745121	26745472	Merged-1-26745265-2	167	26743054	26746395	+	AT1G70940	Genebody
1	7141362	7141713	Merged-1-7141538-2	167	7141067	7143067	+	AT1G20620	TSS-2000
1	7141362	7141713	Merged-1-7141538-2	167	7141067	7143067	+	AT1G20620	TSS-2000
1	7141362	7141713	Merged-1-7141538-2	167	7141067	7143067	+	AT1G20620	TSS-2000
5	17651631	17651982	Merged-5-17651783-2	166.6	17650131	17652131	-	AT5G43890	TSS-2000
5	22390052	22390403	Merged-5-22390221-2	166.55	22390176	22392176	+	AT5G55190	TSS-2000
5	22390052	22390403	Merged-5-22390221-2	166.55	22388782	22390714	+	AT5G55180	Genebody
4	16927612	16927963	Merged-4-16927796-2	166.45	16925972	16927972	+	AT4G35720	TSS-2000
4	14304021	14304372	Merged-4-14304168-2	166.35	14302147	14304147	-	AT4G29010	TSS-2000
4	14304021	14304372	Merged-4-14304168-2	166.35	14302921	14304921	+	AT4G29020	TSS-2000
4	14304021	14304372	Merged-4-14304168-2	166.35	14302921	14304921	+	AT4G29020	TSS-2000
2	8942703	8943054	Merged-2-8942897-2	165.85	8942763	8945244	-	AT2G20760	Genebody
3	5646096	5646447	Merged-3-5646265-2	165.75	-1	-1	.	.	.
2	18981229	18981580	Merged-2-18981422-2	165.7	18979911	18981911	+	AT2G46225	TSS-2000
2	18981229	18981580	Merged-2-18981422-2	165.7	18979918	18981918	+	AT2G46225	TSS-2000
2	18981229	18981580	Merged-2-18981422-2	165.7	18979918	18981918	+	AT2G46225	TSS-2000
1	27282748	27283099	Merged-1-27282923-2	165.3	27281693	27283693	+	AT1G72470	TSS-2000
3	18518341	18518692	Merged-3-18518497-2	165.2	-1	-1	.	.	.
3	6805185	6805536	Merged-3-6805346-2	164.45	6803631	6805631	+	AT3G19590	TSS-2000
3	6805185	6805536	Merged-3-6805346-2	164.45	6804114	6806114	-	AT3G19580	TSS-2000
3	6805185	6805536	Merged-3-6805346-2	164.45	6804233	6806233	-	AT3G19580	TSS-2000
3	536156	536507	Merged-3-536345-2	164.2	536320	538320	-	AT3G02540	TSS-2000
3	536156	536507	Merged-3-536345-2	164.2	536342	538342	-	AT3G02540	TSS-2000
3	536156	536507	Merged-3-536345-2	164.2	536342	538342	-	AT3G02540	TSS-2000
3	536156	536507	Merged-3-536345-2	164.2	532808	536342	-	AT3G02540	Genebody
3	536156	536507	Merged-3-536345-2	164.2	536505	537998	-	AT3G02550	Genebody
4	17334279	17334630	Merged-4-17334472-2	163.8	17334349	17336349	-	AT4G36780	TSS-2000
4	17334279	17334630	Merged-4-17334472-2	163.8	17334172	17336172	+	AT4G36790	TSS-2000
4	17334279	17334630	Merged-4-17334472-2	163.8	17332517	17334349	-	AT4G36780	Genebody
5	17807829	17808180	Merged-5-17808013-2	163.25	-1	-1	.	.	.
3	8922978	8923329	Merged-3-8923174-2	163.05	8923073	8925073	-	AT3G24503	TSS-2000
3	8922978	8923329	Merged-3-8923174-2	163.05	8919560	8923073	-	AT3G24503	Genebody
5	766845	767196	Merged-5-767022-2	162.7	-1	-1	.	.	.
4	10578121	10578472	Merged-4-10578288-2	162.5	10576428	10578428	-	AT4G19390	TSS-2000
4	10578121	10578472	Merged-4-10578288-2	162.5	10576652	10578652	+	AT4G19395	TSS-2000
4	9295774	9296206	Merged-4-9295952-2	162.3	9295625	9297625	-	AT4G16490	TSS-2000
4	17331980	17332331	Merged-4-17332171-2	162.3	17331624	17333624	-	AT4G36770	TSS-2000
3	18563169	18563520	Merged-3-18563353-2	162.15	-1	-1	.	.	.
4	924647	924998	Merged-4-924800-2	162	-1	-1	.	.	.
1	20204166	20204517	Merged-1-20204339-2	161.9	20202118	20204177	+	AT1G54115	Genebody
3	5339849	5340200	Merged-3-5339999-2	161.75	5338074	5340074	+	AT3G15770	TSS-2000
3	5339849	5340200	Merged-3-5339999-2	161.75	5338098	5340098	+	AT3G15770	TSS-2000
3	5339849	5340200	Merged-3-5339999-2	161.75	5339426	5341426	+	AT3G15780	TSS-2000
3	5339849	5340200	Merged-3-5339999-2	161.75	5340074	5341339	+	AT3G15770	Genebody
2	7851472	7851825	Merged-2-7851610-2	161.75	7850303	7852303	-	AT2G18060	TSS-2000
2	7851472	7851825	Merged-2-7851610-2	161.75	7850529	7852529	+	AT2G18070	TSS-2000
3	19166257	19166608	Merged-3-19166417-2	161.5	19165247	19167247	-	AT3G51660	TSS-2000
5	17636631	17636982	Merged-5-17636792-2	161.45	17635912	17637912	-	AT5G43870	TSS-2000
1	25466604	25466955	Merged-1-25466798-2	161	25464852	25466852	+	AT1G67900	TSS-2000
1	25466604	25466955	Merged-1-25466798-2	161	25464726	25470017	+	AT1G67900	Genebody
4	18083119	18083470	Merged-4-18083304-2	160.95	18082537	18084537	-	AT4G38730	TSS-2000
4	18083119	18083470	Merged-4-18083304-2	160.95	18083395	18084251	-	AT4G38740	Genebody
4	11638886	11639237	Merged-4-11639023-2	160.7	11637757	11639757	+	AT4G21930	TSS-2000
4	11638886	11639237	Merged-4-11639023-2	160.7	11638802	11640802	+	AT4G21940	TSS-2000
4	11638886	11639237	Merged-4-11639023-2	160.7	11638807	11640807	+	AT4G21940	TSS-2000
4	11638886	11639237	Merged-4-11639023-2	160.7	11638701	11640164	-	AT4G21926	Genebody
3	21430401	21430752	Merged-3-21430559-2	160.65	21430200	21432200	-	AT3G57870	TSS-2000
5	21885875	21886226	Merged-5-21886055-2	160.55	21885966	21887966	+	AT5G53902	TSS-2000
3	6473540	6473891	Merged-3-6473711-2	160.4	6472842	6474842	+	AT3G18780	TSS-2000
3	6473540	6473891	Merged-3-6473711-2	160.4	6472871	6474871	+	AT3G18780	TSS-2000
1	29006132	29006483	Merged-1-29006305-2	160.2	29005091	29007091	-	AT1G77200	TSS-2000
3	1392852	1393203	Merged-3-1393027-2	159.5	1392954	1394954	-	AT3G05020	TSS-2000
3	1392852	1393203	Merged-3-1393027-2	159.5	1391632	1392954	-	AT3G05020	Genebody
2	17855240	17855591	Merged-2-17855442-2	159.5	17854268	17856268	+	AT2G42910	TSS-2000
2	17855240	17855591	Merged-2-17855442-2	159.5	17854557	17855481	+	AT2G42900	Genebody
2	14435815	14436166	Merged-2-14436009-2	159.35	14434809	14436809	+	AT2G34190	TSS-2000
2	14435815	14436166	Merged-2-14436009-2	159.35	14435949	14437949	-	AT2G34186	TSS-2000
2	14435815	14436166	Merged-2-14436009-2	159.35	14434339	14436174	+	AT2G34185	Genebody
2	14435815	14436166	Merged-2-14436009-2	159.35	14435854	14435949	-	AT2G34186	Genebody
3	3356031	3356392	Merged-3-3356173-2	159.3	3356050	3358050	-	AT3G10720	TSS-2000
3	3356031	3356392	Merged-3-3356173-2	159.3	3354447	3357614	-	AT3G10720	Genebody
3	21309781	21310132	Merged-3-21309960-2	158.8	-1	-1	.	.	.
4	14845955	14846306	Merged-4-14846126-2	158.55	14845740	14847740	+	AT4G30350	TSS-2000
1	173119	173470	Merged-1-173268-2	158.35	171251	173251	+	AT1G01471	TSS-2000
1	173119	173470	Merged-1-173268-2	158.35	172948	174948	-	AT1G01470	TSS-2000
1	173119	173470	Merged-1-173268-2	158.35	173251	173466	+	AT1G01471	Genebody
4	7113911	7114262	Merged-4-7114091-2	158.15	7112030	7114030	-	AT4G11820	TSS-2000
4	7113911	7114262	Merged-4-7114091-2	158.15	7112480	7114480	-	AT4G11820	TSS-2000
1	26052973	26053324	Merged-1-26053157-2	158	26052567	26054567	-	AT1G69295	TSS-2000
4	16845236	16845587	Merged-4-16845423-2	157.75	16844301	16846301	+	AT4G35470	TSS-2000
1	7919975	7920326	Merged-1-7920158-2	157.55	7919144	7921832	+	AT1G22430	Genebody
5	2958073	2958424	Merged-5-2958226-2	157.2	2956507	2958507	-	AT5G09510	TSS-2000
5	2958073	2958424	Merged-5-2958226-2	157.2	2956673	2958673	-	AT5G09510	TSS-2000
5	2958073	2958424	Merged-5-2958226-2	157.2	2958032	2960032	-	AT5G09513	TSS-2000
5	2958073	2958424	Merged-5-2958226-2	157.2	2958292	2958856	-	AT5G09520	Genebody
3	6435703	6436093	Merged-3-6435860-2	157.15	6435561	6437561	-	AT3G18710	TSS-2000
3	18471110	18471461	Merged-3-18471260-2	157.05	18469763	18471763	-	AT3G49790	TSS-2000
3	18471110	18471461	Merged-3-18471260-2	157.05	18471057	18471302	+	AT3G49796	Genebody
1	6333360	6333711	Merged-1-6333532-2	156.85	6331398	6333743	+	AT1G18400	Genebody
2	7258816	7259167	Merged-2-7258993-2	156.4	-1	-1	.	.	.
3	9676281	9676632	Merged-3-9676443-2	156.25	9674564	9676564	+	AT3G26440	TSS-2000
3	9676281	9676632	Merged-3-9676443-2	156.25	9674649	9676649	+	AT3G26440	TSS-2000
3	9676281	9676632	Merged-3-9676443-2	156.25	9674982	9676982	+	AT3G26440	TSS-2000
3	9676281	9676632	Merged-3-9676443-2	156.25	9674982	9676982	+	AT3G26440	TSS-2000
3	9676281	9676632	Merged-3-9676443-2	156.25	9676564	9679900	+	AT3G26440	Genebody
5	25431406	25431757	Merged-5-25431602-2	156.2	25431154	25433154	+	AT5G63530	TSS-2000
5	25431406	25431757	Merged-5-25431602-2	156.2	25431341	25433341	+	AT5G63530	TSS-2000
3	3985797	3986148	Merged-3-3985943-2	156.15	3985550	3987550	-	AT3G12560	TSS-2000
1	13533116	13533467	Merged-1-13533301-2	156.05	13533411	13544009	+	AT1G36160	Genebody
1	13533116	13533467	Merged-1-13533301-2	156.05	13531411	13533411	+	AT1G36160	TSS-2000
1	13533116	13533467	Merged-1-13533301-2	156.05	13531870	13533870	+	AT1G36160	TSS-2000
2	19153729	19154084	Merged-2-19153945-2	155.75	19153328	19155489	-	AT2G46660	Genebody
1	4191474	4191825	Merged-1-4191633-2	155.6	-1	-1	.	.	.
5	461759	462110	Merged-5-461929-2	155.6	461158	463158	+	AT5G02260	TSS-2000
3	5995451	5995802	Merged-3-5995617-2	155.55	-1	-1	.	.	.
3	20685197	20685548	Merged-3-20685403-2	155.55	20684053	20686053	-	AT3G55730	TSS-2000
3	877354	877705	Merged-3-877525-2	155.3	876800	878800	-	AT3G03620	TSS-2000
3	877354	877705	Merged-3-877525-2	155.3	877629	879629	-	AT3G03626	TSS-2000
3	877354	877705	Merged-3-877525-2	155.3	877501	877629	-	AT3G03626	Genebody
2	16952257	16952608	Merged-2-16952413-2	155.1	16950557	16952557	-	AT2G40610	TSS-2000
2	14538547	14538898	Merged-2-14538700-2	154.65	14537432	14539432	-	AT2G34490	TSS-2000
1	23902812	23903163	Merged-1-23902953-2	154.4	-1	-1	.	.	.
2	18580099	18580450	Merged-2-18580306-2	154.4	-1	-1	.	.	.
3	19325609	19325960	Merged-3-19325782-2	154.35	19324333	19326333	+	AT3G52115	TSS-2000
3	19325609	19325960	Merged-3-19325782-2	154.35	19325668	19327668	-	AT3G52110	TSS-2000
3	19325609	19325960	Merged-3-19325782-2	154.35	19325713	19327713	-	AT3G52110	TSS-2000
3	19325609	19325960	Merged-3-19325782-2	154.35	19323750	19325713	-	AT3G52110	Genebody
1	27292574	27292925	Merged-1-27292752-2	154.25	27291042	27293042	-	AT1G72490	TSS-2000
3	17442068	17442419	Merged-3-17442264-2	154.1	17441242	17443242	-	AT3G47340	TSS-2000
3	17442068	17442419	Merged-3-17442264-2	154.1	17441242	17443242	-	AT3G47340	TSS-2000
3	17442068	17442419	Merged-3-17442264-2	154.1	17441243	17443243	-	AT3G47340	TSS-2000
4	9250410	9250761	Merged-4-9250600-2	153.95	9250091	9252091	-	AT4G16370	TSS-2000
2	17359628	17359979	Merged-2-17359824-2	153.9	17358486	17360486	+	AT2G41640	TSS-2000
2	17359628	17359979	Merged-2-17359824-2	153.9	17358491	17360491	+	AT2G41640	TSS-2000
5	19977849	19978200	Merged-5-19978012-2	153.65	19977449	19979449	-	AT5G49280	TSS-2000
5	19977849	19978200	Merged-5-19978012-2	153.65	19978195	19980195	+	AT5G49290	TSS-2000
5	25879208	25879564	Merged-5-25879425-2	153.5	25879066	25881066	+	AT5G64740	TSS-2000
5	339283	339634	Merged-5-339450-2	153.1	337838	339838	+	AT5G01881	TSS-2000
5	339283	339634	Merged-5-339450-2	153.1	338899	340253	+	AT5G01880	Genebody
5	7859699	7860050	Merged-5-7859900-2	153.1	7859387	7861387	-	AT5G23350	TSS-2000
5	7859699	7860050	Merged-5-7859900-2	153.1	7859740	7861740	+	AT5G23360	TSS-2000
1	18323228	18323579	Merged-1-18323433-2	153	18322284	18324284	-	AT1G49500	TSS-2000
3	6632360	6632722	Merged-3-6632580-2	152.8	6630676	6632676	+	AT3G19180	TSS-2000
3	6632360	6632722	Merged-3-6632580-2	152.8	6630676	6632676	+	AT3G19180	TSS-2000
3	6632360	6632722	Merged-3-6632580-2	152.8	6631968	6633968	-	AT3G19170	TSS-2000
3	6632360	6632722	Merged-3-6632580-2	152.8	6632033	6634033	-	AT3G19170	TSS-2000
3	6632360	6632722	Merged-3-6632580-2	152.8	6632676	6637224	+	AT3G19180	Genebody
3	8640182	8640533	Merged-3-8640339-2	152.75	8639442	8641442	-	AT3G23910	TSS-2000
3	8640182	8640533	Merged-3-8640339-2	152.75	8639569	8641569	+	AT3G23920	TSS-2000
4	10060078	10060429	Merged-4-10060247-2	152.65	10059373	10061373	+	AT4G18170	TSS-2000
4	12053112	12053463	Merged-4-12053255-2	152.6	12051796	12053796	-	AT4G22990	TSS-2000
4	12053112	12053463	Merged-4-12053255-2	152.6	12051796	12053796	-	AT4G22990	TSS-2000
4	12053112	12053463	Merged-4-12053255-2	152.6	12052455	12054455	+	AT4G23000	TSS-2000
2	18444830	18445181	Merged-2-18445007-2	152.6	18443399	18445399	-	AT2G44740	TSS-2000
2	16289952	16290303	Merged-2-16290141-2	152.5	16287967	16289967	-	AT2G39000	TSS-2000
2	16289952	16290303	Merged-2-16290141-2	152.5	16287970	16289970	-	AT2G39000	TSS-2000
2	16289952	16290303	Merged-2-16290141-2	152.5	16287970	16289970	-	AT2G39000	TSS-2000
2	16289952	16290303	Merged-2-16290141-2	152.5	16289477	16291477	+	AT2G39010	TSS-2000
5	15955281	15955632	Merged-5-15955443-2	152.5	15955417	15957417	+	AT5G39860	TSS-2000
3	3697890	3698241	Merged-3-3698034-2	152.4	3696839	3698839	+	AT3G11700	TSS-2000
4	17119487	17119838	Merged-4-17119683-2	152.35	17113872	17119834	+	AT4G36170	Genebody
1	3962079	3962430	Merged-1-3962288-2	152.2	3961464	3963464	-	AT1G11735	TSS-2000
1	23612873	23613224	Merged-1-23613035-2	151.85	23612437	23614437	+	AT1G63680	TSS-2000
4	12501544	12501895	Merged-4-12501726-2	151.85	12501782	12503782	+	AT4G24060	TSS-2000
5	20749639	20749990	Merged-5-20749794-2	151.7	20748660	20750660	+	AT5G51040	TSS-2000
5	20749639	20749990	Merged-5-20749794-2	151.7	20748660	20750660	+	AT5G51040	TSS-2000
5	20749639	20749990	Merged-5-20749794-2	151.7	20748660	20750660	+	AT5G51040	TSS-2000
5	20749639	20749990	Merged-5-20749794-2	151.7	20749506	20751506	-	AT5G51030	TSS-2000
3	3770448	3770799	Merged-3-3770618-2	151.55	3770311	3772311	+	AT3G11920	TSS-2000
3	3770448	3770799	Merged-3-3770618-2	151.55	3770413	3772413	-	AT3G11910	TSS-2000
3	3770448	3770799	Merged-3-3770618-2	151.55	3770563	3772563	-	AT3G11910	TSS-2000
3	3770448	3770799	Merged-3-3770618-2	151.55	3761388	3770563	-	AT3G11910	Genebody
3	20273921	20274272	Merged-3-20274105-2	151	20272457	20274457	-	AT3G54760	TSS-2000
3	20273921	20274272	Merged-3-20274105-2	151	20272457	20274457	-	AT3G54760	TSS-2000
3	20273921	20274272	Merged-3-20274105-2	151	20273716	20275898	-	AT3G54770	Genebody
3	349359	349710	Merged-3-349554-2	150.85	348616	350616	+	AT3G02050	TSS-2000
3	349359	349710	Merged-3-349554-2	150.85	348167	350010	-	AT3G02040	Genebody
4	17770547	17770898	Merged-4-17770702-2	150.85	-1	-1	.	.	.
5	21663492	21663843	Merged-5-21663682-2	150.85	21661445	21663572	+	AT5G53400	Genebody
3	4825458	4825809	Merged-3-4825634-2	150.45	4824837	4826837	-	AT3G14430	TSS-2000
1	6463483	6463834	Merged-1-6463688-2	150.25	6461752	6463752	-	AT1G18735	TSS-2000
1	6463483	6463834	Merged-1-6463688-2	150.25	6461922	6463922	+	AT1G18740	TSS-2000
1	26036396	26036747	Merged-1-26036585-2	149.55	26034570	26036570	+	AT1G69252	TSS-2000
1	26036396	26036747	Merged-1-26036585-2	149.55	26034733	26036733	+	AT1G69252	TSS-2000
1	26036396	26036747	Merged-1-26036585-2	149.55	26036570	26037659	+	AT1G69252	Genebody
3	2562661	2563043	Merged-3-2562891-2	149.5	2561802	2563802	-	AT3G08020	TSS-2000
3	2562661	2563043	Merged-3-2562891-2	149.5	2562033	2564033	+	AT3G08030	TSS-2000
3	2562661	2563043	Merged-3-2562891-2	149.5	2562153	2564153	+	AT3G08030	TSS-2000
3	23145464	23145815	Merged-3-23145618-2	149.45	23144828	23146828	+	AT3G62580	TSS-2000
2	12359132	12359483	Merged-2-12359302-2	149.25	12359251	12361251	-	AT2G28800	TSS-2000
2	12359132	12359483	Merged-2-12359302-2	149.25	12359252	12361252	-	AT2G28800	TSS-2000
2	12359132	12359483	Merged-2-12359302-2	149.25	12359252	12361252	-	AT2G28800	TSS-2000
2	12359132	12359483	Merged-2-12359302-2	149.25	12359252	12361252	-	AT2G28800	TSS-2000
2	12359132	12359483	Merged-2-12359302-2	149.25	12356364	12359252	-	AT2G28800	Genebody
4	17615657	17616008	Merged-4-17615832-2	149.2	17615776	17617776	-	AT4G37460	TSS-2000
4	17615657	17616008	Merged-4-17615832-2	149.2	17608378	17615776	-	AT4G37460	Genebody
5	1118178	1118529	Merged-5-1118372-2	148.85	1118003	1120003	+	AT5G04120	TSS-2000
2	17649502	17649853	Merged-2-17649664-2	148.8	17648225	17650225	+	AT2G42388	TSS-2000
2	17649502	17649853	Merged-2-17649664-2	148.8	17648945	17650945	-	AT2G42380	TSS-2000
2	17649502	17649853	Merged-2-17649664-2	148.8	17648945	17650945	-	AT2G42380	TSS-2000
1	2104783	2105134	Merged-1-2104959-2	148.75	2103048	2105048	+	AT1G06850	TSS-2000
1	2104783	2105134	Merged-1-2104959-2	148.75	2103055	2105055	+	AT1G06850	TSS-2000
1	2104783	2105134	Merged-1-2104959-2	148.75	2103479	2105479	-	AT1G06840	TSS-2000
1	2104783	2105134	Merged-1-2104959-2	148.75	2105048	2106749	+	AT1G06850	Genebody
3	4838922	4839273	Merged-3-4839067-2	148.7	-1	-1	.	.	.
5	14562852	14563203	Merged-5-14563005-2	148.65	14562750	14564750	-	AT5G36910	TSS-2000
3	17152440	17152791	Merged-3-17152587-2	148.6	17150775	17152775	+	AT3G46590	TSS-2000
3	17152440	17152791	Merged-3-17152587-2	148.6	17150775	17152775	+	AT3G46590	TSS-2000
3	17152440	17152791	Merged-3-17152587-2	148.6	17150775	17152775	+	AT3G46590	TSS-2000
3	17152440	17152791	Merged-3-17152587-2	148.6	17152775	17156227	+	AT3G46590	Genebody
1	12054750	12055101	Merged-1-12054920-2	148.55	12054546	12056546	-	AT1G33240	TSS-2000
4	17997665	17998016	Merged-4-17997860-2	148.5	17997432	17999432	+	AT4G38470	TSS-2000
3	23167636	23167987	Merged-3-23167810-2	147.85	23166061	23168061	+	AT3G62650	TSS-2000
3	23167636	23167987	Merged-3-23167810-2	147.85	23166469	23168469	+	AT3G62650	TSS-2000
3	23167636	23167987	Merged-3-23167810-2	147.85	23166900	23168900	-	AT3G62640	TSS-2000
1	23314735	23315086	Merged-1-23314884-2	147.65	23313294	23315294	+	AT1G62950	TSS-2000
5	220891	221242	Merged-5-221075-2	147.3	219367	221367	+	AT5G01570	TSS-2000
5	220891	221242	Merged-5-221075-2	147.3	220530	222530	-	AT5G01560	TSS-2000
1	28868274	28868625	Merged-1-28868464-2	147.25	28867969	28869969	-	AT1G76878	TSS-2000
4	18125471	18125822	Merged-4-18125634-2	146.8	18124171	18126171	+	AT4G38850	TSS-2000
4	18125471	18125822	Merged-4-18125634-2	146.8	18125559	18127559	-	AT4G38840	TSS-2000
4	18125471	18125822	Merged-4-18125634-2	146.8	18124978	18125559	-	AT4G38840	Genebody
4	9904337	9904688	Merged-4-9904515-2	146.75	-1	-1	.	.	.
5	25792452	25792803	Merged-5-25792613-2	146.7	-1	-1	.	.	.
5	5077138	5077489	Merged-5-5077341-2	146.6	5076200	5078200	+	AT5G15600	TSS-2000
1	3008410	3008761	Merged-1-3008602-2	146.45	3007055	3009055	+	AT1G09310	TSS-2000
1	19782327	19782678	Merged-1-19782489-2	146.25	19781352	19783352	+	AT1G53090	TSS-2000
1	19782327	19782678	Merged-1-19782489-2	146.25	19781542	19783542	+	AT1G53090	TSS-2000
3	4655657	4656008	Merged-3-4655811-2	146.05	4653914	4655914	-	AT3G14050	TSS-2000
5	15843661	15844012	Merged-5-15843840-2	146	15843959	15846178	+	AT5G39570	Genebody
5	15843661	15844012	Merged-5-15843840-2	146	15841959	15843959	+	AT5G39570	TSS-2000
5	15843661	15844012	Merged-5-15843840-2	146	15843169	15845169	-	AT5G39560	TSS-2000
4	13658598	13658949	Merged-4-13658760-2	145.9	-1	-1	.	.	.
3	5836525	5836876	Merged-3-5836680-2	145.85	5835842	5837842	+	AT3G17110	TSS-2000
1	2691000	2691368	Merged-1-2691223-2	145.75	2691080	2694377	-	AT1G08510	Genebody
2	19568302	19568653	Merged-2-19568464-2	145.7	19566464	19568464	+	AT2G47770	TSS-2000
2	19568302	19568653	Merged-2-19568464-2	145.7	19568049	19570049	+	AT2G47780	TSS-2000
2	19568302	19568653	Merged-2-19568464-2	145.7	19568265	19570265	-	AT2G47760	TSS-2000
2	19568302	19568653	Merged-2-19568464-2	145.7	19568265	19570265	-	AT2G47760	TSS-2000
2	19568302	19568653	Merged-2-19568464-2	145.7	19568265	19570265	-	AT2G47760	TSS-2000
2	19568302	19568653	Merged-2-19568464-2	145.7	19568464	19569507	+	AT2G47770	Genebody
1	21206892	21207243	Merged-1-21207076-2	145.6	21205537	21207537	+	AT1G56600	TSS-2000
2	9702400	9702751	Merged-2-9702548-2	145.35	-1	-1	.	.	.
1	4902945	4903296	Merged-1-4903115-2	145.15	-1	-1	.	.	.
3	401410	401761	Merged-3-401607-2	144.85	399779	401779	-	AT3G02170	TSS-2000
5	22173135	22173486	Merged-5-22173295-2	144.75	-1	-1	.	.	.
1	302628	303001	Merged-1-302776-2	144.75	300729	302729	-	AT1G01830	TSS-2000
1	302628	303001	Merged-1-302776-2	144.75	300846	302846	-	AT1G01830	TSS-2000
1	302628	303001	Merged-1-302776-2	144.75	301537	303537	+	AT1G01840	TSS-2000
1	302628	303001	Merged-1-302776-2	144.75	302315	304315	-	AT1G01830	TSS-2000
5	19273514	19273865	Merged-5-19273701-2	144.7	19272883	19274883	-	AT5G47500	TSS-2000
5	19273514	19273865	Merged-5-19273701-2	144.7	19273048	19275048	+	AT5G47510	TSS-2000
5	5211625	5211976	Merged-5-5211764-2	144.65	5211081	5213081	+	AT5G15980	TSS-2000
5	5211625	5211976	Merged-5-5211764-2	144.65	5211911	5212665	+	AT5G15970	Genebody
5	5211625	5211976	Merged-5-5211764-2	144.65	5209911	5211911	+	AT5G15970	TSS-2000
3	4660741	4661092	Merged-3-4660928-2	144.5	4660784	4662784	-	AT3G14067	TSS-2000
3	4660741	4661092	Merged-3-4660928-2	144.5	4658198	4660784	-	AT3G14067	Genebody
5	4871202	4871553	Merged-5-4871405-2	144.5	4870253	4872253	-	AT5G15040	TSS-2000
4	11940283	11940634	Merged-4-11940436-2	144.35	11939131	11941131	+	AT4G22730	TSS-2000
3	16862420	16862771	Merged-3-16862570-2	143.8	16861527	16863527	-	AT3G45850	TSS-2000
3	16862420	16862771	Merged-3-16862570-2	143.8	16861527	16863527	-	AT3G45850	TSS-2000
2	17163493	17163844	Merged-2-17163686-2	143.8	17163191	17165191	+	AT2G41180	TSS-2000
1	426493	426844	Merged-1-426637-2	143.45	-1	-1	.	.	.
3	10737647	10737998	Merged-3-10737818-2	143.45	10735729	10737726	+	AT3G28650	Genebody
4	1439697	1440048	Merged-4-1439855-2	143.25	1438146	1440146	+	AT4G03280	TSS-2000
4	1439697	1440048	Merged-4-1439855-2	143.25	1438177	1440177	+	AT4G03280	TSS-2000
4	1439697	1440048	Merged-4-1439855-2	143.25	1440005	1442005	+	AT4G03285	TSS-2000
5	6289196	6289547	Merged-5-6289378-2	142.85	6288676	6290676	+	AT5G18860	TSS-2000
3	9007593	9007944	Merged-3-9007784-2	142.75	9005939	9008801	-	AT3G24670	Genebody
5	2066184	2066537	Merged-5-2066399-2	142.75	-1	-1	.	.	.
2	19109064	19109415	Merged-2-19109245-2	142.65	19107620	19109620	+	AT2G46535	TSS-2000
2	16833268	16833619	Merged-2-16833411-2	142.5	16832065	16834065	+	AT2G40310	TSS-2000
2	16833268	16833619	Merged-2-16833411-2	142.5	16833280	16835280	-	AT2G40300	TSS-2000
2	16833268	16833619	Merged-2-16833411-2	142.5	16831293	16833280	-	AT2G40300	Genebody
4	14149444	14149795	Merged-4-14149638-2	142.15	14147537	14149537	-	AT4G28650	TSS-2000
4	14149444	14149795	Merged-4-14149638-2	142.15	14147880	14149880	+	AT4G28660	TSS-2000
4	14149444	14149795	Merged-4-14149638-2	142.15	14147916	14149916	+	AT4G28660	TSS-2000
4	14149444	14149795	Merged-4-14149638-2	142.15	14149387	14151387	+	AT4G28670	TSS-2000
2	16473862	16474213	Merged-2-16474039-2	142	16472149	16474149	+	AT2G39460	TSS-2000
2	16473862	16474213	Merged-2-16474039-2	142	16472923	16474923	+	AT2G39460	TSS-2000
2	16473862	16474213	Merged-2-16474039-2	142	16473818	16475818	-	AT2G39450	TSS-2000
2	16473862	16474213	Merged-2-16474039-2	142	16474149	16476108	+	AT2G39460	Genebody
4	1407111	1407462	Merged-4-1407248-2	141.75	1406159	1408159	+	AT4G03200	TSS-2000
4	1407111	1407462	Merged-4-1407248-2	141.75	1406159	1408159	+	AT4G03200	TSS-2000
4	1407111	1407462	Merged-4-1407248-2	141.75	1404887	1407139	-	AT4G03190	Genebody
4	1407111	1407462	Merged-4-1407248-2	141.75	1407139	1409139	-	AT4G03190	TSS-2000
1	956903	957254	Merged-1-957059-2	141.7	956759	958759	+	AT1G03810	TSS-2000
2	16906017	16906368	Merged-2-16906168-2	141.55	-1	-1	.	.	.
4	18129542	18129893	Merged-4-18129724-2	141.45	18128268	18130268	+	AT4G38860	TSS-2000
4	351614	351965	Merged-4-351764-2	141.4	350016	352016	+	AT4G00830	TSS-2000
4	351614	351965	Merged-4-351764-2	141.4	350016	352016	+	AT4G00830	TSS-2000
4	351614	351965	Merged-4-351764-2	141.4	350023	352023	+	AT4G00830	TSS-2000
4	351614	351965	Merged-4-351764-2	141.4	350046	352046	+	AT4G00830	TSS-2000
5	2529266	2529617	Merged-5-2529467-2	141.3	2528834	2530834	+	AT5G07930	TSS-2000
5	2529266	2529617	Merged-5-2529467-2	141.3	2528865	2530865	+	AT5G07930	TSS-2000
5	2529266	2529617	Merged-5-2529467-2	141.3	2528865	2530865	+	AT5G07930	TSS-2000
5	2529266	2529617	Merged-5-2529467-2	141.3	2529330	2531330	-	AT5G07920	TSS-2000
5	2529266	2529617	Merged-5-2529467-2	141.3	2524778	2529330	-	AT5G07920	Genebody
5	16776206	16776557	Merged-5-16776356-2	141.2	16775283	16777283	+	AT5G41908	TSS-2000
5	16776206	16776557	Merged-5-16776356-2	141.2	16775658	16777658	-	AT5G41905	TSS-2000
3	20148468	20148819	Merged-3-20148642-2	141.05	20148127	20150127	-	AT3G54430	TSS-2000
3	20148468	20148819	Merged-3-20148642-2	141.05	20148292	20157138	-	AT3G54440	Genebody
2	11175648	11175999	Merged-2-11175824-2	140.85	-1	-1	.	.	.
4	11746074	11746425	Merged-4-11746250-2	140.6	-1	-1	.	.	.
3	21523326	21523677	Merged-3-21523515-2	140.5	21523327	21525327	-	AT3G58120	TSS-2000
3	21523326	21523677	Merged-3-21523515-2	140.5	21520974	21523327	-	AT3G58120	Genebody
1	20587834	20588185	Merged-1-20588011-2	140.4	20586397	20588397	+	AT1G55190	TSS-2000
1	20587834	20588185	Merged-1-20588011-2	140.4	20587629	20589629	-	AT1G55180	TSS-2000
5	26233780	26234131	Merged-5-26233964-2	140.35	-1	-1	.	.	.
5	19896810	19897161	Merged-5-19897016-2	140.35	-1	-1	.	.	.
4	15894989	15895340	Merged-4-15895187-2	140.3	15887270	15896006	-	AT4G32920	Genebody
1	11224352	11224703	Merged-1-11224531-2	140.3	11222786	11224786	-	AT1G31350	TSS-2000
2	17542168	17542519	Merged-2-17542368-2	140.25	17540966	17542966	-	AT2G42030	TSS-2000
2	17542168	17542519	Merged-2-17542368-2	140.25	17541034	17543034	+	AT2G42040	TSS-2000
1	27127580	27127931	Merged-1-27127733-2	140.05	27127212	27128978	+	AT1G72100	Genebody
1	8598539	8598890	Merged-1-8598691-2	139.7	8598465	8600465	+	AT1G24265	TSS-2000
1	8598539	8598890	Merged-1-8598691-2	139.7	8598477	8600477	+	AT1G24265	TSS-2000
1	8598539	8598890	Merged-1-8598691-2	139.7	8598477	8600477	+	AT1G24265	TSS-2000
3	18909817	18910203	Merged-3-18910049-2	139.55	18908990	18910990	+	AT3G50870	TSS-2000
4	12940909	12941325	Merged-4-12941156-2	139.5	12940744	12942744	-	AT4G25280	TSS-2000
4	12940909	12941325	Merged-4-12941156-2	139.5	12941242	12944994	-	AT4G25290	Genebody
3	2007535	2007886	Merged-3-2007730-2	139.15	-1	-1	.	.	.
1	21092675	21093026	Merged-1-21092846-2	138.95	21092659	21094659	-	AT1G56340	TSS-2000
1	21092675	21093026	Merged-1-21092846-2	138.95	21092660	21094660	-	AT1G56340	TSS-2000
1	21092675	21093026	Merged-1-21092846-2	138.95	21092778	21094778	+	AT1G56350	TSS-2000
1	21092675	21093026	Merged-1-21092846-2	138.95	21092993	21094461	-	AT1G56345	Genebody
2	17764037	17764388	Merged-2-17764212-2	138.65	17763480	17765480	+	AT2G42650	TSS-2000
2	17764037	17764388	Merged-2-17764212-2	138.65	17764111	17766111	-	AT2G42640	TSS-2000
2	17764037	17764388	Merged-2-17764212-2	138.65	17758532	17764111	-	AT2G42640	Genebody
3	17284942	17285293	Merged-3-17285143-2	138.3	17283643	17285643	+	AT3G46930	TSS-2000
3	17284942	17285293	Merged-3-17285143-2	138.3	17284857	17286857	-	AT3G46920	TSS-2000
5	571315	571666	Merged-5-571488-2	138.25	-1	-1	.	.	.
5	5939468	5939819	Merged-5-5939606-2	138.15	5935038	5939487	+	AT5G17920	Genebody
1	29872807	29873158	Merged-1-29872991-2	138.1	29871458	29874315	+	AT1G79420	Genebody
4	11986413	11986764	Merged-4-11986626-2	138.05	-1	-1	.	.	.
1	4893094	4893454	Merged-1-4893236-2	138.05	4892251	4894251	-	AT1G14330	TSS-2000
5	4432185	4432539	Merged-5-4432324-2	138.05	4430306	4432306	+	AT5G13740	TSS-2000
5	4432185	4432539	Merged-5-4432324-2	138.05	4430837	4432837	-	AT5G13730	TSS-2000
5	4432185	4432539	Merged-5-4432324-2	138.05	4432306	4436668	+	AT5G13740	Genebody
4	12233115	12233466	Merged-4-12233276-2	137.9	12233194	12233475	-	AT4G23432	Genebody
4	17137401	17137752	Merged-4-17137580-2	137.6	17137344	17139635	-	AT4G36220	Genebody
3	10938650	10939001	Merged-3-10938823-2	137.5	-1	-1	.	.	.
1	22197979	22198330	Merged-1-22198182-2	137.35	22196403	22198403	+	AT1G60190	TSS-2000
1	22197979	22198330	Merged-1-22198182-2	137.35	22196685	22198685	-	AT1G60180	TSS-2000
5	26429934	26430285	Merged-5-26430120-2	136.85	26428202	26430202	+	AT5G66110	TSS-2000
5	26429934	26430285	Merged-5-26430120-2	136.85	26427489	26430006	+	AT5G66100	Genebody
5	26429934	26430285	Merged-5-26430120-2	136.85	26430202	26430912	+	AT5G66110	Genebody
4	14331349	14331719	Merged-4-14331496-2	136.85	14331528	14333528	+	AT4G29090	TSS-2000
1	6883091	6883442	Merged-1-6883293-2	136.7	-1	-1	.	.	.
4	12976839	12977244	Merged-4-12977003-2	136.45	12976328	12978328	-	AT4G25380	TSS-2000
4	12976839	12977244	Merged-4-12977003-2	136.45	12977138	12979138	-	AT4G25386	TSS-2000
4	12976839	12977244	Merged-4-12977003-2	136.45	12977004	12977138	-	AT4G25386	Genebody
4	12976839	12977244	Merged-4-12977003-2	136.45	12975341	12977341	+	AT4G25390	TSS-2000
4	12976839	12977244	Merged-4-12977003-2	136.45	12975341	12977341	+	AT4G25390	TSS-2000
3	2706232	2706583	Merged-3-2706381-2	136.3	2704632	2706632	+	AT3G08890	TSS-2000
3	2706232	2706583	Merged-3-2706381-2	136.3	2704636	2706636	+	AT3G08890	TSS-2000
3	2706232	2706583	Merged-3-2706381-2	136.3	2706278	2708278	-	AT3G08885	TSS-2000
5	3754029	3754380	Merged-5-3754213-2	136.2	3752249	3754249	+	AT5G11670	TSS-2000
5	3754029	3754380	Merged-5-3754213-2	136.2	3754249	3758242	+	AT5G11670	Genebody
5	22150935	22151286	Merged-5-22151106-2	135.95	22149120	22151120	-	AT5G54520	TSS-2000
5	22150935	22151286	Merged-5-22151106-2	135.95	22150725	22152725	+	AT5G54530	TSS-2000
1	4281483	4281834	Merged-1-4281682-2	135.85	4280862	4282862	-	AT1G12570	TSS-2000
1	4281483	4281834	Merged-1-4281682-2	135.85	4280899	4282899	+	AT1G12580	TSS-2000
3	6347135	6347486	Merged-3-6347292-2	135.45	-1	-1	.	.	.
3	4773857	4774208	Merged-3-4774034-2	135.3	4771902	4775119	-	AT3G14310	Genebody
1	26037711	26038062	Merged-1-26037856-2	135.2	26037048	26039048	+	AT1G69260	TSS-2000
4	17792533	17792884	Merged-4-17792717-2	135.15	17792198	17794198	-	AT4G37840	TSS-2000
5	1108217	1108568	Merged-5-1108389-2	134.9	1108265	1110265	-	AT5G04090	TSS-2000
5	1108217	1108568	Merged-5-1108389-2	134.9	1108266	1110266	-	AT5G04090	TSS-2000
5	1108217	1108568	Merged-5-1108389-2	134.9	1105410	1108266	-	AT5G04090	Genebody
5	4445288	4445696	Merged-5-4445454-2	134.8	4443423	4445423	+	AT5G13770	TSS-2000
5	4445288	4445696	Merged-5-4445454-2	134.8	4445423	4447476	+	AT5G13770	Genebody
5	22082485	22082836	Merged-5-22082653-2	134.6	-1	-1	.	.	.
1	8106834	8107185	Merged-1-8106994-2	134.55	8105589	8108164	+	AT1G22910	Genebody
3	17478367	17478718	Merged-3-17478567-2	134.45	17478603	17480603	+	AT3G47430	TSS-2000
1	26090877	26091228	Merged-1-26091051-2	134.3	26091196	26093196	+	AT1G69420	TSS-2000
3	3758176	3758527	Merged-3-3758342-2	134.1	3756452	3758452	+	AT3G11900	TSS-2000
3	3758176	3758527	Merged-3-3758342-2	134.1	3758452	3760378	+	AT3G11900	Genebody
2	9516940	9517291	Merged-2-9517128-2	134.1	9515017	9517017	+	AT2G22426	TSS-2000
2	9516940	9517291	Merged-2-9517128-2	134.1	9517017	9517229	+	AT2G22426	Genebody
1	4107818	4108169	Merged-1-4107977-2	134.05	4105233	4109545	+	AT1G12110	Genebody
1	30190272	30190623	Merged-1-30190410-2	133.65	30189856	30191856	+	AT1G80300	TSS-2000
2	258935	259286	Merged-2-259118-2	133.6	257550	259550	-	AT2G01570	TSS-2000
4	299050	299401	Merged-4-299208-2	133.45	297314	299314	-	AT4G00720	TSS-2000
4	299050	299401	Merged-4-299208-2	133.45	299359	304508	-	AT4G00730	Genebody
4	15485765	15486122	Merged-4-15485982-2	133.25	15485944	15487944	+	AT4G32020	TSS-2000
2	18832913	18833264	Merged-2-18833117-2	133.25	18831364	18833364	+	AT2G45720	TSS-2000
2	18832913	18833264	Merged-2-18833117-2	133.25	18832149	18834149	+	AT2G45720	TSS-2000
3	6182768	6183119	Merged-3-6182954-2	133.1	6181773	6183773	+	AT3G18060	TSS-2000
3	6182768	6183119	Merged-3-6182954-2	133.1	6180859	6182854	+	AT3G18050	Genebody
1	28363427	28363778	Merged-1-28363641-2	132.9	-1	-1	.	.	.
1	5146592	5146943	Merged-1-5146734-2	132.45	-1	-1	.	.	.
5	5766475	5766826	Merged-5-5766646-2	132.35	5765379	5767379	+	AT5G17500	TSS-2000
5	5766475	5766826	Merged-5-5766646-2	132.35	5766077	5768077	-	AT5G17490	TSS-2000
3	19024798	19025149	Merged-3-19024991-2	132.25	19023192	19025192	+	AT3G51240	TSS-2000
3	19024798	19025149	Merged-3-19024991-2	132.25	19023192	19025192	+	AT3G51240	TSS-2000
3	19024798	19025149	Merged-3-19024991-2	132.25	19024351	19026351	-	AT3G51230	TSS-2000
3	19024798	19025149	Merged-3-19024991-2	132.25	19025110	19026779	-	AT3G51238	Genebody
2	8852830	8853181	Merged-2-8853038-2	132.25	8850929	8852929	-	AT2G20562	TSS-2000
4	17114919	17115270	Merged-4-17115106-2	132.1	17114141	17116141	-	AT4G36160	TSS-2000
4	17114919	17115270	Merged-4-17115106-2	132.1	17113872	17119834	+	AT4G36170	Genebody
1	26450977	26451328	Merged-1-26451147-2	132.05	26450965	26452965	+	AT1G70250	TSS-2000
1	26450977	26451328	Merged-1-26451147-2	132.05	26450245	26451945	+	AT1G70230	Genebody
1	27160023	27160374	Merged-1-27160206-2	131.95	-1	-1	.	.	.
5	21595771	21596122	Merged-5-21595915-2	131.95	21595990	21598224	+	AT5G53220	Genebody
5	21595771	21596122	Merged-5-21595915-2	131.95	21593990	21595990	+	AT5G53220	TSS-2000
5	21595771	21596122	Merged-5-21595915-2	131.95	21593994	21595994	+	AT5G53220	TSS-2000
5	21595771	21596122	Merged-5-21595915-2	131.95	21593994	21595994	+	AT5G53220	TSS-2000
1	24631201	24631552	Merged-1-24631368-2	131.9	24629409	24631409	+	AT1G66150	TSS-2000
1	24631201	24631552	Merged-1-24631368-2	131.9	24631409	24634749	+	AT1G66150	Genebody
4	17048758	17049109	Merged-4-17048963-2	131.75	17047315	17049315	-	AT4G36030	TSS-2000
1	24023082	24023433	Merged-1-24023279-2	131.65	24023196	24025196	-	AT1G64640	TSS-2000
1	24023082	24023433	Merged-1-24023279-2	131.65	24022285	24023196	-	AT1G64640	Genebody
4	17985904	17986255	Merged-4-17986109-2	131.55	17984466	17986466	+	AT4G38430	TSS-2000
1	8181230	8181581	Merged-1-8181435-2	131.55	8180577	8183570	-	AT1G23080	Genebody
1	7340502	7340853	Merged-1-7340700-2	131.5	-1	-1	.	.	.
1	20559238	20559589	Merged-1-20559398-2	131.5	20559103	20561103	-	AT1G55100	TSS-2000
2	13971686	13972037	Merged-2-13971862-2	131.45	13971997	13977476	-	AT2G32940	Genebody
5	16206974	16207341	Merged-5-16207196-2	131.4	-1	-1	.	.	.
3	16814995	16815346	Merged-3-16815155-2	131.35	16813871	16815871	-	AT3G45775	TSS-2000
3	16814995	16815346	Merged-3-16815155-2	131.35	16814866	16816866	+	AT3G45780	TSS-2000
3	8194455	8194806	Merged-3-8194619-2	131.15	8192679	8194679	+	AT3G23050	TSS-2000
3	8194455	8194806	Merged-3-8194619-2	131.15	8192711	8194711	+	AT3G23050	TSS-2000
3	8194455	8194806	Merged-3-8194619-2	131.15	8194679	8197153	+	AT3G23050	Genebody
5	22991913	22992264	Merged-5-22992074-2	131.1	22991467	22993467	-	AT5G56860	TSS-2000
1	8153460	8153875	Merged-1-8153629-2	131	8153530	8155530	-	AT1G23020	TSS-2000
1	8153460	8153875	Merged-1-8153629-2	131	8153530	8155530	-	AT1G23020	TSS-2000
1	8153460	8153875	Merged-1-8153629-2	131	8150070	8153530	-	AT1G23020	Genebody
1	9936045	9936396	Merged-1-9936226-2	130.75	9935001	9937001	+	AT1G28335	TSS-2000
1	9936045	9936396	Merged-1-9936226-2	130.75	9935264	9937264	-	AT1G28330	TSS-2000
1	9936045	9936396	Merged-1-9936226-2	130.75	9935266	9937266	-	AT1G28330	TSS-2000
1	9936045	9936396	Merged-1-9936226-2	130.75	9935266	9937266	-	AT1G28330	TSS-2000
1	9936045	9936396	Merged-1-9936226-2	130.75	9935269	9937269	-	AT1G28330	TSS-2000
1	9936045	9936396	Merged-1-9936226-2	130.75	9935271	9937271	-	AT1G28330	TSS-2000
3	4887975	4888344	Merged-3-4888121-2	130.65	4885982	4887982	-	AT3G14550	TSS-2000
3	4887975	4888344	Merged-3-4888121-2	130.65	4887072	4889072	+	AT3G14560	TSS-2000
3	22906292	22906643	Merged-3-22906478-2	130.65	22905868	22907958	-	AT3G61880	Genebody
5	26022298	26022649	Merged-5-26022447-2	130.55	26022222	26024222	-	AT5G65140	TSS-2000
5	26022298	26022649	Merged-5-26022447-2	130.55	26022222	26024222	-	AT5G65140	TSS-2000
1	5765528	5765887	Merged-1-5765746-2	130.5	5764034	5766034	-	AT1G16840	TSS-2000
1	5765528	5765887	Merged-1-5765746-2	130.5	5764069	5766069	-	AT1G16840	TSS-2000
1	5765528	5765887	Merged-1-5765746-2	130.5	5764071	5766071	-	AT1G16840	TSS-2000
1	5765528	5765887	Merged-1-5765746-2	130.5	5764073	5766073	-	AT1G16840	TSS-2000
1	5765528	5765887	Merged-1-5765746-2	130.5	5764807	5765651	-	AT1G16850	Genebody
1	5765528	5765887	Merged-1-5765746-2	130.5	5765300	5767300	+	AT1G16858	TSS-2000
1	5765528	5765887	Merged-1-5765746-2	130.5	5765300	5767300	+	AT1G16860	TSS-2000
1	5765528	5765887	Merged-1-5765746-2	130.5	5765651	5767651	-	AT1G16850	TSS-2000
1	7514935	7515286	Merged-1-7515098-2	130.4	7513361	7515361	-	AT1G21460	TSS-2000
1	25781071	25781422	Merged-1-25781276-2	130.3	25779161	25781161	-	AT1G68660	TSS-2000
1	25781071	25781422	Merged-1-25781276-2	130.3	25779161	25781161	-	AT1G68660	TSS-2000
1	25781071	25781422	Merged-1-25781276-2	130.3	25780029	25782029	+	AT1G68670	TSS-2000
3	961624	961975	Merged-3-961789-2	130.25	959997	961997	+	AT3G03790	TSS-2000
3	961624	961975	Merged-3-961789-2	130.25	959997	961997	+	AT3G03790	TSS-2000
3	961624	961975	Merged-3-961789-2	130.25	959997	961997	+	AT3G03790	TSS-2000
2	17755898	17756249	Merged-2-17756047-2	130.25	17754140	17756140	+	AT2G42620	TSS-2000
2	17755898	17756249	Merged-2-17756047-2	130.25	17756140	17758468	+	AT2G42620	Genebody
1	2282812	2283197	Merged-1-2283043-2	130.15	2282828	2284828	-	AT1G07430	TSS-2000
1	2282812	2283197	Merged-1-2283043-2	130.15	2280835	2282828	-	AT1G07430	Genebody
3	20474703	20475054	Merged-3-20474872-2	130.1	20474763	20476763	-	AT3G55240	TSS-2000
3	20474703	20475054	Merged-3-20474872-2	130.1	20473541	20474763	-	AT3G55240	Genebody
3	22257163	22257514	Merged-3-22257307-2	129.8	22256086	22258086	-	AT3G60220	TSS-2000
4	17966858	17967209	Merged-4-17967011-2	129.8	17965107	17967107	+	AT4G38360	TSS-2000
4	17966858	17967209	Merged-4-17967011-2	129.8	17965107	17967107	+	AT4G38360	TSS-2000
4	17966858	17967209	Merged-4-17967011-2	129.8	17966962	17968962	-	AT4G38350	TSS-2000
4	17966858	17967209	Merged-4-17967011-2	129.8	17966962	17968962	-	AT4G38350	TSS-2000
4	17966858	17967209	Merged-4-17967011-2	129.8	17958177	17966962	-	AT4G38350	Genebody
4	17966858	17967209	Merged-4-17967011-2	129.8	17967107	17969958	+	AT4G38360	Genebody
2	7384302	7384653	Merged-2-7384491-2	129.45	7383035	7387854	+	AT2G16990	Genebody
2	11284693	11285044	Merged-2-11284854-2	129.3	11284211	11286211	-	AT2G26530	TSS-2000
2	11284693	11285044	Merged-2-11284854-2	129.3	11284229	11286229	-	AT2G26530	TSS-2000
2	19362772	19363123	Merged-2-19362925-2	129.1	19361143	19363143	-	AT2G47160	TSS-2000
2	19362772	19363123	Merged-2-19362925-2	129.1	19361147	19363147	-	AT2G47160	TSS-2000
2	9721955	9722306	Merged-2-9722167-2	129.1	9721425	9723425	-	AT2G22820	TSS-2000
3	4409864	4410215	Merged-3-4410074-2	129.05	4409168	4411168	+	AT3G13525	TSS-2000
1	7834418	7834780	Merged-1-7834638-2	128.95	7833782	7835782	+	AT1G22190	TSS-2000
3	17204547	17204898	Merged-3-17204709-2	128.85	-1	-1	.	.	.
3	22499056	22499407	Merged-3-22499197-2	128.85	22497475	22499475	-	AT3G60890	TSS-2000
3	22499056	22499407	Merged-3-22499197-2	128.85	22497475	22499475	-	AT3G60890	TSS-2000
3	22499056	22499407	Merged-3-22499197-2	128.85	22498971	22500971	-	AT3G60897	TSS-2000
3	22499056	22499407	Merged-3-22499197-2	128.85	22499360	22501239	-	AT3G60900	Genebody
4	12524165	12524539	Merged-4-12524391-2	128.8	12522491	12524491	+	AT4G24120	TSS-2000
4	12524165	12524539	Merged-4-12524391-2	128.8	12524491	12527341	+	AT4G24120	Genebody
1	6497010	6497361	Merged-1-6497202-2	128.7	6496396	6498396	-	AT1G18835	TSS-2000
1	28358478	28358893	Merged-1-28358647-2	128.6	28357309	28359309	+	AT1G75530	TSS-2000
5	6717992	6718343	Merged-5-6718191-2	128.25	6718341	6718995	+	AT5G19875	Genebody
5	6717992	6718343	Merged-5-6718191-2	128.25	6716341	6718341	+	AT5G19875	TSS-2000
5	6717992	6718343	Merged-5-6718191-2	128.25	6717110	6719110	-	AT5G19870	TSS-2000
1	414799	415150	Merged-1-414959-2	128.2	413079	415079	+	AT1G02190	TSS-2000
1	414799	415150	Merged-1-414959-2	128.2	413079	415079	+	AT1G02190	TSS-2000
1	414799	415150	Merged-1-414959-2	128.2	414645	416645	-	AT1G02180	TSS-2000
1	414799	415150	Merged-1-414959-2	128.2	415079	418010	+	AT1G02190	Genebody
4	13788333	13788724	Merged-4-13788490-2	128	13788350	13790350	-	AT4G27610	TSS-2000
4	13788333	13788724	Merged-4-13788490-2	128	13788410	13790410	-	AT4G27610	TSS-2000
4	13788333	13788724	Merged-4-13788490-2	128	13788433	13790433	-	AT4G27610	TSS-2000
4	13788333	13788724	Merged-4-13788490-2	128	13785432	13788433	-	AT4G27610	Genebody
2	16123256	16123607	Merged-2-16123424-2	127.95	16121985	16123985	+	AT2G38510	TSS-2000
1	26324929	26325280	Merged-1-26325083-2	127.9	26324616	26326616	-	AT1G69890	TSS-2000
2	9791941	9792292	Merged-2-9792145-2	127.85	9790212	9792212	+	AT2G23000	TSS-2000
2	9791941	9792292	Merged-2-9792145-2	127.85	9792212	9795863	+	AT2G23000	Genebody
5	866078	866429	Merged-5-866238-2	127.75	864449	866449	+	AT5G03470	TSS-2000
3	6884199	6884550	Merged-3-6884365-2	127.6	6882315	6884315	-	AT3G19820	TSS-2000
4	18399669	18400020	Merged-4-18399849-2	127.4	18399387	18401387	-	AT4G39630	TSS-2000
4	18399669	18400020	Merged-4-18399849-2	127.4	18399955	18402963	+	AT4G39640	Genebody
4	18399669	18400020	Merged-4-18399849-2	127.4	18397955	18399955	+	AT4G39640	TSS-2000
4	18399669	18400020	Merged-4-18399849-2	127.4	18398567	18400567	+	AT4G39640	TSS-2000
3	20116795	20117146	Merged-3-20116971-2	126.95	20114684	20118639	+	AT3G54320	Genebody
4	17846584	17846935	Merged-4-17846775-2	126.95	17844430	17849274	+	AT4G37950	Genebody
1	8922486	8922837	Merged-1-8922653-2	126.85	8920700	8922700	+	AT1G25425	TSS-2000
1	8922486	8922837	Merged-1-8922653-2	126.85	8922700	8923331	+	AT1G25425	Genebody
1	17192826	17193177	Merged-1-17192984-2	126.75	17192070	17194070	+	AT1G45760	TSS-2000
1	17192826	17193177	Merged-1-17192984-2	126.75	17191390	17193158	+	AT1G45688	Genebody
5	5297901	5298252	Merged-5-5298063-2	126.5	5297974	5299974	-	AT5G16210	TSS-2000
5	5297901	5298252	Merged-5-5298063-2	126.5	5290867	5297974	-	AT5G16210	Genebody
4	17114038	17114420	Merged-4-17114191-2	126.2	17114141	17116141	-	AT4G36160	TSS-2000
4	17114038	17114420	Merged-4-17114191-2	126.2	17110747	17114141	-	AT4G36160	Genebody
4	17114038	17114420	Merged-4-17114191-2	126.2	17113872	17119834	+	AT4G36170	Genebody
3	6673463	6673814	Merged-3-6673667-2	125.65	6671519	6673519	-	AT3G19260	TSS-2000
3	6673463	6673814	Merged-3-6673667-2	125.65	6673727	6676520	-	AT3G19270	Genebody
5	20506563	20506914	Merged-5-20506737-2	125.6	20506338	20508338	-	AT5G50360	TSS-2000
5	20506563	20506914	Merged-5-20506737-2	125.6	20506578	20508578	-	AT5G50361	TSS-2000
5	20506563	20506914	Merged-5-20506737-2	125.6	20506381	20506578	-	AT5G50361	Genebody
1	6673488	6673839	Merged-1-6673665-2	125.5	6672653	6674653	-	AT1G19300	TSS-2000
2	12430127	12430478	Merged-2-12430290-2	125.3	12428685	12430685	-	AT2G28940	TSS-2000
2	12430127	12430478	Merged-2-12430290-2	125.3	12428730	12430730	-	AT2G28940	TSS-2000
2	18423104	18423455	Merged-2-18423269-2	125.1	18421110	18423110	-	AT2G44650	TSS-2000
2	18423104	18423455	Merged-2-18423269-2	125.1	18422839	18424839	-	AT2G44660	TSS-2000
2	18423104	18423455	Merged-2-18423269-2	125.1	18423180	18425180	+	AT2G44670	TSS-2000
1	19820137	19820488	Merged-1-19820317-2	125.05	-1	-1	.	.	.
1	8048923	8049274	Merged-1-8049122-2	124.95	8047100	8049100	+	AT1G22740	TSS-2000
1	8048923	8049274	Merged-1-8049122-2	124.95	8048860	8050860	+	AT1G22750	TSS-2000
1	8048923	8049274	Merged-1-8049122-2	124.95	8048860	8050860	+	AT1G22750	TSS-2000
1	8048923	8049274	Merged-1-8049122-2	124.95	8048860	8050860	+	AT1G22750	TSS-2000
1	8048923	8049274	Merged-1-8049122-2	124.95	8048860	8050860	+	AT1G22750	TSS-2000
1	8048923	8049274	Merged-1-8049122-2	124.95	8046149	8049039	+	AT1G22730	Genebody
1	8048923	8049274	Merged-1-8049122-2	124.95	8049100	8050708	+	AT1G22740	Genebody
4	10599954	10600308	Merged-4-10600093-2	124.9	10599151	10601151	-	AT4G19430	TSS-2000
1	7954335	7954686	Merged-1-7954544-2	124.85	7952673	7954673	-	AT1G22510	TSS-2000
1	7954335	7954686	Merged-1-7954544-2	124.85	7952832	7954832	-	AT1G22510	TSS-2000
1	7954335	7954686	Merged-1-7954544-2	124.85	7954418	7956418	-	AT1G22520	TSS-2000
1	7954335	7954686	Merged-1-7954544-2	124.85	7954418	7956418	-	AT1G22520	TSS-2000
1	7954335	7954686	Merged-1-7954544-2	124.85	7952996	7954418	-	AT1G22520	Genebody
1	28213487	28213847	Merged-1-28213706-2	124.65	28213799	28215887	+	AT1G75170	Genebody
1	28213487	28213847	Merged-1-28213706-2	124.65	28211799	28213799	+	AT1G75170	TSS-2000
1	28213487	28213847	Merged-1-28213706-2	124.65	28211807	28213807	+	AT1G75170	TSS-2000
1	28213487	28213847	Merged-1-28213706-2	124.65	28211807	28213807	+	AT1G75170	TSS-2000
4	9199760	9200111	Merged-4-9199938-2	124.45	9199486	9201486	-	AT4G16250	TSS-2000
4	9199760	9200111	Merged-4-9199938-2	124.45	9200010	9201552	-	AT4G16260	Genebody
3	3587594	3587945	Merged-3-3587786-2	124.45	3585790	3587790	-	AT3G11410	TSS-2000
3	3587594	3587945	Merged-3-3587786-2	124.45	3586684	3588684	+	AT3G11415	TSS-2000
4	311655	312006	Merged-4-311835-2	124.45	310482	312482	-	AT4G00740	TSS-2000
3	8623062	8623476	Merged-3-8623308-2	124.4	8622750	8624750	+	AT3G23890	TSS-2000
3	8623062	8623476	Merged-3-8623308-2	124.4	8622750	8624750	+	AT3G23890	TSS-2000
3	8623062	8623476	Merged-3-8623308-2	124.4	8623162	8625162	-	AT3G23880	TSS-2000
3	8623062	8623476	Merged-3-8623308-2	124.4	8621986	8623162	-	AT3G23880	Genebody
5	5963398	5963749	Merged-5-5963564-2	124.35	5961642	5963642	-	AT5G18000	TSS-2000
5	5963398	5963749	Merged-5-5963564-2	124.35	5962897	5963405	-	AT5G18010	Genebody
5	5963398	5963749	Merged-5-5963564-2	124.35	5962769	5964769	-	AT5G18005	TSS-2000
5	5963398	5963749	Merged-5-5963564-2	124.35	5963405	5965405	-	AT5G18010	TSS-2000
5	5435770	5436121	Merged-5-5435945-2	124.1	-1	-1	.	.	.
3	20872400	20872751	Merged-3-20872552-2	123.9	20870831	20872831	+	AT3G56275	TSS-2000
4	9779886	9780237	Merged-4-9780036-2	123.85	9778279	9780279	+	AT4G17560	TSS-2000
4	9779886	9780237	Merged-4-9780036-2	123.85	9779738	9781738	-	AT4G17550	TSS-2000
2	18363633	18363984	Merged-2-18363794-2	123.75	18362756	18364756	+	AT2G44490	TSS-2000
2	17667715	17668066	Merged-2-17667873-2	123.75	-1	-1	.	.	.
3	18790250	18790601	Merged-3-18790401-2	123.5	18789543	18791543	+	AT3G50625	TSS-2000
1	7365959	7366310	Merged-1-7366155-2	123.1	7364775	7366775	+	AT1G21050	TSS-2000
1	3947613	3947964	Merged-1-3947808-2	123	3946714	3948714	+	AT1G11710	TSS-2000
4	14444060	14444411	Merged-4-14444266-2	123	14442819	14444819	+	AT4G29330	TSS-2000
5	2167010	2167361	Merged-5-2167204-2	122.9	2165468	2167468	+	AT5G06980	TSS-2000
5	2167010	2167361	Merged-5-2167204-2	122.9	2165468	2167468	+	AT5G06980	TSS-2000
5	2167010	2167361	Merged-5-2167204-2	122.9	2165536	2167536	+	AT5G06980	TSS-2000
5	2167010	2167361	Merged-5-2167204-2	122.9	2165536	2167536	+	AT5G06980	TSS-2000
5	2167010	2167361	Merged-5-2167204-2	122.9	2166398	2168398	-	AT5G06970	TSS-2000
2	16127547	16127955	Merged-2-16127790-2	122.8	16126378	16128378	+	AT2G38530	TSS-2000
3	6678524	6678917	Merged-3-6678759-2	122.65	6676719	6678719	+	AT3G19274	TSS-2000
3	6678524	6678917	Merged-3-6678759-2	122.65	6678719	6678871	+	AT3G19274	Genebody
5	5535212	5535563	Merged-5-5535360-2	122.65	5533869	5535869	+	AT5G16840	TSS-2000
5	5535212	5535563	Merged-5-5535360-2	122.65	5533869	5535869	+	AT5G16840	TSS-2000
5	5535212	5535563	Merged-5-5535360-2	122.65	5533924	5535924	+	AT5G16840	TSS-2000
5	5535212	5535563	Merged-5-5535360-2	122.65	5535252	5537252	-	AT5G16830	TSS-2000
5	5535212	5535563	Merged-5-5535360-2	122.65	5532846	5535252	-	AT5G16830	Genebody
4	13279595	13279970	Merged-4-13279821-2	122.6	13279937	13281937	+	AT4G26210	TSS-2000
4	13279595	13279970	Merged-4-13279821-2	122.6	13279946	13281946	+	AT4G26210	TSS-2000
2	18119103	18119454	Merged-2-18119258-2	122.55	18117956	18119956	+	AT2G43710	TSS-2000
2	18119103	18119454	Merged-2-18119258-2	122.55	18117962	18119962	+	AT2G43710	TSS-2000
2	10332245	10332596	Merged-2-10332441-2	122.5	10331284	10333284	+	AT2G24280	TSS-2000
2	16244411	16244794	Merged-2-16244641-2	122.25	16244503	16246503	-	AT2G38905	TSS-2000
2	16244411	16244794	Merged-2-16244641-2	122.25	16244099	16244503	-	AT2G38905	Genebody
2	15522323	15522674	Merged-2-15522485-2	122.2	15520920	15522920	+	AT2G36960	TSS-2000
2	15522323	15522674	Merged-2-15522485-2	122.2	15520920	15522920	+	AT2G36960	TSS-2000
2	15522323	15522674	Merged-2-15522485-2	122.2	15520920	15522920	+	AT2G36960	TSS-2000
1	20648030	20648381	Merged-1-20648200-2	122.1	20637380	20648434	+	AT1G55325	Genebody
3	7063443	7063794	Merged-3-7063596-2	121.9	7063240	7065240	-	AT3G20250	TSS-2000
5	6791764	6792115	Merged-5-6791918-2	121.85	6791487	6793346	-	AT5G20110	Genebody
1	11927682	11928033	Merged-1-11927865-2	121.85	11926807	11928807	+	AT1G32920	TSS-2000
3	1757279	1757630	Merged-3-1757438-2	121.5	1756540	1758540	-	AT3G05880	TSS-2000
5	25929231	25929582	Merged-5-25929385-2	121.5	25928848	25930848	-	AT5G64860	TSS-2000
5	25929231	25929582	Merged-5-25929385-2	121.5	25929538	25931384	-	AT5G64870	Genebody
2	14146919	14147270	Merged-2-14147092-2	121.45	14146471	14148471	-	AT2G33380	TSS-2000
2	14146919	14147270	Merged-2-14147092-2	121.45	14146471	14148471	-	AT2G33380	TSS-2000
5	7174310	7174661	Merged-5-7174510-2	121.45	7172687	7177841	+	AT5G21105	Genebody
2	15104447	15104798	Merged-2-15104618-2	121.25	15102761	15104761	+	AT2G35950	TSS-2000
2	15104447	15104798	Merged-2-15104618-2	121.25	15104761	15106088	+	AT2G35950	Genebody
3	15867318	15867669	Merged-3-15867515-2	120.9	15867310	15869310	-	AT3G44100	TSS-2000
4	307438	307791	Merged-4-307576-2	120.85	307431	310482	-	AT4G00740	Genebody
3	8404386	8404737	Merged-3-8404600-2	120.8	8404358	8404684	-	AT3G23440	Genebody
3	8404386	8404737	Merged-3-8404600-2	120.8	8404684	8406684	-	AT3G23440	TSS-2000
4	15062895	15063246	Merged-4-15063092-2	120.25	-1	-1	.	.	.
3	21415036	21415387	Merged-3-21415197-2	119.9	21414083	21416083	+	AT3G57810	TSS-2000
3	21415036	21415387	Merged-3-21415197-2	119.9	21413784	21415784	+	AT3G57810	TSS-2000
3	21415036	21415387	Merged-3-21415197-2	119.9	21413799	21415799	+	AT3G57810	TSS-2000
1	436881	437261	Merged-1-437033-2	119.9	436776	438776	-	AT1G02230	TSS-2000
2	19336360	19336711	Merged-2-19336515-2	119.85	19334695	19336695	+	AT2G47070	TSS-2000
2	19336360	19336711	Merged-2-19336515-2	119.85	19334826	19336826	-	AT2G47060	TSS-2000
2	19336360	19336711	Merged-2-19336515-2	119.85	19334969	19336969	-	AT2G47060	TSS-2000
2	19336360	19336711	Merged-2-19336515-2	119.85	19334971	19336971	-	AT2G47060	TSS-2000
2	19336360	19336711	Merged-2-19336515-2	119.85	19334974	19336974	-	AT2G47060	TSS-2000
2	19336360	19336711	Merged-2-19336515-2	119.85	19335031	19337031	-	AT2G47060	TSS-2000
2	19336360	19336711	Merged-2-19336515-2	119.85	19336695	19340869	+	AT2G47070	Genebody
3	4840209	4840560	Merged-3-4840383-2	119.7	-1	-1	.	.	.
3	20293214	20293581	Merged-3-20293436-2	119.35	20291742	20293742	-	AT3G54802	TSS-2000
3	20293214	20293581	Merged-3-20293436-2	119.35	20293251	20295251	-	AT3G54804	TSS-2000
3	20293214	20293581	Merged-3-20293436-2	119.35	20293147	20293251	-	AT3G54804	Genebody
4	17243262	17243613	Merged-4-17243444-2	119.3	17241583	17243583	+	AT4G36540	TSS-2000
4	17243262	17243613	Merged-4-17243444-2	119.3	17241583	17243583	+	AT4G36540	TSS-2000
4	17243262	17243613	Merged-4-17243444-2	119.3	17241937	17243937	-	AT4G36530	TSS-2000
4	17243262	17243613	Merged-4-17243444-2	119.3	17241937	17243937	-	AT4G36530	TSS-2000
4	17243262	17243613	Merged-4-17243444-2	119.3	17243583	17245296	+	AT4G36540	Genebody
3	19469148	19469499	Merged-3-19469326-2	119.25	19467386	19469386	-	AT3G52500	TSS-2000
2	8857922	8858285	Merged-2-8858142-2	119.2	8856988	8858988	+	AT2G20580	TSS-2000
4	15877192	15877543	Merged-4-15877382-2	119.1	-1	-1	.	.	.
1	6601654	6602005	Merged-1-6601812-2	118.75	6600126	6602126	+	AT1G19110	TSS-2000
2	17615683	17616034	Merged-2-17615848-2	118.65	-1	-1	.	.	.
4	13911301	13911652	Merged-4-13911481-2	118.6	13910859	13912859	-	AT4G27950	TSS-2000
1	28335060	28335414	Merged-1-28335276-2	118.25	28333502	28335502	+	AT1G75490	TSS-2000
1	28335060	28335414	Merged-1-28335276-2	118.25	28334744	28336744	-	AT1G75480	TSS-2000
5	3522343	3522694	Merged-5-3522514-2	118.25	3522680	3524680	+	AT5G11090	TSS-2000
5	1708319	1708670	Merged-5-1708505-2	118.15	1706780	1708780	-	AT5G05690	TSS-2000
5	1708319	1708670	Merged-5-1708505-2	118.15	1706787	1708787	-	AT5G05690	TSS-2000
5	1708319	1708670	Merged-5-1708505-2	118.15	1706787	1708787	-	AT5G05690	TSS-2000
3	1848557	1848908	Merged-3-1848714-2	118	1846848	1848848	+	AT3G06125	TSS-2000
3	1848557	1848908	Merged-3-1848714-2	118	1846876	1848876	+	AT3G06125	TSS-2000
3	1848557	1848908	Merged-3-1848714-2	118	1846883	1848883	+	AT3G06125	TSS-2000
3	1848557	1848908	Merged-3-1848714-2	118	1848848	1850596	+	AT3G06125	Genebody
4	13073108	13073459	Merged-4-13073278-2	117.95	13072133	13074133	+	AT4G25630	TSS-2000
4	15221467	15221818	Merged-4-15221664-2	117.8	15219822	15221822	-	AT4G31355	TSS-2000
4	15221467	15221818	Merged-4-15221664-2	117.8	15219843	15221843	+	AT4G31360	TSS-2000
3	2971436	2971787	Merged-3-2971643-2	117.7	2969873	2971873	+	AT3G09690	TSS-2000
3	2971436	2971787	Merged-3-2971643-2	117.7	2970209	2972209	+	AT3G09690	TSS-2000
3	2971436	2971787	Merged-3-2971643-2	117.7	2970371	2972371	-	AT3G09680	TSS-2000
5	24667102	24667453	Merged-5-24667311-2	117.65	24665282	24667282	+	AT5G61345	TSS-2000
5	24667102	24667453	Merged-5-24667311-2	117.65	24665973	24667973	+	AT5G61350	TSS-2000
5	24667102	24667453	Merged-5-24667311-2	117.65	24667282	24667353	+	AT5G61345	Genebody
2	5190428	5190779	Merged-2-5190616-2	117.65	5189775	5191775	+	AT2G12680	TSS-2000
5	26541118	26541469	Merged-5-26541282-2	117.6	26541036	26543036	-	AT5G66460	TSS-2000
5	6458164	6458515	Merged-5-6458364-2	117.6	6456953	6458953	+	AT5G19200	TSS-2000
1	28220200	28220551	Merged-1-28220372-2	117.6	28218330	28220330	-	AT1G75180	TSS-2000
1	28220200	28220551	Merged-1-28220372-2	117.6	28218801	28220801	-	AT1G75180	TSS-2000
1	28220200	28220551	Merged-1-28220372-2	117.6	28218801	28220801	-	AT1G75180	TSS-2000
1	28220200	28220551	Merged-1-28220372-2	117.6	28219382	28220227	+	AT1G75190	Genebody
4	17189352	17189703	Merged-4-17189542-2	117.6	17187528	17192317	-	AT4G36380	Genebody
2	8107675	8108035	Merged-2-8107894-2	117.6	8107043	8109043	+	AT2G18700	TSS-2000
3	3428828	3429179	Merged-3-3428978-2	117.45	3426997	3428997	-	AT3G10960	TSS-2000
5	16771163	16771601	Merged-5-16771344-2	117.4	16768953	16771696	+	AT5G41900	Genebody
1	24034373	24034767	Merged-1-24034532-2	117.4	24033556	24035556	-	AT1G64670	TSS-2000
1	24034373	24034767	Merged-1-24034532-2	117.4	24034021	24036021	+	AT1G64680	TSS-2000
3	17561700	17562051	Merged-3-17561887-2	117.3	-1	-1	.	.	.
2	18839225	18839576	Merged-2-18839394-2	117.2	18837586	18839586	+	AT2G45740	TSS-2000
2	18839225	18839576	Merged-2-18839394-2	117.2	18837588	18839588	+	AT2G45740	TSS-2000
2	18839225	18839576	Merged-2-18839394-2	117.2	18837716	18839716	+	AT2G45740	TSS-2000
2	18839225	18839576	Merged-2-18839394-2	117.2	18839160	18841160	-	AT2G45730	TSS-2000
1	26817386	26817737	Merged-1-26817584-2	117	26816083	26818083	+	AT1G71110	TSS-2000
2	15926913	15927264	Merged-2-15927084-2	116.75	15925623	15927623	-	AT2G38060	TSS-2000
2	15926913	15927264	Merged-2-15927084-2	116.75	15926591	15928591	+	AT2G38070	TSS-2000
4	11981350	11981701	Merged-4-11981530-2	116.6	11978005	11983071	-	AT4G22800	Genebody
1	24743816	24744181	Merged-1-24743960-2	116.55	-1	-1	.	.	.
1	6959373	6959731	Merged-1-6959514-2	116.55	6959123	6961123	-	AT1G20070	TSS-2000
5	6812342	6812693	Merged-5-6812486-2	116.55	6810798	6812798	-	AT5G20170	TSS-2000
5	6812342	6812693	Merged-5-6812486-2	116.55	6812093	6814093	+	AT5G20190	TSS-2000
5	6812342	6812693	Merged-5-6812486-2	116.55	6812338	6812559	+	AT5G20181	Genebody
2	12418172	12418523	Merged-2-12418362-2	116.45	12418017	12418454	+	AT2G28920	Genebody
2	12418172	12418523	Merged-2-12418362-2	116.45	12417385	12419385	-	AT2G28910	TSS-2000
4	14776896	14777247	Merged-4-14777073-2	116.3	14776056	14778056	-	AT4G30190	TSS-2000
4	14776896	14777247	Merged-4-14777073-2	116.3	14776058	14778058	-	AT4G30190	TSS-2000
3	17546814	17547316	Merged-3-17547104-2	116.25	17547121	17549121	+	AT3G47610	TSS-2000
2	9727924	9728275	Merged-2-9728127-2	116.1	9726270	9728270	-	AT2G22830	TSS-2000
2	9727924	9728275	Merged-2-9728127-2	116.1	9726756	9728756	+	AT2G22840	TSS-2000
1	1273974	1274325	Merged-1-1274135-2	115.95	-1	-1	.	.	.
5	1376630	1376981	Merged-5-1376819-2	115.95	1374787	1376787	-	AT5G04760	TSS-2000
4	18151818	18152169	Merged-4-18152018-2	115.9	18150687	18152687	+	AT4G38940	TSS-2000
4	18151818	18152169	Merged-4-18152018-2	115.9	18151687	18152569	-	AT4G38932	Genebody
5	4651654	4652005	Merged-5-4651822-2	115.85	4650698	4652698	-	AT5G14420	TSS-2000
5	4651654	4652005	Merged-5-4651822-2	115.85	4650790	4652790	-	AT5G14420	TSS-2000
5	4651654	4652005	Merged-5-4651822-2	115.85	4650790	4652790	-	AT5G14420	TSS-2000
5	4651654	4652005	Merged-5-4651822-2	115.85	4650980	4652980	+	AT5G14430	TSS-2000
5	4651654	4652005	Merged-5-4651822-2	115.85	4650980	4652980	+	AT5G14430	TSS-2000
5	4651654	4652005	Merged-5-4651822-2	115.85	4651309	4653309	-	AT5G14420	TSS-2000
5	23475453	23475804	Merged-5-23475645-2	115.8	23474104	23476104	-	AT5G57990	TSS-2000
5	23475453	23475804	Merged-5-23475645-2	115.8	23475411	23477411	+	AT5G58000	TSS-2000
5	17098178	17098529	Merged-5-17098391-2	115.75	17097595	17099395	-	AT5G42650	Genebody
2	18186328	18186679	Merged-2-18186495-2	115.6	18186320	18188320	-	AT2G43910	TSS-2000
2	18186328	18186679	Merged-2-18186495-2	115.6	18184461	18187028	-	AT2G43910	Genebody
1	19634940	19635312	Merged-1-19635165-2	115.6	19633440	19635440	-	AT1G52700	TSS-2000
2	8232269	8232620	Merged-2-8232427-2	115.4	-1	-1	.	.	.
3	131533	131884	Merged-3-131715-2	115.3	-1	-1	.	.	.
1	25464134	25464591	Merged-1-25464324-2	115.2	25462726	25464726	+	AT1G67900	TSS-2000
1	25464134	25464591	Merged-1-25464324-2	115.2	25462726	25464726	+	AT1G67900	TSS-2000
1	10518605	10518956	Merged-1-10518790-2	115.05	-1	-1	.	.	.
3	10111593	10111944	Merged-3-10111774-2	114.95	10109642	10111642	+	AT3G27328	TSS-2000
3	10111593	10111944	Merged-3-10111774-2	114.95	10111642	10111794	+	AT3G27328	Genebody
3	3923222	3923573	Merged-3-3923373-2	114.8	3921735	3923735	+	AT3G12320	TSS-2000
3	3923222	3923573	Merged-3-3923373-2	114.8	3923155	3925155	-	AT3G12300	TSS-2000
5	20861925	20862287	Merged-5-20862068-2	114.7	20860943	20862943	+	AT5G51340	TSS-2000
5	20861925	20862287	Merged-5-20862068-2	114.7	20861711	20863711	-	AT5G51330	TSS-2000
3	10047265	10047616	Merged-3-10047430-2	114.55	10047343	10049343	-	AT3G27210	TSS-2000
3	10047265	10047616	Merged-3-10047430-2	114.55	10045186	10047343	-	AT3G27210	Genebody
3	23158890	23159241	Merged-3-23159092-2	114.55	23157776	23159776	+	AT3G62620	TSS-2000
3	23158890	23159241	Merged-3-23159092-2	114.55	23157783	23159783	+	AT3G62620	TSS-2000
3	23158890	23159241	Merged-3-23159092-2	114.55	23157783	23159783	+	AT3G62620	TSS-2000
1	25890381	25890732	Merged-1-25890562-2	114.55	25889024	25891024	-	AT1G68862	TSS-2000
1	25890381	25890732	Merged-1-25890562-2	114.55	25890086	25892086	+	AT1G68875	TSS-2000
1	25890381	25890732	Merged-1-25890562-2	114.55	25890365	25891748	-	AT1G68872	Genebody
2	15114596	15114947	Merged-2-15114741-2	114.45	15112084	15116776	+	AT2G35990	Genebody
1	12138549	12138900	Merged-1-12138705-2	114.1	12137228	12139228	+	AT1G33450	TSS-2000
3	8943148	8943504	Merged-3-8943288-2	114	8942488	8944488	-	AT3G24518	TSS-2000
3	8943148	8943504	Merged-3-8943288-2	114	8942488	8944488	-	AT3G24518	TSS-2000
2	18725609	18725960	Merged-2-18725783-2	114	18725561	18727561	+	AT2G45430	TSS-2000
1	25951882	25952260	Merged-1-25952110-2	113.8	-1	-1	.	.	.
5	379544	379895	Merged-5-379720-2	113.75	377231	379911	-	AT5G01990	Genebody
1	2174887	2175238	Merged-1-2175082-2	113.7	2174894	2176894	-	AT1G07090	TSS-2000
1	2174887	2175238	Merged-1-2175082-2	113.7	2173952	2174894	-	AT1G07090	Genebody
5	8265642	8265993	Merged-5-8265801-2	113.65	8264790	8266790	+	AT5G24300	TSS-2000
5	8265642	8265993	Merged-5-8265801-2	113.65	8264798	8266798	+	AT5G24300	TSS-2000
5	8265642	8265993	Merged-5-8265801-2	113.65	8265655	8267655	-	AT5G24290	TSS-2000
5	8265642	8265993	Merged-5-8265801-2	113.65	8265741	8267741	-	AT5G24290	TSS-2000
5	8265642	8265993	Merged-5-8265801-2	113.65	8263132	8265741	-	AT5G24290	Genebody
4	15591453	15591880	Merged-4-15591628-2	113.65	15590893	15592893	+	AT4G32295	TSS-2000
4	15591453	15591880	Merged-4-15591628-2	113.65	15590904	15592904	+	AT4G32295	TSS-2000
4	15591453	15591880	Merged-4-15591628-2	113.65	15591164	15593164	-	AT4G32290	TSS-2000
1	20176956	20177307	Merged-1-20177098-2	113.6	-1	-1	.	.	.
5	24738726	24739077	Merged-5-24738898-2	113.45	24736853	24738853	-	AT5G61500	TSS-2000
5	24738726	24739077	Merged-5-24738898-2	113.45	24736945	24738998	-	AT5G61510	Genebody
5	24738726	24739077	Merged-5-24738898-2	113.45	24738998	24740998	-	AT5G61510	TSS-2000
5	24738726	24739077	Merged-5-24738898-2	113.45	24739026	24741273	-	AT5G61520	Genebody
5	3396147	3396498	Merged-5-3396295-2	113.35	3394475	3396475	+	AT5G10745	TSS-2000
5	3396147	3396498	Merged-5-3396295-2	113.35	3396200	3398200	-	AT5G10740	TSS-2000
5	3396147	3396498	Merged-5-3396295-2	113.35	3393569	3396200	-	AT5G10740	Genebody
5	3396147	3396498	Merged-5-3396295-2	113.35	3396475	3398063	+	AT5G10745	Genebody
5	26901087	26901438	Merged-5-26901281-2	113.3	26899097	26901097	-	AT5G67411	TSS-2000
3	537934	538285	Merged-3-538085-2	113	536320	538320	-	AT3G02540	TSS-2000
3	537934	538285	Merged-3-538085-2	113	536342	538342	-	AT3G02540	TSS-2000
3	537934	538285	Merged-3-538085-2	113	536342	538342	-	AT3G02540	TSS-2000
3	537934	538285	Merged-3-538085-2	113	537998	539998	-	AT3G02550	TSS-2000
3	537934	538285	Merged-3-538085-2	113	536505	537998	-	AT3G02550	Genebody
2	347002	347353	Merged-2-347182-2	112.9	345254	347254	-	AT2G01800	TSS-2000
2	347002	347353	Merged-2-347182-2	112.9	345254	347254	-	AT2G01800	TSS-2000
2	347002	347353	Merged-2-347182-2	112.9	345254	347254	-	AT2G01800	TSS-2000
2	347002	347353	Merged-2-347182-2	112.9	345537	347537	+	AT2G01810	TSS-2000
3	18476839	18477191	Merged-3-18477054-2	112.85	18476834	18478834	-	AT3G49810	TSS-2000
5	987611	987962	Merged-5-987764-2	112.8	985675	990549	-	AT5G03760	Genebody
4	6752879	6753230	Merged-4-6753072-2	112.75	6751311	6753311	-	AT4G11050	TSS-2000
5	1608293	1608646	Merged-5-1608508-2	112.7	1606703	1608703	-	AT5G05430	TSS-2000
5	1608293	1608646	Merged-5-1608508-2	112.7	1607250	1609250	+	AT5G05440	TSS-2000
1	27340377	27340728	Merged-1-27340577-2	112.65	27339079	27341079	+	AT1G72620	TSS-2000
1	27340377	27340728	Merged-1-27340577-2	112.65	27340044	27342044	-	AT1G72610	TSS-2000
1	4082460	4082811	Merged-1-4082607-2	112.5	4082162	4084162	+	AT1G12080	TSS-2000
1	4082460	4082811	Merged-1-4082607-2	112.5	4082162	4084162	+	AT1G12080	TSS-2000
3	17634315	17634666	Merged-3-17634503-2	112.5	17632810	17634810	+	AT3G47800	TSS-2000
3	3684589	3684960	Merged-3-3684736-2	112.3	3684546	3686546	-	AT3G11670	TSS-2000
3	3684589	3684960	Merged-3-3684736-2	112.3	3684558	3686558	-	AT3G11670	TSS-2000
3	20156998	20157349	Merged-3-20157202-2	112.25	20156534	20158534	+	AT3G54450	TSS-2000
3	20156998	20157349	Merged-3-20157202-2	112.25	20157067	20159067	-	AT3G54440	TSS-2000
3	20156998	20157349	Merged-3-20157202-2	112.25	20157138	20159138	-	AT3G54440	TSS-2000
3	20156998	20157349	Merged-3-20157202-2	112.25	20157138	20159138	-	AT3G54440	TSS-2000
3	20156998	20157349	Merged-3-20157202-2	112.25	20148292	20157138	-	AT3G54440	Genebody
1	26600341	26600692	Merged-1-26600529-2	112	-1	-1	.	.	.
5	23733742	23734093	Merged-5-23733903-2	111.75	23732376	23734376	+	AT5G58770	TSS-2000
5	23733742	23734093	Merged-5-23733903-2	111.75	23733698	23735698	-	AT5G58760	TSS-2000
3	20064973	20065363	Merged-3-20065130-2	111.75	20063665	20065665	+	AT3G54200	TSS-2000
3	20064973	20065363	Merged-3-20065130-2	111.75	20064154	20066154	-	AT3G54190	TSS-2000
4	14141333	14141752	Merged-4-14141504-2	111.65	14140130	14142130	+	AT4G28640	TSS-2000
4	14141333	14141752	Merged-4-14141504-2	111.65	14140135	14142135	+	AT4G28640	TSS-2000
4	14141333	14141752	Merged-4-14141504-2	111.65	14140135	14142135	+	AT4G28640	TSS-2000
4	14141333	14141752	Merged-4-14141504-2	111.65	14140958	14142958	-	AT4G28630	TSS-2000
1	23633583	23633964	Merged-1-23633735-2	111.55	23633942	23635942	-	AT1G63710	TSS-2000
1	23633583	23633964	Merged-1-23633735-2	111.55	23632178	23633942	-	AT1G63710	Genebody
1	26363571	26363922	Merged-1-26363755-2	111.4	26362010	26364010	-	AT1G69990	TSS-2000
1	26363571	26363922	Merged-1-26363755-2	111.4	26363093	26364759	-	AT1G70000	Genebody
4	17764294	17764647	Merged-4-17764509-2	111.3	-1	-1	.	.	.
4	10999136	10999496	Merged-4-10999355-2	111.2	-1	-1	.	.	.
2	6400271	6400622	Merged-2-6400438-2	111.15	6399621	6401059	+	AT2G14890	Genebody
4	16389039	16389390	Merged-4-16389214-2	111	16387620	16389620	+	AT4G34240	TSS-2000
4	16389039	16389390	Merged-4-16389214-2	111	16387620	16389620	+	AT4G34240	TSS-2000
4	16389039	16389390	Merged-4-16389214-2	111	16388719	16390719	-	AT4G34230	TSS-2000
4	16389039	16389390	Merged-4-16389214-2	111	16388722	16390722	-	AT4G34230	TSS-2000
4	17263188	17263539	Merged-4-17263370-2	110.95	17261666	17263666	+	AT4G36600	TSS-2000
4	17263188	17263539	Merged-4-17263370-2	110.95	17262227	17264227	-	AT4G36590	TSS-2000
1	5727396	5727747	Merged-1-5727539-2	110.9	5725690	5727690	+	AT1G16740	TSS-2000
1	5727396	5727747	Merged-1-5727539-2	110.9	5727312	5729312	-	AT1G16730	TSS-2000
1	5727396	5727747	Merged-1-5727539-2	110.9	5727690	5729080	+	AT1G16740	Genebody
5	4299123	4299474	Merged-5-4299307-2	110.9	4299223	4301223	-	AT5G13400	TSS-2000
5	4299123	4299474	Merged-5-4299307-2	110.9	4296688	4299223	-	AT5G13400	Genebody
2	19052168	19052519	Merged-2-19052318-2	110.55	19050341	19052341	-	AT2G46410	TSS-2000
2	19052168	19052519	Merged-2-19052318-2	110.55	19051686	19053686	+	AT2G46420	TSS-2000
2	19052168	19052519	Merged-2-19052318-2	110.55	19051686	19053686	+	AT2G46420	TSS-2000
4	8139980	8140331	Merged-4-8140151-2	110.5	8138281	8140281	-	AT4G14130	TSS-2000
2	263057	263408	Merged-2-263227-2	110.5	-1	-1	.	.	.
5	1535841	1536192	Merged-5-1536020-2	110.45	1534226	1536226	+	AT5G05180	TSS-2000
5	1535841	1536192	Merged-5-1536020-2	110.45	1534226	1536226	+	AT5G05180	TSS-2000
5	1535841	1536192	Merged-5-1536020-2	110.45	1535414	1537414	-	AT5G05170	TSS-2000
2	17220333	17220750	Merged-2-17220580-2	110.45	17219933	17221933	+	AT2G41310	TSS-2000
2	18733025	18733376	Merged-2-18733183-2	110.4	18733275	18734127	-	AT2G45450	Genebody
3	18480186	18480537	Merged-3-18480384-2	110.25	18479237	18481237	+	AT3G49820	TSS-2000
3	18480186	18480537	Merged-3-18480384-2	110.25	18480383	18482383	+	AT3G49830	TSS-2000
2	11037079	11037446	Merged-2-11037224-2	110.15	11035380	11037380	+	AT2G25890	TSS-2000
2	11037079	11037446	Merged-2-11037224-2	110.15	11036909	11038909	-	AT2G25880	TSS-2000
2	11037079	11037446	Merged-2-11037224-2	110.15	11036910	11038910	-	AT2G25880	TSS-2000
2	11037079	11037446	Merged-2-11037224-2	110.15	11037380	11038126	+	AT2G25890	Genebody
2	509674	510025	Merged-2-509858-2	110.15	-1	-1	.	.	.
3	1842293	1842644	Merged-3-1842478-2	109.75	1841413	1843413	+	AT3G06110	TSS-2000
3	1842293	1842644	Merged-3-1842478-2	109.75	1841472	1843472	+	AT3G06110	TSS-2000
3	1842293	1842644	Merged-3-1842478-2	109.75	1841479	1843479	+	AT3G06110	TSS-2000
3	1842293	1842644	Merged-3-1842478-2	109.75	1841171	1843093	-	AT3G06100	Genebody
1	268060	268411	Merged-1-268217-2	109.7	266330	268330	+	AT1G01720	TSS-2000
1	268060	268411	Merged-1-268217-2	109.7	268330	269819	+	AT1G01720	Genebody
4	1495431	1495782	Merged-4-1495612-2	109.7	1495103	1497103	-	AT4G03390	TSS-2000
3	206578	206929	Merged-3-206738-2	109.65	205336	207336	+	AT3G01516	TSS-2000
3	206578	206929	Merged-3-206738-2	109.65	206439	208439	+	AT3G01520	TSS-2000
1	21205211	21205562	Merged-1-21205419-2	109.4	21204742	21206742	-	AT1G56590	TSS-2000
1	21205211	21205562	Merged-1-21205419-2	109.4	21205537	21207537	+	AT1G56600	TSS-2000
5	2199581	2199932	Merged-5-2199781-2	109.4	2198114	2200114	-	AT5G07070	TSS-2000
5	2199581	2199932	Merged-5-2199781-2	109.4	2198332	2200332	+	AT5G07080	TSS-2000
1	26483260	26483611	Merged-1-26483421-2	109.35	26481630	26483630	-	AT1G70300	TSS-2000
5	15914071	15914422	Merged-5-15914254-2	109.35	-1	-1	.	.	.
1	24011081	24011432	Merged-1-24011245-2	109.15	-1	-1	.	.	.
1	3820754	3821105	Merged-1-3820898-2	109	3820805	3822805	-	AT1G11350	TSS-2000
1	3820754	3821105	Merged-1-3820898-2	109	3817591	3820805	-	AT1G11350	Genebody
4	10148693	10149044	Merged-4-10148866-2	108.95	10147129	10149129	+	AT4G18370	TSS-2000
4	10148693	10149044	Merged-4-10148866-2	108.95	10148682	10150682	-	AT4G18360	TSS-2000
4	10148693	10149044	Merged-4-10148866-2	108.95	10148682	10150682	-	AT4G18360	TSS-2000
1	25878874	25879225	Merged-1-25879057-2	108.9	25878323	25880323	+	AT1G68840	TSS-2000
1	25878874	25879225	Merged-1-25879057-2	108.9	25878327	25880327	+	AT1G68840	TSS-2000
1	29217674	29218025	Merged-1-29217841-2	108.7	-1	-1	.	.	.
1	13464205	13464556	Merged-1-13464395-2	108.7	-1	-1	.	.	.
4	12399003	12399354	Merged-4-12399191-2	108.5	12398345	12400345	+	AT4G23840	TSS-2000
4	12399003	12399354	Merged-4-12399191-2	108.5	12397038	12400091	-	AT4G23820	Genebody
2	11349898	11350249	Merged-2-11350105-2	108.5	11348719	11350719	+	AT2G26692	TSS-2000
2	11349898	11350249	Merged-2-11350105-2	108.5	11347147	11350993	-	AT2G26690	Genebody
2	8323851	8324202	Merged-2-8324048-2	108.4	8322716	8324716	+	AT2G19180	TSS-2000
3	6780200	6780551	Merged-3-6780401-2	108.25	6778619	6780619	+	AT3G19540	TSS-2000
3	15618122	15618473	Merged-3-15618268-2	108.2	15617149	15619149	-	AT3G43720	TSS-2000
3	15618122	15618473	Merged-3-15618268-2	108.2	15617149	15619149	-	AT3G43720	TSS-2000
2	11799262	11799613	Merged-2-11799442-2	107.95	11797712	11799712	-	AT2G27650	TSS-2000
2	11799262	11799613	Merged-2-11799442-2	107.95	11798537	11800850	-	AT2G27660	Genebody
5	7860570	7860921	Merged-5-7860723-2	107.75	7859387	7861387	-	AT5G23350	TSS-2000
5	7860570	7860921	Merged-5-7860723-2	107.75	7859740	7861740	+	AT5G23360	TSS-2000
1	21024365	21024716	Merged-1-21024566-2	107.5	21022764	21024764	+	AT1G56170	TSS-2000
1	21024365	21024716	Merged-1-21024566-2	107.5	21022793	21024793	+	AT1G56170	TSS-2000
1	21024365	21024716	Merged-1-21024566-2	107.5	21024402	21026402	-	AT1G56165	TSS-2000
1	21024365	21024716	Merged-1-21024566-2	107.5	21022759	21024402	-	AT1G56165	Genebody
4	17535129	17535480	Merged-4-17535334-2	107.2	-1	-1	.	.	.
1	10802098	10802449	Merged-1-10802282-2	107	10800961	10802961	-	AT1G30490	TSS-2000
3	4790428	4790779	Merged-3-4790603-2	106.85	4789589	4791589	+	AT3G14360	TSS-2000
3	4481887	4482238	Merged-3-4482085-2	106.8	4481509	4483509	-	AT3G13682	TSS-2000
3	4481887	4482238	Merged-3-4482085-2	106.8	4481848	4483848	+	AT3G13686	TSS-2000
1	10504671	10505022	Merged-1-10504865-2	106.7	10504843	10506843	-	AT1G29980	TSS-2000
1	10504671	10505022	Merged-1-10504865-2	106.7	10503278	10506117	-	AT1G29980	Genebody
3	7997417	7997768	Merged-3-7997598-2	106.7	-1	-1	.	.	.
5	536986	537337	Merged-5-537165-2	106.7	-1	-1	.	.	.
1	25300808	25301159	Merged-1-25300994-2	106.65	25300184	25302184	-	AT1G67510	TSS-2000
3	22417258	22417609	Merged-3-22417431-2	106.65	22417351	22419351	+	AT3G60647	TSS-2000
5	828554	828971	Merged-5-828724-2	106.45	827043	829043	-	AT5G03370	TSS-2000
4	8687467	8687910	Merged-4-8687727-2	106.45	8686289	8688289	+	AT4G15233	TSS-2000
4	8687467	8687910	Merged-4-8687727-2	106.45	8686292	8688292	+	AT4G15233	TSS-2000
2	15964145	15964496	Merged-2-15964335-2	106.35	-1	-1	.	.	.
2	11388240	11388591	Merged-2-11388439-2	106.35	11388407	11391641	+	AT2G26730	Genebody
2	11388240	11388591	Merged-2-11388439-2	106.35	11386407	11388407	+	AT2G26730	TSS-2000
5	26584504	26584855	Merged-5-26584709-2	106.3	26582774	26584774	+	AT5G66610	TSS-2000
5	26584504	26584855	Merged-5-26584709-2	106.3	26582780	26584780	+	AT5G66610	TSS-2000
5	26584504	26584855	Merged-5-26584709-2	106.3	26583544	26585544	-	AT5G66607	TSS-2000
5	26584504	26584855	Merged-5-26584709-2	106.3	26584774	26587869	+	AT5G66610	Genebody
2	17989467	17989853	Merged-2-17989699-2	106.3	17988207	17989491	-	AT2G43270	Genebody
2	17989467	17989853	Merged-2-17989699-2	106.3	17989698	17991022	+	AT2G43280	Genebody
2	17989467	17989853	Merged-2-17989699-2	106.3	17987698	17989698	+	AT2G43280	TSS-2000
2	17989467	17989853	Merged-2-17989699-2	106.3	17989491	17991491	-	AT2G43270	TSS-2000
2	17989467	17989853	Merged-2-17989699-2	106.3	17989491	17991491	-	AT2G43270	TSS-2000
5	21611127	21611478	Merged-5-21611319-2	106.2	-1	-1	.	.	.
3	3862912	3863263	Merged-3-3863062-2	105.95	3862880	3864880	-	AT3G12120	TSS-2000
3	3862912	3863263	Merged-3-3863062-2	105.95	3863050	3865050	-	AT3G12120	TSS-2000
3	3862912	3863263	Merged-3-3863062-2	105.95	3860285	3863050	-	AT3G12120	Genebody
1	5851403	5851754	Merged-1-5851616-2	105.85	5849953	5851953	+	AT1G17120	TSS-2000
1	5851403	5851754	Merged-1-5851616-2	105.85	5850889	5852889	-	AT1G17110	TSS-2000
1	5851403	5851754	Merged-1-5851616-2	105.85	5850934	5852934	-	AT1G17110	TSS-2000
3	1340755	1341106	Merged-3-1340954-2	105.7	1340608	1342608	+	AT3G04870	TSS-2000
3	1340755	1341106	Merged-3-1340954-2	105.7	1340623	1342623	-	AT3G04860	TSS-2000
3	1340755	1341106	Merged-3-1340954-2	105.7	1340718	1342718	+	AT3G04870	TSS-2000
5	2680562	2680913	Merged-5-2680740-2	105.55	2678744	2680744	+	AT5G08330	TSS-2000
5	2680562	2680913	Merged-5-2680740-2	105.55	2680229	2682229	+	AT5G08335	TSS-2000
5	2680562	2680913	Merged-5-2680740-2	105.55	2680744	2681813	+	AT5G08330	Genebody
4	15120689	15121040	Merged-4-15120896-2	105.55	15118888	15120888	+	AT4G31080	TSS-2000
4	15120689	15121040	Merged-4-15120896-2	105.55	15118888	15120888	+	AT4G31080	TSS-2000
4	15120689	15121040	Merged-4-15120896-2	105.55	15120650	15120722	+	AT4G31075	Genebody
4	15120689	15121040	Merged-4-15120896-2	105.55	15120537	15122537	-	AT4G31070	TSS-2000
4	15120689	15121040	Merged-4-15120896-2	105.55	15120888	15123486	+	AT4G31080	Genebody
1	6426636	6426987	Merged-1-6426805-2	105.5	6426898	6430696	-	AT1G18670	Genebody
5	5265175	5265526	Merged-5-5265380-2	105.5	5263633	5265633	+	AT5G16120	TSS-2000
5	5265175	5265526	Merged-5-5265380-2	105.5	5263939	5265939	+	AT5G16120	TSS-2000
3	18824080	18824431	Merged-3-18824293-2	105.5	18824040	18826040	+	AT3G50665	TSS-2000
3	7326102	7326453	Merged-3-7326251-2	105.45	7324382	7326382	+	AT3G20910	TSS-2000
3	7326102	7326453	Merged-3-7326251-2	105.45	7324670	7326670	-	AT3G20900	TSS-2000
3	7326102	7326453	Merged-3-7326251-2	105.45	7326382	7328576	+	AT3G20910	Genebody
1	29853329	29853680	Merged-1-29853509-2	105.3	29853414	29855414	-	AT1G79350	TSS-2000
1	29853329	29853680	Merged-1-29853509-2	105.3	29844633	29853414	-	AT1G79350	Genebody
1	25997577	25997928	Merged-1-25997718-2	105.15	-1	-1	.	.	.
5	6457031	6457382	Merged-5-6457194-2	105.15	6456953	6458953	+	AT5G19200	TSS-2000
5	6457031	6457382	Merged-5-6457194-2	105.15	6457260	6458031	+	AT5G19190	Genebody
5	6457031	6457382	Merged-5-6457194-2	105.15	6455260	6457260	+	AT5G19190	TSS-2000
3	5598483	5598834	Merged-3-5598681-2	105	5597778	5599778	+	AT3G16480	TSS-2000
3	5598483	5598834	Merged-3-5598681-2	105	5598027	5600027	-	AT3G16470	TSS-2000
3	5598483	5598834	Merged-3-5598681-2	105	5598044	5600044	-	AT3G16470	TSS-2000
3	5598483	5598834	Merged-3-5598681-2	105	5595929	5599224	-	AT3G16470	Genebody
4	12488947	12489298	Merged-4-12489113-2	105	12488183	12491235	+	AT4G24040	Genebody
3	11162860	11163211	Merged-3-11163029-2	104.95	11159373	11163336	-	AT3G29190	Genebody
4	8415345	8415696	Merged-4-8415535-2	104.9	8415391	8417391	-	AT4G14680	TSS-2000
4	8415345	8415696	Merged-4-8415535-2	104.9	8413288	8415391	-	AT4G14680	Genebody
1	5421247	5421599	Merged-1-5421385-2	104.9	5420630	5422630	-	AT1G15750	TSS-2000
1	5421247	5421599	Merged-1-5421385-2	104.9	5420796	5422796	-	AT1G15750	TSS-2000
1	5421247	5421599	Merged-1-5421385-2	104.9	5420929	5422929	-	AT1G15750	TSS-2000
1	5421247	5421599	Merged-1-5421385-2	104.9	5421033	5423033	-	AT1G15750	TSS-2000
2	17211404	17211755	Merged-2-17211580-2	104.9	17210428	17212959	-	AT2G41290	Genebody
5	18829689	18830040	Merged-5-18829878-2	104.85	18827955	18829955	+	AT5G46420	TSS-2000
5	18829689	18830040	Merged-5-18829878-2	104.85	18829888	18831888	-	AT5G46417	TSS-2000
5	18829689	18830040	Merged-5-18829878-2	104.85	18829781	18829888	-	AT5G46417	Genebody
5	18829689	18830040	Merged-5-18829878-2	104.85	18829955	18832953	+	AT5G46420	Genebody
1	3590457	3590808	Merged-1-3590664-2	104.8	3581034	3590928	-	AT1G10760	Genebody
4	18071273	18071624	Merged-4-18071463-2	104.7	18069559	18071355	-	AT4G38670	Genebody
4	18071273	18071624	Merged-4-18071463-2	104.7	18071355	18073355	-	AT4G38670	TSS-2000
4	18071273	18071624	Merged-4-18071463-2	104.7	18071355	18073355	-	AT4G38670	TSS-2000
4	18071273	18071624	Merged-4-18071463-2	104.7	18071355	18073355	-	AT4G38670	TSS-2000
5	10128104	10128472	Merged-5-10128250-2	104.65	10127022	10129022	+	AT5G28145	TSS-2000
5	25235079	25235430	Merged-5-25235272-2	104.5	25235134	25237134	+	AT5G62880	TSS-2000
1	26260645	26261006	Merged-1-26260864-2	104.5	26258939	26260751	+	AT1G69780	Genebody
4	16497932	16498283	Merged-4-16498089-2	104.5	16496391	16498391	+	AT4G34530	TSS-2000
4	16497932	16498283	Merged-4-16498089-2	104.5	16496391	16498391	+	AT4G34540	TSS-2000
2	13115574	13115925	Merged-2-13115750-2	104.45	13114474	13116474	+	AT2G30780	TSS-2000
1	6774411	6774789	Merged-1-6774562-2	104.4	6772760	6774760	+	AT1G19580	TSS-2000
1	6774411	6774789	Merged-1-6774562-2	104.4	6772763	6774763	+	AT1G19580	TSS-2000
1	6774411	6774789	Merged-1-6774562-2	104.4	6774528	6776528	-	AT1G19570	TSS-2000
1	6774411	6774789	Merged-1-6774562-2	104.4	6774528	6776528	-	AT1G19570	TSS-2000
1	6774411	6774789	Merged-1-6774562-2	104.4	6773302	6774528	-	AT1G19570	Genebody
1	6774411	6774789	Merged-1-6774562-2	104.4	6774760	6777456	+	AT1G19580	Genebody
1	5151648	5151999	Merged-1-5151797-2	104.35	-1	-1	.	.	.
3	5080588	5080939	Merged-3-5080789-2	104.3	5079780	5081780	+	AT3G15095	TSS-2000
3	5080588	5080939	Merged-3-5080789-2	104.3	5079780	5081780	+	AT3G15095	TSS-2000
3	5080588	5080939	Merged-3-5080789-2	104.3	5079908	5081908	+	AT3G15095	TSS-2000
1	3664176	3664527	Merged-1-3664330-2	104.25	3662386	3664386	+	AT1G10960	TSS-2000
1	3664176	3664527	Merged-1-3664330-2	104.25	3664386	3665039	+	AT1G10960	Genebody
4	662997	663348	Merged-4-663183-2	104.1	661408	663408	+	AT4G01530	TSS-2000
3	5804184	5804535	Merged-3-5804346-2	104	5804157	5806157	-	AT3G17020	TSS-2000
3	5804184	5804535	Merged-3-5804346-2	104	5804509	5808462	-	AT3G17030	Genebody
3	2128592	2128943	Merged-3-2128732-2	103.85	-1	-1	.	.	.
5	20819798	20820149	Merged-5-20819970-2	103.75	20818101	20820101	+	AT5G51210	TSS-2000
5	20819798	20820149	Merged-5-20819970-2	103.75	20820101	20820944	+	AT5G51210	Genebody
5	4917213	4917564	Merged-5-4917397-2	103.75	4915892	4917892	-	AT5G15150	TSS-2000
5	16388516	16388867	Merged-5-16388702-2	103.7	-1	-1	.	.	.
3	2388478	2388837	Merged-3-2388696-2	103.6	2386952	2388952	+	AT3G07480	TSS-2000
3	2388478	2388837	Merged-3-2388696-2	103.6	2388471	2390471	-	AT3G07470	TSS-2000
1	28603821	28604172	Merged-1-28603960-2	103.5	28603929	28605929	-	AT1G76240	TSS-2000
1	28603821	28604172	Merged-1-28603960-2	103.5	28602811	28603929	-	AT1G76240	Genebody
5	3695059	3695410	Merged-5-3695241-2	103.45	3693862	3695862	+	AT5G11530	TSS-2000
2	15507723	15508074	Merged-2-15507893-2	103.45	15506283	15508283	+	AT2G36916	TSS-2000
2	15507723	15508074	Merged-2-15507893-2	103.45	15506798	15508798	+	AT2G36920	TSS-2000
2	10115516	10115867	Merged-2-10115663-2	103.35	-1	-1	.	.	.
5	10451923	10452274	Merged-5-10452087-2	103.1	-1	-1	.	.	.
1	2695160	2695529	Merged-1-2695383-2	102.95	2694377	2696377	-	AT1G08510	TSS-2000
1	2695160	2695529	Merged-1-2695383-2	102.95	2694412	2696412	+	AT1G08520	TSS-2000
1	30280616	30280967	Merged-1-30280830-2	102.95	30280324	30282324	-	AT1G80530	TSS-2000
3	9066199	9066550	Merged-3-9066370-2	102.95	9064378	9066378	-	AT3G24820	TSS-2000
3	9066199	9066550	Merged-3-9066370-2	102.95	9064840	9066840	+	AT3G24840	TSS-2000
3	2169267	2169626	Merged-3-2169485-2	102.9	2168960	2170960	-	AT3G06870	TSS-2000
1	120366	120742	Merged-1-120593-2	102.85	120154	121130	+	AT1G01310	Genebody
3	9713941	9714292	Merged-3-9714087-2	102.8	9712659	9714659	-	AT3G26510	TSS-2000
3	9713941	9714292	Merged-3-9714087-2	102.8	9712659	9714659	-	AT3G26510	TSS-2000
3	9713941	9714292	Merged-3-9714087-2	102.8	9712660	9714660	-	AT3G26510	TSS-2000
3	9713941	9714292	Merged-3-9714087-2	102.8	9712660	9714660	-	AT3G26510	TSS-2000
3	9713941	9714292	Merged-3-9714087-2	102.8	9712660	9714660	-	AT3G26510	TSS-2000
3	9713941	9714292	Merged-3-9714087-2	102.8	9713186	9715186	-	AT3G26511	TSS-2000
1	29461187	29461538	Merged-1-29461344-2	102.75	29459400	29461400	-	AT1G78290	TSS-2000
1	29461187	29461538	Merged-1-29461344-2	102.75	29459671	29461671	+	AT1G78300	TSS-2000
4	14183327	14183678	Merged-4-14183502-2	102.75	-1	-1	.	.	.
1	19825426	19825777	Merged-1-19825581-2	102.7	-1	-1	.	.	.
1	23069168	23069519	Merged-1-23069317-2	102.65	-1	-1	.	.	.
1	22636253	22636604	Merged-1-22636441-2	102.5	22636595	22636768	-	AT1G61353	Genebody
4	2119150	2119526	Merged-4-2119377-2	102.5	2118597	2120597	-	AT4G04330	TSS-2000
1	27402027	27402378	Merged-1-27402218-2	102.45	27400417	27402417	-	AT1G72810	TSS-2000
1	27402027	27402378	Merged-1-27402218-2	102.45	27400878	27402878	+	AT1G72820	TSS-2000
4	11863176	11863583	Merged-4-11863418-2	102.45	11860444	11866364	-	AT4G22540	Genebody
3	3898948	3899299	Merged-3-3899111-2	102.35	3896531	3899019	-	AT3G12220	Genebody
3	3898948	3899299	Merged-3-3899111-2	102.35	3899019	3901019	-	AT3G12220	TSS-2000
1	4988893	4989244	Merged-1-4989056-2	102.25	4987562	4989562	+	AT1G14580	TSS-2000
1	4988893	4989244	Merged-1-4989056-2	102.25	4987563	4989563	+	AT1G14580	TSS-2000
5	8863097	8863448	Merged-5-8863266-2	102.2	8861363	8863363	+	AT5G25460	TSS-2000
5	8863097	8863448	Merged-5-8863266-2	102.2	8863363	8865677	+	AT5G25460	Genebody
5	4942671	4943034	Merged-5-4942891-2	102.15	4942483	4944483	-	AT5G15220	TSS-2000
5	4942671	4943034	Merged-5-4942891-2	102.15	4942900	4944900	+	AT5G15230	TSS-2000
1	25870092	25870490	Merged-1-25870330-2	102.15	25870420	25872420	-	AT1G68825	TSS-2000
1	25870092	25870490	Merged-1-25870330-2	102.15	25870163	25872163	-	AT1G68825	TSS-2000
1	25870092	25870490	Merged-1-25870330-2	102.15	25869700	25870420	-	AT1G68825	Genebody
3	2143198	2143549	Merged-3-2143363-2	102.1	2141488	2143488	+	AT3G06780	TSS-2000
3	2143198	2143549	Merged-3-2143363-2	102.1	2141533	2143533	-	AT3G06778	TSS-2000
3	2143198	2143549	Merged-3-2143363-2	102.1	2143488	2144521	+	AT3G06780	Genebody
1	16836950	16837301	Merged-1-16837137-2	102.05	16834210	16838286	-	AT1G44350	Genebody
1	29975189	29975540	Merged-1-29975328-2	102	29973863	29975863	+	AT1G79660	TSS-2000
1	29975189	29975540	Merged-1-29975328-2	102	29975271	29977271	-	AT1G79650	TSS-2000
1	29975189	29975540	Merged-1-29975328-2	102	29975271	29977271	-	AT1G79650	TSS-2000
1	29975189	29975540	Merged-1-29975328-2	102	29975281	29977281	-	AT1G79650	TSS-2000
1	29975189	29975540	Merged-1-29975328-2	102	29975281	29977281	-	AT1G79650	TSS-2000
1	29975189	29975540	Merged-1-29975328-2	102	29972108	29975281	-	AT1G79650	Genebody
3	18915838	18916189	Merged-3-18916027-2	101.95	18914166	18916166	+	AT3G50890	TSS-2000
3	18915838	18916189	Merged-3-18916027-2	101.95	18915433	18917433	+	AT3G50895	TSS-2000
3	18915838	18916189	Merged-3-18916027-2	101.95	18916019	18918019	+	AT3G50900	TSS-2000
3	18915838	18916189	Merged-3-18916027-2	101.95	18916166	18917328	+	AT3G50890	Genebody
2	9888184	9888536	Merged-2-9888399-2	101.95	-1	-1	.	.	.
5	26088271	26088622	Merged-5-26088485-2	101.9	26087556	26089556	+	AT5G65290	TSS-2000
5	26088271	26088622	Merged-5-26088485-2	101.9	26087556	26089556	+	AT5G65290	TSS-2000
5	26088271	26088622	Merged-5-26088485-2	101.9	26088153	26090153	-	AT5G65280	TSS-2000
4	9847649	9848000	Merged-4-9847860-2	101.85	-1	-1	.	.	.
5	25721410	25721761	Merged-5-25721585-2	101.7	25719933	25721933	+	AT5G64310	TSS-2000
1	4182497	4182897	Merged-1-4182736-2	101.5	4181247	4183247	-	AT1G12290	TSS-2000
1	4182497	4182897	Merged-1-4182736-2	101.5	4182299	4184299	-	AT1G12294	TSS-2000
1	4182497	4182897	Merged-1-4182736-2	101.5	4182593	4184593	-	AT1G12290	TSS-2000
1	4182497	4182897	Merged-1-4182736-2	101.5	4178359	4182593	-	AT1G12290	Genebody
1	23072606	23073101	Merged-1-23072892-2	101.45	23072575	23073189	+	AT1G62370	Genebody
4	17579415	17579766	Merged-4-17579582-2	101.4	17577657	17579657	+	AT4G37390	TSS-2000
4	17579415	17579766	Merged-4-17579582-2	101.4	17579657	17582022	+	AT4G37390	Genebody
3	2940085	2940436	Merged-3-2940251-2	101.35	2938446	2940446	+	AT3G09570	TSS-2000
3	2940085	2940436	Merged-3-2940251-2	101.35	2939456	2941456	-	AT3G09560	TSS-2000
3	2940085	2940436	Merged-3-2940251-2	101.35	2939456	2941456	-	AT3G09560	TSS-2000
3	2940085	2940436	Merged-3-2940251-2	101.35	2939456	2941456	-	AT3G09560	TSS-2000
1	364084	364435	Merged-1-364268-2	101.1	363094	365094	-	AT1G02060	TSS-2000
1	364084	364435	Merged-1-364268-2	101.1	363209	365209	+	AT1G02065	TSS-2000
1	364084	364435	Merged-1-364268-2	101.1	363567	365567	+	AT1G02065	TSS-2000
4	10899106	10899457	Merged-4-10899271-2	101.1	10899103	10901103	+	AT4G20180	TSS-2000
4	10899106	10899457	Merged-4-10899271-2	101.1	10896679	10899141	+	AT4G20170	Genebody
4	12769542	12769893	Merged-4-12769738-2	100.9	12768040	12770040	-	AT4G24770	TSS-2000
1	10261134	10261485	Merged-1-10261343-2	100.6	10261112	10263112	-	AT1G29330	TSS-2000
2	521700	522051	Merged-2-521854-2	100.6	521284	523284	+	AT2G02090	TSS-2000
2	521700	522051	Merged-2-521854-2	100.6	521707	523707	-	AT2G02080	TSS-2000
2	521700	522051	Merged-2-521854-2	100.6	521707	523707	-	AT2G02080	TSS-2000
2	521700	522051	Merged-2-521854-2	100.6	518159	521707	-	AT2G02080	Genebody
1	19432757	19433108	Merged-1-19432926-2	100.55	19432509	19434509	+	AT1G52190	TSS-2000
4	14701533	14701884	Merged-4-14701679-2	100.55	14700599	14702599	-	AT4G30074	TSS-2000
4	2463998	2464349	Merged-4-2464181-2	100.55	2464143	2466143	-	AT4G04870	TSS-2000
4	2463998	2464349	Merged-4-2464181-2	100.55	2461674	2464143	-	AT4G04870	Genebody
4	17747451	17747802	Merged-4-17747617-2	100.45	-1	-1	.	.	.
2	17473006	17473357	Merged-2-17473198-2	100.45	17472619	17474619	+	AT2G41880	TSS-2000
2	17473006	17473357	Merged-2-17473198-2	100.45	17472936	17474936	-	AT2G41870	TSS-2000
3	1490422	1490773	Merged-3-1490619-2	100.4	1490142	1492142	+	AT3G05230	TSS-2000
3	1490422	1490773	Merged-3-1490619-2	100.4	1490149	1492149	+	AT3G05230	TSS-2000
3	1490422	1490773	Merged-3-1490619-2	100.4	1488595	1491320	+	AT3G05220	Genebody
4	17619042	17619393	Merged-4-17619227-2	100.4	17617261	17619261	+	AT4G37480	TSS-2000
4	17619042	17619393	Merged-4-17619227-2	100.4	17618473	17620473	-	AT4G37470	TSS-2000
4	17619042	17619393	Merged-4-17619227-2	100.4	17619261	17621596	+	AT4G37480	Genebody
4	16212766	16213180	Merged-4-16212935-2	100.3	16211409	16213409	-	AT4G33800	TSS-2000
4	10715755	10716210	Merged-4-10715944-2	100.25	10714707	10716707	-	AT4G19700	TSS-2000
2	11085675	11086026	Merged-2-11085828-2	100.1	11085348	11087348	+	AT2G26010	TSS-2000
2	559703	560054	Merged-2-559842-2	99.85	558715	560715	-	AT2G02170	TSS-2000
2	559703	560054	Merged-2-559842-2	99.85	558798	560798	-	AT2G02170	TSS-2000
2	559703	560054	Merged-2-559842-2	99.85	558864	560864	+	AT2G02180	TSS-2000
1	10365017	10365368	Merged-1-10365190-2	99.8	-1	-1	.	.	.
5	24654229	24654580	Merged-5-24654409-2	99.8	24652776	24654776	-	AT5G61300	TSS-2000
5	24654229	24654580	Merged-5-24654409-2	99.8	24653838	24655838	-	AT5G61310	TSS-2000
5	24654229	24654580	Merged-5-24654409-2	99.8	24653352	24654869	-	AT5G61310	Genebody
1	30303941	30304317	Merged-1-30304168-2	99.75	30303362	30305362	+	AT1G80620	TSS-2000
1	30303941	30304317	Merged-1-30304168-2	99.75	30304033	30306033	-	AT1G80610	TSS-2000
1	30303941	30304317	Merged-1-30304168-2	99.75	30300733	30304033	-	AT1G80610	Genebody
2	19288786	19289137	Merged-2-19288948-2	99.75	19287581	19289581	-	AT2G46940	TSS-2000
5	24387687	24388038	Merged-5-24387864-2	99.7	-1	-1	.	.	.
1	29744409	29744760	Merged-1-29744565-2	99.6	29743939	29745939	+	AT1G79075	TSS-2000
1	29744409	29744760	Merged-1-29744565-2	99.6	29744013	29746013	+	AT1G79075	TSS-2000
1	29744409	29744760	Merged-1-29744565-2	99.6	29744670	29745815	-	AT1G79070	Genebody
5	21150689	21151041	Merged-5-21150904-2	99.55	-1	-1	.	.	.
5	21615349	21615700	Merged-5-21615563-2	99.5	-1	-1	.	.	.
2	9841785	9842136	Merged-2-9841993-2	99.5	9840043	9842043	+	AT2G23120	TSS-2000
2	9841785	9842136	Merged-2-9841993-2	99.5	9842025	9844025	-	AT2G23118	TSS-2000
2	9841785	9842136	Merged-2-9841993-2	99.5	9841882	9842025	-	AT2G23118	Genebody
2	9841785	9842136	Merged-2-9841993-2	99.5	9842043	9842634	+	AT2G23120	Genebody
5	7709059	7709410	Merged-5-7709237-2	99.4	-1	-1	.	.	.
1	6948293	6948644	Merged-1-6948438-2	99.35	6947043	6949043	+	AT1G20050	TSS-2000
4	948145	948496	Merged-4-948321-2	99.25	947075	949075	-	AT4G02130	TSS-2000
4	948145	948496	Merged-4-948321-2	99.25	947085	949085	-	AT4G02130	TSS-2000
4	948145	948496	Merged-4-948321-2	99.25	947085	949085	-	AT4G02130	TSS-2000
2	15481265	15481736	Merged-2-15481539-2	99.25	15479366	15481412	-	AT2G36880	Genebody
2	15481265	15481736	Merged-2-15481539-2	99.25	15481542	15481703	-	AT2G36881	Genebody
2	15481265	15481736	Merged-2-15481539-2	99.25	15481377	15483377	-	AT2G36880	TSS-2000
2	15481265	15481736	Merged-2-15481539-2	99.25	15481412	15483412	-	AT2G36880	TSS-2000
2	15481265	15481736	Merged-2-15481539-2	99.25	15481703	15483703	-	AT2G36881	TSS-2000
1	26601827	26602178	Merged-1-26602025-2	99.05	-1	-1	.	.	.
1	10308193	10308544	Merged-1-10308348-2	99	10306499	10308499	-	AT1G29450	TSS-2000
1	10308193	10308544	Merged-1-10308348-2	99	10306574	10308574	+	AT1G29465	TSS-2000
1	10308193	10308544	Merged-1-10308348-2	99	10308143	10310143	-	AT1G29460	TSS-2000
5	8777450	8777801	Merged-5-8777608-2	99	8776592	8778592	+	AT5G25290	TSS-2000
3	5763311	5763662	Merged-3-5763456-2	98.95	5762235	5764235	-	AT3G16860	TSS-2000
3	5763311	5763662	Merged-3-5763456-2	98.95	5763586	5764654	-	AT3G16870	Genebody
1	8847047	8847398	Merged-1-8847241-2	98.95	-1	-1	.	.	.
5	26870068	26870419	Merged-5-26870269-2	98.8	26869486	26871486	-	AT5G67350	TSS-2000
5	6223968	6224319	Merged-5-6224127-2	98.8	6222228	6224228	-	AT5G18660	TSS-2000
5	6223968	6224319	Merged-5-6224127-2	98.8	6222678	6224678	-	AT5G18661	TSS-2000
5	6223968	6224319	Merged-5-6224127-2	98.8	6223956	6225956	+	AT5G18670	TSS-2000
5	21568285	21568636	Merged-5-21568439-2	98.55	21568012	21570012	-	AT5G53170	TSS-2000
5	21568285	21568636	Merged-5-21568439-2	98.55	21568200	21571902	-	AT5G53180	Genebody
4	15395840	15396280	Merged-4-15396099-2	98.55	15394430	15396430	-	AT4G31820	TSS-2000
1	24607011	24607479	Merged-1-24607207-2	98.5	24606537	24608537	-	AT1G66100	TSS-2000
1	482864	483227	Merged-1-483007-2	98.35	480852	483292	+	AT1G02390	Genebody
3	19080056	19080407	Merged-3-19080234-2	98.3	19078955	19080955	-	AT3G51400	TSS-2000
5	6123782	6124133	Merged-5-6123957-2	97.95	6122867	6126721	+	AT5G18460	Genebody
1	1821591	1821942	Merged-1-1821754-2	97.9	1820618	1822618	+	AT1G06010	TSS-2000
1	1821591	1821942	Merged-1-1821754-2	97.9	1821894	1823894	-	AT1G06000	TSS-2000
1	1821591	1821942	Merged-1-1821754-2	97.9	1820308	1821894	-	AT1G06000	Genebody
1	1821591	1821942	Merged-1-1821754-2	97.9	1820977	1821918	+	AT1G06002	Genebody
2	17906130	17906481	Merged-2-17906318-2	97.9	-1	-1	.	.	.
4	17852353	17852740	Merged-4-17852508-2	97.8	17850441	17852441	+	AT4G37980	TSS-2000
4	17852353	17852740	Merged-4-17852508-2	97.8	17850441	17852441	+	AT4G37980	TSS-2000
4	17852353	17852740	Merged-4-17852508-2	97.8	17852441	17854500	+	AT4G37980	Genebody
2	17443917	17444268	Merged-2-17444065-2	97.75	-1	-1	.	.	.
5	17667221	17667572	Merged-5-17667370-2	97.6	17666826	17668826	-	AT5G43900	TSS-2000
5	17667221	17667572	Merged-5-17667370-2	97.6	17667451	17669451	-	AT5G43900	TSS-2000
5	17667221	17667572	Merged-5-17667370-2	97.6	17667451	17669451	-	AT5G43900	TSS-2000
5	17667221	17667572	Merged-5-17667370-2	97.6	17667310	17670239	-	AT5G43910	Genebody
5	17667221	17667572	Merged-5-17667370-2	97.6	17656894	17667451	-	AT5G43900	Genebody
2	9214441	9214792	Merged-2-9214617-2	97.6	9213058	9215058	-	AT2G21510	TSS-2000
2	9214441	9214792	Merged-2-9214617-2	97.6	9213519	9215519	+	AT2G21520	TSS-2000
2	9214441	9214792	Merged-2-9214617-2	97.6	9213519	9215519	+	AT2G21520	TSS-2000
1	28953340	28953691	Merged-1-28953534-2	97.35	28951599	28953599	-	AT1G77030	TSS-2000
1	28953340	28953691	Merged-1-28953534-2	97.35	28953509	28955509	-	AT1G77060	TSS-2000
1	28953340	28953691	Merged-1-28953534-2	97.35	28953637	28955637	+	AT1G77080	TSS-2000
1	28953340	28953691	Merged-1-28953534-2	97.35	28953637	28955637	+	AT1G77080	TSS-2000
1	28953340	28953691	Merged-1-28953534-2	97.35	28953679	28955679	+	AT1G77080	TSS-2000
1	28953340	28953691	Merged-1-28953534-2	97.35	28951685	28953509	-	AT1G77060	Genebody
1	25699536	25699887	Merged-1-25699686-2	97.3	-1	-1	.	.	.
1	30302271	30302622	Merged-1-30302443-2	97.3	30300553	30302553	-	AT1G80600	TSS-2000
1	30302271	30302622	Merged-1-30302443-2	97.3	30300733	30304033	-	AT1G80610	Genebody
4	14333024	14333375	Merged-4-14333211-2	97.3	14331528	14333528	+	AT4G29090	TSS-2000
3	9595728	9596085	Merged-3-9595945-2	97.25	9595243	9597243	-	AT3G26210	TSS-2000
3	9595728	9596085	Merged-3-9595945-2	97.25	9596077	9597833	-	AT3G26220	Genebody
5	4956033	4956384	Merged-5-4956184-2	97.15	4954501	4956501	+	AT5G15265	TSS-2000
5	4956033	4956384	Merged-5-4956184-2	97.15	4954932	4956932	-	AT5G15260	TSS-2000
5	4956033	4956384	Merged-5-4956184-2	97.15	4956337	4958337	+	AT5G15270	TSS-2000
5	4956033	4956384	Merged-5-4956184-2	97.15	4956337	4958337	+	AT5G15270	TSS-2000
2	19095685	19096036	Merged-2-19095853-2	97.15	19094768	19096768	+	AT2G46520	TSS-2000
3	22731799	22732150	Merged-3-22732002-2	97.1	22731309	22733309	+	AT3G61430	TSS-2000
3	22731799	22732150	Merged-3-22732002-2	97.1	22731474	22733474	+	AT3G61430	TSS-2000
3	22731799	22732150	Merged-3-22732002-2	97.1	22731954	22733954	-	AT3G61420	TSS-2000
3	22731799	22732150	Merged-3-22732002-2	97.1	22727040	22731954	-	AT3G61420	Genebody
5	22312807	22313158	Merged-5-22313015-2	97.1	22311210	22313210	+	AT5G54970	TSS-2000
5	22312807	22313158	Merged-5-22313015-2	97.1	22312761	22314761	-	AT5G54960	TSS-2000
5	1319092	1319473	Merged-5-1319244-2	97.05	1317356	1319356	+	AT5G04590	TSS-2000
5	1319092	1319473	Merged-5-1319244-2	97.05	1319356	1322526	+	AT5G04590	Genebody
1	5277580	5277963	Merged-1-5277733-2	97	5277689	5279689	-	AT1G15340	TSS-2000
1	5277580	5277963	Merged-1-5277733-2	97	5277689	5279689	-	AT1G15340	TSS-2000
1	5277580	5277963	Merged-1-5277733-2	97	5275677	5277689	-	AT1G15340	Genebody
1	55289	55828	Merged-1-55520-2	97	54624	56624	+	AT1G01115	TSS-2000
5	7258624	7259011	Merged-5-7258856-2	96.65	7258363	7259308	-	AT5G21960	Genebody
5	19544934	19545285	Merged-5-19545141-2	96.45	19543255	19545255	+	AT5G48200	TSS-2000
5	19544934	19545285	Merged-5-19545141-2	96.45	19545255	19547270	+	AT5G48200	Genebody
1	4247032	4247383	Merged-1-4247215-2	96.45	4245249	4247249	+	AT1G12460	TSS-2000
1	4247032	4247383	Merged-1-4247215-2	96.45	4246291	4248291	-	AT1G12451	TSS-2000
1	4247032	4247383	Merged-1-4247215-2	96.45	4247249	4250630	+	AT1G12460	Genebody
1	1084489	1084846	Merged-1-1084706-2	96.35	1084246	1086246	-	AT1G04150	TSS-2000
1	1084489	1084846	Merged-1-1084706-2	96.35	1084495	1086495	+	AT1G04160	TSS-2000
3	10384001	10384352	Merged-3-10384203-2	96.3	10383092	10385092	-	AT3G27960	TSS-2000
5	6170312	6170663	Merged-5-6170456-2	96.25	-1	-1	.	.	.
1	11978549	11978900	Merged-1-11978713-2	96	11978521	11980521	-	AT1G33060	TSS-2000
1	11978549	11978900	Merged-1-11978713-2	96	11978521	11980521	-	AT1G33060	TSS-2000
5	3032062	3032413	Merged-5-3032214-2	96	3032375	3034543	+	AT5G09760	Genebody
5	3032062	3032413	Merged-5-3032214-2	96	3030375	3032375	+	AT5G09760	TSS-2000
5	3032062	3032413	Merged-5-3032214-2	96	3030889	3032889	-	AT5G09755	TSS-2000
5	25038801	25039206	Merged-5-25038965-2	95.75	25038649	25040649	+	AT5G62360	TSS-2000
5	20208785	20209152	Merged-5-20208930-2	95.65	20207066	20209066	+	AT5G49743	TSS-2000
5	20208785	20209152	Merged-5-20208930-2	95.65	20207340	20209340	+	AT5G49746	TSS-2000
5	20208785	20209152	Merged-5-20208930-2	95.65	20208730	20210730	-	AT5G49740	TSS-2000
5	20208785	20209152	Merged-5-20208930-2	95.65	20208878	20210878	+	AT5G49750	TSS-2000
1	8154710	8155061	Merged-1-8154916-2	95.5	8153530	8155530	-	AT1G23020	TSS-2000
1	8154710	8155061	Merged-1-8154916-2	95.5	8153530	8155530	-	AT1G23020	TSS-2000
1	8154710	8155061	Merged-1-8154916-2	95.5	8154646	8156646	+	AT1G23030	TSS-2000
5	26816528	26816879	Merged-5-26816703-2	95.45	26816566	26818566	-	AT5G67200	TSS-2000
5	26816528	26816879	Merged-5-26816703-2	95.45	26813725	26816566	-	AT5G67200	Genebody
3	21711305	21711656	Merged-3-21711462-2	95.45	21709563	21711563	+	AT3G58700	TSS-2000
3	21711305	21711656	Merged-3-21711462-2	95.45	21709170	21711381	+	AT3G58690	Genebody
3	21711305	21711656	Merged-3-21711462-2	95.45	21711563	21712955	+	AT3G58700	Genebody
5	20344975	20345326	Merged-5-20345181-2	95.45	20345133	20347133	-	AT5G50000	TSS-2000
5	20344975	20345326	Merged-5-20345181-2	95.45	20342587	20345133	-	AT5G50000	Genebody
4	10459161	10459556	Merged-4-10459397-2	95.45	10459298	10461298	-	AT4G19110	TSS-2000
4	10459161	10459556	Merged-4-10459397-2	95.45	10459328	10461328	-	AT4G19110	TSS-2000
4	10459161	10459556	Merged-4-10459397-2	95.45	10459328	10461328	-	AT4G19112	TSS-2000
4	10459161	10459556	Merged-4-10459397-2	95.45	10454497	10459328	-	AT4G19110	Genebody
4	10459161	10459556	Merged-4-10459397-2	95.45	10454528	10459328	-	AT4G19112	Genebody
1	10715386	10715737	Merged-1-10715578-2	95.15	10715665	10718997	+	AT1G30360	Genebody
1	10715386	10715737	Merged-1-10715578-2	95.15	10713665	10715665	+	AT1G30360	TSS-2000
4	9900501	9900852	Merged-4-9900700-2	95.15	-1	-1	.	.	.
1	4229063	4229414	Merged-1-4229241-2	95.05	4229138	4231138	-	AT1G12420	TSS-2000
1	4229063	4229414	Merged-1-4229241-2	95.05	4226362	4229138	-	AT1G12420	Genebody
3	22255768	22256119	Merged-3-22255927-2	95	22256086	22258086	-	AT3G60220	TSS-2000
3	22255768	22256119	Merged-3-22255927-2	95	22254598	22256086	-	AT3G60220	Genebody
1	2169777	2170128	Merged-1-2169920-2	94.95	2167982	2169982	+	AT1G07080	TSS-2000
1	2169777	2170128	Merged-1-2169920-2	94.95	2168397	2170397	-	AT1G07060	TSS-2000
1	2169777	2170128	Merged-1-2169920-2	94.95	2168564	2169851	+	AT1G07070	Genebody
1	2169777	2170128	Merged-1-2169920-2	94.95	2169982	2172194	+	AT1G07080	Genebody
3	22811291	22811642	Merged-3-22811448-2	94.8	22810747	22812747	-	AT3G61640	TSS-2000
4	7369693	7370093	Merged-4-7369932-2	94.8	7368730	7370730	-	AT4G12430	TSS-2000
4	7369693	7370093	Merged-4-7369932-2	94.8	7368730	7370730	-	AT4G12432	TSS-2000
1	19127147	19127596	Merged-1-19127333-2	94.75	19125583	19128161	+	AT1G51580	Genebody
5	17363628	17363979	Merged-5-17363773-2	94.6	17362973	17364973	-	AT5G43270	TSS-2000
5	17363628	17363979	Merged-5-17363773-2	94.6	17362975	17364975	-	AT5G43270	TSS-2000
5	17363628	17363979	Merged-5-17363773-2	94.6	17363773	17365773	-	AT5G43270	TSS-2000
5	17363628	17363979	Merged-5-17363773-2	94.6	17360287	17363773	-	AT5G43270	Genebody
5	388706	389077	Merged-5-388853-2	94.6	388123	390123	-	AT5G02020	TSS-2000
5	388706	389077	Merged-5-388853-2	94.6	388123	390123	-	AT5G02020	TSS-2000
5	388706	389077	Merged-5-388853-2	94.6	388828	390828	-	AT5G02021	TSS-2000
5	388706	389077	Merged-5-388853-2	94.6	388715	388828	-	AT5G02021	Genebody
3	7473041	7473392	Merged-3-7473207-2	94.55	7472679	7474679	+	AT3G21270	TSS-2000
3	19621066	19621417	Merged-3-19621235-2	94.5	-1	-1	.	.	.
1	9762134	9762485	Merged-1-9762322-2	94.45	9761436	9763436	+	AT1G28010	TSS-2000
1	9762134	9762485	Merged-1-9762322-2	94.45	9762024	9762209	+	AT1G28007	Genebody
4	7355054	7355457	Merged-4-7355294-2	94.2	7353074	7355074	-	AT4G12420	TSS-2000
4	7355054	7355457	Merged-4-7355294-2	94.2	7353135	7355135	-	AT4G12420	TSS-2000
4	7355054	7355457	Merged-4-7355294-2	94.2	7355156	7357156	+	AT4G12423	TSS-2000
4	5741895	5742246	Merged-4-5742101-2	94.15	-1	-1	.	.	.
4	1066875	1067226	Merged-4-1067046-2	94.15	1066372	1068372	-	AT4G02420	TSS-2000
4	1066875	1067226	Merged-4-1067046-2	94.15	1066974	1068974	+	AT4G02430	TSS-2000
4	1066875	1067226	Merged-4-1067046-2	94.15	1066974	1068974	+	AT4G02430	TSS-2000
1	6513411	6513762	Merged-1-6513567-2	94.1	6513429	6515429	+	AT1G18870	TSS-2000
1	6513411	6513762	Merged-1-6513567-2	94.1	6513644	6515644	+	AT1G18870	TSS-2000
2	14391592	14391943	Merged-2-14391752-2	94.05	14390230	14392230	-	AT2G34070	TSS-2000
2	14391592	14391943	Merged-2-14391752-2	94.05	14390551	14392551	+	AT2G34110	TSS-2000
1	27836407	27836758	Merged-1-27836574-2	93.95	27835131	27837317	-	AT1G74020	Genebody
2	9085792	9086196	Merged-2-9086033-2	93.9	9084375	9086375	-	AT2G21200	TSS-2000
2	9085792	9086196	Merged-2-9086033-2	93.9	9085909	9087909	-	AT2G21210	TSS-2000
2	9085792	9086196	Merged-2-9086033-2	93.9	9085210	9085909	-	AT2G21210	Genebody
2	19191219	19191570	Merged-2-19191358-2	93.85	19189935	19191935	+	AT2G46710	TSS-2000
1	25724692	25725079	Merged-1-25724847-2	93.55	-1	-1	.	.	.
1	8113971	8114322	Merged-1-8114140-2	93.5	8112051	8114051	-	AT1G22920	TSS-2000
1	8113971	8114322	Merged-1-8114140-2	93.5	8112051	8114051	-	AT1G22920	TSS-2000
5	3744464	3744878	Merged-5-3744710-2	93.5	3742980	3744980	+	AT5G11650	TSS-2000
2	17099262	17099613	Merged-2-17099419-2	93.4	17098695	17100695	-	AT2G40970	TSS-2000
5	26479461	26479821	Merged-5-26479680-2	93.25	26479441	26481441	-	AT5G66290	TSS-2000
5	26479461	26479821	Merged-5-26479680-2	93.25	26479793	26481334	-	AT5G66300	Genebody
3	2745294	2745645	Merged-3-2745507-2	93.25	2743644	2745644	+	AT3G09000	TSS-2000
3	2745294	2745645	Merged-3-2745507-2	93.25	2745644	2748459	+	AT3G09000	Genebody
4	11664374	11664782	Merged-4-11664617-2	93.25	11663324	11666715	+	AT4G22010	Genebody
2	13660385	13660780	Merged-2-13660621-2	93.15	13660213	13662213	+	AT2G32160	TSS-2000
2	13660385	13660780	Merged-2-13660621-2	93.15	13660213	13662213	+	AT2G32160	TSS-2000
2	13660385	13660780	Merged-2-13660621-2	93.15	13660213	13662213	+	AT2G32160	TSS-2000
2	13660385	13660780	Merged-2-13660621-2	93.15	13659006	13660764	+	AT2G32150	Genebody
5	23411474	23411825	Merged-5-23411671-2	93.1	-1	-1	.	.	.
4	11973848	11974199	Merged-4-11974010-2	93	11972941	11974941	+	AT4G22785	TSS-2000
3	20689450	20689801	Merged-3-20689604-2	92.95	20689647	20691647	+	AT3G55734	TSS-2000
5	19232586	19232937	Merged-5-19232755-2	92.85	19230836	19232836	+	AT5G47420	TSS-2000
5	19232586	19232937	Merged-5-19232755-2	92.85	19232836	19235059	+	AT5G47420	Genebody
[truncated: 1,555 more rows]

## Sheet: 30WL_merged_bound_genes
Gene_Name	Annotation			Top 200
AT2G18790	TSS-2000			AT2G18790
AT2G18780	TSS-2000			AT2G18780
AT2G44920	TSS-2000			AT2G44920
AT2G46970	TSS-2000			AT2G46970
AT5G02580	TSS-2000			AT5G02580
AT1G78700	TSS-2000			AT1G78700
AT5G12050	TSS-2000			AT5G12050
AT5G12043	Genebody			AT5G12043
AT2G42870	TSS-2000			AT2G42870
AT3G12920	TSS-2000			AT3G12920
AT5G08139	TSS-2000			AT5G08139
AT3G60400	TSS-2000			AT3G60400
AT2G44910	TSS-2000			AT2G44910
AT4G28230	TSS-2000			AT4G28230
AT4G28240	TSS-2000			AT4G28240
AT1G02350	TSS-2000			AT1G02350
AT1G02340	TSS-2000			AT1G02340
AT4G01245	TSS-2000			AT4G01245
AT5G13740	TSS-2000			AT5G13740
AT5G13730	TSS-2000			AT5G13730
AT3G29575	TSS-2000			AT3G29575
AT1G75450	TSS-2000			AT1G75450
AT5G11970	TSS-2000			AT5G11970
AT2G45610	TSS-2000			AT2G45610
AT2G45600	Genebody			AT2G45600
AT5G66580	TSS-2000			AT5G66580
AT5G66590	TSS-2000			AT5G66590
AT1G22060	TSS-2000			AT1G22060
AT5G02200	TSS-2000			AT5G02200
AT1G11970	TSS-2000			AT1G11970
AT1G11980	TSS-2000			AT1G11980
AT1G11960	TSS-2000			AT1G11960
AT4G34980	Genebody			AT4G34980
AT1G80290	TSS-2000			AT1G80290
AT1G80280	TSS-2000			AT1G80280
AT3G57800	TSS-2000			AT3G57800
AT3G57810	TSS-2000			AT3G57810
AT3G62090	TSS-2000			AT3G62090
AT1G14910	TSS-2000			AT1G14910
AT2G39860	TSS-2000			AT2G39860
AT5G47370	TSS-2000			AT5G47370
AT3G12600	TSS-2000			AT3G12600
AT3G12590	TSS-2000			AT3G12590
AT4G35850	TSS-2000			AT4G35850
AT3G21320	TSS-2000			AT3G21320
AT4G31380	TSS-2000			AT4G31380
AT4G39800	TSS-2000			AT4G39800
AT3G11490	TSS-2000			AT3G11490
AT5G58440	TSS-2000			AT5G58440
AT5G58450	Genebody			AT5G58450
AT2G41070	TSS-2000			AT2G41070
AT1G07680	TSS-2000			AT1G07680
AT1G07670	TSS-2000			AT1G07670
AT5G28300	TSS-2000			AT5G28300
AT2G20510	TSS-2000			AT2G20510
AT2G20520	TSS-2000			AT2G20520
AT2G20515	TSS-2000			AT2G20515
AT2G20530	TSS-2000			AT2G20530
AT3G13970	TSS-2000			AT3G13970
AT2G35859	TSS-2000			AT2G35859
AT1G68020	TSS-2000			AT1G68020
AT3G53180	TSS-2000			AT3G53180
AT3G53170	TSS-2000			AT3G53170
AT1G01570	Genebody			AT1G01570
AT5G48905	TSS-2000			AT5G48905
AT5G62670	TSS-2000			AT5G62670
AT5G62660	TSS-2000			AT5G62660
AT1G07420	Genebody			AT1G07420
AT4G00800	TSS-2000			AT4G00800
AT4G00820	TSS-2000			AT4G00820
AT4G00810	TSS-2000			AT4G00810
AT5G54470	TSS-2000			AT5G54470
AT5G54480	TSS-2000			AT5G54480
AT4G39403	TSS-2000			AT4G39403
AT4G39404	TSS-2000			AT4G39404
AT1G69010	TSS-2000			AT1G69010
AT1G68990	TSS-2000			AT1G68990
AT4G36860	TSS-2000			AT4G36860
AT5G67370	TSS-2000			AT5G67370
AT4G28720	TSS-2000			AT4G28720
AT1G54210	TSS-2000			AT1G54210
AT1G70944	TSS-2000			AT1G70944
AT2G46270	TSS-2000			AT2G46270
AT5G14930	TSS-2000			AT5G14930
AT5G14920	Genebody			AT5G14920
AT3G47940	TSS-2000			AT3G47940
AT3G47950	TSS-2000			AT3G47950
AT1G75240	TSS-2000			AT1G75240
AT2G23150	TSS-2000			AT2G23150
AT2G43060	TSS-2000			AT2G43060
AT1G73830	Genebody			AT1G73830
AT2G45890	TSS-2000			AT2G45890
AT2G45880	TSS-2000			AT2G45880
AT3G50751	TSS-2000			AT3G50751
AT3G50755	TSS-2000			AT3G50755
AT3G50750	TSS-2000			AT3G50750
AT3G02580	TSS-2000			AT3G02580
AT3G02570	TSS-2000			AT3G02570
AT1G03610	TSS-2000			AT1G03610
AT4G03010	TSS-2000			AT4G03010
AT4G32280	TSS-2000			AT4G32280
AT4G32272	TSS-2000			AT4G32272
AT3G05120	TSS-2000			AT3G05120
AT4G21960	Genebody			AT4G21960
AT1G20900	TSS-2000			AT1G20900
AT2G41240	TSS-2000			AT2G41240
AT1G20875	TSS-2000			AT1G20875
AT1G20870	TSS-2000			AT1G20870
AT3G58640	TSS-2000			AT3G58640
AT5G54590	TSS-2000			AT5G54590
AT1G01090	TSS-2000			AT1G01090
AT1G01110	TSS-2000			AT1G01110
AT1G01100	TSS-2000			AT1G01100
AT5G02530	TSS-2000			AT5G02530
AT4G31390	TSS-2000			AT4G31390
AT1G68190	Genebody			AT1G68190
AT5G60880	TSS-2000			AT5G60880
AT4G33460	TSS-2000			AT4G33460
AT4G33467	TSS-2000			AT4G33467
AT3G01490	TSS-2000			AT3G01490
AT5G66210	Genebody			AT5G66210
AT5G66211	Genebody			AT5G66211
AT5G66230	TSS-2000			AT5G66230
AT5G66220	TSS-2000			AT5G66220
AT4G30410	TSS-2000			AT4G30410
AT1G69570	TSS-2000			AT1G69570
AT4G26542	TSS-2000			AT4G26542
AT5G61270	Genebody			AT5G61270
AT1G19320	TSS-2000			AT1G19320
AT1G19310	TSS-2000			AT1G19310
AT5G62290	TSS-2000			AT5G62290
AT3G02140	TSS-2000			AT3G02140
AT1G04180	TSS-2000			AT1G04180
AT4G36370	Genebody			AT4G36370
AT4G36380	Genebody			AT4G36380
AT2G40008	TSS-2000			AT2G40008
AT4G18630	TSS-2000			AT4G18630
AT3G58620	TSS-2000			AT3G58620
AT4G23870	TSS-2000			AT4G23870
AT5G56980	TSS-2000			AT5G56980
AT5G66090	TSS-2000			AT5G66090
AT5G66080	Genebody			AT5G66080
AT5G66100	TSS-2000			AT5G66100
AT3G25717	TSS-2000			AT3G25717
AT3G26530	TSS-2000			AT3G26530
AT2G26720	TSS-2000			AT2G26720
AT2G26710	Genebody			AT2G26710
AT1G64610	TSS-2000			AT1G64610
AT3G23030	TSS-2000			AT3G23030
AT3G47620	TSS-2000			AT3G47620
AT3G51940	TSS-2000			AT3G51940
AT1G10560	TSS-2000			AT1G10560
AT3G61830	TSS-2000			AT3G61830
AT3G61827	Genebody			AT3G61827
AT3G61826	TSS-2000			AT3G61826
AT5G52440	TSS-2000			AT5G52440
AT5G52430	TSS-2000			AT5G52430
AT1G13240	TSS-2000			AT1G13240
AT1G06400	TSS-2000			AT1G06400
AT1G06410	TSS-2000			AT1G06410
AT4G32290	Genebody			AT4G32290
AT1G25280	Genebody			AT1G25280
AT1G01260	TSS-2000			AT1G01260
AT1G09260	TSS-2000			AT1G09260
AT5G14690	TSS-2000			AT5G14690
AT2G23170	TSS-2000			AT2G23170
AT2G23171	TSS-2000			AT2G23171
AT3G05890	TSS-2000			AT3G05890
AT3G05905	TSS-2000			AT3G05905
AT5G16023	TSS-2000			AT5G16023
AT2G18090	TSS-2000			AT2G18090
AT1G64980	TSS-2000			AT1G64980
AT1G60150	TSS-2000			AT1G60150
AT5G05965	TSS-2000			AT5G05965
AT3G05640	TSS-2000			AT3G05640
AT4G27310	TSS-2000			AT4G27310
AT2G40270	TSS-2000			AT2G40270
AT4G25260	TSS-2000			AT4G25260
AT1G04240	Genebody			AT1G04240
AT5G21940	TSS-2000			AT5G21940
AT3G15200	TSS-2000			AT3G15200
AT3G15210	TSS-2000			AT3G15210
AT5G62170	Genebody			AT5G62170
AT3G50790	TSS-2000			AT3G50790
AT3G50800	TSS-2000			AT3G50800
AT2G30766	TSS-2000			AT2G30766
AT2G30760	Genebody			AT2G30760
AT3G08636	Genebody			AT3G08636
AT3G08640	Genebody			AT3G08640
AT5G64530	TSS-2000			AT5G64530
AT5G01747	TSS-2000			AT5G01747
AT5G01750	TSS-2000			AT5G01750
AT3G51670	TSS-2000			AT3G51670
AT5G41590	TSS-2000			AT5G41590
AT5G41600	TSS-2000			AT5G41600
AT2G42880	Genebody			AT2G42880
AT5G07030	Genebody			AT5G07030
AT1G17940	TSS-2000			AT1G17940
AT3G50660	Genebody			AT3G50660
AT5G21990	TSS-2000			AT5G21990
AT1G73480	TSS-2000
AT1G73470	Genebody
AT2G14960	TSS-2000
AT5G60680	TSS-2000
AT5G62000	TSS-2000
AT5G61997	TSS-2000
AT2G33800	TSS-2000
AT2G33810	TSS-2000
AT2G19806	TSS-2000
AT2G01150	TSS-2000
AT2G01160	TSS-2000
AT2G41745	TSS-2000
AT2G41760	TSS-2000
AT1G73110	TSS-2000
AT1G73130	TSS-2000
AT1G73120	TSS-2000
AT2G05790	TSS-2000
AT2G05786	TSS-2000
AT1G15790	TSS-2000
AT1G15800	Genebody
AT4G35510	Genebody
AT5G53450	TSS-2000
AT5G53440	TSS-2000
AT3G51370	TSS-2000
AT2G45310	TSS-2000
AT3G25715	TSS-2000
AT3G25716	TSS-2000
AT3G53420	TSS-2000
AT1G66940	TSS-2000
AT1G79700	Genebody
AT5G58660	TSS-2000
AT5G58650	TSS-2000
AT1G74440	TSS-2000
AT1G74450	TSS-2000
AT1G74448	Genebody
AT4G39040	TSS-2000
AT4G39050	TSS-2000
AT4G16510	TSS-2000
AT4G16500	TSS-2000
AT5G41130	TSS-2000
AT1G74670	TSS-2000
AT2G40640	TSS-2000
AT2G40650	Genebody
AT5G01780	TSS-2000
AT5G01800	TSS-2000
AT5G01790	TSS-2000
AT2G14878	Genebody
AT2G26120	TSS-2000
AT5G58530	TSS-2000
AT3G16800	TSS-2000
AT3G16785	Genebody
AT3G27580	TSS-2000
AT3G27590	Genebody
AT5G16030	TSS-2000
AT4G22540	TSS-2000
AT5G01610	TSS-2000
AT5G01595	Genebody
AT5G01600	Genebody
AT5G22940	Genebody
AT4G25520	TSS-2000
AT4G25530	TSS-2000
AT2G18969	TSS-2000
AT5G07571	TSS-2000
AT5G07572	Genebody
AT1G27210	TSS-2000
AT2G37390	TSS-2000
AT3G58850	TSS-2000
AT3G04730	TSS-2000
AT3G04740	TSS-2000
AT2G45950	TSS-2000
AT2G45960	TSS-2000
AT2G45670	TSS-2000
AT2G45685	TSS-2000
AT2G45680	Genebody
AT1G07570	TSS-2000
AT5G62370	TSS-2000
AT2G35880	TSS-2000
AT4G30180	TSS-2000
AT1G07650	TSS-2000
AT1G07660	TSS-2000
AT1G07645	TSS-2000
AT1G79580	TSS-2000
AT1G79590	TSS-2000
AT1G02120	TSS-2000
AT1G02110	Genebody
AT1G05010	TSS-2000
AT5G57700	Genebody
AT1G13950	TSS-2000
AT3G44310	TSS-2000
AT5G08510	Genebody
AT5G08505	TSS-2000
AT3G06580	TSS-2000
AT3G06590	Genebody
AT4G37070	TSS-2000
AT5G49110	TSS-2000
AT5G49100	TSS-2000
AT3G47630	TSS-2000
AT3G47640	TSS-2000
AT3G47650	TSS-2000
AT1G75500	TSS-2000
AT3G62700	TSS-2000
AT3G61460	TSS-2000
AT1G02391	TSS-2000
AT1G02400	TSS-2000
AT2G44940	TSS-2000
AT5G10730	TSS-2000
AT1G62480	TSS-2000
AT3G27170	TSS-2000
AT3G23640	TSS-2000
AT3G23637	TSS-2000
AT1G13740	TSS-2000
AT3G17780	TSS-2000
AT3G17770	TSS-2000
AT1G03990	TSS-2000
AT1G03982	TSS-2000
AT3G63440	TSS-2000
AT3G63445	Genebody
AT1G05870	TSS-2000
AT1G05880	TSS-2000
AT5G13100	TSS-2000
AT5G13090	TSS-2000
AT5G64750	TSS-2000
AT2G02170	TSS-2000
AT2G02180	TSS-2000
AT4G24090	TSS-2000
AT4G24080	Genebody
AT3G29370	TSS-2000
AT5G01070	TSS-2000
AT3G17860	TSS-2000
AT1G67590	TSS-2000
AT4G32480	TSS-2000
AT2G42365	TSS-2000
AT2G46780	TSS-2000
AT5G57780	TSS-2000
AT5G47600	TSS-2000
AT5G47610	TSS-2000
AT5G47620	Genebody
AT3G10420	TSS-2000
AT3G10410	TSS-2000
AT3G10415	TSS-2000
AT3G63010	TSS-2000
AT2G42840	TSS-2000
AT5G52580	TSS-2000
AT5G52570	TSS-2000
AT3G61470	TSS-2000
AT3G05870	Genebody
AT3G05880	Genebody
AT1G28447	TSS-2000
AT5G03140	TSS-2000
AT2G47430	TSS-2000
AT5G23280	TSS-2000
AT3G24900	TSS-2000
AT3G24929	TSS-2000
AT3G62640	Genebody
AT3G62630	TSS-2000
AT3G62650	TSS-2000
AT1G75388	TSS-2000
AT1G75390	TSS-2000
AT5G51460	TSS-2000
AT4G30060	TSS-2000
AT4G30067	TSS-2000
AT4G30064	Genebody
AT1G73885	TSS-2000
AT1G73880	Genebody
AT2G18320	TSS-2000
AT2G18300	TSS-2000
AT5G46690	TSS-2000
AT1G13245	TSS-2000
AT1G68620	TSS-2000
AT2G25810	TSS-2000
AT2G25800	TSS-2000
AT1G08500	TSS-2000
AT1G08490	TSS-2000
AT5G66640	TSS-2000
AT3G50730	TSS-2000
AT3G50740	Genebody
AT2G42780	TSS-2000
AT2G42770	TSS-2000
AT3G17580	TSS-2000
AT2G28355	TSS-2000
AT1G60790	TSS-2000
AT4G08950	TSS-2000
AT4G08949	Genebody
AT3G27050	TSS-2000
AT3G27060	TSS-2000
AT4G17450	TSS-2000
AT4G17460	TSS-2000
AT4G17453	TSS-2000
AT5G62410	TSS-2000
AT5G62390	TSS-2000
AT5G62400	Genebody
AT4G30500	TSS-2000
AT4G30490	TSS-2000
AT5G44220	TSS-2000
AT1G21590	TSS-2000
AT1G21600	Genebody
AT3G13965	TSS-2000
AT4G34760	TSS-2000
AT1G70210	Genebody
AT2G36050	TSS-2000
AT2G36053	TSS-2000
AT5G05240	TSS-2000
AT5G05250	TSS-2000
AT5G15580	TSS-2000
AT1G19840	TSS-2000
AT5G01715	TSS-2000
AT5G01710	TSS-2000
AT5G01712	TSS-2000
AT5G01720	Genebody
AT5G18650	TSS-2000
AT3G04850	TSS-2000
AT3G04855	TSS-2000
AT1G02670	TSS-2000
AT1G02660	TSS-2000
AT4G22890	TSS-2000
AT4G22880	TSS-2000
AT5G01380	TSS-2000
AT5G65900	TSS-2000
AT5G65890	Genebody
AT3G20640	TSS-2000
AT4G25480	TSS-2000
AT5G18030	TSS-2000
AT5G18020	TSS-2000
AT1G18400	TSS-2000
AT3G61678	TSS-2000
AT3G61680	Genebody
AT3G18290	TSS-2000
AT5G23860	TSS-2000
AT5G02590	TSS-2000
AT2G31010	TSS-2000
AT1G64080	TSS-2000
AT1G64090	TSS-2000
AT4G37620	TSS-2000
AT5G33320	TSS-2000
AT5G62220	TSS-2000
AT2G22010	TSS-2000
AT2G22030	TSS-2000
AT4G22590	TSS-2000
AT4G22592	TSS-2000
AT4G38730	TSS-2000
AT4G38740	TSS-2000
AT4G23620	TSS-2000
AT4G23630	Genebody
AT3G55610	TSS-2000
AT1G49730	TSS-2000
AT1G49740	TSS-2000
AT4G17420	TSS-2000
AT4G17430	Genebody
AT5G13820	TSS-2000
AT2G35208	TSS-2000
AT2G35210	TSS-2000
AT1G04360	TSS-2000
AT1G07510	TSS-2000
AT1G07500	TSS-2000
AT5G47640	TSS-2000
AT5G47635	TSS-2000
AT1G70940	Genebody
AT1G20620	TSS-2000
AT5G43890	TSS-2000
AT5G55190	TSS-2000
AT5G55180	Genebody
AT4G35720	TSS-2000
AT4G29010	TSS-2000
AT4G29020	TSS-2000
AT2G20760	Genebody
AT2G46225	TSS-2000
AT1G72470	TSS-2000
AT3G19590	TSS-2000
AT3G19580	TSS-2000
AT3G02540	TSS-2000
AT3G02550	Genebody
AT4G36780	TSS-2000
AT4G36790	TSS-2000
AT3G24503	TSS-2000
AT4G19390	TSS-2000
AT4G19395	TSS-2000
AT4G16490	TSS-2000
AT4G36770	TSS-2000
AT1G54115	Genebody
AT3G15770	TSS-2000
AT3G15780	TSS-2000
AT2G18060	TSS-2000
AT2G18070	TSS-2000
AT3G51660	TSS-2000
AT5G43870	TSS-2000
AT1G67900	TSS-2000
AT4G21930	TSS-2000
AT4G21940	TSS-2000
AT4G21926	Genebody
AT3G57870	TSS-2000
AT5G53902	TSS-2000
AT3G18780	TSS-2000
AT1G77200	TSS-2000
AT3G05020	TSS-2000
AT2G42910	TSS-2000
AT2G42900	Genebody
AT2G34190	TSS-2000
AT2G34186	TSS-2000
AT2G34185	Genebody
AT3G10720	TSS-2000
AT4G30350	TSS-2000
AT1G01471	TSS-2000
AT1G01470	TSS-2000
AT4G11820	TSS-2000
AT1G69295	TSS-2000
AT4G35470	TSS-2000
AT1G22430	Genebody
AT5G09510	TSS-2000
AT5G09513	TSS-2000
AT5G09520	Genebody
AT3G18710	TSS-2000
AT3G49790	TSS-2000
AT3G49796	Genebody
AT3G26440	TSS-2000
AT5G63530	TSS-2000
AT3G12560	TSS-2000
AT1G36160	Genebody
AT2G46660	Genebody
AT5G02260	TSS-2000
AT3G55730	TSS-2000
AT3G03620	TSS-2000
AT3G03626	TSS-2000
AT2G40610	TSS-2000
AT2G34490	TSS-2000
AT3G52115	TSS-2000
AT3G52110	TSS-2000
AT1G72490	TSS-2000
AT3G47340	TSS-2000
AT4G16370	TSS-2000
AT2G41640	TSS-2000
AT5G49280	TSS-2000
AT5G49290	TSS-2000
AT5G64740	TSS-2000
AT5G01881	TSS-2000
AT5G01880	Genebody
AT5G23350	TSS-2000
AT5G23360	TSS-2000
AT1G49500	TSS-2000
AT3G19180	TSS-2000
AT3G19170	TSS-2000
AT3G23910	TSS-2000
AT3G23920	TSS-2000
AT4G18170	TSS-2000
AT4G22990	TSS-2000
AT4G23000	TSS-2000
AT2G44740	TSS-2000
AT2G39000	TSS-2000
AT2G39010	TSS-2000
AT5G39860	TSS-2000
AT3G11700	TSS-2000
AT4G36170	Genebody
AT1G11735	TSS-2000
AT1G63680	TSS-2000
AT4G24060	TSS-2000
AT5G51040	TSS-2000
AT5G51030	TSS-2000
AT3G11920	TSS-2000
AT3G11910	TSS-2000
AT3G54760	TSS-2000
AT3G54770	Genebody
AT3G02050	TSS-2000
AT3G02040	Genebody
AT5G53400	Genebody
AT3G14430	TSS-2000
AT1G18735	TSS-2000
AT1G18740	TSS-2000
AT1G69252	TSS-2000
AT3G08020	TSS-2000
AT3G08030	TSS-2000
AT3G62580	TSS-2000
AT2G28800	TSS-2000
AT4G37460	TSS-2000
AT5G04120	TSS-2000
AT2G42388	TSS-2000
AT2G42380	TSS-2000
AT1G06850	TSS-2000
AT1G06840	TSS-2000
AT5G36910	TSS-2000
AT3G46590	TSS-2000
AT1G33240	TSS-2000
AT4G38470	TSS-2000
AT1G62950	TSS-2000
AT5G01570	TSS-2000
AT5G01560	TSS-2000
AT1G76878	TSS-2000
AT4G38850	TSS-2000
AT4G38840	TSS-2000
AT5G15600	TSS-2000
AT1G09310	TSS-2000
AT1G53090	TSS-2000
AT3G14050	TSS-2000
AT5G39570	Genebody
AT5G39560	TSS-2000
AT3G17110	TSS-2000
AT1G08510	Genebody
AT2G47770	TSS-2000
AT2G47780	TSS-2000
AT2G47760	TSS-2000
AT1G56600	TSS-2000
AT3G02170	TSS-2000
AT1G01830	TSS-2000
AT1G01840	TSS-2000
AT5G47500	TSS-2000
AT5G47510	TSS-2000
AT5G15980	TSS-2000
AT5G15970	Genebody
AT3G14067	TSS-2000
AT5G15040	TSS-2000
AT4G22730	TSS-2000
AT3G45850	TSS-2000
AT2G41180	TSS-2000
AT3G28650	Genebody
AT4G03280	TSS-2000
AT4G03285	TSS-2000
AT5G18860	TSS-2000
AT3G24670	Genebody
AT2G46535	TSS-2000
AT2G40310	TSS-2000
AT2G40300	TSS-2000
AT4G28650	TSS-2000
AT4G28660	TSS-2000
AT4G28670	TSS-2000
AT2G39460	TSS-2000
AT2G39450	TSS-2000
AT4G03200	TSS-2000
AT4G03190	Genebody
AT1G03810	TSS-2000
AT4G38860	TSS-2000
AT4G00830	TSS-2000
AT5G07930	TSS-2000
AT5G07920	TSS-2000
AT5G41908	TSS-2000
AT5G41905	TSS-2000
AT3G54430	TSS-2000
AT3G54440	Genebody
AT3G58120	TSS-2000
AT1G55190	TSS-2000
AT1G55180	TSS-2000
AT4G32920	Genebody
AT1G31350	TSS-2000
AT2G42030	TSS-2000
AT2G42040	TSS-2000
AT1G72100	Genebody
AT1G24265	TSS-2000
AT3G50870	TSS-2000
AT4G25280	TSS-2000
AT4G25290	Genebody
AT1G56340	TSS-2000
AT1G56350	TSS-2000
AT1G56345	Genebody
AT2G42650	TSS-2000
AT2G42640	TSS-2000
AT3G46930	TSS-2000
AT3G46920	TSS-2000
AT5G17920	Genebody
AT1G79420	Genebody
AT1G14330	TSS-2000
AT4G23432	Genebody
AT4G36220	Genebody
AT1G60190	TSS-2000
AT1G60180	TSS-2000
AT5G66110	TSS-2000
AT4G29090	TSS-2000
AT4G25380	TSS-2000
AT4G25386	TSS-2000
AT4G25390	TSS-2000
AT3G08890	TSS-2000
AT3G08885	TSS-2000
AT5G11670	TSS-2000
AT5G54520	TSS-2000
AT5G54530	TSS-2000
AT1G12570	TSS-2000
AT1G12580	TSS-2000
AT3G14310	Genebody
AT1G69260	TSS-2000
AT4G37840	TSS-2000
AT5G04090	TSS-2000
AT5G13770	TSS-2000
AT1G22910	Genebody
AT3G47430	TSS-2000
AT1G69420	TSS-2000
AT3G11900	TSS-2000
AT2G22426	TSS-2000
AT1G12110	Genebody
AT1G80300	TSS-2000
AT2G01570	TSS-2000
AT4G00720	TSS-2000
AT4G00730	Genebody
AT4G32020	TSS-2000
AT2G45720	TSS-2000
AT3G18060	TSS-2000
AT3G18050	Genebody
AT5G17500	TSS-2000
AT5G17490	TSS-2000
AT3G51240	TSS-2000
AT3G51230	TSS-2000
AT3G51238	Genebody
AT2G20562	TSS-2000
AT4G36160	TSS-2000
AT1G70250	TSS-2000
AT1G70230	Genebody
AT5G53220	Genebody
AT1G66150	TSS-2000
AT4G36030	TSS-2000
AT1G64640	TSS-2000
AT4G38430	TSS-2000
AT1G23080	Genebody
AT1G55100	TSS-2000
AT2G32940	Genebody
AT3G45775	TSS-2000
AT3G45780	TSS-2000
AT3G23050	TSS-2000
AT5G56860	TSS-2000
AT1G23020	TSS-2000
AT1G28335	TSS-2000
AT1G28330	TSS-2000
AT3G14550	TSS-2000
AT3G14560	TSS-2000
AT3G61880	Genebody
AT5G65140	TSS-2000
AT1G16840	TSS-2000
AT1G16850	Genebody
AT1G16858	TSS-2000
AT1G16860	TSS-2000
AT1G21460	TSS-2000
AT1G68660	TSS-2000
AT1G68670	TSS-2000
AT3G03790	TSS-2000
AT2G42620	TSS-2000
AT1G07430	TSS-2000
AT3G55240	TSS-2000
AT3G60220	TSS-2000
AT4G38360	TSS-2000
AT4G38350	TSS-2000
AT2G16990	Genebody
AT2G26530	TSS-2000
AT2G47160	TSS-2000
AT2G22820	TSS-2000
AT3G13525	TSS-2000
AT1G22190	TSS-2000
AT3G60890	TSS-2000
AT3G60897	TSS-2000
AT3G60900	Genebody
AT4G24120	TSS-2000
AT1G18835	TSS-2000
AT1G75530	TSS-2000
AT5G19875	Genebody
AT5G19870	TSS-2000
AT1G02190	TSS-2000
AT1G02180	TSS-2000
AT4G27610	TSS-2000
AT2G38510	TSS-2000
AT1G69890	TSS-2000
AT2G23000	TSS-2000
AT5G03470	TSS-2000
AT3G19820	TSS-2000
AT4G39630	TSS-2000
AT4G39640	Genebody
AT3G54320	Genebody
AT4G37950	Genebody
AT1G25425	TSS-2000
AT1G45760	TSS-2000
AT1G45688	Genebody
AT5G16210	TSS-2000
AT3G19260	TSS-2000
AT3G19270	Genebody
AT5G50360	TSS-2000
AT5G50361	TSS-2000
AT1G19300	TSS-2000
AT2G28940	TSS-2000
AT2G44650	TSS-2000
AT2G44660	TSS-2000
AT2G44670	TSS-2000
AT1G22740	TSS-2000
AT1G22750	TSS-2000
AT1G22730	Genebody
AT4G19430	TSS-2000
AT1G22510	TSS-2000
AT1G22520	TSS-2000
AT1G75170	Genebody
AT4G16250	TSS-2000
AT4G16260	Genebody
AT3G11410	TSS-2000
AT3G11415	TSS-2000
AT4G00740	TSS-2000
AT3G23890	TSS-2000
AT3G23880	TSS-2000
AT5G18000	TSS-2000
AT5G18010	Genebody
AT5G18005	TSS-2000
AT3G56275	TSS-2000
AT4G17560	TSS-2000
AT4G17550	TSS-2000
AT2G44490	TSS-2000
AT3G50625	TSS-2000
AT1G21050	TSS-2000
AT1G11710	TSS-2000
AT4G29330	TSS-2000
AT5G06980	TSS-2000
AT5G06970	TSS-2000
AT2G38530	TSS-2000
AT3G19274	TSS-2000
AT5G16840	TSS-2000
AT5G16830	TSS-2000
AT4G26210	TSS-2000
AT2G43710	TSS-2000
AT2G24280	TSS-2000
AT2G38905	TSS-2000
AT2G36960	TSS-2000
AT1G55325	Genebody
AT3G20250	TSS-2000
AT5G20110	Genebody
AT1G32920	TSS-2000
AT5G64860	TSS-2000
AT5G64870	Genebody
AT2G33380	TSS-2000
AT5G21105	Genebody
AT2G35950	TSS-2000
AT3G44100	TSS-2000
AT3G23440	Genebody
AT1G02230	TSS-2000
AT2G47070	TSS-2000
AT2G47060	TSS-2000
AT3G54802	TSS-2000
AT3G54804	TSS-2000
AT4G36540	TSS-2000
AT4G36530	TSS-2000
AT3G52500	TSS-2000
AT2G20580	TSS-2000
AT1G19110	TSS-2000
AT4G27950	TSS-2000
AT1G75490	TSS-2000
AT1G75480	TSS-2000
AT5G11090	TSS-2000
AT5G05690	TSS-2000
AT3G06125	TSS-2000
AT4G25630	TSS-2000
AT4G31355	TSS-2000
AT4G31360	TSS-2000
AT3G09690	TSS-2000
AT3G09680	TSS-2000
AT5G61345	TSS-2000
AT5G61350	TSS-2000
AT2G12680	TSS-2000
AT5G66460	TSS-2000
AT5G19200	TSS-2000
AT1G75180	TSS-2000
AT1G75190	Genebody
AT2G18700	TSS-2000
AT3G10960	TSS-2000
AT5G41900	Genebody
AT1G64670	TSS-2000
AT1G64680	TSS-2000
AT2G45740	TSS-2000
AT2G45730	TSS-2000
AT1G71110	TSS-2000
AT2G38060	TSS-2000
AT2G38070	TSS-2000
AT4G22800	Genebody
AT1G20070	TSS-2000
AT5G20170	TSS-2000
AT5G20190	TSS-2000
AT5G20181	Genebody
AT2G28920	Genebody
AT2G28910	TSS-2000
AT4G30190	TSS-2000
AT3G47610	TSS-2000
AT2G22830	TSS-2000
AT2G22840	TSS-2000
AT5G04760	TSS-2000
AT4G38940	TSS-2000
AT4G38932	Genebody
AT5G14420	TSS-2000
AT5G14430	TSS-2000
AT5G57990	TSS-2000
AT5G58000	TSS-2000
AT5G42650	Genebody
AT2G43910	TSS-2000
AT1G52700	TSS-2000
AT3G27328	TSS-2000
AT3G12320	TSS-2000
AT3G12300	TSS-2000
AT5G51340	TSS-2000
AT5G51330	TSS-2000
AT3G27210	TSS-2000
AT3G62620	TSS-2000
AT1G68862	TSS-2000
AT1G68875	TSS-2000
AT1G68872	Genebody
AT2G35990	Genebody
AT1G33450	TSS-2000
AT3G24518	TSS-2000
AT2G45430	TSS-2000
AT5G01990	Genebody
AT1G07090	TSS-2000
AT5G24300	TSS-2000
AT5G24290	TSS-2000
AT4G32295	TSS-2000
AT5G61500	TSS-2000
AT5G61510	Genebody
AT5G61520	Genebody
AT5G10745	TSS-2000
AT5G10740	TSS-2000
AT5G67411	TSS-2000
AT2G01800	TSS-2000
AT2G01810	TSS-2000
AT3G49810	TSS-2000
AT5G03760	Genebody
AT4G11050	TSS-2000
AT5G05430	TSS-2000
AT5G05440	TSS-2000
AT1G72620	TSS-2000
AT1G72610	TSS-2000
AT1G12080	TSS-2000
AT3G47800	TSS-2000
AT3G11670	TSS-2000
AT3G54450	TSS-2000
AT5G58770	TSS-2000
AT5G58760	TSS-2000
AT3G54200	TSS-2000
AT3G54190	TSS-2000
AT4G28640	TSS-2000
AT4G28630	TSS-2000
AT1G63710	TSS-2000
AT1G69990	TSS-2000
AT1G70000	Genebody
AT2G14890	Genebody
AT4G34240	TSS-2000
AT4G34230	TSS-2000
AT4G36600	TSS-2000
AT4G36590	TSS-2000
AT1G16740	TSS-2000
AT1G16730	TSS-2000
AT5G13400	TSS-2000
AT2G46410	TSS-2000
AT2G46420	TSS-2000
AT4G14130	TSS-2000
AT5G05180	TSS-2000
AT5G05170	TSS-2000
AT2G41310	TSS-2000
AT2G45450	Genebody
AT3G49820	TSS-2000
AT3G49830	TSS-2000
AT2G25890	TSS-2000
AT2G25880	TSS-2000
AT3G06110	TSS-2000
AT3G06100	Genebody
AT1G01720	TSS-2000
AT4G03390	TSS-2000
AT3G01516	TSS-2000
AT3G01520	TSS-2000
AT1G56590	TSS-2000
AT5G07070	TSS-2000
AT5G07080	TSS-2000
AT1G70300	TSS-2000
AT1G11350	TSS-2000
AT4G18370	TSS-2000
AT4G18360	TSS-2000
AT1G68840	TSS-2000
AT4G23840	TSS-2000
AT4G23820	Genebody
AT2G26692	TSS-2000
AT2G26690	Genebody
AT2G19180	TSS-2000
AT3G19540	TSS-2000
AT3G43720	TSS-2000
AT2G27650	TSS-2000
AT2G27660	Genebody
AT1G56170	TSS-2000
AT1G56165	TSS-2000
AT1G30490	TSS-2000
AT3G14360	TSS-2000
AT3G13682	TSS-2000
AT3G13686	TSS-2000
AT1G29980	TSS-2000
AT1G67510	TSS-2000
AT3G60647	TSS-2000
AT5G03370	TSS-2000
AT4G15233	TSS-2000
AT2G26730	Genebody
AT5G66610	TSS-2000
AT5G66607	TSS-2000
AT2G43270	Genebody
AT2G43280	Genebody
AT3G12120	TSS-2000
AT1G17120	TSS-2000
AT1G17110	TSS-2000
AT3G04870	TSS-2000
AT3G04860	TSS-2000
AT5G08330	TSS-2000
AT5G08335	TSS-2000
AT4G31080	TSS-2000
AT4G31075	Genebody
AT4G31070	TSS-2000
AT1G18670	Genebody
AT5G16120	TSS-2000
AT3G50665	TSS-2000
AT3G20910	TSS-2000
AT3G20900	TSS-2000
AT1G79350	TSS-2000
AT5G19190	Genebody
AT3G16480	TSS-2000
AT3G16470	TSS-2000
AT4G24040	Genebody
AT3G29190	Genebody
AT4G14680	TSS-2000
AT1G15750	TSS-2000
AT2G41290	Genebody
AT5G46420	TSS-2000
AT5G46417	TSS-2000
AT1G10760	Genebody
AT4G38670	Genebody
AT5G28145	TSS-2000
AT5G62880	TSS-2000
AT1G69780	Genebody
AT4G34530	TSS-2000
AT4G34540	TSS-2000
AT2G30780	TSS-2000
AT1G19580	TSS-2000
AT1G19570	TSS-2000
AT3G15095	TSS-2000
AT1G10960	TSS-2000
AT4G01530	TSS-2000
AT3G17020	TSS-2000
AT3G17030	Genebody
AT5G51210	TSS-2000
AT5G15150	TSS-2000
AT3G07480	TSS-2000
AT3G07470	TSS-2000
AT1G76240	TSS-2000
AT5G11530	TSS-2000
AT2G36916	TSS-2000
AT2G36920	TSS-2000
AT1G08520	TSS-2000
AT1G80530	TSS-2000
AT3G24820	TSS-2000
AT3G24840	TSS-2000
AT3G06870	TSS-2000
AT1G01310	Genebody
AT3G26510	TSS-2000
AT3G26511	TSS-2000
AT1G78290	TSS-2000
AT1G78300	TSS-2000
AT1G61353	Genebody
AT4G04330	TSS-2000
AT1G72810	TSS-2000
AT1G72820	TSS-2000
AT3G12220	Genebody
AT1G14580	TSS-2000
AT5G25460	TSS-2000
AT5G15220	TSS-2000
AT5G15230	TSS-2000
AT1G68825	TSS-2000
AT3G06780	TSS-2000
AT3G06778	TSS-2000
AT1G44350	Genebody
AT1G79660	TSS-2000
AT1G79650	TSS-2000
AT3G50890	TSS-2000
AT3G50895	TSS-2000
AT3G50900	TSS-2000
AT5G65290	TSS-2000
AT5G65280	TSS-2000
AT5G64310	TSS-2000
AT1G12290	TSS-2000
AT1G12294	TSS-2000
AT1G62370	Genebody
AT4G37390	TSS-2000
AT3G09570	TSS-2000
AT3G09560	TSS-2000
AT1G02060	TSS-2000
AT1G02065	TSS-2000
AT4G20180	TSS-2000
AT4G20170	Genebody
AT4G24770	TSS-2000
AT1G29330	TSS-2000
AT2G02090	TSS-2000
AT2G02080	TSS-2000
AT1G52190	TSS-2000
AT4G30074	TSS-2000
AT4G04870	TSS-2000
AT2G41880	TSS-2000
AT2G41870	TSS-2000
AT3G05230	TSS-2000
AT3G05220	Genebody
AT4G37480	TSS-2000
AT4G37470	TSS-2000
AT4G33800	TSS-2000
AT4G19700	TSS-2000
AT2G26010	TSS-2000
AT5G61300	TSS-2000
AT5G61310	TSS-2000
AT1G80620	TSS-2000
AT1G80610	TSS-2000
AT2G46940	TSS-2000
AT1G79075	TSS-2000
AT1G79070	Genebody
AT2G23120	TSS-2000
AT2G23118	TSS-2000
AT1G20050	TSS-2000
AT4G02130	TSS-2000
AT2G36880	Genebody
AT2G36881	Genebody
AT1G29450	TSS-2000
AT1G29465	TSS-2000
AT1G29460	TSS-2000
AT5G25290	TSS-2000
AT3G16860	TSS-2000
AT3G16870	Genebody
AT5G67350	TSS-2000
AT5G18660	TSS-2000
AT5G18661	TSS-2000
AT5G18670	TSS-2000
AT5G53170	TSS-2000
AT5G53180	Genebody
AT4G31820	TSS-2000
AT1G66100	TSS-2000
AT1G02390	Genebody
AT3G51400	TSS-2000
AT5G18460	Genebody
AT1G06010	TSS-2000
AT1G06000	TSS-2000
AT1G06002	Genebody
AT4G37980	TSS-2000
AT5G43900	TSS-2000
AT5G43910	Genebody
AT2G21510	TSS-2000
AT2G21520	TSS-2000
AT1G77030	TSS-2000
AT1G77060	TSS-2000
AT1G77080	TSS-2000
AT1G80600	TSS-2000
AT3G26210	TSS-2000
AT3G26220	Genebody
AT5G15265	TSS-2000
AT5G15260	TSS-2000
AT5G15270	TSS-2000
AT2G46520	TSS-2000
AT3G61430	TSS-2000
AT3G61420	TSS-2000
AT5G54970	TSS-2000
AT5G54960	TSS-2000
AT5G04590	TSS-2000
AT1G15340	TSS-2000
AT1G01115	TSS-2000
AT5G21960	Genebody
AT5G48200	TSS-2000
AT1G12460	TSS-2000
AT1G12451	TSS-2000
AT1G04150	TSS-2000
AT1G04160	TSS-2000
AT3G27960	TSS-2000
AT1G33060	TSS-2000
AT5G09760	Genebody
AT5G09755	TSS-2000
AT5G62360	TSS-2000
AT5G49743	TSS-2000
AT5G49746	TSS-2000
AT5G49740	TSS-2000
AT5G49750	TSS-2000
AT1G23030	TSS-2000
AT5G67200	TSS-2000
AT3G58700	TSS-2000
AT3G58690	Genebody
AT5G50000	TSS-2000
AT4G19110	TSS-2000
AT4G19112	TSS-2000
AT1G30360	Genebody
AT1G12420	TSS-2000
AT1G07080	TSS-2000
AT1G07060	TSS-2000
AT1G07070	Genebody
AT3G61640	TSS-2000
AT4G12430	TSS-2000
AT4G12432	TSS-2000
AT1G51580	Genebody
AT5G43270	TSS-2000
AT5G02020	TSS-2000
AT5G02021	TSS-2000
AT3G21270	TSS-2000
AT1G28010	TSS-2000
AT1G28007	Genebody
AT4G12420	TSS-2000
AT4G12423	TSS-2000
AT4G02420	TSS-2000
AT4G02430	TSS-2000
AT1G18870	TSS-2000
AT2G34070	TSS-2000
AT2G34110	TSS-2000
AT1G74020	Genebody
AT2G21200	TSS-2000
AT2G21210	TSS-2000
AT2G46710	TSS-2000
AT1G22920	TSS-2000
AT5G11650	TSS-2000
AT2G40970	TSS-2000
AT5G66290	TSS-2000
AT5G66300	Genebody
AT3G09000	TSS-2000
AT4G22010	Genebody
AT2G32160	TSS-2000
AT2G32150	Genebody
AT4G22785	TSS-2000
AT3G55734	TSS-2000
AT5G47420	TSS-2000
AT2G41945	Genebody
AT5G66360	TSS-2000
AT1G53510	TSS-2000
AT1G53530	TSS-2000
AT5G12330	TSS-2000
AT1G79360	TSS-2000
AT1G79370	TSS-2000
AT3G52840	Genebody
AT1G72250	TSS-2000
AT1G67560	TSS-2000
AT2G39730	TSS-2000
AT4G11010	TSS-2000
AT3G56090	TSS-2000
AT2G27310	Genebody
AT3G19850	TSS-2000
AT3G19860	TSS-2000
AT2G20750	TSS-2000
AT1G74780	TSS-2000
AT1G74770	TSS-2000
AT4G36970	TSS-2000
AT5G39080	TSS-2000
AT5G39070	TSS-2000
AT1G12610	TSS-2000
AT1G76080	TSS-2000
AT1G44170	TSS-2000
AT4G16990	TSS-2000
AT3G01513	TSS-2000
AT2G23130	TSS-2000
AT2G28250	TSS-2000
AT3G52180	TSS-2000
AT1G12990	TSS-2000
AT1G75460	TSS-2000
AT2G45360	Genebody
AT2G45380	Genebody
AT1G18120	TSS-2000
AT1G18100	TSS-2000
AT3G48390	TSS-2000
AT3G48380	Genebody
AT5G60760	TSS-2000
AT3G62950	TSS-2000
AT3G62940	TSS-2000
AT1G68460	TSS-2000
AT4G04750	TSS-2000
AT1G05810	TSS-2000
AT1G05820	TSS-2000
AT5G06040	Genebody
AT5G14011	TSS-2000
AT1G64405	TSS-2000
AT1G73670	TSS-2000
AT2G03120	TSS-2000
AT5G64250	TSS-2000
AT5G01230	TSS-2000
AT5G01240	TSS-2000
AT5G63660	TSS-2000
AT5G63650	TSS-2000
AT3G24050	Genebody
AT3G51300	TSS-2000
AT3G51290	Genebody
AT5G44120	TSS-2000
AT3G57400	TSS-2000
AT1G69572	TSS-2000
AT3G53450	TSS-2000
AT4G28290	TSS-2000
AT4G28300	TSS-2000
AT4G37740	TSS-2000
AT2G36090	Genebody
AT1G02990	Genebody
AT5G19970	Genebody
AT3G16370	TSS-2000
AT3G14650	TSS-2000
AT3G05830	TSS-2000
AT3G05820	TSS-2000
AT5G11520	TSS-2000
AT2G41550	Genebody
AT5G64410	Genebody
AT1G12240	TSS-2000
AT3G02980	TSS-2000
AT3G02990	TSS-2000
AT4G29740	Genebody
AT1G65590	Genebody
AT3G03450	TSS-2000
AT3G03456	TSS-2000
AT3G63450	TSS-2000
AT3G63460	Genebody
AT3G07010	Genebody
AT1G72280	TSS-2000
AT1G72290	TSS-2000
AT4G28775	TSS-2000
AT4G28780	TSS-2000
AT4G28770	TSS-2000
AT1G24170	TSS-2000
AT3G23820	TSS-2000
AT4G01950	TSS-2000
AT1G63340	Genebody
AT2G24220	TSS-2000
AT1G23360	TSS-2000
AT1G23380	Genebody
AT4G14980	TSS-2000
AT4G14990	Genebody
AT3G54910	TSS-2000
AT3G54920	Genebody
AT2G38240	Genebody
AT3G50337	TSS-2000
AT2G44760	TSS-2000
AT2G44770	TSS-2000
AT1G08570	TSS-2000
AT1G08560	TSS-2000
AT4G12730	Genebody
AT2G27830	TSS-2000
AT5G03040	TSS-2000
AT3G45600	TSS-2000
AT1G77746	TSS-2000
AT4G31880	TSS-2000
AT4G31890	Genebody
AT4G18890	TSS-2000
AT5G65158	TSS-2000
AT3G11420	TSS-2000
AT3G15280	TSS-2000
AT3G15290	Genebody
AT3G06868	TSS-2000
AT5G18080	TSS-2000
AT5G18085	TSS-2000
AT5G18090	TSS-2000
AT3G10010	TSS-2000
AT3G10015	TSS-2000
AT5G26600	TSS-2000
AT5G26610	Genebody
AT5G18060	TSS-2000
AT5G18050	TSS-2000
AT1G80090	TSS-2000
AT1G80080	Genebody
AT1G73690	TSS-2000
AT1G73687	TSS-2000
AT1G33250	Genebody
AT3G14370	TSS-2000
AT1G78210	TSS-2000
AT1G12910	TSS-2000
AT1G12920	TSS-2000
AT1G12930	Genebody
AT4G18240	TSS-2000
AT4G18230	TSS-2000
AT4G27510	TSS-2000
AT4G21437	TSS-2000
AT1G53830	TSS-2000
AT2G46310	TSS-2000
AT2G46308	Genebody
AT2G22760	TSS-2000
AT3G48260	TSS-2000
AT3G48270	TSS-2000
AT3G23480	TSS-2000
AT5G13760	Genebody
AT5G16370	TSS-2000
AT5G16375	Genebody
AT5G38520	TSS-2000
AT5G38510	TSS-2000
AT2G33050	TSS-2000
AT2G33040	TSS-2000
AT5G47060	TSS-2000
AT4G25500	TSS-2000
AT4G25490	TSS-2000
AT5G16020	TSS-2000
AT5G16010	TSS-2000
AT5G08520	Genebody
AT1G20330	TSS-2000
AT5G66650	TSS-2000
AT3G26561	TSS-2000
AT3G26570	TSS-2000
AT4G24974	TSS-2000
AT4G24975	TSS-2000
AT1G11240	TSS-2000
AT1G58265	Genebody
AT5G66340	TSS-2000
AT5G66330	Genebody
AT5G64220	TSS-2000
AT5G64210	TSS-2000
AT2G05800	TSS-2000
AT2G36270	TSS-2000
AT1G20823	Genebody
AT1G09570	TSS-2000
AT1G05530	Genebody
AT1G05540	TSS-2000
AT1G79120	Genebody
AT1G22180	Genebody
AT2G33570	TSS-2000
AT2G33560	TSS-2000
AT5G64260	TSS-2000
AT2G44730	TSS-2000
AT2G44735	Genebody
AT1G29440	TSS-2000
AT5G54700	TSS-2000
AT1G73390	TSS-2000
AT1G73400	TSS-2000
AT1G04370	TSS-2000
AT3G49570	TSS-2000
AT5G45960	Genebody
AT3G06060	TSS-2000
AT3G06070	TSS-2000
AT3G23230	TSS-2000
AT3G15240	TSS-2000
AT3G15220	TSS-2000
AT5G14640	TSS-2000
AT5G14650	TSS-2000
AT1G07720	TSS-2000
AT4G22190	TSS-2000
AT5G41800	TSS-2000
AT1G30110	TSS-2000
AT4G25620	TSS-2000
AT1G48330	TSS-2000
AT3G18080	TSS-2000
AT4G18830	TSS-2000
AT4G18823	TSS-2000
AT3G02100	TSS-2000
AT3G02110	Genebody
AT1G05136	TSS-2000
AT1G05135	TSS-2000
AT5G43830	TSS-2000
AT1G18700	Genebody
AT2G44070	TSS-2000
AT2G30480	Genebody
AT1G04650	TSS-2000
AT1G59740	Genebody
AT4G05190	TSS-2000
AT4G05180	TSS-2000
AT3G04920	TSS-2000
AT1G02650	TSS-2000
AT1G02640	Genebody
AT3G03160	TSS-2000
AT3G03150	TSS-2000
AT3G12680	TSS-2000
AT3G12685	TSS-2000
AT3G12690	Genebody
AT3G28910	TSS-2000
AT5G04310	Genebody
AT1G78230	TSS-2000
AT3G45730	TSS-2000
AT3G45740	TSS-2000
AT3G07380	TSS-2000
AT3G07390	TSS-2000
AT5G61330	Genebody
AT5G08080	TSS-2000
AT5G08075	Genebody
AT1G74840	TSS-2000
AT2G27860	TSS-2000
AT3G15540	TSS-2000
AT2G33180	TSS-2000
AT2G33190	TSS-2000
AT3G04717	TSS-2000
AT3G04720	Genebody
AT1G10470	Genebody
AT1G10460	TSS-2000
AT3G49610	TSS-2000
AT3G49620	TSS-2000
AT5G46570	TSS-2000
AT1G19980	TSS-2000
AT1G19970	TSS-2000
AT5G22000	TSS-2000
AT4G00400	Genebody
AT5G12980	TSS-2000
AT2G45850	Genebody
AT2G45870	TSS-2000
AT3G16850	TSS-2000
AT1G18620	TSS-2000
AT4G24790	TSS-2000
AT1G54110	TSS-2000
AT1G54100	TSS-2000
AT3G13784	TSS-2000
AT5G67360	Genebody
AT1G70270	TSS-2000
AT2G40330	Genebody
AT2G30120	TSS-2000
AT4G33040	TSS-2000
AT1G50020	TSS-2000
AT3G52280	TSS-2000
AT3G52290	TSS-2000
AT3G52285	TSS-2000
AT4G36480	TSS-2000
AT4G36470	TSS-2000
AT3G60790	TSS-2000
AT3G60780	Genebody
AT3G60770	TSS-2000
AT1G80420	TSS-2000
AT3G56360	TSS-2000
AT3G56350	TSS-2000
AT4G22000	TSS-2000
AT3G15578	TSS-2000
AT3G15570	TSS-2000
AT3G15585	TSS-2000
AT4G22620	TSS-2000
AT4G22630	TSS-2000
AT2G33847	TSS-2000
AT5G44582	TSS-2000
AT5G44580	Genebody
AT2G46730	TSS-2000
AT2G46720	Genebody
AT5G24010	TSS-2000
AT5G24000	TSS-2000
AT2G46160	TSS-2000
AT2G46150	Genebody
AT4G14470	TSS-2000
AT1G64380	Genebody
AT3G63350	TSS-2000
AT3G63340	TSS-2000
AT3G23980	TSS-2000
AT3G23990	TSS-2000
AT3G63510	TSS-2000
AT3G63500	TSS-2000
AT3G29310	TSS-2000
AT3G29305	TSS-2000
AT1G07728	TSS-2000
AT2G34123	Genebody
AT2G34100	Genebody
AT4G03965	Genebody
AT1G55610	TSS-2000
AT1G55615	TSS-2000
AT5G41450	TSS-2000
AT5G41460	Genebody
AT5G43310	TSS-2000
AT1G13260	TSS-2000
AT1G23490	TSS-2000
AT1G23480	Genebody
AT3G03870	TSS-2000
AT5G21482	Genebody
AT5G03795	TSS-2000
AT5G20736	TSS-2000
AT1G67265	TSS-2000
AT2G23460	TSS-2000
AT1G68490	TSS-2000
AT2G01670	TSS-2000
AT2G34920	TSS-2000
AT1G30340	TSS-2000
AT1G14020	TSS-2000
AT1G14010	TSS-2000
AT1G68530	TSS-2000
AT3G46610	TSS-2000
AT3G22440	TSS-2000
AT3G22436	TSS-2000
AT4G38410	TSS-2000
AT4G38400	TSS-2000
AT4G38401	TSS-2000
AT2G22802	TSS-2000
AT2G22805	TSS-2000
AT5G38420	TSS-2000
AT5G11710	TSS-2000
AT5G11700	TSS-2000
AT5G66780	TSS-2000
AT5G66790	TSS-2000
AT1G74088	TSS-2000
AT1G54130	TSS-2000
AT2G42310	TSS-2000
AT2G42300	Genebody
AT5G59880	TSS-2000
AT1G20000	TSS-2000
AT1G20015	TSS-2000
AT1G20010	Genebody
AT3G57470	TSS-2000
AT4G27820	TSS-2000
AT1G70710	Genebody
AT5G15160	TSS-2000
AT1G26770	TSS-2000
AT1G64140	TSS-2000
AT1G64142	TSS-2000
AT3G12955	TSS-2000
AT3G12965	TSS-2000
AT3G03840	TSS-2000
AT3G03845	TSS-2000
AT3G03830	TSS-2000
AT4G36500	TSS-2000
AT4G36510	TSS-2000
AT2G22770	TSS-2000
AT1G69850	Genebody
AT1G12760	TSS-2000
AT1G12750	TSS-2000
AT1G67890	TSS-2000
AT1G67880	TSS-2000
AT2G45190	Genebody
AT3G49120	TSS-2000
AT5G13240	TSS-2000
AT5G17260	TSS-2000
AT5G17270	TSS-2000
AT4G31550	Genebody
AT2G30520	TSS-2000
AT1G25230	TSS-2000
AT5G53540	TSS-2000
AT1G01420	TSS-2000
AT1G01430	Genebody
AT1G73210	TSS-2000
AT1G65730	Genebody
AT2G27820	TSS-2000
AT1G63420	TSS-2000
AT3G62610	TSS-2000
AT3G62600	TSS-2000
AT1G21830	Genebody
AT3G21690	TSS-2000
AT4G30790	TSS-2000
AT4G30800	TSS-2000
AT4G18810	TSS-2000
AT4G18815	TSS-2000
AT1G01600	Genebody
AT3G56370	TSS-2000
AT5G63180	TSS-2000
AT5G63190	TSS-2000
AT2G44120	TSS-2000
AT2G44130	TSS-2000
AT2G32950	TSS-2000
AT5G48250	TSS-2000
AT1G10090	TSS-2000
AT1G01650	TSS-2000
AT4G27870	TSS-2000
AT5G17190	TSS-2000
AT3G45140	TSS-2000
AT1G09530	TSS-2000
AT3G13690	TSS-2000
AT2G47015	TSS-2000
AT2G47010	Genebody
AT2G06850	TSS-2000
AT4G30340	TSS-2000
AT5G12250	TSS-2000
AT5G12260	TSS-2000
AT1G04110	TSS-2000
AT1G04120	Genebody
AT4G12690	TSS-2000
AT1G62570	Genebody
AT1G22600	TSS-2000
AT1G07890	TSS-2000
AT1G07880	TSS-2000
AT1G07885	TSS-2000
AT3G19560	TSS-2000
AT3G19553	TSS-2000
AT1G71040	TSS-2000
AT4G37550	TSS-2000
AT3G52340	TSS-2000
AT3G52330	TSS-2000
AT1G70370	Genebody
AT3G43800	TSS-2000
AT3G43790	Genebody
AT5G46170	TSS-2000
AT3G22100	TSS-2000
AT1G07200	TSS-2000
AT1G07210	TSS-2000
AT5G57640	TSS-2000
AT5G57630	TSS-2000
AT3G15940	TSS-2000
AT4G18650	TSS-2000
AT4G31870	TSS-2000
AT4G31860	TSS-2000
AT1G53840	TSS-2000
AT3G16620	TSS-2000
AT5G40890	TSS-2000
AT1G61260	TSS-2000
AT1G71090	TSS-2000
AT1G71080	TSS-2000
AT3G14440	TSS-2000
AT2G38470	TSS-2000
AT2G38465	TSS-2000
AT1G76090	TSS-2000
AT2G12462	TSS-2000
AT1G75360	TSS-2000
AT2G41370	TSS-2000
AT2G25625	TSS-2000
AT2G25620	TSS-2000
AT1G65200	TSS-2000
AT1G65210	TSS-2000
AT1G66400	Genebody
AT3G56710	TSS-2000
AT3G56720	TSS-2000
AT2G27490	TSS-2000
AT2G41150	TSS-2000
AT2G41140	Genebody
AT3G61800	TSS-2000
AT5G25240	Genebody
AT2G40450	TSS-2000
AT5G49435	TSS-2000
AT5G49430	TSS-2000
AT5G49440	TSS-2000
AT5G05985	TSS-2000
AT5G05987	TSS-2000
AT5G05980	TSS-2000
AT2G40530	TSS-2000
AT2G21060	TSS-2000
AT4G11330	TSS-2000
AT3G53390	TSS-2000
AT3G53380	TSS-2000
AT1G03180	TSS-2000
AT4G39840	TSS-2000
AT1G23710	TSS-2000
AT1G21835	TSS-2000
AT1G21840	TSS-2000
AT1G67050	TSS-2000
AT2G47710	TSS-2000
AT2G47730	Genebody
AT5G57015	TSS-2000
AT4G33625	TSS-2000
AT4G33630	TSS-2000
AT5G03120	TSS-2000
AT5G49330	Genebody
AT5G67290	TSS-2000
AT5G67300	TSS-2000
AT2G32010	Genebody
AT4G30660	TSS-2000
AT3G19700	TSS-2000
AT3G19680	Genebody
AT1G61640	TSS-2000
AT3G63180	TSS-2000
AT3G49270	TSS-2000
AT3G49280	TSS-2000
AT3G53990	Genebody
AT3G53980	TSS-2000
AT4G24260	TSS-2000
AT5G53290	TSS-2000
AT3G16180	TSS-2000
AT3G03776	TSS-2000
AT3G03780	TSS-2000
AT3G15350	TSS-2000
AT1G18330	TSS-2000
AT5G16800	TSS-2000
AT5G16810	Genebody
AT4G13990	TSS-2000
AT1G01190	Genebody
AT1G10350	TSS-2000
AT1G10360	TSS-2000
AT1G10370	Genebody
AT3G61550	TSS-2000
AT3G61560	TSS-2000
AT1G62430	TSS-2000
AT1G62440	TSS-2000
AT4G19020	TSS-2000
AT4G19010	TSS-2000
AT3G57040	TSS-2000
AT4G39350	TSS-2000
AT3G06860	TSS-2000
AT3G06850	TSS-2000
AT5G25830	TSS-2000
AT3G61380	TSS-2000
AT2G22670	TSS-2000
AT2G22668	TSS-2000
AT4G39770	TSS-2000
AT5G45670	TSS-2000
AT1G61900	TSS-2000
AT1G61910	TSS-2000
AT1G14290	TSS-2000
AT1G14300	Genebody
AT1G28370	TSS-2000
AT2G29660	Genebody
AT1G69740	TSS-2000
AT1G69730	Genebody
AT4G26700	TSS-2000
AT5G53010	TSS-2000
AT1G60950	TSS-2000
AT4G34650	TSS-2000
AT4G16740	TSS-2000
AT2G28470	TSS-2000
AT4G20040	TSS-2000
AT4G20050	Genebody
AT4G14200	TSS-2000
AT3G61160	TSS-2000
AT3G61150	Genebody
AT5G59510	TSS-2000
AT2G30840	TSS-2000
AT2G30860	TSS-2000
AT2G30850	TSS-2000
AT1G12430	TSS-2000
AT5G19729	TSS-2000
AT5G19730	Genebody
AT4G25450	TSS-2000
AT2G16650	TSS-2000
AT2G16660	Genebody
AT2G35070	TSS-2000
AT5G54840	TSS-2000
AT2G02870	TSS-2000
AT5G48460	TSS-2000
AT5G48465	TSS-2000
AT5G48470	TSS-2000
AT3G54140	Genebody
AT5G55090	TSS-2000
AT3G54830	Genebody
AT1G03740	TSS-2000
AT1G03730	TSS-2000
AT3G55900	TSS-2000
AT3G55910	Genebody
AT1G29510	Genebody
AT1G29520	TSS-2000
AT3G45230	TSS-2000
AT3G15600	TSS-2000
AT3G15590	TSS-2000
AT5G59732	TSS-2000
AT5G59730	Genebody
AT5G59430	TSS-2000
AT5G05410	TSS-2000
AT5G05400	TSS-2000
AT4G12980	Genebody
AT3G09300	TSS-2000
AT5G38210	Genebody
AT2G42960	TSS-2000
AT2G42970	TSS-2000
AT2G42975	TSS-2000
AT5G61410	TSS-2000
AT4G24760	TSS-2000
AT2G34940	TSS-2000
AT2G34930	TSS-2000
AT1G69610	TSS-2000
AT1G67480	TSS-2000
AT3G20760	TSS-2000
AT3G20770	Genebody
AT1G58235	Genebody
AT2G28420	Genebody
AT1G80040	TSS-2000
AT1G80050	Genebody
AT5G65020	TSS-2000
AT2G21300	TSS-2000
AT1G25220	TSS-2000
AT5G60200	TSS-2000
AT2G19660	TSS-2000
AT4G03560	TSS-2000
AT1G75440	Genebody
AT5G10170	Genebody
AT5G67455	TSS-2000
AT5G67450	TSS-2000
AT1G05710	TSS-2000
AT1G54030	TSS-2000
AT4G00050	Genebody
AT3G51135	TSS-2000
AT3G51150	TSS-2000
AT3G51140	Genebody
AT1G01490	TSS-2000
AT1G01500	TSS-2000
AT1G10030	TSS-2000
AT1G10020	TSS-2000
AT3G17830	TSS-2000
AT3G28200	TSS-2000
AT1G32660	TSS-2000
AT1G72190	TSS-2000
AT1G72200	Genebody
AT3G29320	TSS-2000
AT5G18450	TSS-2000
AT2G29560	TSS-2000
AT2G29550	TSS-2000
AT4G02940	TSS-2000
AT5G64510	TSS-2000
AT5G64501	TSS-2000
AT5G64505	Genebody
AT2G34590	TSS-2000
AT2G34600	TSS-2000
AT2G01430	Genebody
AT1G26916	TSS-2000
AT1G23145	TSS-2000
AT1G23140	TSS-2000
AT1G23147	TSS-2000
AT1G11890	TSS-2000
AT1G11880	TSS-2000
AT5G55550	TSS-2000
AT3G47590	TSS-2000
AT2G46250	TSS-2000
AT1G20190	TSS-2000
AT1G20200	Genebody
AT2G46320	TSS-2000
AT4G35670	TSS-2000
AT4G35660	Genebody
AT1G33590	TSS-2000
AT1G33580	TSS-2000
AT5G61580	Genebody
AT5G59820	TSS-2000
AT5G59810	TSS-2000
AT3G06370	TSS-2000
AT3G06380	TSS-2000
AT1G30350	TSS-2000
AT4G31130	TSS-2000
AT4G31140	TSS-2000
AT2G45830	TSS-2000
AT2G45820	TSS-2000
AT4G17670	TSS-2000
AT5G46240	TSS-2000
AT4G04970	TSS-2000
AT1G18070	TSS-2000
AT1G18075	TSS-2000
AT5G62130	TSS-2000
AT1G21740	TSS-2000
AT3G53350	TSS-2000
AT3G53360	TSS-2000
AT3G60170	TSS-2000
AT4G35783	TSS-2000
AT4G35780	TSS-2000
AT1G62380	TSS-2000
AT4G28330	TSS-2000
AT1G77640	Genebody
AT1G77650	TSS-2000
AT1G28260	Genebody
AT3G51590	TSS-2000
AT1G11010	TSS-2000
AT1G11020	TSS-2000
AT1G11000	TSS-2000
AT1G10750	Genebody
AT5G55830	TSS-2000
AT1G23980	TSS-2000
AT3G13227	TSS-2000
AT3G13224	Genebody
AT1G49620	TSS-2000
AT2G20830	TSS-2000
AT2G20835	TSS-2000
AT2G20840	Genebody
AT5G54290	TSS-2000
AT3G55440	TSS-2000
AT3G55430	TSS-2000
AT3G53550	TSS-2000
AT5G02970	TSS-2000
AT5G02960	TSS-2000
AT1G19400	Genebody
AT1G29000	TSS-2000
AT1G28960	TSS-2000
AT1G19800	TSS-2000
AT5G51280	TSS-2000
AT4G24972	TSS-2000
AT5G53160	TSS-2000
AT1G26560	Genebody
AT3G15470	TSS-2000
AT5G58350	TSS-2000
AT5G58340	Genebody
AT1G25550	TSS-2000
AT1G25540	TSS-2000
AT5G01920	TSS-2000
AT4G16650	TSS-2000
AT2G01480	TSS-2000
AT4G16146	Genebody
AT4G16144	TSS-2000
AT5G42820	TSS-2000
AT5G42825	Genebody
AT4G05010	TSS-2000
AT1G10140	TSS-2000
AT1G10150	TSS-2000
AT5G58550	TSS-2000
AT5G58560	TSS-2000
AT3G15251	TSS-2000
AT3G15260	TSS-2000
AT3G15250	TSS-2000
AT5G48940	TSS-2000
AT5G48930	TSS-2000
AT5G43745	TSS-2000
AT1G17260	TSS-2000
AT1G17250	Genebody
AT1G17255	Genebody
AT5G02390	TSS-2000
AT5G02400	Genebody
AT1G27940	TSS-2000
AT1G27950	TSS-2000
AT1G56010	TSS-2000
AT1G56020	TSS-2000
AT1G19000	TSS-2000
AT5G06440	TSS-2000
AT1G31420	TSS-2000
AT1G31410	TSS-2000
AT1G25480	TSS-2000
AT1G25470	TSS-2000
AT1G25472	TSS-2000
AT5G67250	TSS-2000
AT3G17998	TSS-2000
AT3G18000	TSS-2000
AT5G35940	TSS-2000
AT5G35935	TSS-2000
AT2G17295	TSS-2000
AT3G26445	TSS-2000
AT3G26450	Genebody
AT1G03060	TSS-2000
AT1G03070	TSS-2000
AT5G09585	TSS-2000
AT5G09590	TSS-2000
AT5G09580	Genebody
AT1G03800	TSS-2000
AT2G30490	TSS-2000
AT1G19180	TSS-2000
AT4G34790	TSS-2000
AT4G34780	TSS-2000
AT5G23690	TSS-2000
AT5G23680	TSS-2000
AT4G22250	TSS-2000
AT5G50170	Genebody
AT2G42590	TSS-2000
AT1G52880	TSS-2000
AT5G18180	Genebody
AT1G09180	TSS-2000
AT1G77420	TSS-2000
AT1G77410	TSS-2000
AT5G55896	TSS-2000
AT2G20721	TSS-2000
AT2G20722	TSS-2000
AT2G20723	TSS-2000
AT2G20724	TSS-2000
AT5G45340	TSS-2000
AT2G20680	TSS-2000
AT3G51180	TSS-2000
AT3G51171	Genebody
AT1G72130	TSS-2000
AT1G59920	TSS-2000
AT1G68250	Genebody
AT1G47950	TSS-2000
AT1G47960	Genebody
[truncated: 130 more rows]

## Sheet: 21FR_merged_peaks_annotation
chr	start	end	peak name	Homer_stat	overlap_start	overlap_end	strand	Gene_Name	Annotation
4	9444100	9444446	Merged-4-9444272-2	1943.25	-1	-1	.	.	.
2	11947320	11947678	Merged-2-11947501-2	1795.5	-1	-1	.	.	.
2	8139449	8139786	Merged-2-8139619-2	1577.1	8137881	8139881	+	AT2G18790	TSS-2000
2	8139449	8139786	Merged-2-8139619-2	1577.1	8138118	8140118	-	AT2G18780	TSS-2000
5	3888497	3888832	Merged-5-3888663-2	1552.9	3888104	3890104	+	AT5G12050	TSS-2000
5	3888497	3888832	Merged-5-3888663-2	1552.9	3888760	3888894	-	AT5G12043	Genebody
5	23359390	23359736	Merged-5-23359565-2	1473.1	-1	-1	.	.	.
1	28318852	28319201	Merged-1-28319028-2	1335.8	28318362	28320362	-	AT1G75450	TSS-2000
1	28318852	28319201	Merged-1-28319028-2	1335.8	28318375	28320375	-	AT1G75450	TSS-2000
1	29598949	29599353	Merged-1-29599153-2	1308.1	29597349	29599349	+	AT1G78700	TSS-2000
1	29598949	29599353	Merged-1-29599153-2	1308.1	29599253	29601253	+	AT1G78710	TSS-2000
1	29598949	29599353	Merged-1-29599153-2	1308.1	29599349	29601682	+	AT1G78700	Genebody
3	7503226	7503575	Merged-3-7503402-2	1217.8	7501841	7503841	-	AT3G21320	TSS-2000
2	19298862	19299230	Merged-2-19299045-2	1066.5	19297826	19299826	-	AT2G46970	TSS-2000
2	18523300	18523649	Merged-2-18523473-2	1042.8	18522387	18524387	+	AT2G44920	TSS-2000
2	18523300	18523649	Merged-2-18523473-2	1042.8	18522387	18524387	+	AT2G44920	TSS-2000
4	9443268	9443607	Merged-4-9443439-2	1032.65	-1	-1	.	.	.
3	4124258	4124593	Merged-3-4124425-2	1012.5	4123508	4125508	-	AT3G12920	TSS-2000
2	18521396	18521741	Merged-2-18521570-2	981.85	18519525	18521525	-	AT2G44910	TSS-2000
4	13998612	13998973	Merged-4-13998791-2	973.15	13997307	13999307	-	AT4G28230	TSS-2000
4	13998612	13998973	Merged-4-13998791-2	973.15	13998347	14000347	-	AT4G28240	TSS-2000
4	9731509	9731883	Merged-4-9731695-2	950	-1	-1	.	.	.
2	10119495	10119842	Merged-2-10119667-2	938	-1	-1	.	.	.
2	17838182	17838537	Merged-2-17838361-2	922.9	17837250	17839250	-	AT2G42870	TSS-2000
2	13106746	13107091	Merged-2-13106917-2	912.6	13105909	13107909	+	AT2G30766	TSS-2000
2	13106746	13107091	Merged-2-13106917-2	912.6	13106007	13108007	+	AT2G30766	TSS-2000
2	13106746	13107091	Merged-2-13106917-2	912.6	13105770	13108221	-	AT2G30760	Genebody
3	22991044	22991400	Merged-3-22991221-2	900	22990709	22992709	-	AT3G62090	TSS-2000
3	22991044	22991400	Merged-3-22991221-2	900	22990709	22992709	-	AT3G62090	TSS-2000
3	22991044	22991400	Merged-3-22991221-2	900	22990709	22992709	-	AT3G62090	TSS-2000
3	5125330	5125683	Merged-3-5125505-2	894.85	-1	-1	.	.	.
2	15977247	15977601	Merged-2-15977423-2	885.6	-1	-1	.	.	.
3	22886805	22887156	Merged-3-22886979-2	880.85	22885889	22887889	+	AT3G61830	TSS-2000
3	22886805	22887156	Merged-3-22886979-2	880.85	22886842	22887027	-	AT3G61827	Genebody
3	22886805	22887156	Merged-3-22886979-2	880.85	22886723	22888723	-	AT3G61826	TSS-2000
3	22886805	22887156	Merged-3-22886979-2	880.85	22887027	22889027	-	AT3G61827	TSS-2000
1	7782341	7782688	Merged-1-7782513-2	879	7781499	7783499	-	AT1G22060	TSS-2000
2	12152253	12152590	Merged-2-12152423-2	841.55	-1	-1	.	.	.
5	2178132	2178477	Merged-5-2178303-2	839.6	-1	-1	.	.	.
4	15227820	15228157	Merged-4-15227990-2	838.7	15227785	15229785	+	AT4G31380	TSS-2000
2	16640083	16640418	Merged-2-16640252-2	831.65	16639851	16641851	-	AT2G39860	TSS-2000
1	25941363	25941727	Merged-1-25941547-2	824.7	25939675	25941675	+	AT1G69010	TSS-2000
1	25941363	25941727	Merged-1-25941547-2	824.7	25940925	25942925	-	AT1G68990	TSS-2000
1	25941363	25941727	Merged-1-25941547-2	824.7	25940966	25942966	-	AT1G68990	TSS-2000
1	25941363	25941727	Merged-1-25941547-2	824.7	25941675	25943836	+	AT1G69010	Genebody
5	3864522	3864862	Merged-5-3864691-2	824.05	3863755	3865755	-	AT5G11970	TSS-2000
3	3620737	3621086	Merged-3-3620910-2	823.4	3619567	3621567	-	AT3G11490	TSS-2000
3	22327900	22328256	Merged-3-22328080-2	811	22327092	22329092	+	AT3G60400	TSS-2000
5	19220818	19221153	Merged-5-19220986-2	799.9	-1	-1	.	.	.
5	579178	579552	Merged-5-579367-2	779.6	577852	579852	+	AT5G02580	TSS-2000
5	579178	579552	Merged-5-579367-2	779.6	577852	579852	+	AT5G02580	TSS-2000
4	9441902	9442269	Merged-4-9442087-2	772.4	-1	-1	.	.	.
5	437092	437445	Merged-5-437270-2	761.1	435460	437460	+	AT5G02200	TSS-2000
5	437092	437445	Merged-5-437270-2	761.1	435460	437460	+	AT5G02200	TSS-2000
2	18790461	18790811	Merged-2-18790638-2	741.7	18789463	18791463	+	AT2G45610	TSS-2000
2	18790461	18790811	Merged-2-18790638-2	741.7	18789588	18790952	+	AT2G45600	Genebody
1	469158	469529	Merged-1-469345-2	736.2	467818	469818	+	AT1G02350	TSS-2000
1	469158	469529	Merged-1-469345-2	736.2	467844	469844	-	AT1G02340	TSS-2000
5	2614522	2614857	Merged-5-2614691-2	730.25	2614345	2616345	+	AT5G08139	TSS-2000
2	18882515	18882862	Merged-2-18882690-2	708.45	18881473	18883473	+	AT2G45890	TSS-2000
2	18882515	18882862	Merged-2-18882690-2	708.45	18882578	18884578	-	AT2G45880	TSS-2000
2	18882515	18882862	Merged-2-18882690-2	708.45	18878518	18882578	-	AT2G45880	Genebody
3	4616325	4616665	Merged-3-4616494-2	695.75	4614848	4616848	-	AT3G13970	TSS-2000
4	16656793	16657144	Merged-4-16656967-2	687.95	16656691	16659339	-	AT4G34980	Genebody
4	9445875	9446227	Merged-4-9446050-2	687.5	-1	-1	.	.	.
4	18329704	18330039	Merged-4-18329872-2	678.7	18329699	18331699	-	AT4G39403	TSS-2000
4	18329704	18330039	Merged-4-18329872-2	678.7	18330012	18332012	-	AT4G39404	TSS-2000
4	18329704	18330039	Merged-4-18329872-2	678.7	18329734	18330012	-	AT4G39404	Genebody
3	22326035	22326399	Merged-3-22326216-2	675.95	-1	-1	.	.	.
4	15581050	15581398	Merged-4-15581226-2	669.7	15581387	15583387	+	AT4G32280	TSS-2000
4	15581050	15581398	Merged-4-15581226-2	669.7	15579880	15581880	-	AT4G32272	TSS-2000
4	15581050	15581398	Merged-4-15581226-2	669.7	15579880	15581880	-	AT4G32272	TSS-2000
4	15231242	15231610	Merged-4-15231425-2	665.9	15231074	15233074	+	AT4G31390	TSS-2000
4	15231242	15231610	Merged-4-15231425-2	665.9	15231075	15233075	+	AT4G31390	TSS-2000
2	15062397	15062769	Merged-2-15062582-2	665.35	15061100	15063100	-	AT2G35859	TSS-2000
3	6719875	6720242	Merged-3-6720060-2	665.3	-1	-1	.	.	.
5	2612784	2613133	Merged-5-2612960-2	657.35	-1	-1	.	.	.
3	18883234	18883569	Merged-3-18883401-2	655	18881982	18883982	-	AT3G50790	TSS-2000
3	18883234	18883569	Merged-3-18883401-2	655	18882999	18884999	-	AT3G50800	TSS-2000
4	7715868	7716207	Merged-4-7716036-2	647.3	-1	-1	.	.	.
5	287451	287790	Merged-5-287622-2	646.75	285586	287586	+	AT5G01747	TSS-2000
5	287451	287790	Merged-5-287622-2	646.75	287765	289765	+	AT5G01750	TSS-2000
5	287451	287790	Merged-5-287622-2	646.75	287765	289765	+	AT5G01750	TSS-2000
5	287451	287790	Merged-5-287622-2	646.75	287586	287734	+	AT5G01747	Genebody
3	11383981	11384316	Merged-3-11384150-2	645	11383964	11385964	-	AT3G29575	TSS-2000
3	11383981	11384316	Merged-3-11384150-2	645	11383992	11385992	-	AT3G29575	TSS-2000
3	11383981	11384316	Merged-3-11384150-2	645	11384004	11386004	-	AT3G29575	TSS-2000
3	11383981	11384316	Merged-3-11384150-2	645	11382214	11384004	-	AT3G29575	Genebody
5	26572151	26572502	Merged-5-26572328-2	643.8	26570631	26572631	+	AT5G66580	TSS-2000
5	26572151	26572502	Merged-5-26572328-2	643.8	26572181	26574181	+	AT5G66590	TSS-2000
1	7270390	7270727	Merged-1-7270560-2	636.85	7270556	7272556	+	AT1G20900	TSS-2000
5	4431046	4431421	Merged-5-4431232-2	630.1	4430306	4432306	+	AT5G13740	TSS-2000
5	4431046	4431421	Merged-5-4431232-2	630.1	4430837	4432837	-	AT5G13730	TSS-2000
4	17363529	17363888	Merged-4-17363707-2	622.85	17361978	17363978	-	AT4G36860	TSS-2000
3	21413565	21413932	Merged-3-21413750-2	616.05	21411612	21413612	-	AT3G57800	TSS-2000
3	21413565	21413932	Merged-3-21413750-2	616.05	21411721	21413721	-	AT3G57800	TSS-2000
3	21413565	21413932	Merged-3-21413750-2	616.05	21413784	21415784	+	AT3G57810	TSS-2000
3	21413565	21413932	Merged-3-21413750-2	616.05	21413799	21415799	+	AT3G57810	TSS-2000
1	25740924	25741288	Merged-1-25741105-2	613.45	-1	-1	.	.	.
1	27497949	27498314	Merged-1-27498133-2	607.65	27496878	27498878	-	AT1G73110	TSS-2000
1	27497949	27498314	Merged-1-27498133-2	607.65	27497035	27499035	+	AT1G73130	TSS-2000
1	27497949	27498314	Merged-1-27498133-2	607.65	27497950	27499950	-	AT1G73120	TSS-2000
1	27497949	27498314	Merged-1-27498133-2	607.65	27497186	27497950	-	AT1G73120	Genebody
1	30187475	30187810	Merged-1-30187642-2	602.7	30186321	30188321	+	AT1G80290	TSS-2000
1	30187475	30187810	Merged-1-30187642-2	602.7	30186364	30188364	+	AT1G80290	TSS-2000
1	30187475	30187810	Merged-1-30187642-2	602.7	30186586	30188586	-	AT1G80280	TSS-2000
5	26879450	26879794	Merged-5-26879621-2	601.5	26879542	26881542	-	AT5G67370	TSS-2000
5	26879450	26879794	Merged-5-26879621-2	601.5	26877553	26879542	-	AT5G67370	Genebody
3	19168225	19168596	Merged-3-19168412-2	598.1	19166850	19168850	+	AT3G51670	TSS-2000
1	206720	207078	Merged-1-206901-2	591.95	205176	207435	+	AT1G01570	Genebody
1	5145640	5145975	Merged-1-5145806-2	591.9	5143689	5145689	-	AT1G14910	TSS-2000
5	22177532	22177892	Merged-5-22177711-2	583.2	22177753	22179753	+	AT5G54590	TSS-2000
5	25436918	25437300	Merged-5-25437108-2	582.7	-1	-1	.	.	.
1	2374764	2375124	Merged-1-2374946-2	578.55	2374012	2376012	+	AT1G07680	TSS-2000
1	2374764	2375124	Merged-1-2374946-2	578.55	2374545	2376545	-	AT1G07670	TSS-2000
4	526472	526808	Merged-4-526642-2	570.8	525591	527591	+	AT4G01245	TSS-2000
4	16983122	16983461	Merged-4-16983293-2	569.45	16981525	16983525	+	AT4G35850	TSS-2000
1	4523977	4524318	Merged-1-4524146-2	564.25	4522782	4524782	-	AT1G13240	TSS-2000
5	17828899	17829235	Merged-5-17829069-2	563.05	-1	-1	.	.	.
3	19706688	19707023	Merged-3-19706855-2	558.7	19704894	19706894	+	AT3G53180	TSS-2000
3	19706688	19707023	Merged-3-19706855-2	558.7	19706417	19708417	-	AT3G53170	TSS-2000
3	19706688	19707023	Merged-3-19706855-2	558.7	19706894	19711439	+	AT3G53180	Genebody
5	23059322	23059671	Merged-5-23059495-2	556.45	23057742	23059742	-	AT5G56980	TSS-2000
2	15276311	15276662	Merged-2-15276488-2	554.65	-1	-1	.	.	.
5	22698900	22699252	Merged-5-22699078-2	552.7	-1	-1	.	.	.
5	7271251	7271586	Merged-5-7271418-2	549.55	7271169	7273169	+	AT5G21990	TSS-2000
5	23626696	23627042	Merged-5-23626871-2	549.45	23626787	23628787	-	AT5G58440	TSS-2000
5	23626696	23627042	Merged-5-23626871-2	549.45	23626826	23632223	+	AT5G58450	Genebody
5	23626696	23627042	Merged-5-23626871-2	549.45	23624826	23626826	+	AT5G58450	TSS-2000
5	23626696	23627042	Merged-5-23626871-2	549.45	23623858	23626787	-	AT5G58440	Genebody
1	20239571	20239917	Merged-1-20239746-2	548.25	20239226	20241226	+	AT1G54210	TSS-2000
1	20239571	20239917	Merged-1-20239746-2	548.25	20239245	20241245	+	AT1G54210	TSS-2000
3	1759485	1759833	Merged-3-1759661-2	545.05	1758492	1760492	-	AT3G05890	TSS-2000
3	1759485	1759833	Merged-3-1759661-2	545.05	1758905	1760905	+	AT3G05905	TSS-2000
1	28701452	28701808	Merged-1-28701629-2	542.2	-1	-1	.	.	.
5	25046228	25046597	Merged-5-25046411-2	541.65	25044849	25046849	-	AT5G62370	TSS-2000
4	18331781	18332117	Merged-4-18331951-2	536	18330012	18332012	-	AT4G39404	TSS-2000
1	6677599	6678001	Merged-1-6677802-2	535.85	6677281	6679281	+	AT1G19320	TSS-2000
1	6677599	6678001	Merged-1-6677802-2	535.85	6677673	6679673	-	AT1G19310	TSS-2000
1	6677599	6678001	Merged-1-6677802-2	535.85	6676234	6677673	-	AT1G19310	Genebody
3	1644348	1644686	Merged-3-1644519-2	526.95	1643138	1645138	-	AT3G05640	TSS-2000
3	1644348	1644686	Merged-3-1644519-2	526.95	1643253	1645253	-	AT3G05640	TSS-2000
5	3049441	3049776	Merged-5-3049610-2	526.7	-1	-1	.	.	.
1	25730585	25730949	Merged-1-25730769-2	525.75	-1	-1	.	.	.
5	23700277	23700630	Merged-5-23700455-2	524.85	23699467	23701467	+	AT5G58660	TSS-2000
5	23700277	23700630	Merged-5-23700455-2	524.85	23700226	23702226	-	AT5G58650	TSS-2000
1	3484200	3484574	Merged-1-3484389-2	519.05	3482580	3484580	+	AT1G10560	TSS-2000
5	19218706	19219097	Merged-5-19218903-2	515.25	19217909	19219909	-	AT5G47370	TSS-2000
1	29360919	29361267	Merged-1-29361092-2	513.7	-1	-1	.	.	.
5	24476772	24477140	Merged-5-24476958-2	509.7	-1	-1	.	.	.
5	25019018	25019359	Merged-5-25019187-2	509.45	25017487	25019487	+	AT5G62290	TSS-2000
5	25019018	25019359	Merged-5-25019187-2	509.45	25017487	25019487	+	AT5G62290	TSS-2000
5	25793744	25794083	Merged-5-25793915-2	508.6	25793233	25795233	+	AT5G64530	TSS-2000
3	21693722	21694057	Merged-3-21693889-2	506.85	21693831	21695831	-	AT3G58640	TSS-2000
3	21693722	21694057	Merged-3-21693889-2	506.85	21693841	21695841	-	AT3G58640	TSS-2000
3	21693722	21694057	Merged-3-21693889-2	506.85	21686741	21693841	-	AT3G58640	Genebody
1	2335638	2335991	Merged-1-2335813-2	506.15	2333738	2335738	-	AT1G07570	TSS-2000
3	8181784	8182127	Merged-3-8181957-2	505.4	8181800	8183800	-	AT3G23030	TSS-2000
3	8181784	8182127	Merged-3-8181957-2	505.4	8180768	8181800	-	AT3G23030	Genebody
2	8839750	8840126	Merged-2-8839937-2	502.8	8838598	8840598	-	AT2G20510	TSS-2000
2	8839750	8840126	Merged-2-8839937-2	502.8	8838663	8840663	+	AT2G20520	TSS-2000
2	8839750	8840126	Merged-2-8839937-2	502.8	8839700	8841700	-	AT2G20515	TSS-2000
2	8839750	8840126	Merged-2-8839937-2	502.8	8839972	8841972	+	AT2G20530	TSS-2000
2	8839750	8840126	Merged-2-8839937-2	502.8	8839975	8841975	+	AT2G20530	TSS-2000
5	24482220	24482558	Merged-5-24482388-2	500.95	-1	-1	.	.	.
1	2991800	2992141	Merged-1-2991969-2	499.95	2991404	2993404	+	AT1G09260	TSS-2000
2	18999456	18999799	Merged-2-18999629-2	498.5	18998191	19000191	+	AT2G46270	TSS-2000
2	18999456	18999799	Merged-2-18999629-2	498.5	18998191	19000191	+	AT2G46270	TSS-2000
1	395095	395430	Merged-1-395264-2	498.1	393761	395761	+	AT1G02120	TSS-2000
1	395095	395430	Merged-1-395264-2	498.1	392831	395528	+	AT1G02110	Genebody
3	20685215	20685555	Merged-3-20685387-2	493.7	20684053	20686053	-	AT3G55730	TSS-2000
5	26752632	26752977	Merged-5-26752806-2	489.1	-1	-1	.	.	.
3	20273923	20274295	Merged-3-20274108-2	488.3	20272457	20274457	-	AT3G54760	TSS-2000
3	20273923	20274295	Merged-3-20274108-2	488.3	20272457	20274457	-	AT3G54760	TSS-2000
3	20273923	20274295	Merged-3-20274108-2	488.3	20273716	20275898	-	AT3G54770	Genebody
5	2397126	2397486	Merged-5-2397305-2	487.3	2397423	2399423	-	AT5G07571	TSS-2000
5	2397126	2397486	Merged-5-2397305-2	487.3	2396432	2397423	-	AT5G07571	Genebody
5	2397126	2397486	Merged-5-2397305-2	487.3	2396708	2397548	+	AT5G07572	Genebody
3	18814437	18814793	Merged-3-18814617-2	485.35	18814140	18817244	-	AT3G50660	Genebody
4	12936767	12937136	Merged-4-12936953-2	483.8	12936658	12938658	-	AT4G25260	TSS-2000
4	14191911	14192260	Merged-4-14192084-2	483.15	14190583	14192583	+	AT4G28720	TSS-2000
1	1103195	1103534	Merged-1-1103363-2	482.85	1102623	1104623	+	AT1G04180	TSS-2000
1	24002943	24003306	Merged-1-24003126-2	481.7	24001328	24003328	-	AT1G64610	TSS-2000
1	24002943	24003306	Merged-1-24003126-2	481.7	24001950	24003950	-	AT1G64610	TSS-2000
1	108111	108447	Merged-1-108281-2	481.4	106946	108946	+	AT1G01260	TSS-2000
1	108111	108447	Merged-1-108281-2	481.4	107032	109032	+	AT1G01260	TSS-2000
1	108111	108447	Merged-1-108281-2	481.4	107076	109076	+	AT1G01260	TSS-2000
5	565959	566295	Merged-5-566126-2	480.1	565863	567863	-	AT5G02530	TSS-2000
5	565959	566295	Merged-5-566126-2	480.1	565883	567883	-	AT5G02530	TSS-2000
1	2277470	2277829	Merged-1-2277651-2	479.65	2277807	2280297	+	AT1G07420	Genebody
1	2277470	2277829	Merged-1-2277651-2	479.65	2275807	2277807	+	AT1G07420	TSS-2000
1	2277470	2277829	Merged-1-2277651-2	479.65	2275830	2277830	+	AT1G07420	TSS-2000
3	4004229	4004581	Merged-3-4004404-2	477.65	4002512	4004512	+	AT3G12600	TSS-2000
3	4004229	4004581	Merged-3-4004404-2	477.65	4002587	4004587	+	AT3G12600	TSS-2000
3	4004229	4004581	Merged-3-4004404-2	477.65	4003657	4005657	-	AT3G12590	TSS-2000
3	4004229	4004581	Merged-3-4004404-2	477.65	4004512	4006198	+	AT3G12600	Genebody
3	21678820	21679196	Merged-3-21679010-2	475.9	21678326	21680326	+	AT3G58620	TSS-2000
3	23175505	23175860	Merged-3-23175681-2	475.3	-1	-1	.	.	.
1	18432846	18433181	Merged-1-18433015-2	475.1	-1	-1	.	.	.
1	26750159	26750516	Merged-1-26750339-2	474.3	26749253	26751253	-	AT1G70944	TSS-2000
3	17478343	17478691	Merged-3-17478516-2	474	17478603	17480603	+	AT3G47430	TSS-2000
4	11646733	11647069	Merged-4-11646900-2	468	11646174	11648462	-	AT4G21960	Genebody
3	2622571	2622931	Merged-3-2622753-2	468	2622666	2622845	+	AT3G08636	Genebody
3	2622571	2622931	Merged-3-2622753-2	468	2622880	2624308	+	AT3G08640	Genebody
3	2622571	2622931	Merged-3-2622753-2	468	2620666	2622666	+	AT3G08636	TSS-2000
3	2622571	2622931	Merged-3-2622753-2	468	2620880	2622880	+	AT3G08640	TSS-2000
4	11868064	11868399	Merged-4-11868233-2	467.2	11866364	11868364	-	AT4G22540	TSS-2000
5	22115875	22116212	Merged-5-22116042-2	464.3	22115472	22117472	-	AT5G54470	TSS-2000
5	22115875	22116212	Merged-5-22116042-2	464.3	22116004	22118004	+	AT5G54480	TSS-2000
5	21688618	21688958	Merged-5-21688787-2	463.5	21686763	21688763	+	AT5G53450	TSS-2000
5	21688618	21688958	Merged-5-21688787-2	463.5	21686773	21688773	+	AT5G53450	TSS-2000
5	21688618	21688958	Merged-5-21688787-2	463.5	21687970	21689970	-	AT5G53440	TSS-2000
5	21688618	21688958	Merged-5-21688787-2	463.5	21688763	21692429	+	AT5G53450	Genebody
5	21568312	21568673	Merged-5-21568494-2	463.25	21568012	21570012	-	AT5G53170	TSS-2000
5	21568312	21568673	Merged-5-21568494-2	463.25	21568200	21571902	-	AT5G53180	Genebody
1	14165157	14165516	Merged-1-14165335-2	458.8	-1	-1	.	.	.
2	16553488	16553823	Merged-2-16553656-2	458.7	-1	-1	.	.	.
3	386787	387146	Merged-3-386965-2	458.25	386538	388538	-	AT3G02140	TSS-2000
4	14872107	14872456	Merged-4-14872283-2	455.7	14872151	14874151	-	AT4G30410	TSS-2000
4	14872107	14872456	Merged-4-14872283-2	455.7	14872176	14874176	-	AT4G30410	TSS-2000
4	14872107	14872456	Merged-4-14872283-2	455.7	14871109	14872176	-	AT4G30410	Genebody
3	11276706	11277041	Merged-3-11276874-2	455.35	11276589	11278589	+	AT3G29370	TSS-2000
4	9250398	9250776	Merged-4-9250589-2	455.05	9250091	9252091	-	AT4G16370	TSS-2000
5	2241667	2242043	Merged-5-2241857-2	454.75	-1	-1	.	.	.
2	17130071	17130439	Merged-2-17130254-2	451.3	17128774	17130774	+	AT2G41070	TSS-2000
2	17130071	17130439	Merged-2-17130254-2	451.3	17128788	17130788	+	AT2G41070	TSS-2000
2	17130071	17130439	Merged-2-17130254-2	451.3	17128821	17130821	+	AT2G41070	TSS-2000
5	25890594	25890938	Merged-5-25890765-2	450.75	25889506	25891506	+	AT5G64750	TSS-2000
2	7863973	7864347	Merged-2-7864159-2	449.25	7862314	7864314	+	AT2G18090	TSS-2000
2	7863973	7864347	Merged-2-7864159-2	449.25	7864314	7867766	+	AT2G18090	Genebody
3	16186882	16187250	Merged-3-16187065-2	444.25	-1	-1	.	.	.
5	581093	581451	Merged-5-581274-2	441.95	581086	583086	+	AT5G02590	TSS-2000
1	4044200	4044536	Merged-1-4044367-2	441.95	4042370	4044370	+	AT1G11970	TSS-2000
1	4044200	4044536	Merged-1-4044367-2	441.95	4043619	4045619	+	AT1G11980	TSS-2000
1	4044200	4044536	Merged-1-4044367-2	441.95	4043880	4045880	-	AT1G11960	TSS-2000
1	4044200	4044536	Merged-1-4044367-2	441.95	4044370	4044669	+	AT1G11970	Genebody
1	51263	51598	Merged-1-51431-2	441.8	49286	51286	-	AT1G01090	TSS-2000
1	51263	51598	Merged-1-51431-2	441.8	50239	52239	+	AT1G01110	TSS-2000
1	51263	51598	Merged-1-51431-2	441.8	50869	52869	+	AT1G01110	TSS-2000
1	51263	51598	Merged-1-51431-2	441.8	51108	53108	-	AT1G01100	TSS-2000
1	51263	51598	Merged-1-51431-2	441.8	51187	53187	-	AT1G01100	TSS-2000
1	51263	51598	Merged-1-51431-2	441.8	51197	53197	-	AT1G01100	TSS-2000
1	51263	51598	Merged-1-51431-2	441.8	51199	53199	-	AT1G01100	TSS-2000
3	15986548	15986886	Merged-3-15986719-2	441	15984864	15986864	+	AT3G44310	TSS-2000
3	15986548	15986886	Merged-3-15986719-2	441	15984864	15986864	+	AT3G44310	TSS-2000
3	15986548	15986886	Merged-3-15986719-2	441	15985074	15987074	+	AT3G44310	TSS-2000
3	15986548	15986886	Merged-3-15986719-2	441	15986864	15989103	+	AT3G44310	Genebody
5	1792514	1792849	Merged-5-1792683-2	440.85	1792634	1794634	-	AT5G05965	TSS-2000
5	1792514	1792849	Merged-5-1792683-2	440.85	1790788	1792634	-	AT5G05965	Genebody
5	26425311	26425660	Merged-5-26425487-2	436.25	26423736	26425736	+	AT5G66090	TSS-2000
5	26425311	26425660	Merged-5-26425487-2	436.25	26423419	26425406	-	AT5G66080	Genebody
5	26425311	26425660	Merged-5-26425487-2	436.25	26425406	26427406	-	AT5G66080	TSS-2000
5	26425311	26425660	Merged-5-26425487-2	436.25	26425489	26427489	+	AT5G66100	TSS-2000
1	22184546	22184887	Merged-1-22184718-2	435.8	22183143	22185143	-	AT1G60150	TSS-2000
5	4156127	4156529	Merged-5-4156330-2	435.2	4154660	4156660	+	AT5G13100	TSS-2000
5	4156127	4156529	Merged-5-4156330-2	435.2	4154672	4156672	-	AT5G13090	TSS-2000
4	13393346	13393705	Merged-4-13393524-2	432.75	13393493	13395493	+	AT4G26542	TSS-2000
2	11382494	11382832	Merged-2-11382662-2	432.35	11382782	11384782	+	AT2G26720	TSS-2000
2	11382494	11382832	Merged-2-11382662-2	432.35	11380492	11383612	+	AT2G26710	Genebody
5	19898879	19899214	Merged-5-19899046-2	431.85	19898203	19900203	+	AT5G49110	TSS-2000
5	19898879	19899214	Merged-5-19899046-2	431.85	19898203	19900203	+	AT5G49110	TSS-2000
5	19898879	19899214	Merged-5-19899046-2	431.85	19899114	19901114	-	AT5G49100	TSS-2000
5	19898879	19899214	Merged-5-19899046-2	431.85	19897370	19899114	-	AT5G49100	Genebody
1	1773651	1774013	Merged-1-1773831-2	430.9	1773261	1775261	-	AT1G05870	TSS-2000
1	1773651	1774013	Merged-1-1773831-2	430.9	1773261	1775261	-	AT1G05870	TSS-2000
1	1773651	1774013	Merged-1-1773831-2	430.9	1773275	1775275	-	AT1G05870	TSS-2000
1	1773651	1774013	Merged-1-1773831-2	430.9	1773293	1775293	-	AT1G05870	TSS-2000
1	1773651	1774013	Merged-1-1773831-2	430.9	1773643	1775643	+	AT1G05880	TSS-2000
1	1773651	1774013	Merged-1-1773831-2	430.9	1773643	1775643	+	AT1G05880	TSS-2000
4	9724513	9724857	Merged-4-9724687-2	428.95	9724640	9726640	-	AT4G17420	TSS-2000
4	9724513	9724857	Merged-4-9724687-2	428.95	9724640	9726640	-	AT4G17420	TSS-2000
4	9724513	9724857	Merged-4-9724687-2	428.95	9724640	9726640	-	AT4G17420	TSS-2000
4	9724513	9724857	Merged-4-9724687-2	428.95	9722356	9724640	-	AT4G17420	Genebody
4	9724513	9724857	Merged-4-9724687-2	428.95	9724840	9726828	-	AT4G17430	Genebody
4	347243	347644	Merged-4-347442-2	427.9	345714	347714	-	AT4G00800	TSS-2000
4	347243	347644	Merged-4-347442-2	427.9	347116	349116	+	AT4G00820	TSS-2000
4	347243	347644	Merged-4-347442-2	427.9	347184	349184	-	AT4G00810	TSS-2000
4	347243	347644	Merged-4-347442-2	427.9	347199	349199	-	AT4G00810	TSS-2000
5	23406251	23406616	Merged-5-23406432-2	424.6	23406351	23408351	-	AT5G57780	TSS-2000
5	23406251	23406616	Merged-5-23406432-2	424.6	23405324	23406351	-	AT5G57780	Genebody
3	9375583	9375921	Merged-3-9375754-2	422.15	9375671	9377671	-	AT3G25717	TSS-2000
3	9375583	9375921	Merged-3-9375754-2	422.15	9375102	9375671	-	AT3G25717	Genebody
3	5718881	5719229	Merged-3-5719057-2	420.4	5719020	5721020	+	AT3G16800	TSS-2000
3	5718881	5719229	Merged-3-5719057-2	420.4	5719020	5721020	+	AT3G16800	TSS-2000
3	5718881	5719229	Merged-3-5719057-2	420.4	5719105	5721105	+	AT3G16800	TSS-2000
3	5718881	5719229	Merged-3-5719057-2	420.4	5711082	5719023	+	AT3G16785	Genebody
4	9301944	9302302	Merged-4-9302122-2	417.5	9300798	9302798	+	AT4G16510	TSS-2000
4	9301944	9302302	Merged-4-9302122-2	417.5	9302022	9304022	-	AT4G16500	TSS-2000
4	9301944	9302302	Merged-4-9302122-2	417.5	9301388	9302022	-	AT4G16500	Genebody
2	17907062	17907398	Merged-2-17907232-2	416.2	17907185	17909185	+	AT2G43060	TSS-2000
3	546124	546511	Merged-3-546319-2	415.2	544903	546903	+	AT3G02580	TSS-2000
3	546124	546511	Merged-3-546319-2	415.2	545595	547595	-	AT3G02570	TSS-2000
3	22744363	22744698	Merged-3-22744532-2	414.6	22743653	22745653	+	AT3G61470	TSS-2000
1	25225984	25226319	Merged-1-25226151-2	414.5	-1	-1	.	.	.
1	27982084	27982429	Merged-1-27982258-2	413.95	27980404	27982404	-	AT1G74440	TSS-2000
1	27982084	27982429	Merged-1-27982258-2	413.95	27980509	27982509	+	AT1G74450	TSS-2000
1	27982084	27982429	Merged-1-27982258-2	413.95	27982131	27982280	-	AT1G74448	Genebody
1	27982084	27982429	Merged-1-27982258-2	413.95	27982280	27984280	-	AT1G74448	TSS-2000
1	1953665	1954020	Merged-1-1953844-2	413.15	1952785	1954785	-	AT1G06400	TSS-2000
1	1953665	1954020	Merged-1-1953844-2	413.15	1952850	1954850	+	AT1G06410	TSS-2000
5	26459664	26460012	Merged-5-26459840-2	413	26459720	26459830	-	AT5G66211	Genebody
5	26459664	26460012	Merged-5-26459840-2	413	26459152	26461152	+	AT5G66230	TSS-2000
5	26459664	26460012	Merged-5-26459840-2	413	26459177	26461177	+	AT5G66220	TSS-2000
5	26459664	26460012	Merged-5-26459840-2	413	26459624	26461624	-	AT5G66210	TSS-2000
5	26459664	26460012	Merged-5-26459840-2	413	26459624	26461624	-	AT5G66210	TSS-2000
5	26459664	26460012	Merged-5-26459840-2	413	26459624	26461624	-	AT5G66210	TSS-2000
5	26459664	26460012	Merged-5-26459840-2	413	26459631	26461631	-	AT5G66210	TSS-2000
5	26459664	26460012	Merged-5-26459840-2	413	26459830	26461830	-	AT5G66211	TSS-2000
2	2198141	2198500	Merged-2-2198319-2	412	2197219	2199219	+	AT2G05790	TSS-2000
2	2198141	2198500	Merged-2-2198319-2	412	2198405	2200405	-	AT2G05786	TSS-2000
2	2198141	2198500	Merged-2-2198319-2	412	2198271	2198405	-	AT2G05786	Genebody
1	7369082	7369430	Merged-1-7369258-2	411.9	-1	-1	.	.	.
3	23139866	23140226	Merged-3-23140048-2	411.6	-1	-1	.	.	.
4	8346253	8346594	Merged-4-8346422-2	410.7	8345010	8347010	+	AT4G14548	TSS-2000
3	4825451	4825817	Merged-3-4825633-2	410.55	4824837	4826837	-	AT3G14430	TSS-2000
3	7501828	7502250	Merged-3-7502041-2	410.35	7501841	7503841	-	AT3G21320	TSS-2000
3	7501828	7502250	Merged-3-7502041-2	410.35	7499053	7501841	-	AT3G21320	Genebody
3	17690816	17691151	Merged-3-17690982-2	410.15	17689549	17691549	-	AT3G47940	TSS-2000
3	17690816	17691151	Merged-3-17690982-2	410.15	17690702	17692702	+	AT3G47950	TSS-2000
3	4655648	4656001	Merged-3-4655826-2	409.5	4653914	4655914	-	AT3G14050	TSS-2000
2	9866639	9866997	Merged-2-9866820-2	409.15	9866562	9868562	-	AT2G23170	TSS-2000
2	9866639	9866997	Merged-2-9866820-2	409.15	9866792	9868792	-	AT2G23171	TSS-2000
2	9866639	9866997	Merged-2-9866820-2	409.15	9866619	9866792	-	AT2G23171	Genebody
5	22136419	22136776	Merged-5-22136599-2	408.55	-1	-1	.	.	.
1	2368285	2368645	Merged-1-2368464-2	407.95	2366447	2368447	-	AT1G07650	TSS-2000
1	2368285	2368645	Merged-1-2368464-2	407.95	2366561	2368561	-	AT1G07650	TSS-2000
1	2368285	2368645	Merged-1-2368464-2	407.95	2366837	2368837	+	AT1G07660	TSS-2000
1	2368285	2368645	Merged-1-2368464-2	407.95	2366837	2368837	+	AT1G07660	TSS-2000
1	2368285	2368645	Merged-1-2368464-2	407.95	2368385	2370385	-	AT1G07645	TSS-2000
1	2368285	2368645	Merged-1-2368464-2	407.95	2367437	2368385	-	AT1G07645	Genebody
1	26164281	26164649	Merged-1-26164464-2	406.8	26163496	26165496	-	AT1G69570	TSS-2000
5	229613	229965	Merged-5-229788-2	406.45	228987	230987	+	AT5G01610	TSS-2000
5	229613	229965	Merged-5-229788-2	406.45	227024	230013	+	AT5G01595	Genebody
5	229613	229965	Merged-5-229788-2	406.45	227953	230051	-	AT5G01600	Genebody
2	8230209	8230554	Merged-2-8230380-2	406.25	8229574	8231574	-	AT2G18969	TSS-2000
3	8182738	8183086	Merged-3-8182914-2	405.5	8181800	8183800	-	AT3G23030	TSS-2000
2	16825091	16825449	Merged-2-16825269-2	403.45	16824461	16826461	-	AT2G40270	TSS-2000
2	16825091	16825449	Merged-2-16825269-2	403.45	16824506	16826506	-	AT2G40270	TSS-2000
4	10060088	10060431	Merged-4-10060261-2	401.2	10059373	10061373	+	AT4G18170	TSS-2000
5	306149	306487	Merged-5-306320-2	398.7	304185	306185	-	AT5G01780	TSS-2000
5	306149	306487	Merged-5-306320-2	398.7	304188	306188	-	AT5G01780	TSS-2000
5	306149	306487	Merged-5-306320-2	398.7	304968	306968	+	AT5G01800	TSS-2000
5	306149	306487	Merged-5-306320-2	398.7	305696	307696	-	AT5G01790	TSS-2000
5	158882	159265	Merged-5-159072-2	398.35	157601	159601	-	AT5G01380	TSS-2000
5	18752857	18753198	Merged-5-18753026-2	397.85	-1	-1	.	.	.
2	18681476	18681828	Merged-2-18681651-2	396.4	18680081	18682081	+	AT2G45310	TSS-2000
4	12512032	12512367	Merged-4-12512199-2	395.95	12510736	12512736	+	AT4G24090	TSS-2000
4	12512032	12512367	Merged-4-12512199-2	395.95	12511358	12512290	+	AT4G24080	Genebody
2	17840117	17840462	Merged-2-17840291-2	395.85	17840388	17844380	-	AT2G42880	Genebody
1	7261416	7261778	Merged-1-7261596-2	393.25	7259481	7261481	+	AT1G20875	TSS-2000
1	7261416	7261778	Merged-1-7261596-2	393.25	7260775	7262775	-	AT1G20870	TSS-2000
1	7261416	7261778	Merged-1-7261596-2	393.25	7261481	7261681	+	AT1G20875	Genebody
4	16497550	16497932	Merged-4-16497743-2	391.15	16496391	16498391	+	AT4G34530	TSS-2000
4	16497550	16497932	Merged-4-16497743-2	391.15	16496391	16498391	+	AT4G34540	TSS-2000
2	8544001	8544336	Merged-2-8544170-2	390.9	8543634	8545634	+	AT2G19806	TSS-2000
4	16860154	16860491	Merged-4-16860324-2	389.15	16860452	16862372	-	AT4G35510	Genebody
4	14873559	14873900	Merged-4-14873731-2	388.7	14872151	14874151	-	AT4G30410	TSS-2000
4	14873559	14873900	Merged-4-14873731-2	388.7	14872176	14874176	-	AT4G30410	TSS-2000
4	17997685	17998025	Merged-4-17997854-2	388.3	17997432	17999432	+	AT4G38470	TSS-2000
2	19153774	19154128	Merged-2-19153953-2	387.2	19153328	19155489	-	AT2G46660	Genebody
4	16102110	16102481	Merged-4-16102294-2	386.4	16100266	16102266	-	AT4G33460	TSS-2000
4	16102110	16102481	Merged-4-16102294-2	386.4	16102196	16104196	-	AT4G33467	TSS-2000
4	16102110	16102481	Merged-4-16102294-2	386.4	16102196	16104196	-	AT4G33467	TSS-2000
4	16102110	16102481	Merged-4-16102294-2	386.4	16101464	16102196	-	AT4G33467	Genebody
4	18471923	18472307	Merged-4-18472117-2	385.85	18471967	18473967	-	AT4G39800	TSS-2000
4	18471923	18472307	Merged-4-18472117-2	385.85	18469348	18471967	-	AT4G39800	Genebody
3	1430132	1430559	Merged-3-1430347-2	385.7	1428471	1430471	+	AT3G05120	TSS-2000
3	1430132	1430559	Merged-3-1430347-2	385.7	1430471	1432778	+	AT3G05120	Genebody
5	17651595	17651937	Merged-5-17651765-2	385.05	17650131	17652131	-	AT5G43890	TSS-2000
4	13674844	13675195	Merged-4-13675021-2	384.95	13673638	13675638	+	AT4G27310	TSS-2000
2	18820408	18820743	Merged-2-18820576-2	384.55	18818451	18820451	-	AT2G45670	TSS-2000
2	18820408	18820743	Merged-2-18820576-2	384.55	18818463	18820463	-	AT2G45670	TSS-2000
2	18820408	18820743	Merged-2-18820576-2	384.55	18818691	18820691	+	AT2G45685	TSS-2000
2	18820408	18820743	Merged-2-18820576-2	384.55	18820242	18821889	-	AT2G45680	Genebody
2	18820408	18820743	Merged-2-18820576-2	384.55	18820691	18822184	+	AT2G45685	Genebody
1	4997814	4998177	Merged-1-4997994-2	383.95	-1	-1	.	.	.
5	24384337	24384672	Merged-5-24384503-2	383.8	24384145	24386145	+	AT5G60680	TSS-2000
5	4827481	4827847	Merged-5-4827666-2	383.6	4826640	4828640	+	AT5G14930	TSS-2000
5	4827481	4827847	Merged-5-4827666-2	383.6	4826641	4828641	+	AT5G14930	TSS-2000
5	4827481	4827847	Merged-5-4827666-2	383.6	4826641	4828641	+	AT5G14930	TSS-2000
5	4827481	4827847	Merged-5-4827666-2	383.6	4826479	4827980	+	AT5G14920	Genebody
4	17754881	17755357	Merged-4-17755118-2	382.3	-1	-1	.	.	.
4	10255556	10255924	Merged-4-10255742-2	380.45	10255078	10257078	+	AT4G18630	TSS-2000
3	9676322	9676657	Merged-3-9676490-2	379.35	9674564	9676564	+	AT3G26440	TSS-2000
3	9676322	9676657	Merged-3-9676490-2	379.35	9674649	9676649	+	AT3G26440	TSS-2000
3	9676322	9676657	Merged-3-9676490-2	379.35	9674982	9676982	+	AT3G26440	TSS-2000
3	9676322	9676657	Merged-3-9676490-2	379.35	9674982	9676982	+	AT3G26440	TSS-2000
3	9676322	9676657	Merged-3-9676490-2	379.35	9676564	9679900	+	AT3G26440	Genebody
1	27785788	27786145	Merged-1-27785968-2	378.25	27784864	27786864	+	AT1G73885	TSS-2000
1	27785788	27786145	Merged-1-27785968-2	378.25	27784981	27786804	+	AT1G73880	Genebody
5	8543339	8543677	Merged-5-8543510-2	378	-1	-1	.	.	.
3	10221002	10221362	Merged-3-10221184-2	375.35	10219900	10221900	-	AT3G27580	TSS-2000
3	10221002	10221362	Merged-3-10221184-2	375.35	10219976	10221976	-	AT3G27580	TSS-2000
3	10221002	10221362	Merged-3-10221184-2	375.35	10220326	10221857	+	AT3G27590	Genebody
4	17334324	17334668	Merged-4-17334498-2	374.45	17334349	17336349	-	AT4G36780	TSS-2000
4	17334324	17334668	Merged-4-17334498-2	374.45	17334172	17336172	+	AT4G36790	TSS-2000
4	17334324	17334668	Merged-4-17334498-2	374.45	17332517	17334349	-	AT4G36780	Genebody
4	18190905	18191251	Merged-4-18191077-2	374.35	18190556	18192556	-	AT4G39040	TSS-2000
4	18190905	18191251	Merged-4-18191077-2	374.35	18190556	18192556	-	AT4G39040	TSS-2000
4	18190905	18191251	Merged-4-18191077-2	374.35	18191135	18193135	+	AT4G39050	TSS-2000
3	18863610	18863945	Merged-3-18863779-2	373	18861690	18863690	+	AT3G50751	TSS-2000
3	18863610	18863945	Merged-3-18863779-2	373	18862775	18864775	+	AT3G50755	TSS-2000
3	18863610	18863945	Merged-3-18863779-2	373	18863234	18865234	-	AT3G50750	TSS-2000
3	18863610	18863945	Merged-3-18863779-2	373	18863690	18863869	+	AT3G50751	Genebody
4	12053129	12053472	Merged-4-12053302-2	370.55	12051796	12053796	-	AT4G22990	TSS-2000
4	12053129	12053472	Merged-4-12053302-2	370.55	12051796	12053796	-	AT4G22990	TSS-2000
4	12053129	12053472	Merged-4-12053302-2	370.55	12052455	12054455	+	AT4G23000	TSS-2000
5	24491522	24491857	Merged-5-24491688-2	370.55	24489778	24491778	-	AT5G60880	TSS-2000
5	24491522	24491857	Merged-5-24491688-2	370.55	24489778	24491778	-	AT5G60880	TSS-2000
3	8943242	8943577	Merged-3-8943409-2	370.4	8942488	8944488	-	AT3G24518	TSS-2000
3	8943242	8943577	Merged-3-8943409-2	370.4	8942488	8944488	-	AT3G24518	TSS-2000
3	5834203	5834560	Merged-3-5834383-2	369.2	-1	-1	.	.	.
5	24972980	24973359	Merged-5-24973168-2	368.95	24972977	24975549	-	AT5G62170	Genebody
5	2184515	2184855	Merged-5-2184684-2	368.85	2183360	2185972	-	AT5G07030	Genebody
1	1024364	1024702	Merged-1-1024535-2	367.75	1022847	1024847	+	AT1G03990	TSS-2000
1	1024364	1024702	Merged-1-1024535-2	367.75	1023719	1025719	-	AT1G03982	TSS-2000
5	7842720	7843063	Merged-5-7842890-2	366.45	7840971	7842971	+	AT5G23280	TSS-2000
5	7842720	7843063	Merged-5-7842890-2	366.45	7842971	7844275	+	AT5G23280	Genebody
1	6174397	6174790	Merged-1-6174595-2	365.95	6173222	6175222	-	AT1G17940	TSS-2000
1	24974637	24974972	Merged-1-24974804-2	365.95	24974791	24976791	-	AT1G66940	TSS-2000
1	24974637	24974972	Merged-1-24974804-2	365.95	24974791	24976791	-	AT1G66940	TSS-2000
1	24974637	24974972	Merged-1-24974804-2	365.95	24974791	24976791	-	AT1G66940	TSS-2000
1	24974637	24974972	Merged-1-24974804-2	365.95	24973028	24974791	-	AT1G66940	Genebody
3	349382	349730	Merged-3-349555-2	365.85	348616	350616	+	AT3G02050	TSS-2000
3	349382	349730	Merged-3-349555-2	365.85	348167	350010	-	AT3G02040	Genebody
5	19829683	19830018	Merged-5-19829850-2	365.05	19829284	19831284	+	AT5G48905	TSS-2000
5	26078	26435	Merged-5-26255-2	365	25799	27799	-	AT5G01070	TSS-2000
5	26078	26435	Merged-5-26255-2	365	25799	27799	-	AT5G01070	TSS-2000
4	5738699	5739051	Merged-4-5738874-2	364.55	5738297	5740297	+	AT4G08950	TSS-2000
4	5738699	5739051	Merged-4-5738874-2	364.55	5739008	5739151	-	AT4G08949	Genebody
1	5349483	5349875	Merged-1-5349681-2	364.2	-1	-1	.	.	.
5	25158559	25158923	Merged-5-25158740-2	363.15	25157230	25159230	+	AT5G62670	TSS-2000
5	25158559	25158923	Merged-5-25158740-2	363.15	25157465	25159465	-	AT5G62660	TSS-2000
2	16705888	16706244	Merged-2-16706068-2	362.35	16706056	16708056	+	AT2G40008	TSS-2000
2	560571	560931	Merged-2-560753-2	360	558715	560715	-	AT2G02170	TSS-2000
2	560571	560931	Merged-2-560753-2	360	558798	560798	-	AT2G02170	TSS-2000
2	560571	560931	Merged-2-560753-2	360	558864	560864	+	AT2G02180	TSS-2000
2	560571	560931	Merged-2-560753-2	360	560864	563233	+	AT2G02180	Genebody
4	11638830	11639180	Merged-4-11639004-2	359.1	11637757	11639757	+	AT4G21930	TSS-2000
4	11638830	11639180	Merged-4-11639004-2	359.1	11638802	11640802	+	AT4G21940	TSS-2000
4	11638830	11639180	Merged-4-11639004-2	359.1	11638807	11640807	+	AT4G21940	TSS-2000
4	11638830	11639180	Merged-4-11639004-2	359.1	11638701	11640164	-	AT4G21926	Genebody
3	11787384	11787729	Merged-3-11787558-2	358.35	-1	-1	.	.	.
2	8942710	8943057	Merged-2-8942882-2	358.3	8942763	8945244	-	AT2G20760	Genebody
1	25732299	25732674	Merged-1-25732488-2	358.3	-1	-1	.	.	.
1	19820194	19820532	Merged-1-19820365-2	358.2	-1	-1	.	.	.
3	21761189	21761547	Merged-3-21761367-2	358.1	21759942	21761942	-	AT3G58850	TSS-2000
1	4526042	4526419	Merged-1-4526229-2	357.7	4526064	4528064	-	AT1G13245	TSS-2000
1	4526042	4526419	Merged-1-4526229-2	357.7	4525486	4526064	-	AT1G13245	Genebody
5	21337041	21337407	Merged-5-21337226-2	357.3	21335861	21337861	+	AT5G52580	TSS-2000
5	21337041	21337407	Merged-5-21337226-2	357.3	21336052	21338052	+	AT5G52580	TSS-2000
5	21337041	21337407	Merged-5-21337226-2	357.3	21337002	21339002	-	AT5G52570	TSS-2000
5	21337041	21337407	Merged-5-21337226-2	357.3	21337002	21339002	-	AT5G52570	TSS-2000
1	23314713	23315061	Merged-1-23314889-2	357.05	23313294	23315294	+	AT1G62950	TSS-2000
3	23422636	23422981	Merged-3-23422807-2	353.75	23422157	23424157	+	AT3G63440	TSS-2000
3	23422636	23422981	Merged-3-23422807-2	353.75	23422653	23426362	-	AT3G63445	Genebody
1	23633558	23633909	Merged-1-23633735-2	352.55	23632178	23633942	-	AT1G63710	Genebody
2	19109055	19109406	Merged-2-19109229-2	350.65	19107620	19109620	+	AT2G46535	TSS-2000
1	25496545	25496897	Merged-1-25496723-2	350.1	25495290	25497290	+	AT1G68020	TSS-2000
1	25496545	25496897	Merged-1-25496723-2	350.1	25495290	25497290	+	AT1G68020	TSS-2000
5	16771176	16771556	Merged-5-16771368-2	349.45	16768953	16771696	+	AT5G41900	Genebody
2	100407	100743	Merged-2-100577-2	349.45	98649	100649	+	AT2G01150	TSS-2000
2	100407	100743	Merged-2-100577-2	349.45	100065	102065	+	AT2G01160	TSS-2000
2	100407	100743	Merged-2-100577-2	349.45	100649	101495	+	AT2G01150	Genebody
1	29516070	29516426	Merged-1-29516247-2	348.6	-1	-1	.	.	.
2	6392674	6393016	Merged-2-6392847-2	347.95	6392167	6393042	+	AT2G14878	Genebody
3	6473549	6473909	Merged-3-6473728-2	347.55	6472842	6474842	+	AT3G18780	TSS-2000
3	6473549	6473909	Merged-3-6473728-2	347.55	6472871	6474871	+	AT3G18780	TSS-2000
5	4735227	4735565	Merged-5-4735398-2	347.55	4734547	4736547	-	AT5G14690	TSS-2000
5	23376712	23377065	Merged-5-23376887-2	347.5	23374874	23377142	+	AT5G57700	Genebody
5	21663498	21663875	Merged-5-21663685-2	347.35	21661445	21663572	+	AT5G53400	Genebody
5	9133174	9133525	Merged-5-9133351-2	347.2	-1	-1	.	.	.
5	24640572	24640913	Merged-5-24640741-2	345.6	24638773	24640600	-	AT5G61270	Genebody
5	24640572	24640913	Merged-5-24640741-2	345.6	24640401	24642401	-	AT5G61270	TSS-2000
5	24640572	24640913	Merged-5-24640741-2	345.6	24640600	24642600	-	AT5G61270	TSS-2000
5	24906171	24906511	Merged-5-24906343-2	344.35	-1	-1	.	.	.
5	4445272	4445683	Merged-5-4445479-2	343.45	4443423	4445423	+	AT5G13770	TSS-2000
5	4445272	4445683	Merged-5-4445479-2	343.45	4445423	4447476	+	AT5G13770	Genebody
2	19100893	19101248	Merged-2-19101069-2	341.35	-1	-1	.	.	.
4	9738029	9738364	Merged-4-9738197-2	340.3	9737316	9739316	-	AT4G17450	TSS-2000
4	9738029	9738364	Merged-4-9738197-2	340.3	9737663	9739663	+	AT4G17460	TSS-2000
4	9738029	9738364	Merged-4-9738197-2	340.3	9738273	9740273	-	AT4G17453	TSS-2000
4	9738029	9738364	Merged-4-9738197-2	340.3	9738058	9738273	-	AT4G17453	Genebody
5	19364925	19365274	Merged-5-19365101-2	339.85	19364483	19366483	+	AT5G47820	TSS-2000
5	19364925	19365274	Merged-5-19365101-2	339.85	19364483	19366483	+	AT5G47820	TSS-2000
5	19364925	19365274	Merged-5-19365101-2	339.85	19364679	19366679	-	AT5G47818	TSS-2000
5	23658542	23658896	Merged-5-23658718-2	339.5	23658386	23660386	+	AT5G58530	TSS-2000
5	5236648	5237033	Merged-5-5236839-2	339.4	5236178	5238178	+	AT5G16030	TSS-2000
5	5236648	5237033	Merged-5-5236839-2	339.4	5236178	5238178	+	AT5G16030	TSS-2000
5	5236648	5237033	Merged-5-5236839-2	339.4	5236181	5238181	+	AT5G16030	TSS-2000
2	14302758	14303128	Merged-2-14302942-2	339.25	14302430	14304430	-	AT2G33800	TSS-2000
2	14302758	14303128	Merged-2-14302942-2	339.25	14303001	14305001	+	AT2G33810	TSS-2000
3	9373156	9373545	Merged-3-9373352-2	339.2	9372447	9374447	-	AT3G25715	TSS-2000
3	9373156	9373545	Merged-3-9373352-2	339.2	9373413	9375413	-	AT3G25716	TSS-2000
3	9373156	9373545	Merged-3-9373352-2	339.2	9373118	9373413	-	AT3G25716	Genebody
5	1712316	1712659	Merged-5-1712486-2	339	-1	-1	.	.	.
4	11940259	11940614	Merged-4-11940438-2	338.85	11939131	11941131	+	AT4G22730	TSS-2000
5	26022236	26022576	Merged-5-26022408-2	338.85	26022222	26024222	-	AT5G65140	TSS-2000
5	26022236	26022576	Merged-5-26022408-2	338.85	26022222	26024222	-	AT5G65140	TSS-2000
3	5995474	5995819	Merged-3-5995648-2	338.65	-1	-1	.	.	.
2	9370486	9370829	Merged-2-9370659-2	338.55	9369307	9371307	-	AT2G22010	TSS-2000
2	9370486	9370829	Merged-2-9370659-2	338.55	9369461	9371461	-	AT2G22010	TSS-2000
2	9370486	9370829	Merged-2-9370659-2	338.55	9370530	9372530	+	AT2G22030	TSS-2000
3	21430367	21430715	Merged-3-21430543-2	338.5	21430200	21432200	-	AT3G57870	TSS-2000
3	17557933	17558285	Merged-3-17558108-2	338.3	17556849	17558849	+	AT3G47620	TSS-2000
1	27761115	27761467	Merged-1-27761293-2	337.75	27759973	27761588	+	AT1G73830	Genebody
2	7851434	7851828	Merged-2-7851630-2	337.7	7850303	7852303	-	AT2G18060	TSS-2000
2	7851434	7851828	Merged-2-7851630-2	337.7	7850529	7852529	+	AT2G18070	TSS-2000
5	1558294	1558650	Merged-5-1558474-2	337.5	1556556	1558556	-	AT5G05240	TSS-2000
5	1558294	1558650	Merged-5-1558474-2	337.5	1557998	1559998	-	AT5G05250	TSS-2000
5	24641834	24642182	Merged-5-24642007-2	336.85	24640401	24642401	-	AT5G61270	TSS-2000
5	24641834	24642182	Merged-5-24642007-2	336.85	24640600	24642600	-	AT5G61270	TSS-2000
3	18855072	18855422	Merged-3-18855249-2	335.25	18853137	18855137	-	AT3G50730	TSS-2000
3	18855072	18855422	Merged-3-18855249-2	335.25	18855161	18856884	-	AT3G50740	Genebody
5	5233938	5234273	Merged-5-5234107-2	335.1	5232886	5234886	-	AT5G16023	TSS-2000
4	13021128	13021471	Merged-4-13021298-2	332.55	-1	-1	.	.	.
3	6014785	6015132	Merged-3-6014960-2	331.95	6013184	6015184	+	AT3G17580	TSS-2000
3	6678560	6679019	Merged-3-6678788-2	331.25	6676719	6678719	+	AT3G19274	TSS-2000
3	6678560	6679019	Merged-3-6678788-2	331.25	6678719	6678871	+	AT3G19274	Genebody
4	11986436	11986785	Merged-4-11986612-2	331.15	-1	-1	.	.	.
5	26018642	26019033	Merged-5-26018839-2	329.9	-1	-1	.	.	.
4	18125499	18125837	Merged-4-18125667-2	329.7	18124171	18126171	+	AT4G38850	TSS-2000
4	18125499	18125837	Merged-4-18125667-2	329.7	18125559	18127559	-	AT4G38840	TSS-2000
4	18125499	18125837	Merged-4-18125667-2	329.7	18124978	18125559	-	AT4G38840	Genebody
1	23902773	23903130	Merged-1-23902953-2	328.55	-1	-1	.	.	.
1	4772679	4773035	Merged-1-4772856-2	328.1	4771576	4773576	+	AT1G13950	TSS-2000
4	15589951	15590291	Merged-4-15590120-2	326	15589674	15591164	-	AT4G32290	Genebody
3	6346104	6346519	Merged-3-6346313-2	325.95	-1	-1	.	.	.
1	25765967	25766328	Merged-1-25766146-2	324.7	25765947	25767240	+	AT1G68620	Genebody
1	25335021	25335357	Merged-1-25335188-2	323.8	25334647	25336647	-	AT1G67590	TSS-2000
1	25335021	25335357	Merged-1-25335188-2	323.8	25334647	25336647	-	AT1G67590	TSS-2000
2	15140184	15140520	Merged-2-15140351-2	323.55	-1	-1	.	.	.
3	19727951	19728311	Merged-3-19728133-2	322.2	-1	-1	.	.	.
2	258940	259296	Merged-2-259117-2	319.95	257550	259550	-	AT2G01570	TSS-2000
5	10296885	10297265	Merged-5-10297074-2	319.2	10295283	10297283	-	AT5G28300	TSS-2000
5	17807814	17808154	Merged-5-17807983-2	318.3	-1	-1	.	.	.
4	14694356	14694716	Merged-4-14694535-2	317.9	14692480	14694480	-	AT4G30060	TSS-2000
4	14694356	14694716	Merged-4-14694535-2	317.9	14694074	14696074	+	AT4G30067	TSS-2000
4	14694356	14694716	Merged-4-14694535-2	317.9	14694302	14694643	+	AT4G30064	Genebody
1	1129506	1129885	Merged-1-1129694-2	317.8	1128188	1129551	-	AT1G04240	Genebody
1	1129506	1129885	Merged-1-1129694-2	317.8	1129551	1131551	-	AT1G04240	TSS-2000
1	20170989	20171326	Merged-1-20171156-2	317.55	20170665	20172665	-	AT1G54035	TSS-2000
1	20170989	20171326	Merged-1-20171156-2	317.55	20170715	20173949	-	AT1G54040	Genebody
1	27627745	27628154	Merged-1-27627951-2	317.05	27626939	27628939	+	AT1G73480	TSS-2000
4	16927648	16927993	Merged-4-16927822-2	317	16925972	16927972	+	AT4G35720	TSS-2000
4	16927648	16927993	Merged-4-16927822-2	317	16927972	16929170	+	AT4G35720	Genebody
1	28198830	28199172	Merged-1-28199003-2	316.9	28198802	28200802	-	AT1G75120	TSS-2000
1	4959123	4959485	Merged-1-4959303-2	316.75	4958375	4960375	+	AT1G14500	TSS-2000
1	4959123	4959485	Merged-1-4959303-2	316.75	4959325	4961325	-	AT1G14490	TSS-2000
1	4959123	4959485	Merged-1-4959303-2	316.75	4958514	4959325	-	AT1G14490	Genebody
3	19806973	19807345	Merged-3-19807161-2	316.55	19805663	19807663	-	AT3G53420	TSS-2000
3	19806973	19807345	Merged-3-19807161-2	316.55	19805713	19807713	-	AT3G53420	TSS-2000
1	13533084	13533467	Merged-1-13533274-2	316.15	13533411	13544009	+	AT1G36160	Genebody
1	13533084	13533467	Merged-1-13533274-2	316.15	13531411	13533411	+	AT1G36160	TSS-2000
1	13533084	13533467	Merged-1-13533274-2	316.15	13531870	13533870	+	AT1G36160	TSS-2000
5	21875417	21875780	Merged-5-21875600-2	316	21874861	21876861	+	AT5G53890	TSS-2000
5	1522835	1523182	Merged-5-1523007-2	315.8	-1	-1	.	.	.
1	899811	900168	Merged-1-899988-2	315.15	898887	900887	+	AT1G03610	TSS-2000
1	1434455	1434799	Merged-1-1434626-2	314.65	1432858	1434858	-	AT1G05010	TSS-2000
1	25558948	25559285	Merged-1-25559118-2	314.6	25559246	25561212	+	AT1G68190	Genebody
1	25558948	25559285	Merged-1-25559118-2	314.6	25557246	25559246	+	AT1G68190	TSS-2000
1	29006158	29006511	Merged-1-29006333-2	314.55	29005091	29007091	-	AT1G77200	TSS-2000
3	20629935	20630287	Merged-3-20630113-2	313.75	20629093	20631093	-	AT3G55610	TSS-2000
3	20629935	20630287	Merged-3-20630113-2	313.75	20629093	20631093	-	AT3G55610	TSS-2000
3	8500428	8500794	Merged-3-8500610-2	313.3	8499810	8501810	+	AT3G23640	TSS-2000
3	8500428	8500794	Merged-3-8500610-2	313.3	8499813	8501813	+	AT3G23640	TSS-2000
3	8500428	8500794	Merged-3-8500610-2	313.3	8499888	8501888	-	AT3G23637	TSS-2000
2	14435829	14436194	Merged-2-14436010-2	312.8	14434809	14436809	+	AT2G34190	TSS-2000
2	14435829	14436194	Merged-2-14436010-2	312.8	14435949	14437949	-	AT2G34186	TSS-2000
2	14435829	14436194	Merged-2-14436010-2	312.8	14434339	14436174	+	AT2G34185	Genebody
2	14435829	14436194	Merged-2-14436010-2	312.8	14435854	14435949	-	AT2G34186	Genebody
1	28239586	28239933	Merged-1-28239758-2	312.75	28239072	28241072	+	AT1G75240	TSS-2000
5	3393005	3393351	Merged-5-3393177-2	311.9	3393178	3395178	-	AT5G10730	TSS-2000
5	3393005	3393351	Merged-5-3393177-2	311.9	3390614	3393178	-	AT5G10730	Genebody
2	16963052	16963406	Merged-2-16963231-2	311.6	16963205	16965205	-	AT2G40640	TSS-2000
2	16963052	16963406	Merged-2-16963231-2	311.6	16963205	16965205	-	AT2G40640	TSS-2000
2	16963052	16963406	Merged-2-16963231-2	311.6	16963205	16965205	-	AT2G40640	TSS-2000
2	16963052	16963406	Merged-2-16963231-2	311.6	16961140	16963205	-	AT2G40640	Genebody
2	16963052	16963406	Merged-2-16963231-2	311.6	16963319	16965752	-	AT2G40650	Genebody
4	10275069	10275408	Merged-4-10275237-2	311.35	-1	-1	.	.	.
5	25054620	25054973	Merged-5-25054798-2	311.3	25054262	25056262	+	AT5G62410	TSS-2000
5	25054620	25054973	Merged-5-25054798-2	311.3	25054289	25056289	-	AT5G62390	TSS-2000
5	25054620	25054973	Merged-5-25054798-2	311.3	25054614	25055606	-	AT5G62400	Genebody
3	23197221	23197566	Merged-3-23197392-2	311.05	23195762	23197762	-	AT3G62700	TSS-2000
3	9737376	9737719	Merged-3-9737549-2	310.7	9735541	9737541	-	AT3G26530	TSS-2000
2	18909038	18909433	Merged-2-18909234-2	310.6	18907814	18909814	-	AT2G45950	TSS-2000
2	18909038	18909433	Merged-2-18909234-2	310.6	18907814	18909814	-	AT2G45950	TSS-2000
2	18909038	18909433	Merged-2-18909234-2	310.6	18908295	18910295	+	AT2G45960	TSS-2000
2	18909038	18909433	Merged-2-18909234-2	310.6	18908295	18910295	+	AT2G45960	TSS-2000
2	18909038	18909433	Merged-2-18909234-2	310.6	18908295	18910295	+	AT2G45960	TSS-2000
3	1392849	1393203	Merged-3-1393025-2	309.75	1392954	1394954	-	AT3G05020	TSS-2000
3	1392849	1393203	Merged-3-1393025-2	309.75	1391632	1392954	-	AT3G05020	Genebody
5	461674	462074	Merged-5-461873-2	309.7	461158	463158	+	AT5G02260	TSS-2000
3	17567363	17567723	Merged-3-17567545-2	307.5	17565429	17567429	-	AT3G47630	TSS-2000
3	17567363	17567723	Merged-3-17567545-2	307.5	17565496	17567496	-	AT3G47630	TSS-2000
3	17567363	17567723	Merged-3-17567545-2	307.5	17565597	17567597	+	AT3G47640	TSS-2000
3	17567363	17567723	Merged-3-17567545-2	307.5	17567505	17569505	+	AT3G47650	TSS-2000
3	17567363	17567723	Merged-3-17567545-2	307.5	17567126	17569385	+	AT3G47640	Genebody
4	13036457	13036798	Merged-4-13036626-2	306.35	13036213	13038213	-	AT4G25520	TSS-2000
4	13036457	13036798	Merged-4-13036626-2	306.35	13036360	13038360	+	AT4G25530	TSS-2000
5	21615341	21615678	Merged-5-21615508-2	305.9	-1	-1	.	.	.
1	7340522	7340932	Merged-1-7340726-2	305.6	-1	-1	.	.	.
4	6752868	6753222	Merged-4-6753044-2	304.7	6751311	6753311	-	AT4G11050	TSS-2000
4	12317490	12317839	Merged-4-12317663-2	303.7	12316702	12318702	-	AT4G23620	TSS-2000
4	12317490	12317839	Merged-4-12317663-2	303.7	12316715	12318715	-	AT4G23620	TSS-2000
4	12317490	12317839	Merged-4-12317663-2	303.7	12317059	12319937	+	AT4G23630	Genebody
2	177871	178220	Merged-2-178044-2	303.1	176407	178407	-	AT2G01410	TSS-2000
2	9859388	9859726	Merged-2-9859556-2	302.75	9858574	9860574	-	AT2G23150	TSS-2000
3	8213318	8213664	Merged-3-8213493-2	302.7	-1	-1	.	.	.
2	15138044	15138392	Merged-2-15138217-2	302.5	15136749	15138749	-	AT2G36050	TSS-2000
2	15138044	15138392	Merged-2-15138217-2	302.5	15136996	15138996	+	AT2G36053	TSS-2000
1	956890	957234	Merged-1-957064-2	302.1	956759	958759	+	AT1G03810	TSS-2000
3	204366	204707	Merged-3-204538-2	302	202740	204740	-	AT3G01513	TSS-2000
4	15120690	15121025	Merged-4-15120859-2	301.35	15118888	15120888	+	AT4G31080	TSS-2000
4	15120690	15121025	Merged-4-15120859-2	301.35	15118888	15120888	+	AT4G31080	TSS-2000
4	15120690	15121025	Merged-4-15120859-2	301.35	15120650	15120722	+	AT4G31075	Genebody
4	15120690	15121025	Merged-4-15120859-2	301.35	15120537	15122537	-	AT4G31070	TSS-2000
4	15120690	15121025	Merged-4-15120859-2	301.35	15120888	15123486	+	AT4G31080	Genebody
2	15066085	15066439	Merged-2-15066264-2	301.3	15065870	15067870	-	AT2G35880	TSS-2000
1	28341450	28341832	Merged-1-28341643-2	300.8	28340241	28342241	-	AT1G75500	TSS-2000
1	28341450	28341832	Merged-1-28341643-2	300.8	28340275	28342275	-	AT1G75500	TSS-2000
1	485575	485948	Merged-1-485760-2	300.5	483919	485919	-	AT1G02391	TSS-2000
1	485575	485948	Merged-1-485760-2	300.5	484801	486801	+	AT1G02400	TSS-2000
3	2169262	2169598	Merged-3-2169429-2	299.5	2168960	2170960	-	AT3G06870	TSS-2000
3	2007563	2007906	Merged-3-2007736-2	299	-1	-1	.	.	.
5	17808831	17809218	Merged-5-17809023-2	298.15	17808477	17810477	+	AT5G44220	TSS-2000
1	28363432	28363792	Merged-1-28363611-2	297.15	-1	-1	.	.	.
1	5147868	5148214	Merged-1-5148043-2	296.3	5147226	5149226	+	AT1G14920	TSS-2000
2	19227447	19227966	Merged-2-19227705-2	296.2	19227293	19229293	+	AT2G46780	TSS-2000
2	6454473	6454817	Merged-2-6454644-2	295.5	6453670	6455670	-	AT2G14960	TSS-2000
2	17359684	17360025	Merged-2-17359856-2	294.15	17358486	17360486	+	AT2G41640	TSS-2000
2	17359684	17360025	Merged-2-17359856-2	294.15	17358491	17360491	+	AT2G41640	TSS-2000
3	4723706	4724088	Merged-3-4723896-2	294	-1	-1	.	.	.
1	28386276	28386725	Merged-1-28386499-2	293.85	-1	-1	.	.	.
2	17935710	17936068	Merged-2-17935891-2	293.75	17935682	17937682	-	AT2G43140	TSS-2000
2	17935710	17936068	Merged-2-17935891-2	293.75	17935686	17937686	-	AT2G43140	TSS-2000
1	8153374	8153719	Merged-1-8153548-2	292.95	8153530	8155530	-	AT1G23020	TSS-2000
1	8153374	8153719	Merged-1-8153548-2	292.95	8153530	8155530	-	AT1G23020	TSS-2000
1	8153374	8153719	Merged-1-8153548-2	292.95	8150070	8153530	-	AT1G23020	Genebody
5	21285958	21286295	Merged-5-21286125-2	292.75	21284760	21286760	+	AT5G52440	TSS-2000
5	21285958	21286295	Merged-5-21286125-2	292.75	21285271	21287271	-	AT5G52430	TSS-2000
2	18724232	18724581	Merged-2-18724405-2	292.35	-1	-1	.	.	.
5	4871206	4871549	Merged-5-4871379-2	292.05	4870253	4872253	-	AT5G15040	TSS-2000
4	16845267	16845606	Merged-4-16845435-2	292	16844301	16846301	+	AT4G35470	TSS-2000
4	14902499	14902932	Merged-4-14902717-2	292	14901487	14903487	+	AT4G30500	TSS-2000
4	14902499	14902932	Merged-4-14902717-2	292	14902144	14904144	-	AT4G30490	TSS-2000
3	22742429	22742764	Merged-3-22742596-2	291.95	22742284	22744284	-	AT3G61460	TSS-2000
1	5727319	5727676	Merged-1-5727499-2	291.4	5725690	5727690	+	AT1G16740	TSS-2000
1	5727319	5727676	Merged-1-5727499-2	291.4	5727312	5729312	-	AT1G16730	TSS-2000
2	18580088	18580488	Merged-2-18580287-2	290.35	-1	-1	.	.	.
3	3238778	3239125	Merged-3-3238950-2	290.2	3237180	3239180	+	AT3G10420	TSS-2000
3	3238778	3239125	Merged-3-3238950-2	290.2	3237180	3239180	+	AT3G10420	TSS-2000
3	3238778	3239125	Merged-3-3238950-2	290.2	3238113	3240113	-	AT3G10410	TSS-2000
3	3238778	3239125	Merged-3-3238950-2	290.2	3238402	3240402	-	AT3G10415	TSS-2000
5	16635410	16635768	Merged-5-16635588-2	289.25	16633896	16635896	-	AT5G41590	TSS-2000
5	16635410	16635768	Merged-5-16635588-2	289.25	16634130	16636130	+	AT5G41600	TSS-2000
2	15693559	15693894	Merged-2-15693726-2	289.15	15692200	15694200	+	AT2G37390	TSS-2000
2	15693559	15693894	Merged-2-15693726-2	289.15	15692215	15694215	+	AT2G37390	TSS-2000
3	18563181	18563533	Merged-3-18563356-2	288.05	-1	-1	.	.	.
3	2128603	2128954	Merged-3-2128780-2	287.8	-1	-1	.	.	.
1	12054725	12055077	Merged-1-12054900-2	287.4	12054546	12056546	-	AT1G33240	TSS-2000
3	3355953	3356310	Merged-3-3356133-2	286.9	3356050	3358050	-	AT3G10720	TSS-2000
3	3355953	3356310	Merged-3-3356133-2	286.9	3354447	3357614	-	AT3G10720	Genebody
1	11224381	11224716	Merged-1-11224549-2	286.85	11222786	11224786	-	AT1G31350	TSS-2000
5	3522223	3522595	Merged-5-3522408-2	286.8	-1	-1	.	.	.
4	14303987	14304351	Merged-4-14304171-2	285.65	14302147	14304147	-	AT4G29010	TSS-2000
4	14303987	14304351	Merged-4-14304171-2	285.65	14302921	14304921	+	AT4G29020	TSS-2000
4	14303987	14304351	Merged-4-14304171-2	285.65	14302921	14304921	+	AT4G29020	TSS-2000
3	20474704	20475086	Merged-3-20474894-2	285.55	20474763	20476763	-	AT3G55240	TSS-2000
3	20474704	20475086	Merged-3-20474894-2	285.55	20473541	20474763	-	AT3G55240	Genebody
3	7326081	7326446	Merged-3-7326262-2	284.15	7324382	7326382	+	AT3G20910	TSS-2000
3	7326081	7326446	Merged-3-7326262-2	284.15	7324670	7326670	-	AT3G20900	TSS-2000
3	7326081	7326446	Merged-3-7326262-2	284.15	7326382	7328576	+	AT3G20910	Genebody
2	19465981	19466326	Merged-2-19466152-2	283.65	19464087	19466087	-	AT2G47430	TSS-2000
2	16244445	16244791	Merged-2-16244617-2	283	16244503	16246503	-	AT2G38905	TSS-2000
2	16244445	16244791	Merged-2-16244617-2	283	16244099	16244503	-	AT2G38905	Genebody
3	18821821	18822192	Merged-3-18822008-2	282.9	-1	-1	.	.	.
2	16473865	16474203	Merged-2-16474033-2	282.85	16472149	16474149	+	AT2G39460	TSS-2000
2	16473865	16474203	Merged-2-16474033-2	282.85	16472923	16474923	+	AT2G39460	TSS-2000
2	16473865	16474203	Merged-2-16474033-2	282.85	16473818	16475818	-	AT2G39450	TSS-2000
2	16473865	16474203	Merged-2-16474033-2	282.85	16474149	16476108	+	AT2G39460	Genebody
1	22099796	22100161	Merged-1-22099977-2	282.2	-1	-1	.	.	.
4	17748540	17749012	Merged-4-17748778-2	281.8	-1	-1	.	.	.
2	18814259	18814622	Merged-2-18814442-2	281.65	-1	-1	.	.	.
3	10737601	10737996	Merged-3-10737797-2	281.35	10735729	10737726	+	AT3G28650	Genebody
4	12412096	12412464	Merged-4-12412282-2	280.2	12412230	12414230	+	AT4G23870	TSS-2000
3	1337761	1338159	Merged-3-1337962-2	279.7	1335993	1337993	-	AT3G04850	TSS-2000
3	1337761	1338159	Merged-3-1337962-2	279.7	1337920	1339920	-	AT3G04855	TSS-2000
3	1337761	1338159	Merged-3-1337962-2	279.7	1337786	1337920	-	AT3G04855	Genebody
3	1291884	1292266	Merged-3-1292074-2	279.35	1290602	1292602	-	AT3G04730	TSS-2000
3	1291884	1292266	Merged-3-1292074-2	279.35	1291807	1293807	+	AT3G04740	TSS-2000
4	9295695	9296048	Merged-4-9295870-2	279.3	9295625	9297625	-	AT4G16490	TSS-2000
4	12842802	12843137	Merged-4-12842968-2	278.9	12840850	12842850	+	AT4G24974	TSS-2000
4	12842802	12843137	Merged-4-12842968-2	278.9	12841802	12843802	+	AT4G24975	TSS-2000
4	12842802	12843137	Merged-4-12842968-2	278.9	12842850	12843363	+	AT4G24974	Genebody
1	4107802	4108137	Merged-1-4107971-2	278.3	4105233	4109545	+	AT1G12110	Genebody
1	4902979	4903333	Merged-1-4903158-2	278.2	-1	-1	.	.	.
1	26213540	26213893	Merged-1-26213715-2	277.9	-1	-1	.	.	.
2	12418193	12418550	Merged-2-12418373-2	277.15	12418017	12418454	+	AT2G28920	Genebody
2	12418193	12418550	Merged-2-12418373-2	277.15	12417385	12419385	-	AT2G28910	TSS-2000
5	19977830	19978169	Merged-5-19977998-2	277.05	19977449	19979449	-	AT5G49280	TSS-2000
2	7955053	7955403	Merged-2-7955230-2	276.9	7954220	7956220	+	AT2G18320	TSS-2000
2	7955053	7955403	Merged-2-7955230-2	276.9	7954567	7956567	-	AT2G18300	TSS-2000
2	7955053	7955403	Merged-2-7955230-2	276.9	7954567	7956567	-	AT2G18300	TSS-2000
2	7955053	7955403	Merged-2-7955230-2	276.9	7954739	7956739	-	AT2G18300	TSS-2000
5	20819774	20820142	Merged-5-20819957-2	276.85	20818101	20820101	+	AT5G51210	TSS-2000
5	20819774	20820142	Merged-5-20819957-2	276.85	20820101	20820944	+	AT5G51210	Genebody
3	21309745	21310095	Merged-3-21309919-2	276.85	-1	-1	.	.	.
1	24139251	24139596	Merged-1-24139425-2	276.6	24139276	24141276	-	AT1G64980	TSS-2000
1	24139251	24139596	Merged-1-24139425-2	276.6	24137517	24139276	-	AT1G64980	Genebody
4	17048723	17049145	Merged-4-17048933-2	276.55	17047315	17049315	-	AT4G36030	TSS-2000
1	28052064	28052413	Merged-1-28052237-2	276	28051286	28053286	+	AT1G74670	TSS-2000
3	2348902	2349261	Merged-3-2349080-2	274.95	-1	-1	.	.	.
3	3697720	3698177	Merged-3-3697950-2	273.85	3696839	3698839	+	AT3G11700	TSS-2000
1	1637793	1638152	Merged-1-1637974-2	272.55	1636496	1637863	-	AT1G05530	Genebody
1	1637793	1638152	Merged-1-1637974-2	272.55	1637286	1639286	+	AT1G05540	TSS-2000
1	1637793	1638152	Merged-1-1637974-2	272.55	1637863	1639863	-	AT1G05530	TSS-2000
4	17676098	17676439	Merged-4-17676270-2	272.25	17674589	17676589	-	AT4G37620	TSS-2000
3	18471056	18471424	Merged-3-18471242-2	271.95	18469057	18471057	+	AT3G49796	TSS-2000
3	18471056	18471424	Merged-3-18471242-2	271.95	18469763	18471763	-	AT3G49790	TSS-2000
3	18471056	18471424	Merged-3-18471242-2	271.95	18471057	18471302	+	AT3G49796	Genebody
2	18961812	18962147	Merged-2-18961980-2	270.75	18961083	18963083	+	AT2G46160	TSS-2000
2	18961812	18962147	Merged-2-18961980-2	270.75	18961403	18962376	+	AT2G46150	Genebody
4	17119459	17119836	Merged-4-17119646-2	270.15	17113872	17119834	+	AT4G36170	Genebody
2	18444853	18445195	Merged-2-18445026-2	270.1	18443399	18445399	-	AT2G44740	TSS-2000
3	21499840	21500193	Merged-3-21500015-2	270.1	21499676	21501676	-	AT3G58060	TSS-2000
1	2141870	2142224	Merged-1-2142046-2	269.7	-1	-1	.	.	.
3	6119409	6119786	Merged-3-6119599-2	269.5	6117767	6119767	+	AT3G17860	TSS-2000
3	6119409	6119786	Merged-3-6119599-2	269.5	6118902	6120902	+	AT3G17860	TSS-2000
3	6119409	6119786	Merged-3-6119599-2	269.5	6119053	6121053	+	AT3G17860	TSS-2000
3	6119409	6119786	Merged-3-6119599-2	269.5	6119767	6123019	+	AT3G17860	Genebody
4	662983	663351	Merged-4-663166-2	269.3	661408	663408	+	AT4G01530	TSS-2000
5	24654181	24654545	Merged-5-24654362-2	269.15	24652776	24654776	-	AT5G61300	TSS-2000
5	24654181	24654545	Merged-5-24654362-2	269.15	24653838	24655838	-	AT5G61310	TSS-2000
5	24654181	24654545	Merged-5-24654362-2	269.15	24653352	24654869	-	AT5G61310	Genebody
5	25879224	25879569	Merged-5-25879398-2	268.95	25879066	25881066	+	AT5G64740	TSS-2000
2	263043	263421	Merged-2-263231-2	268.95	-1	-1	.	.	.
4	13816410	13816767	Merged-4-13816590-2	268.45	-1	-1	.	.	.
1	9936076	9936411	Merged-1-9936244-2	268.1	9935001	9937001	+	AT1G28335	TSS-2000
1	9936076	9936411	Merged-1-9936244-2	268.1	9935264	9937264	-	AT1G28330	TSS-2000
1	9936076	9936411	Merged-1-9936244-2	268.1	9935266	9937266	-	AT1G28330	TSS-2000
1	9936076	9936411	Merged-1-9936244-2	268.1	9935266	9937266	-	AT1G28330	TSS-2000
1	9936076	9936411	Merged-1-9936244-2	268.1	9935269	9937269	-	AT1G28330	TSS-2000
1	9936076	9936411	Merged-1-9936244-2	268.1	9935271	9937271	-	AT1G28330	TSS-2000
3	2053387	2053746	Merged-3-2053568-2	268.05	2052025	2054025	-	AT3G06580	TSS-2000
3	2053387	2053746	Merged-3-2053568-2	268.05	2052693	2055414	-	AT3G06590	Genebody
1	8863560	8863945	Merged-1-8863754-2	267.65	8863777	8866805	+	AT1G25280	Genebody
1	8863560	8863945	Merged-1-8863754-2	267.65	8861777	8863777	+	AT1G25280	TSS-2000
1	8863560	8863945	Merged-1-8863754-2	267.65	8861842	8863842	+	AT1G25280	TSS-2000
1	8863560	8863945	Merged-1-8863754-2	267.65	8861919	8863919	+	AT1G25280	TSS-2000
1	8106834	8107184	Merged-1-8107008-2	266.35	8105589	8108164	+	AT1G22910	Genebody
5	15955257	15955592	Merged-5-15955425-2	265.85	15955417	15957417	+	AT5G39860	TSS-2000
3	3587546	3587902	Merged-3-3587723-2	265.65	3585790	3587790	-	AT3G11410	TSS-2000
3	3587546	3587902	Merged-3-3587723-2	265.65	3586684	3588684	+	AT3G11415	TSS-2000
5	22390035	22390395	Merged-5-22390214-2	265.4	22390176	22392176	+	AT5G55190	TSS-2000
5	22390035	22390395	Merged-5-22390214-2	265.4	22388782	22390714	+	AT5G55180	Genebody
5	7859760	7860131	Merged-5-7859947-2	264.4	7859387	7861387	-	AT5G23350	TSS-2000
5	7859760	7860131	Merged-5-7859947-2	264.4	7859740	7861740	+	AT5G23360	TSS-2000
3	18518299	18518664	Merged-3-18518483-2	263.85	-1	-1	.	.	.
4	18083093	18083470	Merged-4-18083280-2	262	18082537	18084537	-	AT4G38730	TSS-2000
4	18083093	18083470	Merged-4-18083280-2	262	18083395	18084251	-	AT4G38740	Genebody
4	16582815	16583186	Merged-4-16582999-2	261.6	16582879	16584879	-	AT4G34760	TSS-2000
4	16582815	16583186	Merged-4-16582999-2	261.6	16582183	16582879	-	AT4G34760	Genebody
4	9904394	9904750	Merged-4-9904574-2	261	-1	-1	.	.	.
4	17469006	17469347	Merged-4-17469175-2	260.9	17467109	17469109	-	AT4G37070	TSS-2000
4	17469006	17469347	Merged-4-17469175-2	260.9	17467109	17469109	-	AT4G37070	TSS-2000
4	17469006	17469347	Merged-4-17469175-2	260.9	17467109	17469109	-	AT4G37070	TSS-2000
4	17469006	17469347	Merged-4-17469175-2	260.9	17467109	17469109	-	AT4G37070	TSS-2000
3	193456	193795	Merged-3-193624-2	260.35	193537	195537	-	AT3G01490	TSS-2000
3	193456	193795	Merged-3-193624-2	260.35	190872	193537	-	AT3G01490	Genebody
5	7678789	7679166	Merged-5-7678976-2	260.3	7676938	7679179	+	AT5G22940	Genebody
2	11374208	11374562	Merged-2-11374384-2	259.9	-1	-1	.	.	.
2	9520853	9521243	Merged-2-9521050-2	259.55	-1	-1	.	.	.
5	26573846	26574240	Merged-5-26574042-2	258.75	26572181	26574181	+	AT5G66590	TSS-2000
5	26573846	26574240	Merged-5-26574042-2	258.75	26574181	26574874	+	AT5G66590	Genebody
4	10599952	10600288	Merged-4-10600119-2	258.7	10599151	10601151	-	AT4G19430	TSS-2000
2	15357037	15357379	Merged-2-15357210-2	258.6	15355177	15357177	-	AT2G36630	TSS-2000
2	15357037	15357379	Merged-2-15357210-2	258.6	15356834	15358612	-	AT2G36640	Genebody
3	6273711	6274047	Merged-3-6273881-2	258.45	6271995	6273995	+	AT3G18290	TSS-2000
3	6273711	6274047	Merged-3-6273881-2	258.45	6273995	6280510	+	AT3G18290	Genebody
5	1118208	1118569	Merged-5-1118390-2	258.4	1118003	1120003	+	AT5G04120	TSS-2000
4	17187183	17187556	Merged-4-17187371-2	258.1	17187250	17187610	+	AT4G36370	Genebody
4	17187183	17187556	Merged-4-17187371-2	258.1	17187528	17192317	-	AT4G36380	Genebody
4	17187183	17187556	Merged-4-17187371-2	258.1	17185250	17187250	+	AT4G36370	TSS-2000
5	12586534	12586892	Merged-5-12586715-2	257.95	12586838	12588838	+	AT5G33320	TSS-2000
4	6217850	6218188	Merged-4-6218021-2	257.75	6216396	6218396	+	AT4G09890	TSS-2000
4	13279625	13279991	Merged-4-13279810-2	257.7	13279937	13281937	+	AT4G26210	TSS-2000
4	13279625	13279991	Merged-4-13279810-2	257.7	13279946	13281946	+	AT4G26210	TSS-2000
4	14149522	14149864	Merged-4-14149695-2	257.35	14147537	14149537	-	AT4G28650	TSS-2000
4	14149522	14149864	Merged-4-14149695-2	257.35	14147880	14149880	+	AT4G28660	TSS-2000
4	14149522	14149864	Merged-4-14149695-2	257.35	14147916	14149916	+	AT4G28660	TSS-2000
4	14149522	14149864	Merged-4-14149695-2	257.35	14149387	14151387	+	AT4G28670	TSS-2000
3	4838856	4839194	Merged-3-4839027-2	257.3	-1	-1	.	.	.
3	6086162	6086507	Merged-3-6086336-2	257.2	6084913	6086913	+	AT3G17780	TSS-2000
3	6086162	6086507	Merged-3-6086336-2	257.2	6086138	6088138	-	AT3G17770	TSS-2000
1	5765578	5765934	Merged-1-5765755-2	257.1	5764034	5766034	-	AT1G16840	TSS-2000
1	5765578	5765934	Merged-1-5765755-2	257.1	5764069	5766069	-	AT1G16840	TSS-2000
1	5765578	5765934	Merged-1-5765755-2	257.1	5764071	5766071	-	AT1G16840	TSS-2000
1	5765578	5765934	Merged-1-5765755-2	257.1	5764073	5766073	-	AT1G16840	TSS-2000
1	5765578	5765934	Merged-1-5765755-2	257.1	5764807	5765651	-	AT1G16850	Genebody
1	5765578	5765934	Merged-1-5765755-2	257.1	5765300	5767300	+	AT1G16858	TSS-2000
1	5765578	5765934	Merged-1-5765755-2	257.1	5765300	5767300	+	AT1G16860	TSS-2000
1	5765578	5765934	Merged-1-5765755-2	257.1	5765651	5767651	-	AT1G16850	TSS-2000
2	810227	810562	Merged-2-810396-2	256.75	-1	-1	.	.	.
5	19308682	19309214	Merged-5-19308947-2	256.6	19307227	19309227	+	AT5G47640	TSS-2000
5	19308682	19309214	Merged-5-19308947-2	256.6	19307895	19309895	-	AT5G47635	TSS-2000
2	17542150	17542537	Merged-2-17542342-2	256.05	17540966	17542966	-	AT2G42030	TSS-2000
2	17542150	17542537	Merged-2-17542342-2	256.05	17541034	17543034	+	AT2G42040	TSS-2000
5	16464828	16465214	Merged-5-16465023-2	255.85	16463272	16465272	-	AT5G41130	TSS-2000
5	16464828	16465214	Merged-5-16465023-2	255.85	16463272	16465272	-	AT5G41130	TSS-2000
1	4893055	4893400	Merged-1-4893226-2	255.55	4892251	4894251	-	AT1G14330	TSS-2000
3	19276885	19277253	Merged-3-19277071-2	254.8	19275269	19277269	-	AT3G51940	TSS-2000
5	17098232	17098576	Merged-5-17098403-2	254.75	17097595	17099395	-	AT5G42650	Genebody
5	15740171	15740506	Merged-5-15740339-2	254.65	15738387	15740387	-	AT5G39300	TSS-2000
5	15740171	15740506	Merged-5-15740339-2	254.65	15739280	15740514	-	AT5G39310	Genebody
1	28825833	28826212	Merged-1-28826021-2	254.6	-1	-1	.	.	.
1	9459137	9459495	Merged-1-9459318-2	254.6	9458026	9460026	-	AT1G27210	TSS-2000
4	8139936	8140314	Merged-4-8140124-2	254.5	8138281	8140281	-	AT4G14130	TSS-2000
2	17646031	17646438	Merged-2-17646233-2	254.1	17645835	17647835	-	AT2G42365	TSS-2000
3	10022351	10022837	Merged-3-10022593-2	253.85	10022017	10024017	+	AT3G27170	TSS-2000
4	14768319	14768681	Merged-4-14768502-2	253.85	14766936	14768936	+	AT4G30180	TSS-2000
3	5119619	5120209	Merged-3-5119913-2	253.8	5119060	5121060	-	AT3G15200	TSS-2000
3	5119619	5120209	Merged-3-5119913-2	253.8	5119422	5121422	+	AT3G15210	TSS-2000
1	8181269	8181620	Merged-1-8181443-2	253.6	8180577	8183570	-	AT1G23080	Genebody
3	4441758	4442098	Merged-3-4441927-2	253.25	-1	-1	.	.	.
5	22173083	22173467	Merged-5-22173277-2	253.15	-1	-1	.	.	.
1	23787156	23787497	Merged-1-23787328-2	252.9	23786800	23788800	-	AT1G64080	TSS-2000
1	23787156	23787497	Merged-1-23787328-2	252.9	23787062	23789062	+	AT1G64090	TSS-2000
1	23787156	23787497	Merged-1-23787328-2	252.9	23787309	23789309	+	AT1G64090	TSS-2000
5	18944604	18944952	Merged-5-18944777-2	252.8	18943615	18945615	+	AT5G46690	TSS-2000
3	22824054	22824423	Merged-3-22824240-2	252.55	22823476	22825476	-	AT3G61678	TSS-2000
3	22824054	22824423	Merged-3-22824240-2	252.55	22823481	22826992	+	AT3G61680	Genebody
4	17747432	17747798	Merged-4-17747614-2	252.45	-1	-1	.	.	.
5	3396105	3396473	Merged-5-3396288-2	251.9	3394475	3396475	+	AT5G10745	TSS-2000
5	3396105	3396473	Merged-5-3396288-2	251.9	3396200	3398200	-	AT5G10740	TSS-2000
5	3396105	3396473	Merged-5-3396288-2	251.9	3393569	3396200	-	AT5G10740	Genebody
5	3695030	3695432	Merged-5-3695233-2	251.85	3693862	3695862	+	AT5G11530	TSS-2000
1	28753120	28753458	Merged-1-28753288-2	251.75	-1	-1	.	.	.
4	10578108	10578467	Merged-4-10578289-2	251.45	10576428	10578428	-	AT4G19390	TSS-2000
4	10578108	10578467	Merged-4-10578289-2	251.45	10576652	10578652	+	AT4G19395	TSS-2000
3	18820959	18821305	Merged-3-18821134-2	251.25	-1	-1	.	.	.
5	21885904	21886244	Merged-5-21886073-2	250.85	21885966	21887966	+	AT5G53902	TSS-2000
3	2971457	2971823	Merged-3-2971639-2	249.95	2969873	2971873	+	AT3G09690	TSS-2000
3	2971457	2971823	Merged-3-2971639-2	249.95	2970209	2972209	+	AT3G09690	TSS-2000
3	2971457	2971823	Merged-3-2971639-2	249.95	2970371	2972371	-	AT3G09680	TSS-2000
1	27292580	27292918	Merged-1-27292748-2	249.5	27291042	27293042	-	AT1G72490	TSS-2000
3	22906319	22906683	Merged-3-22906503-2	249.5	22905868	22907958	-	AT3G61880	Genebody
3	19068732	19069093	Merged-3-19068914-2	249.35	19067363	19069363	+	AT3G51370	TSS-2000
3	19068732	19069093	Merged-3-19068914-2	249.35	19067371	19069371	+	AT3G51370	TSS-2000
3	2706231	2706566	Merged-3-2706400-2	249.25	2704632	2706632	+	AT3G08890	TSS-2000
3	2706231	2706566	Merged-3-2706400-2	249.25	2704636	2706636	+	AT3G08890	TSS-2000
3	2706231	2706566	Merged-3-2706400-2	249.25	2706278	2708278	-	AT3G08885	TSS-2000
3	21762915	21763257	Merged-3-21763085-2	248.1	-1	-1	.	.	.
3	8186723	8187062	Merged-3-8186891-2	247.8	8186080	8186890	+	AT3G23040	Genebody
3	5836504	5836863	Merged-3-5836685-2	247.2	5835842	5837842	+	AT3G17110	TSS-2000
4	12501591	12501926	Merged-4-12501760-2	246.75	12501782	12503782	+	AT4G24060	TSS-2000
1	4713008	4713375	Merged-1-4713190-2	246.6	4711674	4713674	+	AT1G13740	TSS-2000
5	739985	740324	Merged-5-740156-2	246.55	740016	742016	-	AT5G03140	TSS-2000
5	739985	740324	Merged-5-740156-2	246.55	737590	740016	-	AT5G03140	Genebody
2	7970102	7970611	Merged-2-7970355-2	246.5	7969320	7971114	+	AT2G18340	Genebody
1	19825349	19825753	Merged-1-19825550-2	246.4	-1	-1	.	.	.
2	17649520	17649855	Merged-2-17649686-2	246.3	17648225	17650225	+	AT2G42388	TSS-2000
2	17649520	17649855	Merged-2-17649686-2	246.3	17648945	17650945	-	AT2G42380	TSS-2000
2	17649520	17649855	Merged-2-17649686-2	246.3	17648945	17650945	-	AT2G42380	TSS-2000
5	2958046	2958398	Merged-5-2958224-2	245.95	2956507	2958507	-	AT5G09510	TSS-2000
5	2958046	2958398	Merged-5-2958224-2	245.95	2956673	2958673	-	AT5G09510	TSS-2000
5	2958046	2958398	Merged-5-2958224-2	245.95	2958032	2960032	-	AT5G09513	TSS-2000
5	2958046	2958398	Merged-5-2958224-2	245.95	2958292	2958856	-	AT5G09520	Genebody
1	19782310	19782658	Merged-1-19782483-2	245.8	19781352	19783352	+	AT1G53090	TSS-2000
1	19782310	19782658	Merged-1-19782483-2	245.8	19781542	19783542	+	AT1G53090	TSS-2000
3	23167629	23167982	Merged-3-23167807-2	245.75	23166061	23168061	+	AT3G62650	TSS-2000
3	23167629	23167982	Merged-3-23167807-2	245.75	23166469	23168469	+	AT3G62650	TSS-2000
3	23167629	23167982	Merged-3-23167807-2	245.75	23166900	23168900	-	AT3G62640	TSS-2000
4	15485812	15486187	Merged-4-15486001-2	245.75	15485944	15487944	+	AT4G32020	TSS-2000
5	2680523	2680887	Merged-5-2680707-2	245.4	2678744	2680744	+	AT5G08330	TSS-2000
5	2680523	2680887	Merged-5-2680707-2	245.4	2680229	2682229	+	AT5G08335	TSS-2000
5	2680523	2680887	Merged-5-2680707-2	245.4	2680744	2681813	+	AT5G08330	Genebody
5	26356500	26356872	Merged-5-26356685-2	244.65	26356206	26358206	+	AT5G65900	TSS-2000
5	26356500	26356872	Merged-5-26356685-2	244.65	26354853	26357866	+	AT5G65890	Genebody
1	23238122	23238476	Merged-1-23238301-2	244.35	23236447	23238447	-	AT1G62750	TSS-2000
1	23238122	23238476	Merged-1-23238301-2	244.35	23237574	23238512	-	AT1G62760	Genebody
5	20900209	20900650	Merged-5-20900428-2	244.3	20898977	20900977	+	AT5G51460	TSS-2000
5	20900209	20900650	Merged-5-20900428-2	244.3	20900087	20902087	+	AT5G51460	TSS-2000
5	20900209	20900650	Merged-5-20900428-2	244.3	20900087	20902087	+	AT5G51460	TSS-2000
1	18406254	18406637	Merged-1-18406447-2	244.1	18405386	18407386	-	AT1G49730	TSS-2000
1	18406254	18406637	Merged-1-18406447-2	244.1	18405518	18407518	+	AT1G49740	TSS-2000
1	18406254	18406637	Merged-1-18406447-2	244.1	18405563	18407563	-	AT1G49730	TSS-2000
1	18406254	18406637	Merged-1-18406447-2	244.1	18405568	18407568	-	AT1G49730	TSS-2000
1	18406254	18406637	Merged-1-18406447-2	244.1	18405681	18407681	-	AT1G49730	TSS-2000
1	5442039	5442389	Merged-1-5442213-2	244	5440087	5442087	-	AT1G15790	TSS-2000
1	5442039	5442389	Merged-1-5442213-2	244	5441082	5443684	-	AT1G15800	Genebody
1	23126490	23126834	Merged-1-23126661-2	243.75	23126705	23128705	+	AT1G62480	TSS-2000
3	6805132	6805484	Merged-3-6805310-2	243.6	6803631	6805631	+	AT3G19590	TSS-2000
3	6805132	6805484	Merged-3-6805310-2	243.6	6804114	6806114	-	AT3G19580	TSS-2000
3	6805132	6805484	Merged-3-6805310-2	243.6	6804233	6806233	-	AT3G19580	TSS-2000
1	23105020	23105378	Merged-1-23105198-2	243.1	23104647	23106647	-	AT1G62420	TSS-2000
3	4030515	4030940	Merged-3-4030726-2	242.85	4029140	4031140	-	AT3G12680	TSS-2000
3	4030515	4030940	Merged-3-4030726-2	242.85	4030355	4032355	-	AT3G12685	TSS-2000
3	4030515	4030940	Merged-3-4030726-2	242.85	4030447	4033332	-	AT3G12690	Genebody
1	6331089	6331436	Merged-1-6331261-2	242.7	6329398	6331398	+	AT1G18400	TSS-2000
1	6331089	6331436	Merged-1-6331261-2	242.7	6331398	6333743	+	AT1G18400	Genebody
1	414838	415197	Merged-1-415019-2	242.25	413079	415079	+	AT1G02190	TSS-2000
1	414838	415197	Merged-1-415019-2	242.25	413079	415079	+	AT1G02190	TSS-2000
1	414838	415197	Merged-1-415019-2	242.25	414645	416645	-	AT1G02180	TSS-2000
1	414838	415197	Merged-1-415019-2	242.25	415079	418010	+	AT1G02190	Genebody
5	6096153	6096506	Merged-5-6096328-2	241.8	6094987	6096987	-	AT5G18400	TSS-2000
5	6096153	6096506	Merged-5-6096328-2	241.8	6094994	6096994	-	AT5G18400	TSS-2000
5	6096153	6096506	Merged-5-6096328-2	241.8	6095053	6097053	-	AT5G18400	TSS-2000
5	6096153	6096506	Merged-5-6096328-2	241.8	6096149	6096406	+	AT5G18404	Genebody
5	6096153	6096506	Merged-5-6096328-2	241.8	6094747	6096747	+	AT5G18407	TSS-2000
4	924624	924966	Merged-4-924797-2	241.1	-1	-1	.	.	.
3	23288191	23288530	Merged-3-23288362-2	240.75	23287425	23289425	+	AT3G63010	TSS-2000
5	19544920	19545280	Merged-5-19545102-2	240.45	19543255	19545255	+	AT5G48200	TSS-2000
5	19544920	19545280	Merged-5-19545102-2	240.45	19545255	19547270	+	AT5G48200	Genebody
1	28326787	28327160	Merged-1-28326972-2	240.35	28325886	28327886	+	AT1G75460	TSS-2000
4	11746029	11746446	Merged-4-11746239-2	240.25	-1	-1	.	.	.
2	17421315	17421683	Merged-2-17421501-2	240.15	17419423	17421423	-	AT2G41745	TSS-2000
2	17421315	17421683	Merged-2-17421501-2	240.15	17420770	17422770	+	AT2G41760	TSS-2000
2	17421315	17421683	Merged-2-17421501-2	240.15	17421644	17422522	-	AT2G41750	Genebody
3	18960332	18960679	Merged-3-18960507-2	239.8	-1	-1	.	.	.
3	23162675	23163062	Merged-3-23162870-2	239.6	-1	-1	.	.	.
1	2305031	2305366	Merged-1-2305198-2	239.4	2303378	2305378	+	AT1G07510	TSS-2000
1	2305031	2305366	Merged-1-2305198-2	239.4	2305031	2307031	-	AT1G07500	TSS-2000
1	120382	120748	Merged-1-120564-2	239.3	120154	121130	+	AT1G01310	Genebody
3	18861729	18862115	Merged-3-18861924-2	239.3	18861690	18863690	+	AT3G50751	TSS-2000
3	18861729	18862115	Merged-3-18861924-2	239.3	18861839	18863234	-	AT3G50750	Genebody
1	6426610	6426976	Merged-1-6426792-2	239.3	6426898	6430696	-	AT1G18670	Genebody
5	20506569	20506923	Merged-5-20506745-2	238.65	20506338	20508338	-	AT5G50360	TSS-2000
5	20506569	20506923	Merged-5-20506745-2	238.65	20506578	20508578	-	AT5G50361	TSS-2000
5	20506569	20506923	Merged-5-20506745-2	238.65	20506381	20506578	-	AT5G50361	Genebody
1	28064952	28065300	Merged-1-28065128-2	238.45	28063266	28065266	+	AT1G74700	TSS-2000
1	28064952	28065300	Merged-1-28065128-2	238.45	28064625	28066625	-	AT1G74690	TSS-2000
1	28064952	28065300	Merged-1-28065128-2	238.45	28065266	28067217	+	AT1G74700	Genebody
3	19469137	19469495	Merged-3-19469315-2	237.2	19467386	19469386	-	AT3G52500	TSS-2000
5	1376646	1376995	Merged-5-1376822-2	237.1	1374787	1376787	-	AT5G04760	TSS-2000
2	19465030	19465429	Merged-2-19465228-2	237.05	19464087	19466087	-	AT2G47430	TSS-2000
1	28549858	28550196	Merged-1-28550026-2	236.75	28549419	28551419	-	AT1G76080	TSS-2000
5	5077191	5077535	Merged-5-5077362-2	236.7	5076200	5078200	+	AT5G15600	TSS-2000
5	5077191	5077535	Merged-5-5077362-2	236.7	5077513	5079513	+	AT5G15610	TSS-2000
5	5077191	5077535	Merged-5-5077362-2	236.7	5077513	5079513	+	AT5G15610	TSS-2000
5	97026	97396	Merged-5-97210-2	236.6	95686	97686	-	AT5G01230	TSS-2000
5	97026	97396	Merged-5-97210-2	236.6	95701	97701	-	AT5G01230	TSS-2000
5	97026	97396	Merged-5-97210-2	236.6	95894	97894	+	AT5G01240	TSS-2000
5	97026	97396	Merged-5-97210-2	236.6	96533	98533	+	AT5G01240	TSS-2000
3	2945256	2945602	Merged-3-2945428-2	236.25	2944078	2946078	-	AT3G09580	TSS-2000
3	2945256	2945602	Merged-3-2945428-2	236.25	2944406	2946406	+	AT3G09600	TSS-2000
3	2945256	2945602	Merged-3-2945428-2	236.25	2944406	2946406	+	AT3G09600	TSS-2000
3	2945256	2945602	Merged-3-2945428-2	236.25	2944953	2945513	+	AT3G09590	Genebody
1	21133591	21133947	Merged-1-21133771-2	235.55	-1	-1	.	.	.
3	3898931	3899270	Merged-3-3899099-2	235.25	3896531	3899019	-	AT3G12220	Genebody
3	3898931	3899270	Merged-3-3899099-2	235.25	3899019	3901019	-	AT3G12220	TSS-2000
5	26508908	26509257	Merged-5-26509084-2	235	26508229	26510229	+	AT5G66360	TSS-2000
5	26508908	26509257	Merged-5-26509084-2	235	26508229	26510229	+	AT5G66360	TSS-2000
3	8042528	8042863	Merged-3-8042697-2	234.75	8042455	8044455	+	AT3G22760	TSS-2000
2	17220351	17220809	Merged-2-17220579-2	234.6	17219933	17221933	+	AT2G41310	TSS-2000
5	24908167	24908508	Merged-5-24908339-2	234.55	24908358	24910358	+	AT5G62000	TSS-2000
5	24908167	24908508	Merged-5-24908339-2	234.55	24908358	24910358	+	AT5G62000	TSS-2000
5	24908167	24908508	Merged-5-24908339-2	234.55	24908358	24910358	+	AT5G62000	TSS-2000
5	24908167	24908508	Merged-5-24908339-2	234.55	24908358	24910358	+	AT5G62000	TSS-2000
5	24908167	24908508	Merged-5-24908339-2	234.55	24908384	24910384	-	AT5G61997	TSS-2000
5	24908167	24908508	Merged-5-24908339-2	234.55	24908265	24908384	-	AT5G61997	Genebody
4	1439750	1440087	Merged-4-1439917-2	234.55	1438146	1440146	+	AT4G03280	TSS-2000
4	1439750	1440087	Merged-4-1439917-2	234.55	1438177	1440177	+	AT4G03280	TSS-2000
4	1439750	1440087	Merged-4-1439917-2	234.55	1440005	1442005	+	AT4G03285	TSS-2000
1	28358342	28358765	Merged-1-28358555-2	234.2	28357309	28359309	+	AT1G75530	TSS-2000
1	173093	173629	Merged-1-173363-2	233.8	171251	173251	+	AT1G01471	TSS-2000
1	173093	173629	Merged-1-173363-2	233.8	172948	174948	-	AT1G01470	TSS-2000
1	173093	173629	Merged-1-173363-2	233.8	173251	173466	+	AT1G01471	Genebody
1	6231498	6231833	Merged-1-6231667-2	233.75	6230092	6232092	+	AT1G18120	TSS-2000
1	6231498	6231833	Merged-1-6231667-2	233.75	6230188	6232188	-	AT1G18100	TSS-2000
2	14834934	14835288	Merged-2-14835110-2	233.3	14833854	14835854	+	AT2G35208	TSS-2000
2	14834934	14835288	Merged-2-14835110-2	233.3	14834062	14836062	+	AT2G35210	TSS-2000
2	14834934	14835288	Merged-2-14835110-2	233.3	14834062	14836062	+	AT2G35210	TSS-2000
3	9103411	9103791	Merged-3-9103600-2	233.2	9101837	9103837	-	AT3G24900	TSS-2000
3	9103411	9103791	Merged-3-9103600-2	233.2	9102495	9104495	+	AT3G24929	TSS-2000
3	9103411	9103791	Merged-3-9103600-2	233.2	9102495	9104495	+	AT3G24929	TSS-2000
3	2562778	2563134	Merged-3-2562958-2	233.2	2561802	2563802	-	AT3G08020	TSS-2000
3	2562778	2563134	Merged-3-2562958-2	233.2	2562033	2564033	+	AT3G08030	TSS-2000
3	2562778	2563134	Merged-3-2562958-2	233.2	2562153	2564153	+	AT3G08030	TSS-2000
2	14538541	14538877	Merged-2-14538708-2	233.1	14537432	14539432	-	AT2G34490	TSS-2000
4	12976852	12977257	Merged-4-12977056-2	232.8	12976328	12978328	-	AT4G25380	TSS-2000
4	12976852	12977257	Merged-4-12977056-2	232.8	12977138	12979138	-	AT4G25386	TSS-2000
4	12976852	12977257	Merged-4-12977056-2	232.8	12977004	12977138	-	AT4G25386	Genebody
4	12976852	12977257	Merged-4-12977056-2	232.8	12975341	12977341	+	AT4G25390	TSS-2000
4	12976852	12977257	Merged-4-12977056-2	232.8	12975341	12977341	+	AT4G25390	TSS-2000
2	16378374	16378742	Merged-2-16378560-2	232.4	16377020	16379020	-	AT2G39220	TSS-2000
5	16776218	16776617	Merged-5-16776419-2	232.15	16775283	16777283	+	AT5G41908	TSS-2000
5	16776218	16776617	Merged-5-16776419-2	232.15	16775658	16777658	-	AT5G41905	TSS-2000
5	4955988	4956339	Merged-5-4956165-2	231.75	4954501	4956501	+	AT5G15265	TSS-2000
5	4955988	4956339	Merged-5-4956165-2	231.75	4954932	4956932	-	AT5G15260	TSS-2000
5	4955988	4956339	Merged-5-4956165-2	231.75	4956337	4958337	+	AT5G15270	TSS-2000
5	4955988	4956339	Merged-5-4956165-2	231.75	4956337	4958337	+	AT5G15270	TSS-2000
5	1319080	1319438	Merged-5-1319258-2	231.7	1317356	1319356	+	AT5G04590	TSS-2000
5	1319080	1319438	Merged-5-1319258-2	231.7	1319356	1322526	+	AT5G04590	Genebody
2	17906123	17906475	Merged-2-17906301-2	231.7	-1	-1	.	.	.
1	26817387	26817729	Merged-1-26817560-2	231	26816083	26818083	+	AT1G71110	TSS-2000
2	18981224	18981568	Merged-2-18981398-2	230.95	18979911	18981911	+	AT2G46225	TSS-2000
2	18981224	18981568	Merged-2-18981398-2	230.95	18979918	18981918	+	AT2G46225	TSS-2000
2	18981224	18981568	Merged-2-18981398-2	230.95	18979918	18981918	+	AT2G46225	TSS-2000
1	26090825	26091213	Merged-1-26091018-2	230.7	26091196	26093196	+	AT1G69420	TSS-2000
5	3032047	3032422	Merged-5-3032236-2	230.5	3032375	3034543	+	AT5G09760	Genebody
5	3032047	3032422	Merged-5-3032236-2	230.5	3030375	3032375	+	AT5G09760	TSS-2000
5	3032047	3032422	Merged-5-3032236-2	230.5	3030889	3032889	-	AT5G09755	TSS-2000
1	20669862	20670231	Merged-1-20670048-2	230.45	20668726	20670726	-	AT1G55360	TSS-2000
2	5190377	5190772	Merged-2-5190573-2	230.25	5189775	5191775	+	AT2G12680	TSS-2000
3	10255610	10255945	Merged-3-10255778-2	230.15	10253947	10255947	+	AT3G27690	TSS-2000
3	10255610	10255945	Merged-3-10255778-2	230.15	10255290	10257290	-	AT3G27680	TSS-2000
3	21520187	21520537	Merged-3-21520364-2	229.8	-1	-1	.	.	.
4	12524192	12524594	Merged-4-12524392-2	229.7	12522491	12524491	+	AT4G24120	TSS-2000
4	12524192	12524594	Merged-4-12524392-2	229.7	12524491	12527341	+	AT4G24120	Genebody
2	18119070	18119446	Merged-2-18119257-2	229.5	18117956	18119956	+	AT2G43710	TSS-2000
2	18119070	18119446	Merged-2-18119257-2	229.5	18117962	18119962	+	AT2G43710	TSS-2000
1	7220962	7221319	Merged-1-7221139-2	229.25	7220961	7222268	-	AT1G20790	Genebody
1	1170619	1171001	Merged-1-1170812-2	229.2	1168878	1170878	-	AT1G04360	TSS-2000
4	553095	553431	Merged-4-553265-2	228.95	551393	553393	+	AT4G01335	TSS-2000
4	553095	553431	Merged-4-553265-2	228.95	552539	554539	+	AT4G01340	TSS-2000
4	553095	553431	Merged-4-553265-2	228.95	553393	554089	+	AT4G01335	Genebody
4	17137373	17137754	Merged-4-17137562-2	228.95	17137344	17139635	-	AT4G36220	Genebody
1	426460	426814	Merged-1-426639-2	228.8	-1	-1	.	.	.
1	29945097	29945461	Merged-1-29945281-2	228.8	29943401	29945401	-	AT1G79580	TSS-2000
1	29945097	29945461	Merged-1-29945281-2	228.8	29943442	29945442	-	AT1G79580	TSS-2000
1	29945097	29945461	Merged-1-29945281-2	228.8	29943602	29945602	-	AT1G79580	TSS-2000
1	29945097	29945461	Merged-1-29945281-2	228.8	29944237	29946237	+	AT1G79590	TSS-2000
1	29945097	29945461	Merged-1-29945281-2	228.8	29944296	29946296	+	AT1G79590	TSS-2000
1	6333348	6333685	Merged-1-6333515-2	228.65	6331398	6333743	+	AT1G18400	Genebody
3	5339824	5340174	Merged-3-5340001-2	228.4	5338074	5340074	+	AT3G15770	TSS-2000
3	5339824	5340174	Merged-3-5340001-2	228.4	5338098	5340098	+	AT3G15770	TSS-2000
3	5339824	5340174	Merged-3-5340001-2	228.4	5339426	5341426	+	AT3G15780	TSS-2000
3	5339824	5340174	Merged-3-5340001-2	228.4	5340074	5341339	+	AT3G15770	Genebody
2	8971370	8971751	Merged-2-8971559-2	228.25	8970630	8972630	-	AT2G20830	TSS-2000
2	8971370	8971751	Merged-2-8971559-2	228.25	8970630	8972630	-	AT2G20830	TSS-2000
2	8971370	8971751	Merged-2-8971559-2	228.25	8970727	8972727	-	AT2G20830	TSS-2000
2	8971370	8971751	Merged-2-8971559-2	228.25	8971303	8973303	-	AT2G20835	TSS-2000
2	8971370	8971751	Merged-2-8971559-2	228.25	8971712	8974485	-	AT2G20840	Genebody
1	2712057	2712421	Merged-1-2712238-2	228.1	2710883	2712883	+	AT1G08570	TSS-2000
1	2712057	2712421	Merged-1-2712238-2	228.1	2710892	2712892	+	AT1G08570	TSS-2000
1	2712057	2712421	Merged-1-2712238-2	228.1	2710892	2712892	+	AT1G08570	TSS-2000
1	2712057	2712421	Merged-1-2712238-2	228.1	2710912	2712912	-	AT1G08560	TSS-2000
1	2712057	2712421	Merged-1-2712238-2	228.1	2710930	2712930	+	AT1G08570	TSS-2000
1	17702517	17702864	Merged-1-17702689-2	228.05	-1	-1	.	.	.
4	13073092	13073440	Merged-4-13073268-2	227.3	13072133	13074133	+	AT4G25630	TSS-2000
2	14216979	14217354	Merged-2-14217165-2	227.2	14215223	14217223	+	AT2G33570	TSS-2000
2	14216979	14217354	Merged-2-14217165-2	227.2	14215999	14217999	-	AT2G33560	TSS-2000
2	14216979	14217354	Merged-2-14217165-2	227.2	14215999	14217999	-	AT2G33560	TSS-2000
2	14216979	14217354	Merged-2-14217165-2	227.2	14217223	14219252	+	AT2G33570	Genebody
4	7113962	7114307	Merged-4-7114136-2	226.25	7112030	7114030	-	AT4G11820	TSS-2000
4	7113962	7114307	Merged-4-7114136-2	226.25	7112480	7114480	-	AT4G11820	TSS-2000
5	2752929	2753267	Merged-5-2753097-2	226.2	2753099	2755116	+	AT5G08510	Genebody
5	2752929	2753267	Merged-5-2753097-2	226.2	2751099	2753099	+	AT5G08510	TSS-2000
5	2752929	2753267	Merged-5-2753097-2	226.2	2752356	2754356	-	AT5G08505	TSS-2000
3	3985744	3986129	Merged-3-3985935-2	225.9	3985550	3987550	-	AT3G12560	TSS-2000
3	17284882	17285263	Merged-3-17285071-2	225.65	17283643	17285643	+	AT3G46930	TSS-2000
3	17284882	17285263	Merged-3-17285071-2	225.65	17284857	17286857	-	AT3G46920	TSS-2000
1	18323285	18323693	Merged-1-18323488-2	225.5	18322284	18324284	-	AT1G49500	TSS-2000
3	3770453	3770802	Merged-3-3770626-2	225.3	3770311	3772311	+	AT3G11920	TSS-2000
3	3770453	3770802	Merged-3-3770626-2	225.3	3770413	3772413	-	AT3G11910	TSS-2000
3	3770453	3770802	Merged-3-3770626-2	225.3	3770563	3772563	-	AT3G11910	TSS-2000
3	3770453	3770802	Merged-3-3770626-2	225.3	3761388	3770563	-	AT3G11910	Genebody
3	4660703	4661091	Merged-3-4660896-2	225.25	4660784	4662784	-	AT3G14067	TSS-2000
3	4660703	4661091	Merged-3-4660896-2	225.25	4658198	4660784	-	AT3G14067	Genebody
5	7251979	7252331	Merged-5-7252157-2	225.2	7250539	7252539	-	AT5G21940	TSS-2000
5	6123781	6124162	Merged-5-6123973-2	225.05	6122867	6126721	+	AT5G18460	Genebody
3	6347123	6347472	Merged-3-6347299-2	224.9	-1	-1	.	.	.
5	5766447	5766787	Merged-5-5766616-2	224.7	5765379	5767379	+	AT5G17500	TSS-2000
5	5766447	5766787	Merged-5-5766616-2	224.7	5766077	5768077	-	AT5G17490	TSS-2000
1	25699555	25699890	Merged-1-25699722-2	224.5	-1	-1	.	.	.
1	8558904	8559323	Merged-1-8559112-2	224.3	8558832	8560832	-	AT1G24170	TSS-2000
1	26739548	26739908	Merged-1-26739727-2	224.3	-1	-1	.	.	.
5	14562864	14563224	Merged-5-14563046-2	224.25	14562750	14564750	-	AT5G36910	TSS-2000
1	19874244	19874583	Merged-1-19874415-2	224.2	-1	-1	.	.	.
1	7141370	7141733	Merged-1-7141553-2	223.95	7141067	7143067	+	AT1G20620	TSS-2000
1	7141370	7141733	Merged-1-7141553-2	223.95	7141067	7143067	+	AT1G20620	TSS-2000
1	7141370	7141733	Merged-1-7141553-2	223.95	7141067	7143067	+	AT1G20620	TSS-2000
3	5646093	5646456	Merged-3-5646276-2	223.9	-1	-1	.	.	.
1	10001460	10001835	Merged-1-10001646-2	223.6	10001150	10003150	+	AT1G28447	TSS-2000
5	17549872	17550253	Merged-5-17550064-2	223.5	17548233	17550233	+	AT5G43700	TSS-2000
5	17549872	17550253	Merged-5-17550064-2	223.5	17550233	17551581	+	AT5G43700	Genebody
2	7258825	7259190	Merged-2-7259009-2	223.45	-1	-1	.	.	.
4	13676789	13677134	Merged-4-13676960-2	223.45	13675638	13676910	+	AT4G27310	Genebody
3	20064953	20065294	Merged-3-20065122-2	223.45	20063665	20065665	+	AT3G54200	TSS-2000
3	20064953	20065294	Merged-3-20065122-2	223.45	20064154	20066154	-	AT3G54190	TSS-2000
5	25702554	25702958	Merged-5-25702755-2	223.3	25701929	25703929	+	AT5G64260	TSS-2000
5	16207041	16207411	Merged-5-16207225-2	223.05	-1	-1	.	.	.
5	5967935	5968428	Merged-5-5968180-2	222.85	5966042	5968042	-	AT5G18015	TSS-2000
5	5967935	5968428	Merged-5-5968180-2	222.85	5966435	5968435	+	AT5G18030	TSS-2000
5	5967935	5968428	Merged-5-5968180-2	222.85	5966677	5968677	-	AT5G18020	TSS-2000
1	10518644	10518979	Merged-1-10518811-2	222.7	-1	-1	.	.	.
3	401436	401777	Merged-3-401605-2	222.45	399779	401779	-	AT3G02170	TSS-2000
1	8847031	8847447	Merged-1-8847241-2	222.4	-1	-1	.	.	.
2	19306375	19306771	Merged-2-19306575-2	222.3	19305855	19307855	+	AT2G46990	TSS-2000
1	26442437	26442789	Merged-1-26442615-2	222.1	26439864	26442829	+	AT1G70210	Genebody
1	5421240	5421609	Merged-1-5421426-2	221.7	5420630	5422630	-	AT1G15750	TSS-2000
1	5421240	5421609	Merged-1-5421426-2	221.7	5420796	5422796	-	AT1G15750	TSS-2000
1	5421240	5421609	Merged-1-5421426-2	221.7	5420929	5422929	-	AT1G15750	TSS-2000
1	5421240	5421609	Merged-1-5421426-2	221.7	5421033	5423033	-	AT1G15750	TSS-2000
1	6874455	6874810	Merged-1-6874631-2	221.6	6873255	6875255	-	AT1G19840	TSS-2000
2	11799116	11799652	Merged-2-11799386-2	221.4	11797712	11799712	-	AT2G27650	TSS-2000
2	11799116	11799652	Merged-2-11799386-2	221.4	11798537	11800850	-	AT2G27660	Genebody
3	6632373	6632708	Merged-3-6632541-2	221.35	6630676	6632676	+	AT3G19180	TSS-2000
3	6632373	6632708	Merged-3-6632541-2	221.35	6630676	6632676	+	AT3G19180	TSS-2000
3	6632373	6632708	Merged-3-6632541-2	221.35	6631968	6633968	-	AT3G19170	TSS-2000
3	6632373	6632708	Merged-3-6632541-2	221.35	6632033	6634033	-	AT3G19170	TSS-2000
3	6632373	6632708	Merged-3-6632541-2	221.35	6632676	6637224	+	AT3G19180	Genebody
5	379556	379918	Merged-5-379736-2	221.3	379911	381911	-	AT5G01990	TSS-2000
5	379556	379918	Merged-5-379736-2	221.3	377231	379911	-	AT5G01990	Genebody
4	17792497	17792843	Merged-4-17792669-2	221.3	17792198	17794198	-	AT4G37840	TSS-2000
5	10451932	10452289	Merged-5-10452109-2	221.1	-1	-1	.	.	.
5	19232625	19232973	Merged-5-19232798-2	220.95	19230836	19232836	+	AT5G47420	TSS-2000
5	19232625	19232973	Merged-5-19232798-2	220.95	19232836	19235059	+	AT5G47420	Genebody
4	15062909	15063357	Merged-4-15063135-2	220.85	-1	-1	.	.	.
5	21595762	21596116	Merged-5-21595941-2	220.75	21595990	21598224	+	AT5G53220	Genebody
5	21595762	21596116	Merged-5-21595941-2	220.75	21593990	21595990	+	AT5G53220	TSS-2000
5	21595762	21596116	Merged-5-21595941-2	220.75	21593994	21595994	+	AT5G53220	TSS-2000
5	21595762	21596116	Merged-5-21595941-2	220.75	21593994	21595994	+	AT5G53220	TSS-2000
1	2174899	2175253	Merged-1-2175078-2	220.5	2174894	2176894	-	AT1G07090	TSS-2000
5	266788	267193	Merged-5-266989-2	220.3	265185	267185	+	AT5G01715	TSS-2000
5	266788	267193	Merged-5-266989-2	220.3	265633	267633	-	AT5G01710	TSS-2000
5	266788	267193	Merged-5-266989-2	220.3	265633	267633	-	AT5G01712	TSS-2000
5	266788	267193	Merged-5-266989-2	220.3	266723	270483	-	AT5G01720	Genebody
4	17243230	17243586	Merged-4-17243407-2	220.2	17241583	17243583	+	AT4G36540	TSS-2000
4	17243230	17243586	Merged-4-17243407-2	220.2	17241583	17243583	+	AT4G36540	TSS-2000
4	17243230	17243586	Merged-4-17243407-2	220.2	17241937	17243937	-	AT4G36530	TSS-2000
4	17243230	17243586	Merged-4-17243407-2	220.2	17241937	17243937	-	AT4G36530	TSS-2000
4	17243230	17243586	Merged-4-17243407-2	220.2	17243583	17245296	+	AT4G36540	Genebody
5	1093770	1094118	Merged-5-1093946-2	220	1094016	1096016	+	AT5G04050	TSS-2000
5	1093770	1094118	Merged-5-1093946-2	220	1094016	1096016	+	AT5G04050	TSS-2000
5	1093770	1094118	Merged-5-1093946-2	220	1093679	1094230	+	AT5G04045	Genebody
4	17135821	17136182	Merged-4-17136003-2	219.95	-1	-1	.	.	.
2	11037086	11037421	Merged-2-11037254-2	219.65	11035380	11037380	+	AT2G25890	TSS-2000
2	11037086	11037421	Merged-2-11037254-2	219.65	11036909	11038909	-	AT2G25880	TSS-2000
2	11037086	11037421	Merged-2-11037254-2	219.65	11036910	11038910	-	AT2G25880	TSS-2000
2	11037086	11037421	Merged-2-11037254-2	219.65	11037380	11038126	+	AT2G25890	Genebody
1	2688670	2689027	Merged-1-2688850-2	219.2	2687016	2689016	+	AT1G08500	TSS-2000
1	2688670	2689027	Merged-1-2688850-2	219.2	2688595	2690595	-	AT1G08490	TSS-2000
1	2688670	2689027	Merged-1-2688850-2	219.2	2689016	2690045	+	AT1G08500	Genebody
1	26037712	26038057	Merged-1-26037886-2	219.2	26037048	26039048	+	AT1G69260	TSS-2000
3	18909859	18910197	Merged-3-18910030-2	219.1	18908990	18910990	+	AT3G50870	TSS-2000
5	2199547	2199956	Merged-5-2199750-2	219	2198114	2200114	-	AT5G07070	TSS-2000
5	2199547	2199956	Merged-5-2199750-2	219	2198332	2200332	+	AT5G07080	TSS-2000
4	9406905	9407333	Merged-4-9407121-2	218.95	9405768	9407768	+	AT4G16740	TSS-2000
4	9406905	9407333	Merged-4-9407121-2	218.95	9405768	9407768	+	AT4G16740	TSS-2000
2	11284690	11285104	Merged-2-11284899-2	217.95	11284211	11286211	-	AT2G26530	TSS-2000
2	11284690	11285104	Merged-2-11284899-2	217.95	11284229	11286229	-	AT2G26530	TSS-2000
1	25951935	25952276	Merged-1-25952104-2	217.95	-1	-1	.	.	.
3	537945	538530	Merged-3-538239-2	217.9	536320	538320	-	AT3G02540	TSS-2000
3	537945	538530	Merged-3-538239-2	217.9	536342	538342	-	AT3G02540	TSS-2000
3	537945	538530	Merged-3-538239-2	217.9	536342	538342	-	AT3G02540	TSS-2000
3	537945	538530	Merged-3-538239-2	217.9	537998	539998	-	AT3G02550	TSS-2000
3	537945	538530	Merged-3-538239-2	217.9	536505	537998	-	AT3G02550	Genebody
4	17641052	17641425	Merged-4-17641237-2	217.75	17640665	17642665	-	AT4G37540	TSS-2000
1	5274059	5274401	Merged-1-5274232-2	217.55	5272346	5274346	+	AT1G15330	TSS-2000
1	5274059	5274401	Merged-1-5274232-2	217.55	5272256	5274074	-	AT1G15320	Genebody
1	5274059	5274401	Merged-1-5274232-2	217.55	5274346	5275602	+	AT1G15330	Genebody
1	5274059	5274401	Merged-1-5274232-2	217.55	5274013	5276013	-	AT1G15320	TSS-2000
1	5274059	5274401	Merged-1-5274232-2	217.55	5274074	5276074	-	AT1G15320	TSS-2000
1	22197989	22198429	Merged-1-22198211-2	217.55	22196403	22198403	+	AT1G60190	TSS-2000
1	22197989	22198429	Merged-1-22198211-2	217.55	22196685	22198685	-	AT1G60180	TSS-2000
1	22197989	22198429	Merged-1-22198211-2	217.55	22198403	22200678	+	AT1G60190	Genebody
3	19325609	19325944	Merged-3-19325775-2	217.35	19324333	19326333	+	AT3G52115	TSS-2000
3	19325609	19325944	Merged-3-19325775-2	217.35	19325668	19327668	-	AT3G52110	TSS-2000
3	19325609	19325944	Merged-3-19325775-2	217.35	19325713	19327713	-	AT3G52110	TSS-2000
3	19325609	19325944	Merged-3-19325775-2	217.35	19323750	19325713	-	AT3G52110	Genebody
5	571330	571665	Merged-5-571497-2	217.3	-1	-1	.	.	.
2	19569656	19569991	Merged-2-19569823-2	217.05	19568049	19570049	+	AT2G47780	TSS-2000
2	19569656	19569991	Merged-2-19569823-2	217.05	19568265	19570265	-	AT2G47760	TSS-2000
2	19569656	19569991	Merged-2-19569823-2	217.05	19568265	19570265	-	AT2G47760	TSS-2000
2	19569656	19569991	Merged-2-19569823-2	217.05	19568265	19570265	-	AT2G47760	TSS-2000
3	18790199	18790534	Merged-3-18790367-2	216.95	18789543	18791543	+	AT3G50625	TSS-2000
3	17204537	17204899	Merged-3-17204720-2	216.85	-1	-1	.	.	.
3	8640167	8640522	Merged-3-8640346-2	216.55	8639442	8641442	-	AT3G23910	TSS-2000
3	8640167	8640522	Merged-3-8640346-2	216.55	8639569	8641569	+	AT3G23920	TSS-2000
3	21523357	21523731	Merged-3-21523546-2	216.3	21523327	21525327	-	AT3G58120	TSS-2000
2	13609854	13610208	Merged-2-13610030-2	216.2	13607981	13609981	+	AT2G31981	TSS-2000
2	13609854	13610208	Merged-2-13610030-2	216.2	13609902	13611902	-	AT2G31980	TSS-2000
2	13609854	13610208	Merged-2-13610030-2	216.2	13609093	13609902	-	AT2G31980	Genebody
2	13609854	13610208	Merged-2-13610030-2	216.2	13609981	13610094	+	AT2G31981	Genebody
1	23883353	23883697	Merged-1-23883524-2	216	-1	-1	.	.	.
1	7954386	7954724	Merged-1-7954554-2	215.5	7952673	7954673	-	AT1G22510	TSS-2000
1	7954386	7954724	Merged-1-7954554-2	215.5	7952832	7954832	-	AT1G22510	TSS-2000
1	7954386	7954724	Merged-1-7954554-2	215.5	7954418	7956418	-	AT1G22520	TSS-2000
1	7954386	7954724	Merged-1-7954554-2	215.5	7954418	7956418	-	AT1G22520	TSS-2000
1	7954386	7954724	Merged-1-7954554-2	215.5	7952996	7954418	-	AT1G22520	Genebody
2	13193967	13194322	Merged-2-13194143-2	214.7	13192185	13194185	+	AT2G31010	TSS-2000
2	13193967	13194322	Merged-2-13194143-2	214.7	13192185	13194185	+	AT2G31010	TSS-2000
2	13193967	13194322	Merged-2-13194143-2	214.7	13194185	13200128	+	AT2G31010	Genebody
1	11809898	11810245	Merged-1-11810073-2	214.5	11809040	11811040	+	AT1G32660	TSS-2000
4	10860544	10860881	Merged-4-10860711-2	214.5	10859330	10861330	-	AT4G20060	TSS-2000
4	10860544	10860881	Merged-4-10860711-2	214.5	10859455	10861455	+	AT4G20070	TSS-2000
1	24324839	24325218	Merged-1-24325027-2	214.4	24324040	24326040	-	AT1G65470	TSS-2000
1	24324839	24325218	Merged-1-24325027-2	214.4	24324064	24326064	-	AT1G65470	TSS-2000
3	23165942	23166296	Merged-3-23166118-2	214	23166289	23166900	-	AT3G62640	Genebody
3	23165942	23166296	Merged-3-23166118-2	214	23165195	23167195	-	AT3G62630	TSS-2000
3	23165942	23166296	Merged-3-23166118-2	214	23166061	23168061	+	AT3G62650	TSS-2000
1	4191462	4191810	Merged-1-4191638-2	213.95	-1	-1	.	.	.
1	29007414	29007754	Merged-1-29007586-2	213.9	-1	-1	.	.	.
1	11598425	11598767	Merged-1-11598595-2	213.7	-1	-1	.	.	.
3	3181376	3181751	Merged-3-3181562-2	213.2	3179786	3181786	-	AT3G10270	TSS-2000
3	3181376	3181751	Merged-3-3181562-2	213.2	3179970	3181970	+	AT3G10282	TSS-2000
3	3181376	3181751	Merged-3-3181562-2	213.2	3180064	3181588	+	AT3G10280	Genebody
3	9981307	9981674	Merged-3-9981489-2	212.8	9979699	9981699	-	AT3G27050	TSS-2000
3	9981307	9981674	Merged-3-9981489-2	212.8	9981295	9983295	-	AT3G27060	TSS-2000
1	25870165	25870527	Merged-1-25870348-2	212.65	25870420	25872420	-	AT1G68825	TSS-2000
1	25870165	25870527	Merged-1-25870348-2	212.65	25870163	25872163	-	AT1G68825	TSS-2000
1	25870165	25870527	Merged-1-25870348-2	212.65	25869700	25870420	-	AT1G68825	Genebody
4	17189369	17189807	Merged-4-17189587-2	212.45	17187528	17192317	-	AT4G36380	Genebody
1	29217672	29218124	Merged-1-29217900-2	212.4	-1	-1	.	.	.
4	15675128	15675508	Merged-4-15675320-2	212.4	15674404	15676404	+	AT4G32480	TSS-2000
1	2691040	2691379	Merged-1-2691208-2	211.9	2691080	2694377	-	AT1G08510	Genebody
1	10802122	10802476	Merged-1-10802298-2	211.65	10800961	10802961	-	AT1G30490	TSS-2000
1	21092638	21092998	Merged-1-21092820-2	211.65	21092659	21094659	-	AT1G56340	TSS-2000
1	21092638	21092998	Merged-1-21092820-2	211.65	21092660	21094660	-	AT1G56340	TSS-2000
1	21092638	21092998	Merged-1-21092820-2	211.65	21092778	21094778	+	AT1G56350	TSS-2000
1	21092638	21092998	Merged-1-21092820-2	211.65	21089844	21092660	-	AT1G56340	Genebody
1	21092638	21092998	Merged-1-21092820-2	211.65	21092993	21094461	-	AT1G56345	Genebody
1	5126224	5126597	Merged-1-5126412-2	211.55	-1	-1	.	.	.
2	19335359	19335697	Merged-2-19335527-2	211.45	19334695	19336695	+	AT2G47070	TSS-2000
2	19335359	19335697	Merged-2-19335527-2	211.45	19334826	19336826	-	AT2G47060	TSS-2000
2	19335359	19335697	Merged-2-19335527-2	211.45	19334969	19336969	-	AT2G47060	TSS-2000
2	19335359	19335697	Merged-2-19335527-2	211.45	19334971	19336971	-	AT2G47060	TSS-2000
2	19335359	19335697	Merged-2-19335527-2	211.45	19334974	19336974	-	AT2G47060	TSS-2000
2	19335359	19335697	Merged-2-19335527-2	211.45	19335031	19337031	-	AT2G47060	TSS-2000
2	15926933	15927274	Merged-2-15927102-2	211.1	15925623	15927623	-	AT2G38060	TSS-2000
2	15926933	15927274	Merged-2-15927102-2	211.1	15926591	15928591	+	AT2G38070	TSS-2000
2	14146942	14147317	Merged-2-14147131-2	210.95	14146471	14148471	-	AT2G33380	TSS-2000
2	14146942	14147317	Merged-2-14147131-2	210.95	14146471	14148471	-	AT2G33380	TSS-2000
1	26811721	26812115	Merged-1-26811917-2	210.9	26810212	26812212	+	AT1G71090	TSS-2000
1	26811721	26812115	Merged-1-26811917-2	210.9	26811842	26813842	-	AT1G71080	TSS-2000
1	26811721	26812115	Merged-1-26811917-2	210.9	26809841	26811842	-	AT1G71080	Genebody
4	8360092	8360438	Merged-4-8360267-2	210.9	8359058	8361058	+	AT4G14560	TSS-2000
4	8360092	8360438	Merged-4-8360267-2	210.9	8360184	8362184	+	AT4G14570	TSS-2000
1	17846760	17847115	Merged-1-17846939-2	210.7	17845356	17847356	+	AT1G48300	TSS-2000
5	2650953	2651297	Merged-5-2651124-2	210.45	2649788	2651788	-	AT5G08230	TSS-2000
5	2650953	2651297	Merged-5-2651124-2	210.45	2650837	2652398	-	AT5G08240	Genebody
3	3923201	3923538	Merged-3-3923368-2	210.05	3921735	3923735	+	AT3G12320	TSS-2000
3	3923201	3923538	Merged-3-3923368-2	210.05	3923155	3925155	-	AT3G12300	TSS-2000
4	16586651	16587200	Merged-4-16586924-2	210.05	-1	-1	.	.	.
3	4256099	4256681	Merged-3-4256392-2	209.7	4254267	4256267	-	AT3G13222	TSS-2000
3	4256099	4256681	Merged-3-4256392-2	209.7	4256006	4258006	+	AT3G13227	TSS-2000
3	4256099	4256681	Merged-3-4256392-2	209.7	4254743	4257409	+	AT3G13224	Genebody
4	11896952	11897305	Merged-4-11897130-2	208.95	11896480	11898480	-	AT4G22590	TSS-2000
4	11896952	11897305	Merged-4-11897130-2	208.95	11896480	11898480	-	AT4G22592	TSS-2000
1	22603096	22603508	Merged-1-22603304-2	208.9	22601121	22603121	+	AT1G61275	TSS-2000
1	22603096	22603508	Merged-1-22603304-2	208.9	22601586	22603586	+	AT1G61280	TSS-2000
1	22603096	22603508	Merged-1-22603304-2	208.9	22602140	22604140	-	AT1G61270	TSS-2000
1	22603096	22603508	Merged-1-22603304-2	208.9	22603009	22605009	+	AT1G61290	TSS-2000
1	22603096	22603508	Merged-1-22603304-2	208.9	22603121	22603295	+	AT1G61275	Genebody
1	21205208	21205579	Merged-1-21205395-2	208.75	21204742	21206742	-	AT1G56590	TSS-2000
1	21205208	21205579	Merged-1-21205395-2	208.75	21205537	21207537	+	AT1G56600	TSS-2000
3	961655	961992	Merged-3-961825-2	208.75	959997	961997	+	AT3G03790	TSS-2000
3	961655	961992	Merged-3-961825-2	208.75	959997	961997	+	AT3G03790	TSS-2000
3	961655	961992	Merged-3-961825-2	208.75	959997	961997	+	AT3G03790	TSS-2000
2	9791960	9792327	Merged-2-9792145-2	208.35	9790212	9792212	+	AT2G23000	TSS-2000
2	9791960	9792327	Merged-2-9792145-2	208.35	9792212	9795863	+	AT2G23000	Genebody
3	6435726	6436077	Merged-3-6435900-2	208.3	6435561	6437561	-	AT3G18710	TSS-2000
5	8265659	8265998	Merged-5-8265827-2	208.2	8264790	8266790	+	AT5G24300	TSS-2000
5	8265659	8265998	Merged-5-8265827-2	208.2	8264798	8266798	+	AT5G24300	TSS-2000
5	8265659	8265998	Merged-5-8265827-2	208.2	8265655	8267655	-	AT5G24290	TSS-2000
5	8265659	8265998	Merged-5-8265827-2	208.2	8265741	8267741	-	AT5G24290	TSS-2000
5	8265659	8265998	Merged-5-8265827-2	208.2	8263132	8265741	-	AT5G24290	Genebody
3	9007626	9007978	Merged-3-9007801-2	207.9	9005939	9008801	-	AT3G24670	Genebody
5	24991048	24991399	Merged-5-24991225-2	207.9	24990009	24992009	-	AT5G62220	TSS-2000
1	26483205	26483567	Merged-1-26483385-2	207.85	26481630	26483630	-	AT1G70300	TSS-2000
2	8232238	8232597	Merged-2-8232419-2	207.85	-1	-1	.	.	.
3	23158878	23159275	Merged-3-23159075-2	207.65	23157776	23159776	+	AT3G62620	TSS-2000
3	23158878	23159275	Merged-3-23159075-2	207.65	23157783	23159783	+	AT3G62620	TSS-2000
3	23158878	23159275	Merged-3-23159075-2	207.65	23157783	23159783	+	AT3G62620	TSS-2000
3	9713934	9714309	Merged-3-9714123-2	207.6	9712659	9714659	-	AT3G26510	TSS-2000
3	9713934	9714309	Merged-3-9714123-2	207.6	9712659	9714659	-	AT3G26510	TSS-2000
3	9713934	9714309	Merged-3-9714123-2	207.6	9712660	9714660	-	AT3G26510	TSS-2000
3	9713934	9714309	Merged-3-9714123-2	207.6	9712660	9714660	-	AT3G26510	TSS-2000
3	9713934	9714309	Merged-3-9714123-2	207.6	9712660	9714660	-	AT3G26510	TSS-2000
3	9713934	9714309	Merged-3-9714123-2	207.6	9713186	9715186	-	AT3G26511	TSS-2000
3	20872422	20872770	Merged-3-20872598-2	207.5	20870831	20872831	+	AT3G56275	TSS-2000
5	17343329	17343671	Merged-5-17343499-2	207.4	17341569	17343569	-	AT5G43190	TSS-2000
5	17343329	17343671	Merged-5-17343499-2	207.4	17342553	17344553	+	AT5G43196	TSS-2000
4	6891706	6892064	Merged-4-6891887-2	207.2	6890055	6892055	+	AT4G11330	TSS-2000
4	6891706	6892064	Merged-4-6891887-2	207.2	6892055	6894149	+	AT4G11330	Genebody
3	21037057	21037419	Merged-3-21037237-2	207	21036077	21038077	-	AT3G56800	TSS-2000
3	21037057	21037419	Merged-3-21037237-2	207	21036760	21038947	-	AT3G56810	Genebody
1	21206924	21207277	Merged-1-21207102-2	206.8	21205537	21207537	+	AT1G56600	TSS-2000
2	11548652	11548989	Merged-2-11548822-2	206.75	-1	-1	.	.	.
3	6182761	6183127	Merged-3-6182943-2	206.45	6181773	6183773	+	AT3G18060	TSS-2000
3	6182761	6183127	Merged-3-6182943-2	206.45	6180859	6182854	+	AT3G18050	Genebody
3	23288931	23289275	Merged-3-23289102-2	206.15	23287425	23289425	+	AT3G63010	TSS-2000
5	26429971	26430310	Merged-5-26430139-2	206.05	26428202	26430202	+	AT5G66110	TSS-2000
5	26429971	26430310	Merged-5-26430139-2	206.05	26427489	26430006	+	AT5G66100	Genebody
5	26429971	26430310	Merged-5-26430139-2	206.05	26430202	26430912	+	AT5G66110	Genebody
3	23430303	23430638	Merged-3-23430470-2	206	23429154	23431154	-	AT3G63450	TSS-2000
3	23430303	23430638	Merged-3-23430470-2	206	23428864	23430864	-	AT3G63450	TSS-2000
3	23430303	23430638	Merged-3-23430470-2	206	23428864	23430864	-	AT3G63450	TSS-2000
3	17546960	17547351	Merged-3-17547157-2	205.65	17547121	17549121	+	AT3G47610	TSS-2000
4	1329211	1329558	Merged-4-1329386-2	205.55	1327952	1329952	+	AT4G03010	TSS-2000
1	23493773	23494117	Merged-1-23493947-2	205.35	23491882	23494019	-	AT1G63340	Genebody
1	23493773	23494117	Merged-1-23493947-2	205.35	23494019	23496019	-	AT1G63340	TSS-2000
4	17615641	17615996	Merged-4-17615820-2	205.25	17615776	17617776	-	AT4G37460	TSS-2000
4	17615641	17615996	Merged-4-17615820-2	205.25	17608378	17615776	-	AT4G37460	Genebody
5	15843652	15843996	Merged-5-15843823-2	204.5	15843959	15846178	+	AT5G39570	Genebody
5	15843652	15843996	Merged-5-15843823-2	204.5	15841959	15843959	+	AT5G39570	TSS-2000
5	15843652	15843996	Merged-5-15843823-2	204.5	15843169	15845169	-	AT5G39560	TSS-2000
3	15867344	15867679	Merged-3-15867510-2	204.4	15867310	15869310	-	AT3G44100	TSS-2000
1	7514904	7515258	Merged-1-7515083-2	203.95	7513361	7515361	-	AT1G21460	TSS-2000
2	9702422	9702757	Merged-2-9702588-2	203.25	-1	-1	.	.	.
4	12456412	12456784	Merged-4-12456597-2	203.15	12454489	12456489	+	AT4G23990	TSS-2000
4	12456412	12456784	Merged-4-12456597-2	203.15	12456489	12460753	+	AT4G23990	Genebody
2	16952250	16952593	Merged-2-16952420-2	202.9	16950557	16952557	-	AT2G40610	TSS-2000
1	26450935	26451295	Merged-1-26451117-2	202.7	26450965	26452965	+	AT1G70250	TSS-2000
1	26450935	26451295	Merged-1-26451117-2	202.7	26450245	26451945	+	AT1G70230	Genebody
1	20587806	20588177	Merged-1-20587990-2	202.7	20586397	20588397	+	AT1G55190	TSS-2000
1	20587806	20588177	Merged-1-20587990-2	202.7	20587629	20589629	-	AT1G55180	TSS-2000
3	22257072	22257462	Merged-3-22257269-2	202.7	22256086	22258086	-	AT3G60220	TSS-2000
2	11122108	11122478	Merged-2-11122295-2	202.65	11121430	11123430	+	AT2G26120	TSS-2000
1	25781126	25781489	Merged-1-25781309-2	202	25779161	25781161	-	AT1G68660	TSS-2000
1	25781126	25781489	Merged-1-25781309-2	202	25779161	25781161	-	AT1G68660	TSS-2000
1	25781126	25781489	Merged-1-25781309-2	202	25780029	25782029	+	AT1G68670	TSS-2000
1	23395303	23395638	Merged-1-23395472-2	201.95	-1	-1	.	.	.
1	7570796	7571139	Merged-1-7570966-2	201.6	7569902	7571902	-	AT1G21590	TSS-2000
1	7570796	7571139	Merged-1-7570966-2	201.6	7570886	7573846	-	AT1G21600	Genebody
1	29853346	29853718	Merged-1-29853531-2	201.6	29853414	29855414	-	AT1G79350	TSS-2000
1	29853346	29853718	Merged-1-29853531-2	201.6	29844633	29853414	-	AT1G79350	Genebody
1	27127631	27127970	Merged-1-27127799-2	201.4	27127212	27128978	+	AT1G72100	Genebody
5	25701043	25701397	Merged-5-25701219-2	201.35	25699212	25701212	-	AT5G64250	TSS-2000
3	23398479	23398819	Merged-3-23398651-2	201.35	23397468	23399468	+	AT3G63350	TSS-2000
3	23398479	23398819	Merged-3-23398651-2	201.35	23398377	23400377	-	AT3G63340	TSS-2000
3	23398479	23398819	Merged-3-23398651-2	201.35	23398377	23400377	-	AT3G63340	TSS-2000
4	15591504	15591843	Merged-4-15591672-2	201.05	15590893	15592893	+	AT4G32295	TSS-2000
4	15591504	15591843	Merged-4-15591672-2	201.05	15590904	15592904	+	AT4G32295	TSS-2000
4	15591504	15591843	Merged-4-15591672-2	201.05	15591164	15593164	-	AT4G32290	TSS-2000
5	26479502	26479858	Merged-5-26479679-2	200.95	26479441	26481441	-	AT5G66290	TSS-2000
5	26479502	26479858	Merged-5-26479679-2	200.95	26479793	26481334	-	AT5G66300	Genebody
5	5966718	5967087	Merged-5-5966904-2	200.95	5966042	5968042	-	AT5G18015	TSS-2000
5	5966718	5967087	Merged-5-5966904-2	200.95	5966435	5968435	+	AT5G18030	TSS-2000
5	5966718	5967087	Merged-5-5966904-2	200.95	5966677	5968677	-	AT5G18020	TSS-2000
1	26159391	26159743	Merged-1-26159566-2	200.7	26159599	26161599	+	AT1G69572	TSS-2000
3	2177587	2177958	Merged-3-2177774-2	200.7	2175686	2177686	-	AT3G06880	TSS-2000
3	2177587	2177958	Merged-3-2177774-2	200.7	2175686	2177686	-	AT3G06880	TSS-2000
3	2177587	2177958	Merged-3-2177774-2	200.7	2176129	2178129	+	AT3G06895	TSS-2000
2	16845499	16845834	Merged-2-16845667-2	200.65	16844864	16845934	-	AT2G40330	Genebody
3	20008411	20008750	Merged-3-20008582-2	200.35	-1	-1	.	.	.
3	4409902	4410237	Merged-3-4410069-2	200.25	4409168	4411168	+	AT3G13525	TSS-2000
5	434034	434463	Merged-5-434250-2	200.15	433211	435211	+	AT5G02190	TSS-2000
1	23612844	23613192	Merged-1-23613017-2	199.9	23612437	23614437	+	AT1G63680	TSS-2000
1	29758130	29758508	Merged-1-29758318-2	199.85	29757157	29759157	+	AT1G79110	TSS-2000
1	29758130	29758508	Merged-1-29758318-2	199.85	29757158	29759158	+	AT1G79110	TSS-2000
4	9199770	9200121	Merged-4-9199944-2	199.8	9199486	9201486	-	AT4G16250	TSS-2000
4	9199770	9200121	Merged-4-9199944-2	199.8	9200010	9201552	-	AT4G16260	Genebody
1	30280634	30280972	Merged-1-30280802-2	199.65	30280324	30282324	-	AT1G80530	TSS-2000
3	10938613	10938964	Merged-3-10938787-2	199.6	-1	-1	.	.	.
1	22382521	22382892	Merged-1-22382705-2	199.55	22382245	22384245	-	AT1G60790	TSS-2000
1	26363570	26363958	Merged-1-26363766-2	199.55	26362010	26364010	-	AT1G69990	TSS-2000
1	26363570	26363958	Merged-1-26363766-2	199.55	26363093	26364759	-	AT1G70000	Genebody
5	6289198	6289538	Merged-5-6289370-2	199.5	6288676	6290676	+	AT5G18860	TSS-2000
5	21294467	21294853	Merged-5-21294662-2	199.3	21293736	21295736	+	AT5G52471	TSS-2000
5	21294467	21294853	Merged-5-21294662-2	199.3	21293758	21295758	-	AT5G52460	TSS-2000
5	21294467	21294853	Merged-5-21294662-2	199.3	21294187	21296704	+	AT5G52470	Genebody
1	8598496	8598865	Merged-1-8598679-2	199.25	8598465	8600465	+	AT1G24265	TSS-2000
1	8598496	8598865	Merged-1-8598679-2	199.25	8598477	8600477	+	AT1G24265	TSS-2000
1	8598496	8598865	Merged-1-8598679-2	199.25	8598477	8600477	+	AT1G24265	TSS-2000
5	8863124	8863495	Merged-5-8863311-2	199.2	8861363	8863363	+	AT5G25460	TSS-2000
5	8863124	8863495	Merged-5-8863311-2	199.2	8863363	8865677	+	AT5G25460	Genebody
1	25997539	25997874	Merged-1-25997706-2	199	-1	-1	.	.	.
4	12233132	12233483	Merged-4-12233309-2	198.9	12233475	12235475	-	AT4G23432	TSS-2000
4	12233132	12233483	Merged-4-12233309-2	198.9	12233194	12233475	-	AT4G23432	Genebody
5	6458122	6458506	Merged-5-6458316-2	198.7	6456953	6458953	+	AT5G19200	TSS-2000
4	14183313	14183675	Merged-4-14183493-2	198.45	-1	-1	.	.	.
1	482843	483204	Merged-1-483025-2	198.2	480852	483292	+	AT1G02390	Genebody
1	7834434	7834805	Merged-1-7834618-2	198.15	7833782	7835782	+	AT1G22190	TSS-2000
1	11978580	11978925	Merged-1-11978751-2	197.95	11978521	11980521	-	AT1G33060	TSS-2000
1	11978580	11978925	Merged-1-11978751-2	197.95	11978521	11980521	-	AT1G33060	TSS-2000
1	6844894	6845275	Merged-1-6845086-2	197.75	6844369	6846369	+	AT1G19800	TSS-2000
1	6844894	6845275	Merged-1-6845086-2	197.75	6844372	6846372	+	AT1G19800	TSS-2000
1	6844894	6845275	Merged-1-6845086-2	197.75	6844374	6846374	+	AT1G19800	TSS-2000
5	23475491	23475827	Merged-5-23475661-2	197.35	23474104	23476104	-	AT5G57990	TSS-2000
5	23475491	23475827	Merged-5-23475661-2	197.35	23475411	23477411	+	AT5G58000	TSS-2000
2	11010378	11010773	Merged-2-11010577-2	197.25	11010506	11012506	+	AT2G25810	TSS-2000
2	11010378	11010773	Merged-2-11010577-2	197.25	11009739	11011739	-	AT2G25800	TSS-2000
4	6267999	6268335	Merged-4-6268169-2	197	6266245	6268245	-	AT4G10010	TSS-2000
4	6267999	6268335	Merged-4-6268169-2	197	6266289	6268289	+	AT4G10020	TSS-2000
4	6267999	6268335	Merged-4-6268169-2	197	6268289	6270434	+	AT4G10020	Genebody
4	11973821	11974195	Merged-4-11974007-2	196.9	11972941	11974941	+	AT4G22785	TSS-2000
1	25174730	25175073	Merged-1-25174900-2	196.8	-1	-1	.	.	.
2	559651	559986	Merged-2-559818-2	196.65	558715	560715	-	AT2G02170	TSS-2000
2	559651	559986	Merged-2-559818-2	196.65	558798	560798	-	AT2G02170	TSS-2000
2	559651	559986	Merged-2-559818-2	196.65	558864	560864	+	AT2G02180	TSS-2000
3	10384009	10384365	Merged-3-10384189-2	196.35	10383092	10385092	-	AT3G27960	TSS-2000
4	11472741	11473248	Merged-4-11472996-2	196.3	11472981	11474981	-	AT4G21570	TSS-2000
4	11472741	11473248	Merged-4-11472996-2	196.3	11470883	11472981	-	AT4G21570	Genebody
1	24335089	24335433	Merged-1-24335260-2	196.25	-1	-1	.	.	.
5	26812170	26812579	Merged-5-26812376-2	196.1	-1	-1	.	.	.
3	18206446	18206781	Merged-3-18206614-2	196.05	18205651	18207651	+	AT3G49120	TSS-2000
3	6839151	6839511	Merged-3-6839333-2	196.05	6838281	6840281	+	AT3G19680	TSS-2000
1	10693048	10693452	Merged-1-10693249-2	195.25	-1	-1	.	.	.
1	2282906	2283265	Merged-1-2283084-2	194.9	2282828	2284828	-	AT1G07430	TSS-2000
1	24031016	24031371	Merged-1-24031195-2	194.9	24030820	24033556	-	AT1G64670	Genebody
3	8922972	8923369	Merged-3-8923172-2	194.9	8923073	8925073	-	AT3G24503	TSS-2000
3	8922972	8923369	Merged-3-8923172-2	194.9	8919560	8923073	-	AT3G24503	Genebody
1	9762157	9762492	Merged-1-9762325-2	194.55	9761436	9763436	+	AT1G28010	TSS-2000
1	9762157	9762492	Merged-1-9762325-2	194.55	9762024	9762209	+	AT1G28007	Genebody
1	28117254	28117593	Merged-1-28117425-2	194.55	28117405	28119405	-	AT1G74840	TSS-2000
1	28117254	28117593	Merged-1-28117425-2	194.55	28117405	28119405	-	AT1G74840	TSS-2000
1	28117254	28117593	Merged-1-28117425-2	194.55	28115897	28117405	-	AT1G74840	Genebody
5	4460406	4460771	Merged-5-4460590-2	194.45	4458894	4460894	+	AT5G13820	TSS-2000
4	13658613	13658948	Merged-4-13658781-2	194.1	-1	-1	.	.	.
3	20895998	20896427	Merged-3-20896214-2	193.95	20894481	20896481	+	AT3G56360	TSS-2000
3	20895998	20896427	Merged-3-20896214-2	193.95	20895625	20897625	-	AT3G56350	TSS-2000
5	24119325	24119675	Merged-5-24119499-2	193.95	24118231	24120231	+	AT5G59880	TSS-2000
5	24119325	24119675	Merged-5-24119499-2	193.95	24118231	24120231	+	AT5G59880	TSS-2000
4	17535148	17535484	Merged-4-17535315-2	193.65	-1	-1	.	.	.
1	20677701	20678151	Merged-1-20677925-2	193.55	20676622	20678607	-	AT1G55380	Genebody
1	239313	239672	Merged-1-239491-2	193.45	237817	239817	-	AT1G01650	TSS-2000
1	239313	239672	Merged-1-239491-2	193.45	237817	239817	-	AT1G01650	TSS-2000
5	26901119	26901480	Merged-5-26901298-2	193.3	-1	-1	.	.	.
2	16906003	16906355	Merged-2-16906178-2	193.3	-1	-1	.	.	.
5	6791759	6792103	Merged-5-6791933-2	193.2	6791487	6793346	-	AT5G20110	Genebody
3	2940016	2940414	Merged-3-2940214-2	193.15	2938446	2940446	+	AT3G09570	TSS-2000
3	2940016	2940414	Merged-3-2940214-2	193.15	2939456	2941456	-	AT3G09560	TSS-2000
3	2940016	2940414	Merged-3-2940214-2	193.15	2939456	2941456	-	AT3G09560	TSS-2000
3	2940016	2940414	Merged-3-2940214-2	193.15	2939456	2941456	-	AT3G09560	TSS-2000
3	22417246	22417583	Merged-3-22417416-2	193.05	22417351	22419351	+	AT3G60647	TSS-2000
1	20757768	20758122	Merged-1-20757944-2	192.95	20756656	20758656	-	AT1G55560	TSS-2000
1	20757768	20758122	Merged-1-20757944-2	192.95	20757767	20760076	+	AT1G55570	Genebody
5	1205812	1206170	Merged-5-1205990-2	192.8	1203203	1207352	-	AT5G04310	Genebody
1	17683260	17683668	Merged-1-17683466-2	192.75	17681953	17683953	-	AT1G47950	TSS-2000
1	17683260	17683668	Merged-1-17683466-2	192.75	17683629	17685629	-	AT1G47960	TSS-2000
1	17683260	17683668	Merged-1-17683466-2	192.75	17681157	17683629	-	AT1G47960	Genebody
1	10504719	10505075	Merged-1-10504899-2	192.45	10504843	10506843	-	AT1G29980	TSS-2000
1	10504719	10505075	Merged-1-10504899-2	192.45	10503278	10506117	-	AT1G29980	Genebody
5	5072678	5073048	Merged-5-5072862-2	192.2	5072492	5074492	-	AT5G15580	TSS-2000
5	828610	829032	Merged-5-828823-2	191.95	827043	829043	-	AT5G03370	TSS-2000
4	9900526	9900876	Merged-4-9900703-2	191.6	-1	-1	.	.	.
3	16035671	16036015	Merged-3-16035842-2	191.2	16035161	16037161	-	AT3G44370	TSS-2000
4	16212720	16213058	Merged-4-16212891-2	191.2	16211409	16213409	-	AT4G33800	TSS-2000
1	26052969	26053312	Merged-1-26053142-2	191.15	26052567	26054567	-	AT1G69295	TSS-2000
1	24011076	24011434	Merged-1-24011254-2	190.95	-1	-1	.	.	.
2	17855267	17855628	Merged-2-17855449-2	190.95	17854268	17856268	+	AT2G42910	TSS-2000
2	17855267	17855628	Merged-2-17855449-2	190.95	17854557	17855481	+	AT2G42900	Genebody
1	27282773	27283123	Merged-1-27282950-2	190.8	27281693	27283693	+	AT1G72470	TSS-2000
3	1755222	1755585	Merged-3-1755402-2	190.5	1753467	1755631	+	AT3G05870	Genebody
3	1755222	1755585	Merged-3-1755402-2	190.5	1755497	1756540	-	AT3G05880	Genebody
5	339302	339666	Merged-5-339486-2	190.45	337838	339838	+	AT5G01881	TSS-2000
5	339302	339666	Merged-5-339486-2	190.45	338899	340253	+	AT5G01880	Genebody
5	17636635	17637033	Merged-5-17636836-2	190.25	17635912	17637912	-	AT5G43870	TSS-2000
5	5211631	5211973	Merged-5-5211801-2	190.25	5211081	5213081	+	AT5G15980	TSS-2000
5	5211631	5211973	Merged-5-5211801-2	190.25	5211911	5212665	+	AT5G15970	Genebody
5	5211631	5211973	Merged-5-5211801-2	190.25	5209911	5211911	+	AT5G15970	TSS-2000
1	29496653	29497014	Merged-1-29496835-2	190.2	-1	-1	.	.	.
1	24743801	24744151	Merged-1-24743978-2	190.15	-1	-1	.	.	.
1	29857154	29857489	Merged-1-29857321-2	190.1	29855821	29857821	-	AT1G79360	TSS-2000
1	29857154	29857489	Merged-1-29857321-2	190.1	29855934	29857934	+	AT1G79370	TSS-2000
1	1939359	1939773	Merged-1-1939568-2	190.05	1938963	1940459	-	AT1G06360	Genebody
2	17763979	17764358	Merged-2-17764167-2	190.05	17763480	17765480	+	AT2G42650	TSS-2000
2	17763979	17764358	Merged-2-17764167-2	190.05	17764111	17766111	-	AT2G42640	TSS-2000
2	17763979	17764358	Merged-2-17764167-2	190.05	17758532	17764111	-	AT2G42640	Genebody
2	17755893	17756248	Merged-2-17756072-2	189.75	17754140	17756140	+	AT2G42620	TSS-2000
2	17755893	17756248	Merged-2-17756072-2	189.75	17756140	17758468	+	AT2G42620	Genebody
2	9721961	9722350	Merged-2-9722154-2	189.7	9721425	9723425	-	AT2G22820	TSS-2000
5	26088384	26088763	Merged-5-26088572-2	189.3	26087556	26089556	+	AT5G65290	TSS-2000
5	26088384	26088763	Merged-5-26088572-2	189.3	26087556	26089556	+	AT5G65290	TSS-2000
5	26088384	26088763	Merged-5-26088572-2	189.3	26088153	26090153	-	AT5G65280	TSS-2000
4	18084215	18084568	Merged-4-18084393-2	189.3	18082537	18084537	-	AT4G38730	TSS-2000
4	18084215	18084568	Merged-4-18084393-2	189.3	18084251	18086251	-	AT4G38740	TSS-2000
4	18084215	18084568	Merged-4-18084393-2	189.3	18083395	18084251	-	AT4G38740	Genebody
5	1108191	1108541	Merged-5-1108365-2	188.95	1108265	1110265	-	AT5G04090	TSS-2000
5	1108191	1108541	Merged-5-1108365-2	188.95	1108266	1110266	-	AT5G04090	TSS-2000
5	1108191	1108541	Merged-5-1108365-2	188.95	1105410	1108266	-	AT5G04090	Genebody
3	10047283	10047645	Merged-3-10047463-2	188.95	10047343	10049343	-	AT3G27210	TSS-2000
3	10047283	10047645	Merged-3-10047463-2	188.95	10045186	10047343	-	AT3G27210	Genebody
4	18569628	18569966	Merged-4-18569796-2	188.8	-1	-1	.	.	.
4	12940935	12941336	Merged-4-12941134-2	188.75	12940744	12942744	-	AT4G25280	TSS-2000
4	12940935	12941336	Merged-4-12941134-2	188.75	12941242	12944994	-	AT4G25290	Genebody
1	12138464	12138825	Merged-1-12138643-2	188.65	12137228	12139228	+	AT1G33450	TSS-2000
2	17639442	17639836	Merged-2-17639641-2	188.45	17637727	17639727	-	AT2G42340	TSS-2000
2	17639442	17639836	Merged-2-17639641-2	188.45	17638798	17640798	+	AT2G42360	TSS-2000
2	17639442	17639836	Merged-2-17639641-2	188.45	17639152	17639998	+	AT2G42350	Genebody
2	11175607	11175958	Merged-2-11175781-2	188.35	-1	-1	.	.	.
1	19635012	19635377	Merged-1-19635196-2	188.2	19633440	19635440	-	AT1G52700	TSS-2000
5	19885820	19886189	Merged-5-19886003-2	188.15	19884498	19886498	+	AT5G49060	TSS-2000
1	817280	817664	Merged-1-817471-2	188	817027	817767	+	AT1G03320	Genebody
1	817280	817664	Merged-1-817471-2	188	817662	819662	+	AT1G03340	TSS-2000
5	17758673	17759032	Merged-5-17758851-2	187.95	17758275	17760275	-	AT5G44120	TSS-2000
5	17758673	17759032	Merged-5-17758851-2	187.95	17758275	17760275	-	AT5G44120	TSS-2000
5	17758673	17759032	Merged-5-17758851-2	187.95	17758288	17760288	-	AT5G44120	TSS-2000
5	18747634	18747999	Merged-5-18747815-2	187.8	18746730	18748730	-	AT5G46240	TSS-2000
5	21611157	21611561	Merged-5-21611358-2	187.8	-1	-1	.	.	.
2	10298079	10298505	Merged-2-10298294-2	187.6	10298115	10300115	+	AT2G24220	TSS-2000
2	10298079	10298505	Merged-2-10298294-2	187.6	10298116	10300116	+	AT2G24220	TSS-2000
5	5939482	5939821	Merged-5-5939650-2	187.55	5935038	5939487	+	AT5G17920	Genebody
4	16612850	16613185	Merged-4-16613019-2	187.55	16609746	16612907	-	AT4G34860	Genebody
4	16612850	16613185	Merged-4-16613019-2	187.55	16612327	16614327	+	AT4G34870	TSS-2000
4	16612850	16613185	Merged-4-16613019-2	187.55	16612623	16614623	-	AT4G34860	TSS-2000
4	16612850	16613185	Merged-4-16613019-2	187.55	16612907	16614907	-	AT4G34860	TSS-2000
2	18839188	18839570	Merged-2-18839378-2	187.45	18837586	18839586	+	AT2G45740	TSS-2000
2	18839188	18839570	Merged-2-18839378-2	187.45	18837588	18839588	+	AT2G45740	TSS-2000
2	18839188	18839570	Merged-2-18839378-2	187.45	18837716	18839716	+	AT2G45740	TSS-2000
2	18839188	18839570	Merged-2-18839378-2	187.45	18839160	18841160	-	AT2G45730	TSS-2000
2	8852892	8853241	Merged-2-8853065-2	187.3	8850929	8852929	-	AT2G20562	TSS-2000
4	17985917	17986282	Merged-4-17986098-2	187.25	17984466	17986466	+	AT4G38430	TSS-2000
1	3008356	3008739	Merged-1-3008546-2	187.2	3007055	3009055	+	AT1G09310	TSS-2000
5	19301943	19302299	Merged-5-19302120-2	187.05	19300499	19302499	-	AT5G47600	TSS-2000
5	19301943	19302299	Merged-5-19302120-2	187.05	19301913	19303913	-	AT5G47610	TSS-2000
5	19301943	19302299	Merged-5-19302120-2	187.05	19302190	19304816	-	AT5G47620	Genebody
5	8726729	8727067	Merged-5-8726897-2	186.95	-1	-1	.	.	.
1	27402081	27402427	Merged-1-27402253-2	186.8	27400417	27402417	-	AT1G72810	TSS-2000
1	27402081	27402427	Merged-1-27402253-2	186.8	27400878	27402878	+	AT1G72820	TSS-2000
1	29766654	29767004	Merged-1-29766831-2	186.7	29764089	29768789	-	AT1G79120	Genebody
4	2119276	2119701	Merged-4-2119487-2	186.6	2118597	2120597	-	AT4G04330	TSS-2000
3	16815033	16815372	Merged-3-16815201-2	186.35	16813871	16815871	-	AT3G45775	TSS-2000
3	16815033	16815372	Merged-3-16815201-2	186.35	16814866	16816866	+	AT3G45780	TSS-2000
2	17800133	17800533	Merged-2-17800335-2	186.35	17798444	17800444	+	AT2G42780	TSS-2000
2	17800133	17800533	Merged-2-17800335-2	186.35	17798482	17800482	+	AT2G42780	TSS-2000
2	17800133	17800533	Merged-2-17800335-2	186.35	17800006	17802006	-	AT2G42770	TSS-2000
2	17800133	17800533	Merged-2-17800335-2	186.35	17800444	17802816	+	AT2G42780	Genebody
1	8048895	8049251	Merged-1-8049075-2	186.3	8047100	8049100	+	AT1G22740	TSS-2000
1	8048895	8049251	Merged-1-8049075-2	186.3	8048860	8050860	+	AT1G22750	TSS-2000
1	8048895	8049251	Merged-1-8049075-2	186.3	8048860	8050860	+	AT1G22750	TSS-2000
1	8048895	8049251	Merged-1-8049075-2	186.3	8048860	8050860	+	AT1G22750	TSS-2000
1	8048895	8049251	Merged-1-8049075-2	186.3	8048860	8050860	+	AT1G22750	TSS-2000
1	8048895	8049251	Merged-1-8049075-2	186.3	8046149	8049039	+	AT1G22730	Genebody
1	8048895	8049251	Merged-1-8049075-2	186.3	8049100	8050708	+	AT1G22740	Genebody
2	12173528	12173869	Merged-2-12173700-2	186.3	12173570	12175570	-	AT2G28470	TSS-2000
2	12173528	12173869	Merged-2-12173700-2	186.3	12173679	12175679	-	AT2G28470	TSS-2000
2	12173528	12173869	Merged-2-12173700-2	186.3	12168840	12173679	-	AT2G28470	Genebody
5	19822549	19822885	Merged-5-19822716-2	186.3	-1	-1	.	.	.
1	9782666	9783015	Merged-1-9782842-2	186.15	9782996	9783998	+	AT1G28070	Genebody
1	9782666	9783015	Merged-1-9782842-2	186.15	9780996	9782996	+	AT1G28070	TSS-2000
1	9782666	9783015	Merged-1-9782842-2	186.15	9779138	9782700	+	AT1G28060	Genebody
5	6975961	6976310	Merged-5-6976137-2	186.15	6974946	6976946	-	AT5G20620	TSS-2000
5	6975961	6976310	Merged-5-6976137-2	186.15	6975993	6977993	-	AT5G20630	TSS-2000
5	6975961	6976310	Merged-5-6976137-2	186.15	6975104	6975993	-	AT5G20630	Genebody
1	225891	226340	Merged-1-226114-2	185.5	224340	226340	-	AT1G01610	TSS-2000
1	225891	226340	Merged-1-226114-2	185.5	225665	227302	-	AT1G01620	Genebody
2	18004826	18005321	Merged-2-18005072-2	185.45	-1	-1	.	.	.
5	8861207	8861586	Merged-5-8861398-2	185.3	8861363	8863363	+	AT5G25460	TSS-2000
1	11927639	11928065	Merged-1-11927851-2	185.25	11926807	11928807	+	AT1G32920	TSS-2000
1	7366007	7366342	Merged-1-7366175-2	185.25	7364775	7366775	+	AT1G21050	TSS-2000
3	22834726	22835112	Merged-3-22834918-2	185.2	22833207	22835207	+	AT3G61700	TSS-2000
3	22834726	22835112	Merged-3-22834918-2	185.2	22833207	22835207	+	AT3G61700	TSS-2000
4	17657560	17657949	Merged-4-17657753-2	185.2	17656557	17658557	-	AT4G37570	TSS-2000
4	17657560	17657949	Merged-4-17657753-2	185.2	17656612	17658612	+	AT4G37580	TSS-2000
5	19896824	19897191	Merged-5-19897009-2	185.05	-1	-1	.	.	.
3	6921807	6922163	Merged-3-6921984-2	184.9	6921556	6923556	-	AT3G19895	TSS-2000
2	9214458	9214818	Merged-2-9214640-2	184.85	9213058	9215058	-	AT2G21510	TSS-2000
2	9214458	9214818	Merged-2-9214640-2	184.85	9213519	9215519	+	AT2G21520	TSS-2000
2	9214458	9214818	Merged-2-9214640-2	184.85	9213519	9215519	+	AT2G21520	TSS-2000
1	567177	567523	Merged-1-567352-2	184.75	566704	568704	+	AT1G02650	TSS-2000
1	567177	567523	Merged-1-567352-2	184.75	564205	567769	+	AT1G02640	Genebody
1	10954316	10954677	Merged-1-10954498-2	184.65	-1	-1	.	.	.
5	4299125	4299471	Merged-5-4299300-2	184.35	4299223	4301223	-	AT5G13400	TSS-2000
5	4299125	4299471	Merged-5-4299300-2	184.35	4296688	4299223	-	AT5G13400	Genebody
1	19432764	19433122	Merged-1-19432945-2	184.2	19432509	19434509	+	AT1G52190	TSS-2000
4	847813	848175	Merged-4-847993-2	184.2	846787	848787	-	AT4G01950	TSS-2000
1	19127174	19127743	Merged-1-19127457-2	184.2	19125583	19128161	+	AT1G51580	Genebody
1	5069685	5070062	Merged-1-5069875-2	184.1	5068645	5070645	-	AT1G14720	TSS-2000
3	17442039	17442393	Merged-3-17442215-2	183.95	17441242	17443242	-	AT3G47340	TSS-2000
3	17442039	17442393	Merged-3-17442215-2	183.95	17441242	17443242	-	AT3G47340	TSS-2000
3	17442039	17442393	Merged-3-17442215-2	183.95	17441243	17443243	-	AT3G47340	TSS-2000
2	16106932	16107332	Merged-2-16107134-2	183.75	16106361	16108361	+	AT2G38470	TSS-2000
2	16106932	16107332	Merged-2-16107134-2	183.75	16106913	16108913	-	AT2G38465	TSS-2000
2	9888175	9888533	Merged-2-9888353-2	183.7	-1	-1	.	.	.
3	20025086	20025453	Merged-3-20025268-2	183.65	20023267	20025267	+	AT3G54080	TSS-2000
3	20025086	20025453	Merged-3-20025268-2	183.65	20023603	20025603	-	AT3G54070	TSS-2000
3	20025086	20025453	Merged-3-20025268-2	183.65	20025267	20027022	+	AT3G54080	Genebody
4	16389042	16389400	Merged-4-16389220-2	183.6	16387620	16389620	+	AT4G34240	TSS-2000
4	16389042	16389400	Merged-4-16389220-2	183.6	16387620	16389620	+	AT4G34240	TSS-2000
4	16389042	16389400	Merged-4-16389220-2	183.6	16388719	16390719	-	AT4G34230	TSS-2000
4	16389042	16389400	Merged-4-16389220-2	183.6	16388722	16390722	-	AT4G34230	TSS-2000
2	13115627	13116029	Merged-2-13115830-2	183.55	13114474	13116474	+	AT2G30780	TSS-2000
1	27340362	27340747	Merged-1-27340553-2	183.1	27339079	27341079	+	AT1G72620	TSS-2000
1	27340362	27340747	Merged-1-27340553-2	183.1	27340044	27342044	-	AT1G72610	TSS-2000
5	7258705	7259056	Merged-5-7258882-2	182.95	7258363	7259308	-	AT5G21960	Genebody
2	13971695	13972064	Merged-2-13971881-2	182.7	13971997	13977476	-	AT2G32940	Genebody
1	9753794	9754184	Merged-1-9753988-2	182.55	9753952	9755952	-	AT1G27990	TSS-2000
1	9753794	9754184	Merged-1-9753988-2	182.55	9752799	9753952	-	AT1G27990	Genebody
1	1838070	1838434	Merged-1-1838251-2	182.5	1837648	1839648	-	AT1G06070	TSS-2000
5	279540	279875	Merged-5-279708-2	182.35	278722	280722	+	AT5G01740	TSS-2000
5	279540	279875	Merged-5-279708-2	182.35	279142	281142	-	AT5G01734	TSS-2000
5	279540	279875	Merged-5-279708-2	182.35	277561	279561	-	AT5G01730	TSS-2000
1	4398048	4398383	Merged-1-4398215-2	182.3	4396291	4398291	-	AT1G12910	TSS-2000
1	4398048	4398383	Merged-1-4398215-2	182.3	4398193	4400193	-	AT1G12920	TSS-2000
1	4398048	4398383	Merged-1-4398215-2	182.3	4396348	4398193	-	AT1G12920	Genebody
1	4398048	4398383	Merged-1-4398215-2	182.3	4398375	4405605	-	AT1G12930	Genebody
3	5080572	5080991	Merged-3-5080783-2	182.15	5079780	5081780	+	AT3G15095	TSS-2000
3	5080572	5080991	Merged-3-5080783-2	182.15	5079780	5081780	+	AT3G15095	TSS-2000
3	5080572	5080991	Merged-3-5080783-2	182.15	5079908	5081908	+	AT3G15095	TSS-2000
2	11684088	11684425	Merged-2-11684255-2	182.05	11683862	11684967	-	AT2G27310	Genebody
2	17828205	17828590	Merged-2-17828399-2	182.05	17827536	17829536	-	AT2G42840	TSS-2000
5	26500139	26500499	Merged-5-26500321-2	181.9	26500402	26501955	-	AT5G66330	Genebody
1	6463457	6463801	Merged-1-6463631-2	181.85	6461752	6463752	-	AT1G18735	TSS-2000
1	6463457	6463801	Merged-1-6463631-2	181.85	6461922	6463922	+	AT1G18740	TSS-2000
1	28603833	28604193	Merged-1-28604015-2	181.45	28603929	28605929	-	AT1G76240	TSS-2000
1	28603833	28604193	Merged-1-28604015-2	181.45	28602811	28603929	-	AT1G76240	Genebody
2	16062381	16062739	Merged-2-16062559-2	181.3	16062503	16064503	+	AT2G38330	TSS-2000
3	8404403	8404768	Merged-3-8404584-2	181.25	8404358	8404684	-	AT3G23440	Genebody
3	8404403	8404768	Merged-3-8404584-2	181.25	8404684	8406684	-	AT3G23440	TSS-2000
1	7321167	7321504	Merged-1-7321334-2	180.95	-1	-1	.	.	.
3	5831027	5831462	Merged-3-5831243-2	180.95	5829194	5831194	+	AT3G17100	TSS-2000
3	5831027	5831462	Merged-3-5831243-2	180.95	5829253	5831253	+	AT3G17100	TSS-2000
3	5831027	5831462	Merged-3-5831243-2	180.95	5831194	5832419	+	AT3G17100	Genebody
1	6959309	6959647	Merged-1-6959480-2	180.85	6959123	6961123	-	AT1G20070	TSS-2000
1	4182567	4182920	Merged-1-4182745-2	180.6	4181247	4183247	-	AT1G12290	TSS-2000
1	4182567	4182920	Merged-1-4182745-2	180.6	4182299	4184299	-	AT1G12294	TSS-2000
1	4182567	4182920	Merged-1-4182745-2	180.6	4182593	4184593	-	AT1G12290	TSS-2000
1	4182567	4182920	Merged-1-4182745-2	180.6	4178359	4182593	-	AT1G12290	Genebody
5	6812238	6812602	Merged-5-6812422-2	180.4	6810338	6812338	+	AT5G20181	TSS-2000
5	6812238	6812602	Merged-5-6812422-2	180.4	6810798	6812798	-	AT5G20170	TSS-2000
5	6812238	6812602	Merged-5-6812422-2	180.4	6812093	6814093	+	AT5G20190	TSS-2000
5	6812238	6812602	Merged-5-6812422-2	180.4	6812338	6812559	+	AT5G20181	Genebody
3	1757275	1757639	Merged-3-1757456-2	180.35	1756540	1758540	-	AT3G05880	TSS-2000
3	1757275	1757639	Merged-3-1757456-2	180.35	1757631	1758492	-	AT3G05890	Genebody
4	10296127	10296475	Merged-4-10296303-2	180.3	10294273	10296273	+	AT4G18710	TSS-2000
4	10296127	10296475	Merged-4-10296303-2	180.3	10294273	10296273	+	AT4G18710	TSS-2000
4	10296127	10296475	Merged-4-10296303-2	180.3	10296273	10301228	+	AT4G18710	Genebody
4	14333078	14333462	Merged-4-14333272-2	180.3	14331528	14333528	+	AT4G29090	TSS-2000
2	18536719	18537071	Merged-2-18536894-2	180.2	18535257	18537257	+	AT2G44940	TSS-2000
4	1890004	1890377	Merged-4-1890189-2	180.05	1889473	1890412	+	AT4G03965	Genebody
3	131529	131970	Merged-3-131751-2	179.95	-1	-1	.	.	.
1	26745068	26745430	Merged-1-26745248-2	179.85	26743054	26746395	+	AT1G70940	Genebody
5	25792460	25792805	Merged-5-25792634-2	179.75	-1	-1	.	.	.
1	5542928	5543282	Merged-1-5543104-2	179.5	5541152	5543152	+	AT1G16190	TSS-2000
1	5542928	5543282	Merged-1-5543104-2	179.5	5543152	5546103	+	AT1G16190	Genebody
4	6734247	6734644	Merged-4-6734447-2	179.45	6734361	6736361	-	AT4G11010	TSS-2000
4	6734247	6734644	Merged-4-6734447-2	179.45	6732580	6734361	-	AT4G11010	Genebody
3	1489940	1490280	Merged-3-1490112-2	179.3	1490142	1492142	+	AT3G05230	TSS-2000
3	1489940	1490280	Merged-3-1490112-2	179.3	1490149	1492149	+	AT3G05230	TSS-2000
3	1489940	1490280	Merged-3-1490112-2	179.3	1488595	1491320	+	AT3G05220	Genebody
5	9645118	9645486	Merged-5-9645301-2	179.3	9643917	9645917	-	AT5G27345	TSS-2000
1	28290168	28290503	Merged-1-28290337-2	179.15	28289698	28291698	+	AT1G75388	TSS-2000
1	28290168	28290503	Merged-1-28290337-2	179.15	28289698	28291698	+	AT1G75390	TSS-2000
1	28290168	28290503	Merged-1-28290337-2	179.15	28289698	28291698	+	AT1G75390	TSS-2000
3	7997418	7997783	Merged-3-7997602-2	179.15	-1	-1	.	.	.
3	2143215	2143577	Merged-3-2143398-2	179.15	2141488	2143488	+	AT3G06780	TSS-2000
3	2143215	2143577	Merged-3-2143398-2	179.15	2141533	2143533	-	AT3G06778	TSS-2000
3	2143215	2143577	Merged-3-2143398-2	179.15	2143488	2144521	+	AT3G06780	Genebody
4	11662356	11662780	Merged-4-11662570-2	179	11660906	11662906	-	AT4G22000	TSS-2000
4	11662356	11662780	Merged-4-11662570-2	179	11661324	11663324	+	AT4G22010	TSS-2000
2	15159146	15159493	Merged-2-15159318-2	178.7	15158561	15159639	+	AT2G36090	Genebody
5	6216606	6216952	Merged-5-6216781-2	178.5	6215912	6217912	+	AT5G18650	TSS-2000
2	15207506	15207883	Merged-2-15207696-2	178.45	15207528	15209528	-	AT2G36270	TSS-2000
2	15207506	15207883	Merged-2-15207696-2	178.45	15204764	15207528	-	AT2G36270	Genebody
5	26816510	26816845	Merged-5-26816676-2	177.9	26816566	26818566	-	AT5G67200	TSS-2000
5	26816510	26816845	Merged-5-26816676-2	177.9	26813725	26816566	-	AT5G67200	Genebody
1	7239134	7239484	Merged-1-7239308-2	177.7	7238800	7239669	+	AT1G20823	Genebody
1	30304047	30304399	Merged-1-30304225-2	177.7	30303362	30305362	+	AT1G80620	TSS-2000
1	30304047	30304399	Merged-1-30304225-2	177.7	30304033	30306033	-	AT1G80610	TSS-2000
3	1286009	1286393	Merged-3-1286200-2	177.7	1285293	1287293	-	AT3G04717	TSS-2000
3	1286009	1286393	Merged-3-1286200-2	177.7	1285524	1286562	-	AT3G04720	Genebody
3	19080043	19080474	Merged-3-19080257-2	177.4	19078955	19080955	-	AT3G51400	TSS-2000
2	7384290	7384678	Merged-2-7384486-2	177.4	7383035	7387854	+	AT2G16990	Genebody
3	23145449	23145822	Merged-3-23145637-2	177.35	23144828	23146828	+	AT3G62580	TSS-2000
5	26233766	26234101	Merged-5-26233933-2	176.95	-1	-1	.	.	.
2	17099273	17099613	Merged-2-17099445-2	176.5	17098695	17100695	-	AT2G40970	TSS-2000
1	19583078	19583430	Merged-1-19583256-2	176.4	-1	-1	.	.	.
4	17846590	17846943	Merged-4-17846768-2	176.2	17844430	17849274	+	AT4G37950	Genebody
5	16590610	16590945	Merged-5-16590778-2	176.1	16589094	16591094	-	AT5G41450	TSS-2000
5	16590610	16590945	Merged-5-16590778-2	176.1	16589598	16592241	-	AT5G41460	Genebody
4	18151824	18152204	Merged-4-18152013-2	176	18150687	18152687	+	AT4G38940	TSS-2000
4	18151824	18152204	Merged-4-18152013-2	176	18151687	18152569	-	AT4G38932	Genebody
4	14845956	14846293	Merged-4-14846126-2	175.95	14845740	14847740	+	AT4G30350	TSS-2000
2	8323832	8324222	Merged-2-8324026-2	175.85	8322716	8324716	+	AT2G19180	TSS-2000
5	26100410	26100760	Merged-5-26100587-2	175.8	-1	-1	.	.	.
4	14374143	14374635	Merged-4-14374388-2	175.5	-1	-1	.	.	.
3	17152395	17152799	Merged-3-17152599-2	175.45	17150775	17152775	+	AT3G46590	TSS-2000
3	17152395	17152799	Merged-3-17152599-2	175.45	17150775	17152775	+	AT3G46590	TSS-2000
3	17152395	17152799	Merged-3-17152599-2	175.45	17150775	17152775	+	AT3G46590	TSS-2000
3	17152395	17152799	Merged-3-17152599-2	175.45	17152775	17156227	+	AT3G46590	Genebody
2	9454181	9454523	Merged-2-9454351-2	175.35	9454094	9456094	-	AT2G22240	TSS-2000
2	9454181	9454523	Merged-2-9454351-2	175.35	9454094	9456094	-	AT2G22240	TSS-2000
2	9454181	9454523	Merged-2-9454351-2	175.35	9454244	9454399	+	AT2G22241	Genebody
2	9454181	9454523	Merged-2-9454351-2	175.35	9452244	9454244	+	AT2G22241	TSS-2000
3	6780263	6780680	Merged-3-6780473-2	174.95	6778619	6780619	+	AT3G19540	TSS-2000
3	6780263	6780680	Merged-3-6780473-2	174.95	6780619	6783166	+	AT3G19540	Genebody
3	4887990	4888378	Merged-3-4888186-2	174.7	4887072	4889072	+	AT3G14560	TSS-2000
3	5263685	5264023	Merged-3-5263856-2	174.7	5262024	5264024	+	AT3G15540	TSS-2000
5	25929134	25929540	Merged-5-25929339-2	174.4	25928848	25930848	-	AT5G64860	TSS-2000
5	25929134	25929540	Merged-5-25929339-2	174.4	25929538	25931384	-	AT5G64870	Genebody
4	17770553	17770888	Merged-4-17770722-2	174.3	-1	-1	.	.	.
5	766863	767215	Merged-5-767041-2	174.25	-1	-1	.	.	.
5	608313	608681	Merged-5-608499-2	174.1	-1	-1	.	.	.
2	17667802	17668218	Merged-2-17668009-2	174.05	-1	-1	.	.	.
1	5151634	5151994	Merged-1-5151813-2	174	-1	-1	.	.	.
5	23898551	23898886	Merged-5-23898720-2	173.9	23896619	23898619	-	AT5G59220	TSS-2000
1	27092433	27092819	Merged-1-27092628-2	173.65	27091028	27093028	+	AT1G71970	TSS-2000
5	5876305	5876715	Merged-5-5876509-2	173.55	5875189	5877189	+	AT5G17800	TSS-2000
5	5876305	5876715	Merged-5-5876509-2	173.55	5875219	5877219	-	AT5G17795	TSS-2000
1	6882973	6883475	Merged-1-6883223-2	172.95	-1	-1	.	.	.
2	19199945	19200341	Merged-2-19200142-2	172.7	19198860	19200860	+	AT2G46730	TSS-2000
2	19199945	19200341	Merged-2-19200142-2	172.7	19197383	19200221	+	AT2G46720	Genebody
4	17114047	17114422	Merged-4-17114236-2	172.6	17114141	17116141	-	AT4G36160	TSS-2000
4	17114047	17114422	Merged-4-17114236-2	172.6	17110747	17114141	-	AT4G36160	Genebody
4	17114047	17114422	Merged-4-17114236-2	172.6	17113872	17119834	+	AT4G36170	Genebody
4	17594361	17594696	Merged-4-17594529-2	172.5	17592911	17594911	-	AT4G37409	TSS-2000
4	17594361	17594696	Merged-4-17594529-2	172.5	17593123	17594889	+	AT4G37420	Genebody
3	3437086	3437425	Merged-3-3437257-2	172.3	3435163	3437163	+	AT3G10974	TSS-2000
3	3437086	3437425	Merged-3-3437257-2	172.3	3436278	3438278	+	AT3G10980	TSS-2000
3	3437086	3437425	Merged-3-3437257-2	172.3	3436279	3438279	-	AT3G10970	TSS-2000
3	3437086	3437425	Merged-3-3437257-2	172.3	3436279	3438279	-	AT3G10970	TSS-2000
3	3437086	3437425	Merged-3-3437257-2	172.3	3436279	3438279	-	AT3G10970	TSS-2000
3	3437086	3437425	Merged-3-3437257-2	172.3	3437163	3437393	+	AT3G10974	Genebody
3	22711979	22712416	Merged-3-22712196-2	171.85	22711279	22713279	-	AT3G61380	TSS-2000
3	22499011	22499349	Merged-3-22499182-2	171.8	22497475	22499475	-	AT3G60890	TSS-2000
3	22499011	22499349	Merged-3-22499182-2	171.8	22497475	22499475	-	AT3G60890	TSS-2000
3	22499011	22499349	Merged-3-22499182-2	171.8	22498971	22500971	-	AT3G60897	TSS-2000
3	1340871	1341213	Merged-3-1341044-2	171.75	1340608	1342608	+	AT3G04870	TSS-2000
3	1340871	1341213	Merged-3-1341044-2	171.75	1340623	1342623	-	AT3G04860	TSS-2000
3	1340871	1341213	Merged-3-1341044-2	171.75	1340718	1342718	+	AT3G04870	TSS-2000
2	10835553	10835905	Merged-2-10835728-2	171.6	10835483	10837483	-	AT2G25460	TSS-2000
1	28752262	28752606	Merged-1-28752436-2	171.45	-1	-1	.	.	.
2	16289979	16290323	Merged-2-16290150-2	171.4	16289477	16291477	+	AT2G39010	TSS-2000
1	4151599	4152018	Merged-1-4151810-2	171.35	4151652	4153652	+	AT1G12240	TSS-2000
2	12359136	12359473	Merged-2-12359303-2	171.25	12359251	12361251	-	AT2G28800	TSS-2000
2	12359136	12359473	Merged-2-12359303-2	171.25	12359252	12361252	-	AT2G28800	TSS-2000
2	12359136	12359473	Merged-2-12359303-2	171.25	12359252	12361252	-	AT2G28800	TSS-2000
2	12359136	12359473	Merged-2-12359303-2	171.25	12359252	12361252	-	AT2G28800	TSS-2000
2	12359136	12359473	Merged-2-12359303-2	171.25	12356364	12359252	-	AT2G28800	Genebody
2	11085678	11086025	Merged-2-11085853-2	171.25	11085348	11087348	+	AT2G26010	TSS-2000
3	11162879	11163231	Merged-3-11163054-2	171	11159373	11163336	-	AT3G29190	Genebody
3	16862344	16862679	Merged-3-16862512-2	171	16861527	16863527	-	AT3G45850	TSS-2000
3	16862344	16862679	Merged-3-16862512-2	171	16861527	16863527	-	AT3G45850	TSS-2000
1	23072756	23073096	Merged-1-23072925-2	171	23072575	23073189	+	AT1G62370	Genebody
4	10328209	10328850	Merged-4-10328531-2	170.9	10328371	10330371	+	AT4G18820	TSS-2000
5	2529325	2529705	Merged-5-2529514-2	170.8	2528834	2530834	+	AT5G07930	TSS-2000
5	2529325	2529705	Merged-5-2529514-2	170.8	2528865	2530865	+	AT5G07930	TSS-2000
5	2529325	2529705	Merged-5-2529514-2	170.8	2528865	2530865	+	AT5G07930	TSS-2000
5	2529325	2529705	Merged-5-2529514-2	170.8	2529330	2531330	-	AT5G07920	TSS-2000
5	2529325	2529705	Merged-5-2529514-2	170.8	2524778	2529330	-	AT5G07920	Genebody
3	2167475	2167849	Merged-3-2167664-2	170.55	2165730	2167730	+	AT3G06868	TSS-2000
3	2167475	2167849	Merged-3-2167664-2	170.55	2167730	2169222	+	AT3G06868	Genebody
3	2167475	2167849	Merged-3-2167664-2	170.55	2167847	2168960	-	AT3G06870	Genebody
2	9085832	9086238	Merged-2-9086037-2	170.55	9084375	9086375	-	AT2G21200	TSS-2000
2	9085832	9086238	Merged-2-9086037-2	170.55	9085909	9087909	-	AT2G21210	TSS-2000
2	9085832	9086238	Merged-2-9086037-2	170.55	9085210	9085909	-	AT2G21210	Genebody
2	19028464	19028892	Merged-2-19028677-2	170.45	19026488	19028488	+	AT2G46360	TSS-2000
2	19028464	19028892	Merged-2-19028677-2	170.45	19027413	19029413	-	AT2G46340	TSS-2000
2	19028464	19028892	Merged-2-19028677-2	170.45	19028488	19029015	+	AT2G46360	Genebody
2	18725535	18725886	Merged-2-18725709-2	170.4	18725561	18727561	+	AT2G45430	TSS-2000
5	25753023	25753366	Merged-5-25753193-2	169.95	25750845	25755052	-	AT5G64410	Genebody
5	9377098	9377441	Merged-5-9377271-2	169.9	9375402	9377402	+	AT5G26600	TSS-2000
5	9377098	9377441	Merged-5-9377271-2	169.9	9375402	9377402	+	AT5G26600	TSS-2000
5	9377098	9377441	Merged-5-9377271-2	169.9	9377402	9379797	+	AT5G26600	Genebody
5	9377098	9377441	Merged-5-9377271-2	169.9	9375183	9377125	+	AT5G26610	Genebody
3	19582196	19582594	Merged-3-19582394-2	169.8	19581113	19586299	+	AT3G52840	Genebody
2	17537666	17538021	Merged-2-17537845-2	169.8	17532813	17538400	-	AT2G42010	Genebody
3	18707039	18707403	Merged-3-18707220-2	169.7	-1	-1	.	.	.
2	10332259	10332617	Merged-2-10332437-2	169.7	10331284	10333284	+	AT2G24280	TSS-2000
2	9727928	9728435	Merged-2-9728183-2	169.55	9726270	9728270	-	AT2G22830	TSS-2000
2	9727928	9728435	Merged-2-9728183-2	169.55	9726756	9728756	+	AT2G22840	TSS-2000
3	11154031	11154373	Merged-3-11154201-2	169.3	-1	-1	.	.	.
3	17875353	17875711	Merged-3-17875531-2	169.3	17875220	17877220	-	AT3G48260	TSS-2000
3	17875353	17875711	Merged-3-17875531-2	169.3	17874571	17876571	+	AT3G48270	TSS-2000
1	7040575	7040969	Merged-1-7040774-2	169.15	7040159	7042159	-	AT1G20330	TSS-2000
5	4917156	4917523	Merged-5-4917338-2	168.9	4915892	4917892	-	AT5G15150	TSS-2000
2	15155008	15155372	Merged-2-15155189-2	168.6	-1	-1	.	.	.
3	19574769	19575120	Merged-3-19574946-2	168.55	19573733	19575733	-	AT3G52810	TSS-2000
3	19574769	19575120	Merged-3-19574946-2	168.55	19573944	19576977	-	AT3G52820	Genebody
1	3100189	3100525	Merged-1-3100356-2	168.15	3100357	3102357	-	AT1G09570	TSS-2000
1	3100189	3100525	Merged-1-3100356-2	168.15	3100357	3102357	-	AT1G09570	TSS-2000
1	3100189	3100525	Merged-1-3100356-2	168.15	3095256	3100357	-	AT1G09570	Genebody
5	6322759	6323097	Merged-5-6322927-2	167.85	-1	-1	.	.	.
3	3862873	3863231	Merged-3-3863054-2	167.8	3862880	3864880	-	AT3G12120	TSS-2000
3	3862873	3863231	Merged-3-3863054-2	167.8	3863050	3865050	-	AT3G12120	TSS-2000
3	3862873	3863231	Merged-3-3863054-2	167.8	3860285	3863050	-	AT3G12120	Genebody
1	28467562	28467912	Merged-1-28467736-2	167.75	28466971	28468971	-	AT1G75820	TSS-2000
3	18663081	18663446	Merged-3-18663262-2	167.75	18663235	18665235	-	AT3G50337	TSS-2000
3	18663081	18663446	Merged-3-18663262-2	167.75	18663068	18663235	-	AT3G50337	Genebody
1	26773860	26774215	Merged-1-26774039-2	167.7	26773725	26775725	-	AT1G71002	TSS-2000
1	29872809	29873186	Merged-1-29872996-2	167.55	29871458	29874315	+	AT1G79420	Genebody
1	24631169	24631517	Merged-1-24631345-2	167	24629409	24631409	+	AT1G66150	TSS-2000
1	24631169	24631517	Merged-1-24631345-2	167	24631409	24634749	+	AT1G66150	Genebody
3	19782835	19783177	Merged-3-19783005-2	166.95	19781741	19783741	-	AT3G53350	TSS-2000
3	19782835	19783177	Merged-3-19783005-2	166.95	19782502	19784502	+	AT3G53360	TSS-2000
3	19782835	19783177	Merged-3-19783005-2	166.95	19782671	19784671	-	AT3G53350	TSS-2000
3	19782835	19783177	Merged-3-19783005-2	166.95	19782680	19784680	-	AT3G53350	TSS-2000
5	21752030	21752381	Merged-5-21752204-2	166.8	21751237	21753237	-	AT5G53540	TSS-2000
4	133058	133415	Merged-4-133235-2	166.7	131643	133643	+	AT4G00310	TSS-2000
4	133058	133415	Merged-4-133235-2	166.7	131647	133647	+	AT4G00310	TSS-2000
4	8687540	8687937	Merged-4-8687740-2	166.55	8686289	8688289	+	AT4G15233	TSS-2000
4	8687540	8687937	Merged-4-8687740-2	166.55	8686292	8688292	+	AT4G15233	TSS-2000
4	18217438	18217777	Merged-4-18217606-2	166.55	18215556	18217482	-	AT4G39090	Genebody
4	18217438	18217777	Merged-4-18217606-2	166.55	18217482	18219482	-	AT4G39090	TSS-2000
1	575409	575750	Merged-1-575581-2	166.5	574046	576046	+	AT1G02670	TSS-2000
1	575409	575750	Merged-1-575581-2	166.5	574981	576981	-	AT1G02660	TSS-2000
3	6272706	6273050	Merged-3-6272877-2	166.45	6271995	6273995	+	AT3G18290	TSS-2000
3	17634338	17634684	Merged-3-17634513-2	166.2	17632810	17634810	+	AT3G47800	TSS-2000
1	4834981	4835389	Merged-1-4835184-2	166.15	4835089	4837089	-	AT1G14120	TSS-2000
1	4834981	4835389	Merged-1-4835184-2	166.15	4833518	4835089	-	AT1G14120	Genebody
1	26144458	26144844	Merged-1-26144653-2	166.1	-1	-1	.	.	.
4	15941354	15941696	Merged-4-15941524-2	166.05	15941330	15943330	-	AT4G33040	TSS-2000
5	10613735	10614106	Merged-5-10613919-2	166	10613004	10615004	-	AT5G28620	TSS-2000
4	7369533	7370150	Merged-4-7369840-2	165.9	7368730	7370730	-	AT4G12430	TSS-2000
4	7369533	7370150	Merged-4-7369840-2	165.9	7368730	7370730	-	AT4G12432	TSS-2000
3	7063434	7063772	Merged-3-7063602-2	165.7	7063240	7065240	-	AT3G20250	TSS-2000
1	30129609	30129963	Merged-1-30129785-2	165.55	30128104	30130104	+	AT1G80090	TSS-2000
1	30129609	30129963	Merged-1-30129785-2	165.55	30129591	30131591	-	AT1G80080	TSS-2000
4	12520809	12521146	Merged-4-12520976-2	165.55	12520813	12522813	-	AT4G24110	TSS-2000
4	12520809	12521146	Merged-4-12520976-2	165.55	12519932	12520813	-	AT4G24110	Genebody
4	9255595	9256036	Merged-4-9255817-2	165.55	9254555	9256219	+	AT4G16380	Genebody
4	9255595	9256036	Merged-4-9255817-2	165.55	9255958	9257958	+	AT4G16390	TSS-2000
5	8777418	8777815	Merged-5-8777615-2	165.5	8776592	8778592	+	AT5G25290	TSS-2000
2	11646469	11646841	Merged-2-11646657-2	165.5	-1	-1	.	.	.
4	12573176	12573552	Merged-4-12573366-2	165.45	12571766	12573725	+	AT4G24240	Genebody
3	19992678	19993019	Merged-3-19992850-2	165.35	19991106	19993106	-	AT3G53990	TSS-2000
3	19992678	19993019	Merged-3-19992850-2	165.35	19991134	19993134	-	AT3G53990	TSS-2000
1	3442238	3442648	Merged-1-3442442-2	165.25	3442327	3443957	-	AT1G10470	Genebody
1	3442238	3442648	Merged-1-3442442-2	165.25	3440320	3442320	-	AT1G10460	TSS-2000
1	26134349	26134752	Merged-1-26134549-2	165.2	-1	-1	.	.	.
5	25412056	25412396	Merged-5-25412228-2	165.2	25410573	25412573	-	AT5G63450	TSS-2000
2	521694	522065	Merged-2-521881-2	165.15	521284	523284	+	AT2G02090	TSS-2000
2	521694	522065	Merged-2-521881-2	165.15	521707	523707	-	AT2G02080	TSS-2000
2	521694	522065	Merged-2-521881-2	165.15	521707	523707	-	AT2G02080	TSS-2000
2	521694	522065	Merged-2-521881-2	165.15	518159	521707	-	AT2G02080	Genebody
3	22776298	22776643	Merged-3-22776472-2	165.1	22774401	22776401	+	AT3G61550	TSS-2000
3	22776298	22776643	Merged-3-22776472-2	165.1	22775829	22777829	+	AT3G61560	TSS-2000
3	22776298	22776643	Merged-3-22776472-2	165.1	22775848	22777848	+	AT3G61560	TSS-2000
3	22776298	22776643	Merged-3-22776472-2	165.1	22776401	22777225	+	AT3G61550	Genebody
5	20425429	20425801	Merged-5-20425614-2	165.1	20421073	20425586	+	AT5G50170	Genebody
2	15104444	15104792	Merged-2-15104617-2	165.05	15102761	15104761	+	AT2G35950	TSS-2000
2	15104444	15104792	Merged-2-15104617-2	165.05	15104761	15106088	+	AT2G35950	Genebody
1	4230031	4230369	Merged-1-4230199-2	164.95	4229138	4231138	-	AT1G12420	TSS-2000
5	1401267	1401678	Merged-5-1401474-2	164.8	-1	-1	.	.	.
3	23428945	23429368	Merged-3-23429155-2	164.7	23429154	23431154	-	AT3G63450	TSS-2000
3	23428945	23429368	Merged-3-23429155-2	164.7	23428864	23430864	-	AT3G63450	TSS-2000
3	23428945	23429368	Merged-3-23429155-2	164.7	23428864	23430864	-	AT3G63450	TSS-2000
3	23428945	23429368	Merged-3-23429155-2	164.7	23426749	23429154	-	AT3G63450	Genebody
1	29975147	29975504	Merged-1-29975324-2	164.65	29973863	29975863	+	AT1G79660	TSS-2000
1	29975147	29975504	Merged-1-29975324-2	164.65	29975271	29977271	-	AT1G79650	TSS-2000
1	29975147	29975504	Merged-1-29975324-2	164.65	29975271	29977271	-	AT1G79650	TSS-2000
1	29975147	29975504	Merged-1-29975324-2	164.65	29975281	29977281	-	AT1G79650	TSS-2000
1	29975147	29975504	Merged-1-29975324-2	164.65	29975281	29977281	-	AT1G79650	TSS-2000
1	29975147	29975504	Merged-1-29975324-2	164.65	29972108	29975281	-	AT1G79650	Genebody
5	9005946	9006281	Merged-5-9006113-2	164.6	9005502	9007502	-	AT5G25830	TSS-2000
3	6884202	6884585	Merged-3-6884395-2	164.4	6882315	6884315	-	AT3G19820	TSS-2000
5	26494040	26494447	Merged-5-26494242-2	164.35	-1	-1	.	.	.
5	24489742	24490078	Merged-5-24489912-2	164.35	24487764	24489764	-	AT5G60870	TSS-2000
5	24489742	24490078	Merged-5-24489912-2	164.35	24487784	24489784	-	AT5G60870	TSS-2000
5	24489742	24490078	Merged-5-24489912-2	164.35	24487824	24489824	-	AT5G60870	TSS-2000
5	24489742	24490078	Merged-5-24489912-2	164.35	24489778	24491778	-	AT5G60880	TSS-2000
5	24489742	24490078	Merged-5-24489912-2	164.35	24489778	24491778	-	AT5G60880	TSS-2000
5	24489742	24490078	Merged-5-24489912-2	164.35	24488289	24489778	-	AT5G60880	Genebody
4	8189838	8190207	Merged-4-8190024-2	164.3	8188783	8190783	-	AT4G14200	TSS-2000
4	17331988	17332396	Merged-4-17332194-2	164.2	17331624	17333624	-	AT4G36770	TSS-2000
5	25484379	25484714	Merged-5-25484548-2	164.15	25483692	25485692	+	AT5G63660	TSS-2000
5	25484379	25484714	Merged-5-25484548-2	164.15	25483719	25485719	-	AT5G63650	TSS-2000
4	15895013	15895415	Merged-4-15895213-2	164.05	15887270	15896006	-	AT4G32920	Genebody
3	20293177	20293647	Merged-3-20293411-2	163.65	20291742	20293742	-	AT3G54802	TSS-2000
3	20293177	20293647	Merged-3-20293411-2	163.65	20293251	20295251	-	AT3G54804	TSS-2000
3	20293177	20293647	Merged-3-20293411-2	163.65	20293147	20293251	-	AT3G54804	Genebody
4	17579409	17579753	Merged-4-17579583-2	163.65	17577657	17579657	+	AT4G37390	TSS-2000
4	17579409	17579753	Merged-4-17579583-2	163.65	17579657	17582022	+	AT4G37390	Genebody
4	14766385	14766725	Merged-4-14766557-2	163.65	-1	-1	.	.	.
5	887957	888317	Merged-5-888136-2	163.5	887390	889390	-	AT5G03530	TSS-2000
5	887957	888317	Merged-5-888136-2	163.5	887566	889566	+	AT5G03540	TSS-2000
5	887957	888317	Merged-5-888136-2	163.5	887566	889566	+	AT5G03540	TSS-2000
5	887957	888317	Merged-5-888136-2	163.5	887566	889566	+	AT5G03540	TSS-2000
3	7213940	7214275	Merged-3-7214108-2	163.1	7213299	7215299	-	AT3G20640	TSS-2000
1	28220358	28220713	Merged-1-28220537-2	163.1	28218801	28220801	-	AT1G75180	TSS-2000
1	28220358	28220713	Merged-1-28220537-2	163.1	28218801	28220801	-	AT1G75180	TSS-2000
1	28220358	28220713	Merged-1-28220537-2	163.1	28220626	28223709	-	AT1G75200	Genebody
3	4481829	4482225	Merged-3-4482026-2	163	4481509	4483509	-	AT3G13682	TSS-2000
3	4481829	4482225	Merged-3-4482026-2	163	4481848	4483848	+	AT3G13686	TSS-2000
5	7709061	7709408	Merged-5-7709236-2	162.8	-1	-1	.	.	.
4	299077	299457	Merged-4-299269-2	162.6	297314	299314	-	AT4G00720	TSS-2000
4	299077	299457	Merged-4-299269-2	162.6	299359	304508	-	AT4G00730	Genebody
1	3590446	3590784	Merged-1-3590617-2	162.45	3581034	3590928	-	AT1G10760	Genebody
1	25466584	25466961	Merged-1-25466771-2	162.4	25464852	25466852	+	AT1G67900	TSS-2000
1	25466584	25466961	Merged-1-25466771-2	162.4	25464726	25470017	+	AT1G67900	Genebody
1	267997	268400	Merged-1-268197-2	162.4	266330	268330	+	AT1G01720	TSS-2000
1	267997	268400	Merged-1-268197-2	162.4	268330	269819	+	AT1G01720	Genebody
3	9066096	9066461	Merged-3-9066277-2	162.35	9064378	9066378	-	AT3G24820	TSS-2000
3	9066096	9066461	Merged-3-9066277-2	162.35	9064840	9066840	+	AT3G24840	TSS-2000
1	1084498	1084860	Merged-1-1084678-2	162.25	1084246	1086246	-	AT1G04150	TSS-2000
1	1084498	1084860	Merged-1-1084678-2	162.25	1084495	1086495	+	AT1G04160	TSS-2000
5	3872953	3873304	Merged-5-3873127-2	161.95	3872269	3874269	-	AT5G11980	TSS-2000
5	3872953	3873304	Merged-5-3873127-2	161.95	3873196	3875196	-	AT5G11990	TSS-2000
5	3872953	3873304	Merged-5-3873127-2	161.95	3872651	3873196	-	AT5G11990	Genebody
3	5262428	5262789	Merged-3-5262607-2	161.9	5262024	5264024	+	AT3G15540	TSS-2000
1	6620866	6621230	Merged-1-6621047-2	161.75	6620094	6622094	+	AT1G19180	TSS-2000
1	6620866	6621230	Merged-1-6621047-2	161.75	6620114	6622114	+	AT1G19180	TSS-2000
4	13246339	13246717	Merged-4-13246527-2	161.65	13243076	13247926	-	AT4G26140	Genebody
3	370831	371192	Merged-3-371013-2	161.6	370484	372484	-	AT3G02100	TSS-2000
3	370831	371192	Merged-3-371013-2	161.6	370762	373722	-	AT3G02110	Genebody
5	4517006	4517387	Merged-5-4517198-2	161.5	4516008	4518008	+	AT5G14000	TSS-2000
5	4517006	4517387	Merged-5-4517198-2	161.5	4516892	4518892	-	AT5G13990	TSS-2000
3	21554637	21555028	Merged-3-21554834-2	161.1	-1	-1	.	.	.
1	7677472	7677896	Merged-1-7677686-2	161.05	7675499	7677499	+	AT1G21866	TSS-2000
1	7677472	7677896	Merged-1-7677686-2	161.05	7676208	7678208	+	AT1G21870	TSS-2000
1	7677472	7677896	Merged-1-7677686-2	161.05	7677499	7677959	+	AT1G21866	Genebody
3	8194370	8194815	Merged-3-8194591-2	161	8192679	8194679	+	AT3G23050	TSS-2000
3	8194370	8194815	Merged-3-8194591-2	161	8192711	8194711	+	AT3G23050	TSS-2000
3	8194370	8194815	Merged-3-8194591-2	161	8194679	8197153	+	AT3G23050	Genebody
5	26598216	26598595	Merged-5-26598404-2	160.9	26597384	26599384	+	AT5G66640	TSS-2000
5	26598216	26598595	Merged-5-26598404-2	160.9	26597629	26599629	+	AT5G66640	TSS-2000
5	5358971	5359316	Merged-5-5359145-2	160.9	5358511	5360511	-	AT5G16370	TSS-2000
5	5358971	5359316	Merged-5-5359145-2	160.9	5358916	5358997	+	AT5G16375	Genebody
1	1174186	1174547	Merged-1-1174368-2	160.7	1173177	1175177	+	AT1G04370	TSS-2000
1	8177052	8177423	Merged-1-8177236-2	160.55	8175819	8177819	-	AT1G23070	TSS-2000
1	8177052	8177423	Merged-1-8177236-2	160.55	8175832	8177832	+	AT1G23074	TSS-2000
4	5741891	5742291	Merged-4-5742093-2	160.45	-1	-1	.	.	.
1	4540562	4540918	Merged-1-4540739-2	160.3	4540168	4542168	+	AT1G13260	TSS-2000
1	28528374	28528778	Merged-1-28528575-2	160.25	28526776	28528776	-	AT1G75990	TSS-2000
1	28528374	28528778	Merged-1-28528575-2	160.25	28528077	28530790	-	AT1G76010	Genebody
5	5975036	5975383	Merged-5-5975211-2	160	5973954	5975954	+	AT5G18060	TSS-2000
5	5975036	5975383	Merged-5-5975211-2	160	5975054	5977054	-	AT5G18050	TSS-2000
5	5975036	5975383	Merged-5-5975211-2	160	5974567	5975054	-	AT5G18050	Genebody
4	14776916	14777305	Merged-4-14777112-2	159.95	14776056	14778056	-	AT4G30190	TSS-2000
4	14776916	14777305	Merged-4-14777112-2	159.95	14776058	14778058	-	AT4G30190	TSS-2000
4	17263198	17263583	Merged-4-17263389-2	159.95	17261666	17263666	+	AT4G36600	TSS-2000
4	17263198	17263583	Merged-4-17263389-2	159.95	17262227	17264227	-	AT4G36590	TSS-2000
1	2695219	2695554	Merged-1-2695387-2	159.8	2694377	2696377	-	AT1G08510	TSS-2000
1	2695219	2695554	Merged-1-2695387-2	159.8	2694412	2696412	+	AT1G08520	TSS-2000
5	6456984	6457319	Merged-5-6457152-2	159.55	6456953	6458953	+	AT5G19200	TSS-2000
5	6456984	6457319	Merged-5-6457152-2	159.55	6457260	6458031	+	AT5G19190	Genebody
5	6456984	6457319	Merged-5-6457152-2	159.55	6455260	6457260	+	AT5G19190	TSS-2000
3	3588531	3588886	Merged-3-3588710-2	159.5	3588684	3589685	+	AT3G11415	Genebody
3	3588531	3588886	Merged-3-3588710-2	159.5	3586684	3588684	+	AT3G11415	TSS-2000
5	8041858	8042250	Merged-5-8042056-2	159.3	8040876	8042876	+	AT5G23860	TSS-2000
5	8041858	8042250	Merged-5-8042056-2	159.3	8040876	8042876	+	AT5G23860	TSS-2000
1	23170725	23171129	Merged-1-23170929-2	159.3	23169136	23172105	+	AT1G62570	Genebody
1	3547858	3548194	Merged-1-3548025-2	159	-1	-1	.	.	.
4	15395945	15396320	Merged-4-15396131-2	158.95	15394430	15396430	-	AT4G31820	TSS-2000
4	10849846	10850221	Merged-4-10850032-2	158.9	10849115	10851115	-	AT4G20040	TSS-2000
4	10849846	10850221	Merged-4-10850032-2	158.9	10849782	10853346	-	AT4G20050	Genebody
1	21579726	21580098	Merged-1-21579914-2	158.85	21579685	21580696	-	AT1G58235	Genebody
2	13246897	13247318	Merged-2-13247106-2	158.85	-1	-1	.	.	.
4	18180809	18181186	Merged-4-18180996-2	158.75	18179183	18181183	-	AT4G39010	TSS-2000
4	18180809	18181186	Merged-4-18180996-2	158.75	18180315	18182315	+	AT4G39020	TSS-2000
5	3964624	3964977	Merged-5-3964799-2	158.7	3963522	3965522	-	AT5G12250	TSS-2000
5	3964624	3964977	Merged-5-3964799-2	158.7	3964365	3966365	+	AT5G12260	TSS-2000
1	5388426	5388775	Merged-1-5388602-2	158.25	5387952	5389952	+	AT1G15670	TSS-2000
1	13464282	13464626	Merged-1-13464456-2	158.1	-1	-1	.	.	.
3	10502999	10503353	Merged-3-10503178-2	158.1	-1	-1	.	.	.
4	17217163	17217527	Merged-4-17217344-2	158.1	17216132	17218132	+	AT4G36480	TSS-2000
4	17217163	17217527	Merged-4-17217344-2	158.1	17216367	17218367	+	AT4G36480	TSS-2000
4	17217163	17217527	Merged-4-17217344-2	158.1	17216530	17218530	-	AT4G36470	TSS-2000
2	14731631	14731986	Merged-2-14731807-2	158.1	14731156	14733156	-	AT2G34920	TSS-2000
1	17192826	17193162	Merged-1-17192993-2	158	17192070	17194070	+	AT1G45760	TSS-2000
1	17192826	17193162	Merged-1-17192993-2	158	17191390	17193158	+	AT1G45688	Genebody
4	13462835	13463210	Merged-4-13463021-2	157.95	13461116	13463116	+	AT4G26700	TSS-2000
4	13462835	13463210	Merged-4-13463021-2	157.95	13461543	13463543	+	AT4G26700	TSS-2000
4	13462835	13463210	Merged-4-13463021-2	157.95	13461544	13463544	+	AT4G26700	TSS-2000
4	13462835	13463210	Merged-4-13463021-2	157.95	13463116	13467601	+	AT4G26700	Genebody
2	15522314	15522739	Merged-2-15522528-2	157.7	15520920	15522920	+	AT2G36960	TSS-2000
2	15522314	15522739	Merged-2-15522528-2	157.7	15520920	15522920	+	AT2G36960	TSS-2000
2	15522314	15522739	Merged-2-15522528-2	157.7	15520920	15522920	+	AT2G36960	TSS-2000
1	7897501	7897867	Merged-1-7897686-2	157.65	7897591	7899591	-	AT1G22360	TSS-2000
1	7897501	7897867	Merged-1-7897686-2	157.65	7897591	7899591	-	AT1G22360	TSS-2000
1	7897501	7897867	Merged-1-7897686-2	157.65	7894858	7897591	-	AT1G22360	Genebody
5	4924341	4924721	Merged-5-4924533-2	157.6	4922648	4924648	-	AT5G15160	TSS-2000
3	3657924	3658328	Merged-3-3658128-2	157.55	-1	-1	.	.	.
5	15314810	15315185	Merged-5-15314996-2	157.55	15313078	15315078	-	AT5G38314	TSS-2000
5	15314810	15315185	Merged-5-15314996-2	157.55	15314060	15315226	+	AT5G38317	Genebody
4	8415415	8415765	Merged-4-8415592-2	157.5	8415391	8417391	-	AT4G14680	TSS-2000
1	27159990	27160361	Merged-1-27160174-2	157.45	-1	-1	.	.	.
1	10078029	10078389	Merged-1-10078211-2	157.3	10076189	10078189	+	AT1G28680	TSS-2000
1	10078029	10078389	Merged-1-10078211-2	157.3	10076344	10078344	-	AT1G28670	TSS-2000
1	10078029	10078389	Merged-1-10078211-2	157.3	10078189	10080029	+	AT1G28680	Genebody
1	10078029	10078389	Merged-1-10078211-2	157.3	10077923	10079643	-	AT1G28685	Genebody
1	7990992	7991337	Merged-1-7991163-2	157.25	7989217	7991217	-	AT1G22600	TSS-2000
5	22359246	22359589	Merged-5-22359416-2	157.05	22358198	22360198	-	AT5G55090	TSS-2000
2	509666	510007	Merged-2-509835-2	156.95	-1	-1	.	.	.
5	1046719	1047121	Merged-5-1046922-2	156.9	1045150	1047150	+	AT5G03890	TSS-2000
5	1046719	1047121	Merged-5-1046922-2	156.9	1046295	1048295	+	AT5G03900	TSS-2000
5	1046719	1047121	Merged-5-1046922-2	156.9	1046295	1048295	+	AT5G03900	TSS-2000
3	2130922	2131289	Merged-3-2131104-2	156.9	2130315	2132315	-	AT3G06750	TSS-2000
3	2130922	2131289	Merged-3-2131104-2	156.9	2130758	2132758	+	AT3G06760	TSS-2000
3	2130922	2131289	Merged-3-2131104-2	156.9	2130837	2132837	+	AT3G06760	TSS-2000
3	20116868	20117314	Merged-3-20117090-2	156.8	20114684	20118639	+	AT3G54320	Genebody
3	1831820	1832156	Merged-3-1831987-2	156.7	1830200	1832200	-	AT3G06060	TSS-2000
3	1831820	1832156	Merged-3-1831987-2	156.7	1831923	1833923	-	AT3G06070	TSS-2000
3	1831820	1832156	Merged-3-1831987-2	156.7	1831057	1831923	-	AT3G06070	Genebody
2	9427954	9428289	Merged-2-9428121-2	156.65	9426743	9428743	+	AT2G22180	TSS-2000
2	9427954	9428289	Merged-2-9428121-2	156.65	9427817	9429817	-	AT2G22170	TSS-2000
5	537003	537375	Merged-5-537191-2	156.4	-1	-1	.	.	.
5	3610144	3610485	Merged-5-3610313-2	156.3	-1	-1	.	.	.
5	6813233	6813591	Merged-5-6813414-2	156.2	6812093	6814093	+	AT5G20190	TSS-2000
1	20204521	20204883	Merged-1-20204704-2	156.1	-1	-1	.	.	.
2	17153551	17153886	Merged-2-17153718-2	156.1	17151844	17153844	+	AT2G41150	TSS-2000
2	17153551	17153886	Merged-2-17153718-2	156.1	17151847	17153847	+	AT2G41150	TSS-2000
2	17153551	17153886	Merged-2-17153718-2	156.1	17150387	17153690	+	AT2G41140	Genebody
2	17153551	17153886	Merged-2-17153718-2	156.1	17153844	17155983	+	AT2G41150	Genebody
4	14205546	14205911	Merged-4-14205730-2	155.95	14205460	14207460	+	AT4G28760	TSS-2000
4	14205546	14205911	Merged-4-14205730-2	155.95	14205465	14207465	+	AT4G28760	TSS-2000
4	14205546	14205911	Merged-4-14205730-2	155.95	14203961	14205961	-	AT4G28750	TSS-2000
4	13071091	13071447	Merged-4-13071268-2	155.8	13069679	13071679	-	AT4G25620	TSS-2000
1	6601672	6602014	Merged-1-6601842-2	155.75	6600126	6602126	+	AT1G19110	TSS-2000
2	151058	151439	Merged-2-151250-2	155.75	150382	152382	-	AT2G01290	TSS-2000
2	151058	151439	Merged-2-151250-2	155.75	151057	151729	-	AT2G01300	Genebody
3	4955689	4956040	Merged-3-4955863-2	155.65	4954349	4956349	+	AT3G14760	TSS-2000
3	4955689	4956040	Merged-3-4955863-2	155.65	4955656	4957656	-	AT3G14750	TSS-2000
1	10261180	10261540	Merged-1-10261362-2	155.6	10261112	10263112	-	AT1G29330	TSS-2000
5	26335623	26335961	Merged-5-26335794-2	155.2	-1	-1	.	.	.
3	5598585	5598920	Merged-3-5598753-2	155.2	5597778	5599778	+	AT3G16480	TSS-2000
3	5598585	5598920	Merged-3-5598753-2	155.2	5598027	5600027	-	AT3G16470	TSS-2000
3	5598585	5598920	Merged-3-5598753-2	155.2	5598044	5600044	-	AT3G16470	TSS-2000
3	5598585	5598920	Merged-3-5598753-2	155.2	5595929	5599224	-	AT3G16470	Genebody
4	17618993	17619351	Merged-4-17619174-2	155.1	17617261	17619261	+	AT4G37480	TSS-2000
4	17618993	17619351	Merged-4-17619174-2	155.1	17618473	17620473	-	AT4G37470	TSS-2000
4	17618993	17619351	Merged-4-17619174-2	155.1	17619261	17621596	+	AT4G37480	Genebody
4	17556373	17556716	Merged-4-17556543-2	155.05	17555927	17558943	-	AT4G37310	Genebody
4	13749330	13749721	Merged-4-13749524-2	155.05	13749031	13751031	-	AT4G27510	TSS-2000
4	13749330	13749721	Merged-4-13749524-2	155.05	13749031	13751031	-	AT4G27510	TSS-2000
[truncated: 2,996 more rows]

## Sheet: 21FR_merged_bound_genes
Gene_Name	Annotation				Top 200
AT2G18790	TSS-2000				AT2G18790
AT2G18780	TSS-2000				AT2G18780
AT5G12050	TSS-2000				AT5G12050
AT5G12043	Genebody				AT5G12043
AT1G75450	TSS-2000				AT1G75450
AT1G78700	TSS-2000				AT1G78700
AT1G78710	TSS-2000				AT1G78710
AT3G21320	TSS-2000				AT3G21320
AT2G46970	TSS-2000				AT2G46970
AT2G44920	TSS-2000				AT2G44920
AT3G12920	TSS-2000				AT3G12920
AT2G44910	TSS-2000				AT2G44910
AT4G28230	TSS-2000				AT4G28230
AT4G28240	TSS-2000				AT4G28240
AT2G42870	TSS-2000				AT2G42870
AT2G30766	TSS-2000				AT2G30766
AT2G30760	Genebody				AT2G30760
AT3G62090	TSS-2000				AT3G62090
AT3G61830	TSS-2000				AT3G61830
AT3G61827	Genebody				AT3G61827
AT3G61826	TSS-2000				AT3G61826
AT1G22060	TSS-2000				AT1G22060
AT4G31380	TSS-2000				AT4G31380
AT2G39860	TSS-2000				AT2G39860
AT1G69010	TSS-2000				AT1G69010
AT1G68990	TSS-2000				AT1G68990
AT5G11970	TSS-2000				AT5G11970
AT3G11490	TSS-2000				AT3G11490
AT3G60400	TSS-2000				AT3G60400
AT5G02580	TSS-2000				AT5G02580
AT5G02200	TSS-2000				AT5G02200
AT2G45610	TSS-2000				AT2G45610
AT2G45600	Genebody				AT2G45600
AT1G02350	TSS-2000				AT1G02350
AT1G02340	TSS-2000				AT1G02340
AT5G08139	TSS-2000				AT5G08139
AT2G45890	TSS-2000				AT2G45890
AT2G45880	TSS-2000				AT2G45880
AT3G13970	TSS-2000				AT3G13970
AT4G34980	Genebody				AT4G34980
AT4G39403	TSS-2000				AT4G39403
AT4G39404	TSS-2000				AT4G39404
AT4G32280	TSS-2000				AT4G32280
AT4G32272	TSS-2000				AT4G32272
AT4G31390	TSS-2000				AT4G31390
AT2G35859	TSS-2000				AT2G35859
AT3G50790	TSS-2000				AT3G50790
AT3G50800	TSS-2000				AT3G50800
AT5G01747	TSS-2000				AT5G01747
AT5G01750	TSS-2000				AT5G01750
AT3G29575	TSS-2000				AT3G29575
AT5G66580	TSS-2000				AT5G66580
AT5G66590	TSS-2000				AT5G66590
AT1G20900	TSS-2000				AT1G20900
AT5G13740	TSS-2000				AT5G13740
AT5G13730	TSS-2000				AT5G13730
AT4G36860	TSS-2000				AT4G36860
AT3G57800	TSS-2000				AT3G57800
AT3G57810	TSS-2000				AT3G57810
AT1G73110	TSS-2000				AT1G73110
AT1G73130	TSS-2000				AT1G73130
AT1G73120	TSS-2000				AT1G73120
AT1G80290	TSS-2000				AT1G80290
AT1G80280	TSS-2000				AT1G80280
AT5G67370	TSS-2000				AT5G67370
AT3G51670	TSS-2000				AT3G51670
AT1G01570	Genebody				AT1G01570
AT1G14910	TSS-2000				AT1G14910
AT5G54590	TSS-2000				AT5G54590
AT1G07680	TSS-2000				AT1G07680
AT1G07670	TSS-2000				AT1G07670
AT4G01245	TSS-2000				AT4G01245
AT4G35850	TSS-2000				AT4G35850
AT1G13240	TSS-2000				AT1G13240
AT3G53180	TSS-2000				AT3G53180
AT3G53170	TSS-2000				AT3G53170
AT5G56980	TSS-2000				AT5G56980
AT5G21990	TSS-2000				AT5G21990
AT5G58440	TSS-2000				AT5G58440
AT5G58450	Genebody				AT5G58450
AT1G54210	TSS-2000				AT1G54210
AT3G05890	TSS-2000				AT3G05890
AT3G05905	TSS-2000				AT3G05905
AT5G62370	TSS-2000				AT5G62370
AT1G19320	TSS-2000				AT1G19320
AT1G19310	TSS-2000				AT1G19310
AT3G05640	TSS-2000				AT3G05640
AT5G58660	TSS-2000				AT5G58660
AT5G58650	TSS-2000				AT5G58650
AT1G10560	TSS-2000				AT1G10560
AT5G47370	TSS-2000				AT5G47370
AT5G62290	TSS-2000				AT5G62290
AT5G64530	TSS-2000				AT5G64530
AT3G58640	TSS-2000				AT3G58640
AT1G07570	TSS-2000				AT1G07570
AT3G23030	TSS-2000				AT3G23030
AT2G20510	TSS-2000				AT2G20510
AT2G20520	TSS-2000				AT2G20520
AT2G20515	TSS-2000				AT2G20515
AT2G20530	TSS-2000				AT2G20530
AT1G09260	TSS-2000				AT1G09260
AT2G46270	TSS-2000				AT2G46270
AT1G02120	TSS-2000				AT1G02120
AT1G02110	Genebody				AT1G02110
AT3G55730	TSS-2000				AT3G55730
AT3G54760	TSS-2000				AT3G54760
AT3G54770	Genebody				AT3G54770
AT5G07571	TSS-2000				AT5G07571
AT5G07572	Genebody				AT5G07572
AT3G50660	Genebody				AT3G50660
AT4G25260	TSS-2000				AT4G25260
AT4G28720	TSS-2000				AT4G28720
AT1G04180	TSS-2000				AT1G04180
AT1G64610	TSS-2000				AT1G64610
AT1G01260	TSS-2000				AT1G01260
AT5G02530	TSS-2000				AT5G02530
AT1G07420	Genebody				AT1G07420
AT3G12600	TSS-2000				AT3G12600
AT3G12590	TSS-2000				AT3G12590
AT3G58620	TSS-2000				AT3G58620
AT1G70944	TSS-2000				AT1G70944
AT3G47430	TSS-2000				AT3G47430
AT4G21960	Genebody				AT4G21960
AT3G08636	Genebody				AT3G08636
AT3G08640	Genebody				AT3G08640
AT4G22540	TSS-2000				AT4G22540
AT5G54470	TSS-2000				AT5G54470
AT5G54480	TSS-2000				AT5G54480
AT5G53450	TSS-2000				AT5G53450
AT5G53440	TSS-2000				AT5G53440
AT5G53170	TSS-2000				AT5G53170
AT5G53180	Genebody				AT5G53180
AT3G02140	TSS-2000				AT3G02140
AT4G30410	TSS-2000				AT4G30410
AT3G29370	TSS-2000				AT3G29370
AT4G16370	TSS-2000				AT4G16370
AT2G41070	TSS-2000				AT2G41070
AT5G64750	TSS-2000				AT5G64750
AT2G18090	TSS-2000				AT2G18090
AT5G02590	TSS-2000				AT5G02590
AT1G11970	TSS-2000				AT1G11970
AT1G11980	TSS-2000				AT1G11980
AT1G11960	TSS-2000				AT1G11960
AT1G01090	TSS-2000				AT1G01090
AT1G01110	TSS-2000				AT1G01110
AT1G01100	TSS-2000				AT1G01100
AT3G44310	TSS-2000				AT3G44310
AT5G05965	TSS-2000				AT5G05965
AT5G66090	TSS-2000				AT5G66090
AT5G66080	Genebody				AT5G66080
AT5G66100	TSS-2000				AT5G66100
AT1G60150	TSS-2000				AT1G60150
AT5G13100	TSS-2000				AT5G13100
AT5G13090	TSS-2000				AT5G13090
AT4G26542	TSS-2000				AT4G26542
AT2G26720	TSS-2000				AT2G26720
AT2G26710	Genebody				AT2G26710
AT5G49110	TSS-2000				AT5G49110
AT5G49100	TSS-2000				AT5G49100
AT1G05870	TSS-2000				AT1G05870
AT1G05880	TSS-2000				AT1G05880
AT4G17420	TSS-2000				AT4G17420
AT4G17430	Genebody				AT4G17430
AT4G00800	TSS-2000				AT4G00800
AT4G00820	TSS-2000				AT4G00820
AT4G00810	TSS-2000				AT4G00810
AT5G57780	TSS-2000				AT5G57780
AT3G25717	TSS-2000				AT3G25717
AT3G16800	TSS-2000				AT3G16800
AT3G16785	Genebody				AT3G16785
AT4G16510	TSS-2000				AT4G16510
AT4G16500	TSS-2000				AT4G16500
AT2G43060	TSS-2000				AT2G43060
AT3G02580	TSS-2000				AT3G02580
AT3G02570	TSS-2000				AT3G02570
AT3G61470	TSS-2000				AT3G61470
AT1G74440	TSS-2000				AT1G74440
AT1G74450	TSS-2000				AT1G74450
AT1G74448	Genebody				AT1G74448
AT1G06400	TSS-2000				AT1G06400
AT1G06410	TSS-2000				AT1G06410
AT5G66211	Genebody				AT5G66211
AT5G66230	TSS-2000				AT5G66230
AT5G66220	TSS-2000				AT5G66220
AT5G66210	TSS-2000				AT5G66210
AT2G05790	TSS-2000				AT2G05790
AT2G05786	TSS-2000				AT2G05786
AT4G14548	TSS-2000				AT4G14548
AT3G14430	TSS-2000				AT3G14430
AT3G47940	TSS-2000				AT3G47940
AT3G47950	TSS-2000				AT3G47950
AT3G14050	TSS-2000				AT3G14050
AT2G23170	TSS-2000				AT2G23170
AT2G23171	TSS-2000				AT2G23171
AT1G07650	TSS-2000				AT1G07650
AT1G07660	TSS-2000				AT1G07660
AT1G07645	TSS-2000				AT1G07645
AT1G69570	TSS-2000				AT1G69570
AT5G01610	TSS-2000				AT5G01610
AT5G01595	Genebody				AT5G01595
AT5G01600	Genebody
AT2G18969	TSS-2000
AT2G40270	TSS-2000
AT4G18170	TSS-2000
AT5G01780	TSS-2000
AT5G01800	TSS-2000
AT5G01790	TSS-2000
AT5G01380	TSS-2000
AT2G45310	TSS-2000
AT4G24090	TSS-2000
AT4G24080	Genebody
AT2G42880	Genebody
AT1G20875	TSS-2000
AT1G20870	TSS-2000
AT4G34530	TSS-2000
AT4G34540	TSS-2000
AT2G19806	TSS-2000
AT4G35510	Genebody
AT4G38470	TSS-2000
AT2G46660	Genebody
AT4G33460	TSS-2000
AT4G33467	TSS-2000
AT4G39800	TSS-2000
AT3G05120	TSS-2000
AT5G43890	TSS-2000
AT4G27310	TSS-2000
AT2G45670	TSS-2000
AT2G45685	TSS-2000
AT2G45680	Genebody
AT5G60680	TSS-2000
AT5G14930	TSS-2000
AT5G14920	Genebody
AT4G18630	TSS-2000
AT3G26440	TSS-2000
AT1G73885	TSS-2000
AT1G73880	Genebody
AT3G27580	TSS-2000
AT3G27590	Genebody
AT4G36780	TSS-2000
AT4G36790	TSS-2000
AT4G39040	TSS-2000
AT4G39050	TSS-2000
AT3G50751	TSS-2000
AT3G50755	TSS-2000
AT3G50750	TSS-2000
AT4G22990	TSS-2000
AT4G23000	TSS-2000
AT5G60880	TSS-2000
AT3G24518	TSS-2000
AT5G62170	Genebody
AT5G07030	Genebody
AT1G03990	TSS-2000
AT1G03982	TSS-2000
AT5G23280	TSS-2000
AT1G17940	TSS-2000
AT1G66940	TSS-2000
AT3G02050	TSS-2000
AT3G02040	Genebody
AT5G48905	TSS-2000
AT5G01070	TSS-2000
AT4G08950	TSS-2000
AT4G08949	Genebody
AT5G62670	TSS-2000
AT5G62660	TSS-2000
AT2G40008	TSS-2000
AT2G02170	TSS-2000
AT2G02180	TSS-2000
AT4G21930	TSS-2000
AT4G21940	TSS-2000
AT4G21926	Genebody
AT2G20760	Genebody
AT3G58850	TSS-2000
AT1G13245	TSS-2000
AT5G52580	TSS-2000
AT5G52570	TSS-2000
AT1G62950	TSS-2000
AT3G63440	TSS-2000
AT3G63445	Genebody
AT1G63710	Genebody
AT2G46535	TSS-2000
AT1G68020	TSS-2000
AT5G41900	Genebody
AT2G01150	TSS-2000
AT2G01160	TSS-2000
AT2G14878	Genebody
AT3G18780	TSS-2000
AT5G14690	TSS-2000
AT5G57700	Genebody
AT5G53400	Genebody
AT5G61270	Genebody
AT5G13770	TSS-2000
AT4G17450	TSS-2000
AT4G17460	TSS-2000
AT4G17453	TSS-2000
AT5G47820	TSS-2000
AT5G47818	TSS-2000
AT5G58530	TSS-2000
AT5G16030	TSS-2000
AT2G33800	TSS-2000
AT2G33810	TSS-2000
AT3G25715	TSS-2000
AT3G25716	TSS-2000
AT4G22730	TSS-2000
AT5G65140	TSS-2000
AT2G22010	TSS-2000
AT2G22030	TSS-2000
AT3G57870	TSS-2000
AT3G47620	TSS-2000
AT1G73830	Genebody
AT2G18060	TSS-2000
AT2G18070	TSS-2000
AT5G05240	TSS-2000
AT5G05250	TSS-2000
AT3G50730	TSS-2000
AT3G50740	Genebody
AT5G16023	TSS-2000
AT3G17580	TSS-2000
AT3G19274	TSS-2000
AT4G38850	TSS-2000
AT4G38840	TSS-2000
AT1G13950	TSS-2000
AT4G32290	Genebody
AT1G68620	Genebody
AT1G67590	TSS-2000
AT2G01570	TSS-2000
AT5G28300	TSS-2000
AT4G30060	TSS-2000
AT4G30067	TSS-2000
AT4G30064	Genebody
AT1G04240	Genebody
AT1G54035	TSS-2000
AT1G54040	Genebody
AT1G73480	TSS-2000
AT4G35720	TSS-2000
AT1G75120	TSS-2000
AT1G14500	TSS-2000
AT1G14490	TSS-2000
AT3G53420	TSS-2000
AT1G36160	Genebody
AT5G53890	TSS-2000
AT1G03610	TSS-2000
AT1G05010	TSS-2000
AT1G68190	Genebody
AT1G77200	TSS-2000
AT3G55610	TSS-2000
AT3G23640	TSS-2000
AT3G23637	TSS-2000
AT2G34190	TSS-2000
AT2G34186	TSS-2000
AT2G34185	Genebody
AT1G75240	TSS-2000
AT5G10730	TSS-2000
AT2G40640	TSS-2000
AT2G40650	Genebody
AT5G62410	TSS-2000
AT5G62390	TSS-2000
AT5G62400	Genebody
AT3G62700	TSS-2000
AT3G26530	TSS-2000
AT2G45950	TSS-2000
AT2G45960	TSS-2000
AT3G05020	TSS-2000
AT5G02260	TSS-2000
AT3G47630	TSS-2000
AT3G47640	TSS-2000
AT3G47650	TSS-2000
AT4G25520	TSS-2000
AT4G25530	TSS-2000
AT4G11050	TSS-2000
AT4G23620	TSS-2000
AT4G23630	Genebody
AT2G01410	TSS-2000
AT2G23150	TSS-2000
AT2G36050	TSS-2000
AT2G36053	TSS-2000
AT1G03810	TSS-2000
AT3G01513	TSS-2000
AT4G31080	TSS-2000
AT4G31075	Genebody
AT4G31070	TSS-2000
AT2G35880	TSS-2000
AT1G75500	TSS-2000
AT1G02391	TSS-2000
AT1G02400	TSS-2000
AT3G06870	TSS-2000
AT5G44220	TSS-2000
AT1G14920	TSS-2000
AT2G46780	TSS-2000
AT2G14960	TSS-2000
AT2G41640	TSS-2000
AT2G43140	TSS-2000
AT1G23020	TSS-2000
AT5G52440	TSS-2000
AT5G52430	TSS-2000
AT5G15040	TSS-2000
AT4G35470	TSS-2000
AT4G30500	TSS-2000
AT4G30490	TSS-2000
AT3G61460	TSS-2000
AT1G16740	TSS-2000
AT1G16730	TSS-2000
AT3G10420	TSS-2000
AT3G10410	TSS-2000
AT3G10415	TSS-2000
AT5G41590	TSS-2000
AT5G41600	TSS-2000
AT2G37390	TSS-2000
AT1G33240	TSS-2000
AT3G10720	TSS-2000
AT1G31350	TSS-2000
AT4G29010	TSS-2000
AT4G29020	TSS-2000
AT3G55240	TSS-2000
AT3G20910	TSS-2000
AT3G20900	TSS-2000
AT2G47430	TSS-2000
AT2G38905	TSS-2000
AT2G39460	TSS-2000
AT2G39450	TSS-2000
AT3G28650	Genebody
AT4G23870	TSS-2000
AT3G04850	TSS-2000
AT3G04855	TSS-2000
AT3G04730	TSS-2000
AT3G04740	TSS-2000
AT4G16490	TSS-2000
AT4G24974	TSS-2000
AT4G24975	TSS-2000
AT1G12110	Genebody
AT2G28920	Genebody
AT2G28910	TSS-2000
AT5G49280	TSS-2000
AT2G18320	TSS-2000
AT2G18300	TSS-2000
AT5G51210	TSS-2000
AT1G64980	TSS-2000
AT4G36030	TSS-2000
AT1G74670	TSS-2000
AT3G11700	TSS-2000
AT1G05530	Genebody
AT1G05540	TSS-2000
AT4G37620	TSS-2000
AT3G49796	TSS-2000
AT3G49790	TSS-2000
AT2G46160	TSS-2000
AT2G46150	Genebody
AT4G36170	Genebody
AT2G44740	TSS-2000
AT3G58060	TSS-2000
AT3G17860	TSS-2000
AT4G01530	TSS-2000
AT5G61300	TSS-2000
AT5G61310	TSS-2000
AT5G64740	TSS-2000
AT1G28335	TSS-2000
AT1G28330	TSS-2000
AT3G06580	TSS-2000
AT3G06590	Genebody
AT1G25280	Genebody
AT1G22910	Genebody
AT5G39860	TSS-2000
AT3G11410	TSS-2000
AT3G11415	TSS-2000
AT5G55190	TSS-2000
AT5G55180	Genebody
AT5G23350	TSS-2000
AT5G23360	TSS-2000
AT4G38730	TSS-2000
AT4G38740	Genebody
AT4G34760	TSS-2000
AT4G37070	TSS-2000
AT3G01490	TSS-2000
AT5G22940	Genebody
AT4G19430	TSS-2000
AT2G36630	TSS-2000
AT2G36640	Genebody
AT3G18290	TSS-2000
AT5G04120	TSS-2000
AT4G36370	Genebody
AT4G36380	Genebody
AT5G33320	TSS-2000
AT4G09890	TSS-2000
AT4G26210	TSS-2000
AT4G28650	TSS-2000
AT4G28660	TSS-2000
AT4G28670	TSS-2000
AT3G17780	TSS-2000
AT3G17770	TSS-2000
AT1G16840	TSS-2000
AT1G16850	Genebody
AT1G16858	TSS-2000
AT1G16860	TSS-2000
AT5G47640	TSS-2000
AT5G47635	TSS-2000
AT2G42030	TSS-2000
AT2G42040	TSS-2000
AT5G41130	TSS-2000
AT1G14330	TSS-2000
AT3G51940	TSS-2000
AT5G42650	Genebody
AT5G39300	TSS-2000
AT5G39310	Genebody
AT1G27210	TSS-2000
AT4G14130	TSS-2000
AT2G42365	TSS-2000
AT3G27170	TSS-2000
AT4G30180	TSS-2000
AT3G15200	TSS-2000
AT3G15210	TSS-2000
AT1G23080	Genebody
AT1G64080	TSS-2000
AT1G64090	TSS-2000
AT5G46690	TSS-2000
AT3G61678	TSS-2000
AT3G61680	Genebody
AT5G10745	TSS-2000
AT5G10740	TSS-2000
AT5G11530	TSS-2000
AT4G19390	TSS-2000
AT4G19395	TSS-2000
AT5G53902	TSS-2000
AT3G09690	TSS-2000
AT3G09680	TSS-2000
AT1G72490	TSS-2000
AT3G61880	Genebody
AT3G51370	TSS-2000
AT3G08890	TSS-2000
AT3G08885	TSS-2000
AT3G23040	Genebody
AT3G17110	TSS-2000
AT4G24060	TSS-2000
AT1G13740	TSS-2000
AT5G03140	TSS-2000
AT2G18340	Genebody
AT2G42388	TSS-2000
AT2G42380	TSS-2000
AT5G09510	TSS-2000
AT5G09513	TSS-2000
AT5G09520	Genebody
AT1G53090	TSS-2000
AT3G62650	TSS-2000
AT3G62640	TSS-2000
AT4G32020	TSS-2000
AT5G08330	TSS-2000
AT5G08335	TSS-2000
AT5G65900	TSS-2000
AT5G65890	Genebody
AT1G62750	TSS-2000
AT1G62760	Genebody
AT5G51460	TSS-2000
AT1G49730	TSS-2000
AT1G49740	TSS-2000
AT1G15790	TSS-2000
AT1G15800	Genebody
AT1G62480	TSS-2000
AT3G19590	TSS-2000
AT3G19580	TSS-2000
AT1G62420	TSS-2000
AT3G12680	TSS-2000
AT3G12685	TSS-2000
AT3G12690	Genebody
AT1G18400	TSS-2000
AT1G02190	TSS-2000
AT1G02180	TSS-2000
AT5G18400	TSS-2000
AT5G18404	Genebody
AT5G18407	TSS-2000
AT3G63010	TSS-2000
AT5G48200	TSS-2000
AT1G75460	TSS-2000
AT2G41745	TSS-2000
AT2G41760	TSS-2000
AT2G41750	Genebody
AT1G07510	TSS-2000
AT1G07500	TSS-2000
AT1G01310	Genebody
AT1G18670	Genebody
AT5G50360	TSS-2000
AT5G50361	TSS-2000
AT1G74700	TSS-2000
AT1G74690	TSS-2000
AT3G52500	TSS-2000
AT5G04760	TSS-2000
AT1G76080	TSS-2000
AT5G15600	TSS-2000
AT5G15610	TSS-2000
AT5G01230	TSS-2000
AT5G01240	TSS-2000
AT3G09580	TSS-2000
AT3G09600	TSS-2000
AT3G09590	Genebody
AT3G12220	Genebody
AT5G66360	TSS-2000
AT3G22760	TSS-2000
AT2G41310	TSS-2000
AT5G62000	TSS-2000
AT5G61997	TSS-2000
AT4G03280	TSS-2000
AT4G03285	TSS-2000
AT1G75530	TSS-2000
AT1G01471	TSS-2000
AT1G01470	TSS-2000
AT1G18120	TSS-2000
AT1G18100	TSS-2000
AT2G35208	TSS-2000
AT2G35210	TSS-2000
AT3G24900	TSS-2000
AT3G24929	TSS-2000
AT3G08020	TSS-2000
AT3G08030	TSS-2000
AT2G34490	TSS-2000
AT4G25380	TSS-2000
AT4G25386	TSS-2000
AT4G25390	TSS-2000
AT2G39220	TSS-2000
AT5G41908	TSS-2000
AT5G41905	TSS-2000
AT5G15265	TSS-2000
AT5G15260	TSS-2000
AT5G15270	TSS-2000
AT5G04590	TSS-2000
AT1G71110	TSS-2000
AT2G46225	TSS-2000
AT1G69420	TSS-2000
AT5G09760	Genebody
AT5G09755	TSS-2000
AT1G55360	TSS-2000
AT2G12680	TSS-2000
AT3G27690	TSS-2000
AT3G27680	TSS-2000
AT4G24120	TSS-2000
AT2G43710	TSS-2000
AT1G20790	Genebody
AT1G04360	TSS-2000
AT4G01335	TSS-2000
AT4G01340	TSS-2000
AT4G36220	Genebody
AT1G79580	TSS-2000
AT1G79590	TSS-2000
AT3G15770	TSS-2000
AT3G15780	TSS-2000
AT2G20830	TSS-2000
AT2G20835	TSS-2000
AT2G20840	Genebody
AT1G08570	TSS-2000
AT1G08560	TSS-2000
AT4G25630	TSS-2000
AT2G33570	TSS-2000
AT2G33560	TSS-2000
AT4G11820	TSS-2000
AT5G08510	Genebody
AT5G08505	TSS-2000
AT3G12560	TSS-2000
AT3G46930	TSS-2000
AT3G46920	TSS-2000
AT1G49500	TSS-2000
AT3G11920	TSS-2000
AT3G11910	TSS-2000
AT3G14067	TSS-2000
AT5G21940	TSS-2000
AT5G18460	Genebody
AT5G17500	TSS-2000
AT5G17490	TSS-2000
AT1G24170	TSS-2000
AT5G36910	TSS-2000
AT1G20620	TSS-2000
AT1G28447	TSS-2000
AT5G43700	TSS-2000
AT3G54200	TSS-2000
AT3G54190	TSS-2000
AT5G64260	TSS-2000
AT5G18015	TSS-2000
AT5G18030	TSS-2000
AT5G18020	TSS-2000
AT3G02170	TSS-2000
AT2G46990	TSS-2000
AT1G70210	Genebody
AT1G15750	TSS-2000
AT1G19840	TSS-2000
AT2G27650	TSS-2000
AT2G27660	Genebody
AT3G19180	TSS-2000
AT3G19170	TSS-2000
AT5G01990	TSS-2000
AT4G37840	TSS-2000
AT5G47420	TSS-2000
AT5G53220	Genebody
AT1G07090	TSS-2000
AT5G01715	TSS-2000
AT5G01710	TSS-2000
AT5G01712	TSS-2000
AT5G01720	Genebody
AT4G36540	TSS-2000
AT4G36530	TSS-2000
AT5G04050	TSS-2000
AT5G04045	Genebody
AT2G25890	TSS-2000
AT2G25880	TSS-2000
AT1G08500	TSS-2000
AT1G08490	TSS-2000
AT1G69260	TSS-2000
AT3G50870	TSS-2000
AT5G07070	TSS-2000
AT5G07080	TSS-2000
AT4G16740	TSS-2000
AT2G26530	TSS-2000
AT3G02540	TSS-2000
AT3G02550	TSS-2000
AT4G37540	TSS-2000
AT1G15330	TSS-2000
AT1G15320	Genebody
AT1G60190	TSS-2000
AT1G60180	TSS-2000
AT3G52115	TSS-2000
AT3G52110	TSS-2000
AT2G47780	TSS-2000
AT2G47760	TSS-2000
AT3G50625	TSS-2000
AT3G23910	TSS-2000
AT3G23920	TSS-2000
AT3G58120	TSS-2000
AT2G31981	TSS-2000
AT2G31980	TSS-2000
AT1G22510	TSS-2000
AT1G22520	TSS-2000
AT2G31010	TSS-2000
AT1G32660	TSS-2000
AT4G20060	TSS-2000
AT4G20070	TSS-2000
AT1G65470	TSS-2000
AT3G62630	TSS-2000
AT3G10270	TSS-2000
AT3G10282	TSS-2000
AT3G10280	Genebody
AT3G27050	TSS-2000
AT3G27060	TSS-2000
AT1G68825	TSS-2000
AT4G32480	TSS-2000
AT1G08510	Genebody
AT1G30490	TSS-2000
AT1G56340	TSS-2000
AT1G56350	TSS-2000
AT1G56345	Genebody
AT2G47070	TSS-2000
AT2G47060	TSS-2000
AT2G38060	TSS-2000
AT2G38070	TSS-2000
AT2G33380	TSS-2000
AT1G71090	TSS-2000
AT1G71080	TSS-2000
AT4G14560	TSS-2000
AT4G14570	TSS-2000
AT1G48300	TSS-2000
AT5G08230	TSS-2000
AT5G08240	Genebody
AT3G12320	TSS-2000
AT3G12300	TSS-2000
AT3G13222	TSS-2000
AT3G13227	TSS-2000
AT3G13224	Genebody
AT4G22590	TSS-2000
AT4G22592	TSS-2000
AT1G61275	TSS-2000
AT1G61280	TSS-2000
AT1G61270	TSS-2000
AT1G61290	TSS-2000
AT1G56590	TSS-2000
AT1G56600	TSS-2000
AT3G03790	TSS-2000
AT2G23000	TSS-2000
AT3G18710	TSS-2000
AT5G24300	TSS-2000
AT5G24290	TSS-2000
AT3G24670	Genebody
AT5G62220	TSS-2000
AT1G70300	TSS-2000
AT3G62620	TSS-2000
AT3G26510	TSS-2000
AT3G26511	TSS-2000
AT3G56275	TSS-2000
AT5G43190	TSS-2000
AT5G43196	TSS-2000
AT4G11330	TSS-2000
AT3G56800	TSS-2000
AT3G56810	Genebody
AT3G18060	TSS-2000
AT3G18050	Genebody
AT5G66110	TSS-2000
AT3G63450	TSS-2000
AT3G47610	TSS-2000
AT4G03010	TSS-2000
AT1G63340	Genebody
AT4G37460	TSS-2000
AT5G39570	Genebody
AT5G39560	TSS-2000
AT3G44100	TSS-2000
AT1G21460	TSS-2000
AT4G23990	TSS-2000
AT2G40610	TSS-2000
AT1G70250	TSS-2000
AT1G70230	Genebody
AT1G55190	TSS-2000
AT1G55180	TSS-2000
AT3G60220	TSS-2000
AT2G26120	TSS-2000
AT1G68660	TSS-2000
AT1G68670	TSS-2000
AT1G21590	TSS-2000
AT1G21600	Genebody
AT1G79350	TSS-2000
AT1G72100	Genebody
AT5G64250	TSS-2000
AT3G63350	TSS-2000
AT3G63340	TSS-2000
AT4G32295	TSS-2000
AT5G66290	TSS-2000
AT5G66300	Genebody
AT1G69572	TSS-2000
AT3G06880	TSS-2000
AT3G06895	TSS-2000
AT2G40330	Genebody
AT3G13525	TSS-2000
AT5G02190	TSS-2000
AT1G63680	TSS-2000
AT1G79110	TSS-2000
AT4G16250	TSS-2000
AT4G16260	Genebody
AT1G80530	TSS-2000
AT1G60790	TSS-2000
AT1G69990	TSS-2000
AT1G70000	Genebody
AT5G18860	TSS-2000
AT5G52471	TSS-2000
AT5G52460	TSS-2000
AT5G52470	Genebody
AT1G24265	TSS-2000
AT5G25460	TSS-2000
AT4G23432	TSS-2000
AT5G19200	TSS-2000
AT1G02390	Genebody
AT1G22190	TSS-2000
AT1G33060	TSS-2000
AT1G19800	TSS-2000
AT5G57990	TSS-2000
AT5G58000	TSS-2000
AT2G25810	TSS-2000
AT2G25800	TSS-2000
AT4G10010	TSS-2000
AT4G10020	TSS-2000
AT4G22785	TSS-2000
AT3G27960	TSS-2000
AT4G21570	TSS-2000
AT3G49120	TSS-2000
AT3G19680	TSS-2000
AT1G07430	TSS-2000
AT1G64670	Genebody
AT3G24503	TSS-2000
AT1G28010	TSS-2000
AT1G28007	Genebody
AT1G74840	TSS-2000
AT5G13820	TSS-2000
AT3G56360	TSS-2000
AT3G56350	TSS-2000
AT5G59880	TSS-2000
AT1G55380	Genebody
AT1G01650	TSS-2000
AT5G20110	Genebody
AT3G09570	TSS-2000
AT3G09560	TSS-2000
AT3G60647	TSS-2000
AT1G55560	TSS-2000
AT1G55570	Genebody
AT5G04310	Genebody
AT1G47950	TSS-2000
AT1G47960	TSS-2000
AT1G29980	TSS-2000
AT5G15580	TSS-2000
AT5G03370	TSS-2000
AT3G44370	TSS-2000
AT4G33800	TSS-2000
AT1G69295	TSS-2000
AT2G42910	TSS-2000
AT2G42900	Genebody
AT1G72470	TSS-2000
AT3G05870	Genebody
AT3G05880	Genebody
AT5G01881	TSS-2000
AT5G01880	Genebody
AT5G43870	TSS-2000
AT5G15980	TSS-2000
AT5G15970	Genebody
AT1G79360	TSS-2000
AT1G79370	TSS-2000
AT1G06360	Genebody
AT2G42650	TSS-2000
AT2G42640	TSS-2000
AT2G42620	TSS-2000
AT2G22820	TSS-2000
AT5G65290	TSS-2000
AT5G65280	TSS-2000
AT5G04090	TSS-2000
AT3G27210	TSS-2000
AT4G25280	TSS-2000
AT4G25290	Genebody
AT1G33450	TSS-2000
AT2G42340	TSS-2000
AT2G42360	TSS-2000
AT2G42350	Genebody
AT1G52700	TSS-2000
AT5G49060	TSS-2000
AT1G03320	Genebody
AT1G03340	TSS-2000
AT5G44120	TSS-2000
AT5G46240	TSS-2000
AT2G24220	TSS-2000
AT5G17920	Genebody
AT4G34860	Genebody
AT4G34870	TSS-2000
AT2G45740	TSS-2000
AT2G45730	TSS-2000
AT2G20562	TSS-2000
AT4G38430	TSS-2000
AT1G09310	TSS-2000
AT5G47600	TSS-2000
AT5G47610	TSS-2000
AT5G47620	Genebody
AT1G72810	TSS-2000
AT1G72820	TSS-2000
AT1G79120	Genebody
AT4G04330	TSS-2000
AT3G45775	TSS-2000
AT3G45780	TSS-2000
AT2G42780	TSS-2000
AT2G42770	TSS-2000
AT1G22740	TSS-2000
AT1G22750	TSS-2000
AT1G22730	Genebody
AT2G28470	TSS-2000
AT1G28070	Genebody
AT1G28060	Genebody
AT5G20620	TSS-2000
AT5G20630	TSS-2000
AT1G01610	TSS-2000
AT1G01620	Genebody
AT1G32920	TSS-2000
AT1G21050	TSS-2000
AT3G61700	TSS-2000
AT4G37570	TSS-2000
AT4G37580	TSS-2000
AT3G19895	TSS-2000
AT2G21510	TSS-2000
AT2G21520	TSS-2000
AT1G02650	TSS-2000
AT1G02640	Genebody
AT5G13400	TSS-2000
AT1G52190	TSS-2000
AT4G01950	TSS-2000
AT1G51580	Genebody
AT1G14720	TSS-2000
AT3G47340	TSS-2000
AT2G38470	TSS-2000
AT2G38465	TSS-2000
AT3G54080	TSS-2000
AT3G54070	TSS-2000
AT4G34240	TSS-2000
AT4G34230	TSS-2000
AT2G30780	TSS-2000
AT1G72620	TSS-2000
AT1G72610	TSS-2000
AT5G21960	Genebody
AT2G32940	Genebody
AT1G27990	TSS-2000
AT1G06070	TSS-2000
AT5G01740	TSS-2000
AT5G01734	TSS-2000
AT5G01730	TSS-2000
AT1G12910	TSS-2000
AT1G12920	TSS-2000
AT1G12930	Genebody
AT3G15095	TSS-2000
AT2G27310	Genebody
AT2G42840	TSS-2000
AT5G66330	Genebody
AT1G18735	TSS-2000
AT1G18740	TSS-2000
AT1G76240	TSS-2000
AT2G38330	TSS-2000
AT3G23440	Genebody
AT3G17100	TSS-2000
AT1G20070	TSS-2000
AT1G12290	TSS-2000
AT1G12294	TSS-2000
AT5G20181	TSS-2000
AT5G20170	TSS-2000
AT5G20190	TSS-2000
AT4G18710	TSS-2000
AT4G29090	TSS-2000
AT2G44940	TSS-2000
AT4G03965	Genebody
AT1G70940	Genebody
AT1G16190	TSS-2000
AT4G11010	TSS-2000
AT3G05230	TSS-2000
AT3G05220	Genebody
AT5G27345	TSS-2000
AT1G75388	TSS-2000
AT1G75390	TSS-2000
AT3G06780	TSS-2000
AT3G06778	TSS-2000
AT4G22000	TSS-2000
AT4G22010	TSS-2000
AT2G36090	Genebody
AT5G18650	TSS-2000
AT2G36270	TSS-2000
AT5G67200	TSS-2000
AT1G20823	Genebody
AT1G80620	TSS-2000
AT1G80610	TSS-2000
AT3G04717	TSS-2000
AT3G04720	Genebody
AT3G51400	TSS-2000
AT2G16990	Genebody
AT3G62580	TSS-2000
AT2G40970	TSS-2000
AT4G37950	Genebody
AT5G41450	TSS-2000
AT5G41460	Genebody
AT4G38940	TSS-2000
AT4G38932	Genebody
AT4G30350	TSS-2000
AT2G19180	TSS-2000
AT3G46590	TSS-2000
AT2G22240	TSS-2000
AT2G22241	Genebody
AT3G19540	TSS-2000
AT3G14560	TSS-2000
AT3G15540	TSS-2000
AT5G64860	TSS-2000
AT5G64870	Genebody
AT5G59220	TSS-2000
AT1G71970	TSS-2000
AT5G17800	TSS-2000
AT5G17795	TSS-2000
AT2G46730	TSS-2000
AT2G46720	Genebody
AT4G36160	TSS-2000
AT4G37409	TSS-2000
AT4G37420	Genebody
AT3G10974	TSS-2000
AT3G10980	TSS-2000
AT3G10970	TSS-2000
AT3G61380	TSS-2000
AT3G60890	TSS-2000
AT3G60897	TSS-2000
AT3G04870	TSS-2000
AT3G04860	TSS-2000
AT2G25460	TSS-2000
AT2G39010	TSS-2000
AT1G12240	TSS-2000
AT2G28800	TSS-2000
AT2G26010	TSS-2000
AT3G29190	Genebody
AT3G45850	TSS-2000
AT1G62370	Genebody
AT4G18820	TSS-2000
AT5G07930	TSS-2000
AT5G07920	TSS-2000
AT3G06868	TSS-2000
AT2G21200	TSS-2000
AT2G21210	TSS-2000
AT2G46360	TSS-2000
AT2G46340	TSS-2000
AT2G45430	TSS-2000
AT5G64410	Genebody
AT5G26600	TSS-2000
AT5G26610	Genebody
AT3G52840	Genebody
AT2G42010	Genebody
AT2G24280	TSS-2000
AT2G22830	TSS-2000
AT2G22840	TSS-2000
AT3G48260	TSS-2000
AT3G48270	TSS-2000
AT1G20330	TSS-2000
AT5G15150	TSS-2000
AT3G52810	TSS-2000
AT3G52820	Genebody
AT1G09570	TSS-2000
AT3G12120	TSS-2000
AT1G75820	TSS-2000
AT3G50337	TSS-2000
AT1G71002	TSS-2000
AT1G79420	Genebody
AT1G66150	TSS-2000
AT3G53350	TSS-2000
AT3G53360	TSS-2000
AT5G53540	TSS-2000
AT4G00310	TSS-2000
AT4G15233	TSS-2000
AT4G39090	Genebody
AT1G02670	TSS-2000
AT1G02660	TSS-2000
AT3G47800	TSS-2000
AT1G14120	TSS-2000
AT4G33040	TSS-2000
AT5G28620	TSS-2000
AT4G12430	TSS-2000
AT4G12432	TSS-2000
AT3G20250	TSS-2000
AT1G80090	TSS-2000
AT1G80080	TSS-2000
AT4G24110	TSS-2000
AT4G16380	Genebody
AT4G16390	TSS-2000
AT5G25290	TSS-2000
AT4G24240	Genebody
AT3G53990	TSS-2000
AT1G10470	Genebody
AT1G10460	TSS-2000
AT5G63450	TSS-2000
AT2G02090	TSS-2000
AT2G02080	TSS-2000
AT3G61550	TSS-2000
AT3G61560	TSS-2000
AT5G50170	Genebody
AT2G35950	TSS-2000
AT1G12420	TSS-2000
AT1G79660	TSS-2000
AT1G79650	TSS-2000
AT5G25830	TSS-2000
AT3G19820	TSS-2000
AT5G60870	TSS-2000
AT4G14200	TSS-2000
AT4G36770	TSS-2000
AT5G63660	TSS-2000
AT5G63650	TSS-2000
AT4G32920	Genebody
AT3G54802	TSS-2000
AT3G54804	TSS-2000
AT4G37390	TSS-2000
AT5G03530	TSS-2000
AT5G03540	TSS-2000
AT3G20640	TSS-2000
AT1G75180	TSS-2000
AT1G75200	Genebody
AT3G13682	TSS-2000
AT3G13686	TSS-2000
AT4G00720	TSS-2000
AT4G00730	Genebody
AT1G10760	Genebody
AT1G67900	TSS-2000
AT1G01720	TSS-2000
AT3G24820	TSS-2000
AT3G24840	TSS-2000
AT1G04150	TSS-2000
AT1G04160	TSS-2000
AT5G11980	TSS-2000
AT5G11990	TSS-2000
AT1G19180	TSS-2000
AT4G26140	Genebody
AT3G02100	TSS-2000
AT3G02110	Genebody
AT5G14000	TSS-2000
AT5G13990	TSS-2000
AT1G21866	TSS-2000
AT1G21870	TSS-2000
AT3G23050	TSS-2000
AT5G66640	TSS-2000
AT5G16370	TSS-2000
AT5G16375	Genebody
AT1G04370	TSS-2000
AT1G23070	TSS-2000
AT1G23074	TSS-2000
AT1G13260	TSS-2000
AT1G75990	TSS-2000
AT1G76010	Genebody
AT5G18060	TSS-2000
AT5G18050	TSS-2000
AT4G30190	TSS-2000
AT4G36600	TSS-2000
AT4G36590	TSS-2000
AT1G08520	TSS-2000
AT5G19190	Genebody
AT5G23860	TSS-2000
AT1G62570	Genebody
AT4G31820	TSS-2000
AT4G20040	TSS-2000
AT4G20050	Genebody
AT1G58235	Genebody
AT4G39010	TSS-2000
AT4G39020	TSS-2000
AT5G12250	TSS-2000
AT5G12260	TSS-2000
AT1G15670	TSS-2000
AT4G36480	TSS-2000
AT4G36470	TSS-2000
AT2G34920	TSS-2000
AT1G45760	TSS-2000
AT1G45688	Genebody
AT4G26700	TSS-2000
AT2G36960	TSS-2000
AT1G22360	TSS-2000
AT5G15160	TSS-2000
AT5G38314	TSS-2000
AT5G38317	Genebody
AT4G14680	TSS-2000
AT1G28680	TSS-2000
AT1G28670	TSS-2000
AT1G28685	Genebody
AT1G22600	TSS-2000
AT5G55090	TSS-2000
AT5G03890	TSS-2000
AT5G03900	TSS-2000
AT3G06750	TSS-2000
AT3G06760	TSS-2000
AT3G54320	Genebody
AT3G06060	TSS-2000
AT3G06070	TSS-2000
AT2G22180	TSS-2000
AT2G22170	TSS-2000
AT2G41150	TSS-2000
AT2G41140	Genebody
AT4G28760	TSS-2000
AT4G28750	TSS-2000
AT4G25620	TSS-2000
AT1G19110	TSS-2000
AT2G01290	TSS-2000
AT2G01300	Genebody
AT3G14760	TSS-2000
AT3G14750	TSS-2000
AT1G29330	TSS-2000
AT3G16480	TSS-2000
AT3G16470	TSS-2000
AT4G37480	TSS-2000
AT4G37470	TSS-2000
AT4G37310	Genebody
AT4G27510	TSS-2000
AT1G76878	TSS-2000
AT5G19970	Genebody
AT2G44070	TSS-2000
AT5G56860	TSS-2000
AT1G29430	TSS-2000
AT1G29440	TSS-2000
AT5G54970	TSS-2000
AT5G54960	TSS-2000
AT3G11900	TSS-2000
AT1G34245	Genebody
AT4G16990	TSS-2000
AT1G53770	TSS-2000
AT1G53780	Genebody
AT4G39770	TSS-2000
AT3G06770	TSS-2000
AT1G68460	TSS-2000
AT1G22660	TSS-2000
AT1G22650	TSS-2000
AT5G47060	TSS-2000
AT4G26690	TSS-2000
[truncated: 1,745 more rows]

## Sheet: 30FR_merged_peaks_annotation
chr	start	end	peak name	Homer_stat	overlap_start	overlap_end	strand	Gene_Name	Annotation
[truncated: 6,447 more rows]

[truncated: 17 more sheets: 30FR_merged_bound_genes, 21WL_1_Peaks, 21WL_1_annotation, 21WL_2_Peaks, 21WL_2_annotation, 30WL_1_Peaks, 30WL_1_annotation, 30WL_2_Peaks, 30WL_2_annotation, 21FR_1_Peaks, 21FR_1_annotation, 21FR_2_Peaks, 21FR_2_annotation, 30FR_1_Peaks, 30FR_1_annotation, 30FR_2_Peaks, 30FR_2_annotation]
