# Supplementary material for: PIF7 is a master regulator of thermomorphogenesis in shade
Source: Nat Commun. 2022 Aug 29;13:4942. doi: 10.1038/s41467-022-32585-6 (PMC9424238; doi:10.1038/s41467-022-32585-6)
Supplement: Supplementary file 8 — Supplementary Data 5 [file 41467_2022_32585_MOESM8_ESM.xlsx]

## Sheet: Suppl. Figure 6A_LCMS data
Levels (pg/mg FW) of free indole-3-acetic acid (IAA), IAA-Glutamate (IAA-Glu), IAA-Aspartate (IAA-Asp), and IAA-glucose (IAA-glc) in Arabidopsis whole seedlings grown in constant white light (~70µE) at 21°C (21WL) for three days plus 3h in the indicate condition.
Sample Number	Condition	Time	FW (mg)	IAA				IAA-Asp				IAA-Glu				IAA-glc
1	21WL	3h	19	5.16304	6.54849	±	1.39413	3.52105	4.4994	±	1.16153	1.41237	1.60532	±	0.324702	363.397	449.347	±	106.837
2			19	5.46497				5.73895				1.24341				293.157
3			14	8.89266				4.14743				2.06163				590.473
4			17	5.86205				5.98077				1.38452				511.464
5			17.7	7.35973				3.10879				1.92466				488.246
21	21FR	3h	21	8.51261	8.09211	±	1.21085	5.21787	4.98879	±	1.35051	3.25024	3.11129	±	0.736931	426.698	486.749	±	115.192
22			16.7	9.50294				5.77843				3.31285				681.673
23			19.4	8.11944				6.17755				4.11663				481.092
24			25	5.85216				2.36949				1.83048				331.685
25			15.5	8.47339				5.40058				3.04627				512.598
26	30WL	3h	23	6.21371	6.52211	±	0.608134	3.60367	3.80389	±	0.575617	1.45548	1.6112	±	0.262322	473.083	884.509	±	249.863
27			25	6.04223				2.81277				1.52835				748.235
28			16.5	6.18343				3.89142				1.45984				1006.79
29			17.1	7.70769				4.44906				2.13329				1000.08
30			20.3	6.46347				4.26254				1.47906				1194.36
6	30FR	3h	19	8.60717	8.62033	±	1.29623	7.29289	7.32922	±	1.25062	3.83015	3.99235	±	0.762665	474.135	577.708	±	83.2456
7			15.9	7.69327				6.74203				3.58776				503.378
8			21	8.53676				9.55837				4.47507				629.136
9			20.3	11.0044				7.30616				5.14834				578.676
10			15.5	7.25999				5.74666				2.92046				703.212
Data File		Name						Type			IAA / Mr =		175.184		[13C6]IAA (IS)
											RT	Area			RT	Area			Conc.	log(Conc)	Conc.IS	Response	log(Resp)
Cal-FAST_IAAprec-conj_01.d		Calib. 0.00225pmol IAA prec-conj.//0.5pmol/2.5pmol IS Inj.5uL						Calibration			6.45768	18779.2			6.46137	3.12283e+06			0.00225	-2.64782	0.5	0.00300676	-2.5219		SLOPE
Cal-FAST_IAAprec-conj_02.d		Calib. 0.0225pmol IAA prec-conj.//0.5pmol/2.5pmol IS Inj.5uL						Calibration			6.44525	174370			6.44075	3.37043e+06			0.0225	-1.64782	0.5	0.0258677	-1.58724		1.00973
Cal-FAST_IAAprec-conj_03.d		Calib. 0.225pmol IAA prec-conj.//0.5pmol/2.5pmol IS Inj.5uL						Calibration			6.44933	1.85987e+06			6.44075	3.37423e+06			0.225	-0.647817	0.5	0.2756	-0.559721		INTERC
Cal-FAST_IAAprec-conj_04.d		Calib. 2.25pmol IAA prec-conj.//0.5pmol/2.5pmol IS Inj.5uL						Calibration			6.50622	1.66335e+07			6.50262	2.78573e+06			2.25	0.352183	0.5	2.98549	0.475016		0.114268
Cal-FAST_IAAprec-conj_05.d		Calib. 22.5pmol IAA prec-conj.//0.5pmol/2.5pmol IS Inj.5uL						Calibration			6.48385	7.18102e+07			6.48197	1.15508e+06			22.5	1.35218	0.5	31.0847	1.49255
Cal-FAST_IAAprec-conj_06.d		Calib. 225pmol IAA prec-conj.//0.5pmol/2.5pmol IS Inj.5uL						Calibration			6.491	1.01448e+08			6.48198	163618			225	2.35218	0.5	310.014	2.49138
MeOH-07.d		10% MeOH						LC System Check											Conc.IS	pmol	pmol/mg	pg/mg
Yogev-ChoryLab_Blank-01.d		Sample Blank Inj.20/40uL						Sample Blank			6.30043	5120.82			6.29698	1.63795e+06			5	0.0125384
Yogev-ChoryLab_Blank-02.d		Sample Blank Inj.20/40uL						Sample Blank			6.32107	4335.65			6.3176	1.47319e+06			5	0.01181
Yogev-ChoryLab_Blank-03.d		Sample Blank Inj.20/40uL						Sample Blank			6.36228	7469.69			6.35882	2.09847e+06			5	0.0142581
Yogev-ChoryLab_Blank-04.d		Sample Blank/No IS Inj.20/40uL						Sample Blank			6.42412	4590.73							0		0.0128688		IAA in pg/mg FW
Yogev-ChoryLab_01.d		1 - 21WL (19.0 mg FW) Inj.20/40uL						Sample			6.44473	51201.2			6.44128	345727			5	0.559408	0.0294425	5.15786	6.54274	±	1.39352
Yogev-ChoryLab_02.d		2- 21WL (19.0 mg FW) Inj.20/40uL						Sample			6.44473	32718.8			6.44127	208857			5	0.592154	0.031166	5.45979
Yogev-ChoryLab_03.d		3 - 21WL (14.0 mg FW) Inj.20/40uL						Sample			6.44473	67231.8			6.44127	358530			5	0.710103	0.0507217	8.88563
Yogev-ChoryLab_04.d		4 - 21WL (17.0 mg FW) Inj.20/40uL						Sample			6.48597	23320.6			6.48252	155037			5	0.568296	0.0334292	5.85625
Yogev-ChoryLab_05.d		5 - 21WL (17.7 mg FW) Inj.20/40uL						Sample			6.48595	69055.4			6.4825	352057			5	0.74304	0.0419796	7.35416
Yogev-ChoryLab_06.d		6 - 30FR (19.0 mg FW) Inj.20/40uL						Sample			6.54778	31857.1			6.54433	129520			5	0.932949	0.0491026	8.60199	8.61487	±	1.29673
Yogev-ChoryLab_07.d		7 - 30FR (15.9 mg FW) Inj.20/40uL						Sample			6.5684	64556.2			6.56495	350334			5	0.697692	0.04388	7.68708
Yogev-ChoryLab_08.d		8 - 30FR (21.0 mg FW) Inj.20/40uL						Sample			6.5478	42547.2			6.54435	157839			5	1.02277	0.0487035	8.53207
Yogev-ChoryLab_09.d		9 - 30FR (20.3 mg FW) Inj.20/40uL						Sample			6.58902	95531.9			6.58557	284474			5	1.27461	0.0627887	10.9996
Yogev-ChoryLab_10.d		10 - 30FR (15.5 mg FW) Inj.20/40uL						Sample			6.63023	34195.8			6.62678	201581			5	0.64179	0.0414058	7.25364
Yogev-ChoryLab_21.d		21 - 21FR (21.0 mg FW) Inj.20/40uL						Sample			6.76573	88650.1			6.76192	329800			5	1.01988	0.0485656	8.50792	8.08692	±	1.21018
Yogev-ChoryLab_22.d		22 - 21FR (16.7 mg FW) Inj.20/40uL						Sample			6.84818	35437.4			6.84143	148451			5	0.905337	0.0542118	9.49704
Yogev-ChoryLab_23.d		23 - 21FR (19.4 mg FW) Inj.20/40uL						Sample			6.46297	67949.4			6.46532	286775			5	0.898591	0.0463191	8.11437
Yogev-ChoryLab_24.d		24 - 21FR (25.0 mg FW) Inj.20/40uL						Sample			6.43768	52994.8			6.4389	240724			5	0.834583	0.0333833	5.84822
Yogev-ChoryLab_25.d		25 - 21FR (15.5 mg FW) Inj.20/40uL						Sample			6.40112	74332.7			6.40232	375893			5	0.74915	0.0483323	8.46704
Yogev-ChoryLab_26.d		26 - 30WL(23.0 mg FW) Inj.20/40uL						Sample			6.40238	27161.5			6.39767	126289			5	0.815239	0.0354452	6.20942	6.51714	±	0.607703
Yogev-ChoryLab_27.d		27 - 30WL (25.0 mg FW) Inj.20/40uL						Sample			6.42173	60097.7			6.4053	264440			5	0.861707	0.0344683	6.03829
Yogev-ChoryLab_28.d		28 - 30WL (16.5 mg FW) Inj.20/40uL						Sample			6.41873	26735.5			6.4159	173654			5	0.581834	0.0352627	6.17746
Yogev-ChoryLab_29.d		29 - 30WL (17.1 mg FW) Inj.20/40uL						Sample			6.38052	71405.4			6.36872	359827			5	0.751798	0.0439648	7.70193
Yogev-ChoryLab_30.d		30 - 30WL (20.3 mg FW) Inj.20/40uL						Sample			6.40112	28308.4			6.39767	143293			5	0.748413	0.0368676	6.45862
Data File		Name						Type			IAA-Glu / Mr =		304.106		[13C6]IAA-Glu (IS)
											RT	Area			RT	Area			Conc.	log(Conc)	Conc.IS	Response	log(Resp)
Cal-FAST_IAAprec-conj_01.d		Calib. 0.00225pmol IAA prec-conj.//0.5pmol/2.5pmol IS Inj.5uL						Calibration			4.89848	38750.1			4.91908	4.7792e+06			0.00225	-2.64782	0.5	0.00405404	-2.39211		SLOPE
Cal-FAST_IAAprec-conj_02.d		Calib. 0.0225pmol IAA prec-conj.//0.5pmol/2.5pmol IS Inj.5uL						Calibration			4.91297	329487			4.91908	5.05503e+06			0.0225	-1.64782	0.5	0.0325901	-1.48691		0.952837
Cal-FAST_IAAprec-conj_03.d		Calib. 0.225pmol IAA prec-conj.//0.5pmol/2.5pmol IS Inj.5uL						Calibration			4.90537	3.14626e+06			4.89678	4.96409e+06			0.225	-0.647817	0.5	0.316902	-0.499075		INTERC
Cal-FAST_IAAprec-conj_04.d		Calib. 2.25pmol IAA prec-conj.//0.5pmol/2.5pmol IS Inj.5uL						Calibration			4.96538	3.12978e+07			4.9637	4.34812e+06			2.25	0.352183	0.5	3.599	0.556182		0.129702
Cal-FAST_IAAprec-conj_05.d		Calib. 22.5pmol IAA prec-conj.//0.5pmol/2.5pmol IS Inj.5uL						Calibration			4.94307	1.22364e+08			4.94138	2.16442e+06			22.5	1.35218	0.5	28.2672	1.45128
Cal-FAST_IAAprec-conj_06.d		Calib. 225pmol IAA prec-conj.//0.5pmol/2.5pmol IS Inj.5uL						Calibration			4.92078	2.01712e+08			4.9191	501105			225	2.35218	0.5	201.267	2.30377
MeOH-07.d		10% MeOH						LC System Check											Conc.IS	pmol	pmol/mg	pg/mg
Yogev-ChoryLab_Blank-01.d		Sample Blank Inj.20/40uL						Sample Blank							4.74298	4.53972e+06			5	0
Yogev-ChoryLab_Blank-02.d		Sample Blank Inj.20/40uL						Sample Blank							4.78165	4.59743e+06			5	0
Yogev-ChoryLab_Blank-03.d		Sample Blank Inj.20/40uL						Sample Blank							4.83298	2.35028e+06			5	0
Yogev-ChoryLab_Blank-04.d		Sample Blank/No IS Inj.20/40uL						Sample Blank											0		0		IAA-Glu in pg/mg FW
Yogev-ChoryLab_01.d		1 - 21WL (19.0 mg FW) Inj.20/40uL						Sample			4.86637	32949.7			4.86847	1.23514e+06			5	0.0882423	0.00464433	1.41237	1.60532	±	0.324702
Yogev-ChoryLab_02.d		2- 21WL (19.0 mg FW) Inj.20/40uL						Sample			4.88867	29331.2			4.88703	1.24142e+06			5	0.0776863	0.00408875	1.24341
Yogev-ChoryLab_03.d		3 - 21WL (14.0 mg FW) Inj.20/40uL						Sample			4.88867	54930.5			4.87687	1.92103e+06			5	0.0949103	0.00677931	2.06163
Yogev-ChoryLab_04.d		4 - 21WL (17.0 mg FW) Inj.20/40uL						Sample			4.91098	31505.8			4.90793	1.33821e+06			5	0.0773969	0.00455276	1.38452
Yogev-ChoryLab_05.d		5 - 21WL (17.7 mg FW) Inj.20/40uL						Sample			4.93327	78347.6			4.92172	2.33966e+06			5	0.112022	0.00632892	1.92466
Yogev-ChoryLab_06.d		6 - 30FR (19.0 mg FW) Inj.20/40uL						Sample			4.97785	89037.2			4.97617	1.29004e+06			5	0.239301	0.0125948	3.83015	3.99235	±	0.762665
Yogev-ChoryLab_07.d		7 - 30FR (15.9 mg FW) Inj.20/40uL						Sample			5.00015	107189			4.99483	1.95859e+06			5	0.187584	0.0117977	3.58776
Yogev-ChoryLab_08.d		8 - 30FR (21.0 mg FW) Inj.20/40uL						Sample			4.93327	120584			4.93977	1.36934e+06			5	0.309025	0.0147155	4.47507
Yogev-ChoryLab_09.d		9 - 30FR (20.3 mg FW) Inj.20/40uL						Sample			5.02245	150344			5.02077	1.5429e+06			5	0.343667	0.0169294	5.14834
Yogev-ChoryLab_10.d		10 - 30FR (15.5 mg FW) Inj.20/40uL						Sample			5.02245	76040.1			5.04307	1.73196e+06			5	0.148853	0.00960341	2.92046
Yogev-ChoryLab_21.d		21 - 21FR (21.0 mg FW) Inj.20/40uL						Sample			5.18738	124523			5.19782	1.9178e+06			5	0.224445	0.0106878	3.25024	3.11129	±	0.736931
Yogev-ChoryLab_22.d		22 - 21FR (16.7 mg FW) Inj.20/40uL						Sample			5.23198	78109.4			5.23672	1.46951e+06			5	0.181926	0.0108938	3.31285
Yogev-ChoryLab_23.d		23 - 21FR (19.4 mg FW) Inj.20/40uL						Sample			4.87618	147679			4.87105	1.95831e+06			5	0.262614	0.0135368	4.11663
Yogev-ChoryLab_24.d		24 - 21FR (25.0 mg FW) Inj.20/40uL						Sample			4.8316	81252.9			4.82835	1.83161e+06			5	0.150481	0.00601923	1.83048
Yogev-ChoryLab_25.d		25 - 21FR (15.5 mg FW) Inj.20/40uL						Sample			4.80928	95618.9			4.8065	2.09211e+06			5	0.155266	0.0100171	3.04627
Yogev-ChoryLab_26.d		26 - 30WL(23.0 mg FW) Inj.20/40uL						Sample			4.787	46884.8			4.78727	1.42362e+06			5	0.11008	0.00478609	1.45548	1.6112	±	0.262322
Yogev-ChoryLab_27.d		27 - 30WL (25.0 mg FW) Inj.20/40uL						Sample			4.80928	67503.2			4.81055	1.80704e+06			5	0.125643	0.00502571	1.52835
Yogev-ChoryLab_28.d		28 - 30WL (16.5 mg FW) Inj.20/40uL						Sample			4.80928	41223.9			4.81343	1.71284e+06			5	0.0792069	0.00480042	1.45984
Yogev-ChoryLab_29.d		29 - 30WL (17.1 mg FW) Inj.20/40uL						Sample			4.787	77525.2			4.78338	2.16897e+06			5	0.119956	0.00701496	2.13329
Yogev-ChoryLab_30.d		30 - 30WL (20.3 mg FW) Inj.20/40uL						Sample			4.787	46718.8			4.78558	1.57354e+06			5	0.0987315	0.00486362	1.47906
Data File		Name						Type			IAA-Asp / Mr =		290.09		[13C6]IAA-Asp (IS)		Mr	=
											RT	Area			RT	Area			Conc.	log(Conc)	Conc.IS	Response	log(Resp)
Cal-FAST_IAAprec-conj_01.d		Calib. 0.00225pmol IAA prec-conj.//0.5pmol/2.5pmol IS Inj.5uL						Calibration			4.25528	15399.8			4.2536	1.52649e+06			0.00225	-2.64782	0.5	0.00504416	-2.29721		SLOPE
Cal-FAST_IAAprec-conj_02.d		Calib. 0.0225pmol IAA prec-conj.//0.5pmol/2.5pmol IS Inj.5uL						Calibration			4.27758	120176			4.27542	1.59026e+06			0.0225	-1.64782	0.5	0.0377851	-1.42268		0.981963
Cal-FAST_IAAprec-conj_03.d		Calib. 0.225pmol IAA prec-conj.//0.5pmol/2.5pmol IS Inj.5uL						Calibration			4.27758	1.19476e+06			4.26298	1.69445e+06			0.225	-0.647817	0.5	0.352552	-0.452777		INTERC
Cal-FAST_IAAprec-conj_04.d		Calib. 2.25pmol IAA prec-conj.//0.5pmol/2.5pmol IS Inj.5uL						Calibration			4.32218	1.07663e+07			4.31577	1.43584e+06			2.25	0.352183	0.5	3.74912	0.57393		0.240398
Cal-FAST_IAAprec-conj_05.d		Calib. 22.5pmol IAA prec-conj.//0.5pmol/2.5pmol IS Inj.5uL						Calibration			4.27758	5.95471e+07			4.2786	695409			22.5	1.35218	0.5	42.8145	1.63159
Cal-FAST_IAAprec-conj_06.d		Calib. 225pmol IAA prec-conj.//0.5pmol/2.5pmol IS Inj.5uL						Calibration			4.25528	1.23168e+08			4.24498	178173			225	2.35218	0.5	345.641	2.53863
MeOH-07.d		10% MeOH						LC System Check											Conc.IS	pmol	pmol/mg	pg/mg
Yogev-ChoryLab_Blank-01.d		Sample Blank Inj.20/40uL						Sample Blank			4.0682	13708.1			4.1022	1.69388e+06			5	0.0217103
Yogev-ChoryLab_Blank-02.d		Sample Blank Inj.20/40uL						Sample Blank			4.10112	30862			4.13463	1.79248e+06			5	0.0468342
Yogev-ChoryLab_Blank-03.d		Sample Blank Inj.20/40uL						Sample Blank			4.17397	16011.6			4.19678	754490			5	0.0579487
Yogev-ChoryLab_Blank-04.d		Sample Blank/No IS Inj.20/40uL						Sample Blank											0		0.0421644		IAA-Asp in pg/mg FW
Yogev-ChoryLab_01.d		1 - 21WL (19.0 mg FW) Inj.20/40uL						Sample			4.24547	37334.2			4.25658	384315			5	0.230618	0.0121378	3.52105	4.4994	±	1.16153
Yogev-ChoryLab_02.d		2- 21WL (19.0 mg FW) Inj.20/40uL						Sample			4.26777	45421.9			4.27372	307454			5	0.375883	0.0197833	5.73895
Yogev-ChoryLab_03.d		3 - 21WL (14.0 mg FW) Inj.20/40uL						Sample			4.22318	32850.9			4.25195	379859			5	0.200158	0.014297	4.14743
Yogev-ChoryLab_04.d		4 - 21WL (17.0 mg FW) Inj.20/40uL						Sample			4.31237	36700.5			4.29987	264188			5	0.350488	0.0206169	5.98077
Yogev-ChoryLab_05.d		5 - 21WL (17.7 mg FW) Inj.20/40uL						Sample			4.31237	38575.3			4.30653	465830			5	0.189684	0.0107166	3.10879
Yogev-ChoryLab_06.d		6 - 30FR (19.0 mg FW) Inj.20/40uL						Sample			4.40155	42336.2			4.38273	231367			5	0.477661	0.0251401	7.29289	7.32922	±	1.25062
Yogev-ChoryLab_07.d		7 - 30FR (15.9 mg FW) Inj.20/40uL						Sample			4.35695	45598			4.39118	313319			5	0.369534	0.0232411	6.74203
Yogev-ChoryLab_08.d		8 - 30FR (21.0 mg FW) Inj.20/40uL						Sample			4.26777	57166.7			4.26795	222605			5	0.691942	0.0329496	9.55837
Yogev-ChoryLab_09.d		9 - 30FR (20.3 mg FW) Inj.20/40uL						Sample			4.37927	54616.7			4.35863	280670			5	0.511272	0.0251858	7.30616
Yogev-ChoryLab_10.d		10 - 30FR (15.5 mg FW) Inj.20/40uL						Sample			4.35695	32146.3			4.34815	259636			5	0.307053	0.0198099	5.74666
Yogev-ChoryLab_21.d		21 - 21FR (21.0 mg FW) Inj.20/40uL						Sample			4.5219	47216.1			4.51963	318219			5	0.377728	0.017987	5.21787	4.98879	±	1.35051
Yogev-ChoryLab_22.d		22 - 21FR (16.7 mg FW) Inj.20/40uL						Sample			4.56648	30323.9			4.53958	228480			5	0.332654	0.0199194	5.77843
Yogev-ChoryLab_23.d		23 - 21FR (19.4 mg FW) Inj.20/40uL						Sample			4.2107	50885.3			4.20723	316746			5	0.413128	0.0212953	6.17755
Yogev-ChoryLab_24.d		24 - 21FR (25.0 mg FW) Inj.20/40uL						Sample			4.16612	33072.6			4.14653	376255			5	0.204203	0.00816813	2.36949
Yogev-ChoryLab_25.d		25 - 21FR (15.5 mg FW) Inj.20/40uL						Sample			4.1438	40735.3			4.14067	347062			5	0.288562	0.0186169	5.40058
Yogev-ChoryLab_26.d		26 - 30WL(23.0 mg FW) Inj.20/40uL						Sample			4.12152	24267.4			4.10008	208517			5	0.28572	0.0124226	3.60367	3.80389	±	0.575617
Yogev-ChoryLab_27.d		27 - 30WL (25.0 mg FW) Inj.20/40uL						Sample			4.1438	27324.1			4.1244	269828			5	0.242405	0.00969618	2.81277
Yogev-ChoryLab_28.d		28 - 30WL (16.5 mg FW) Inj.20/40uL						Sample			4.1438	23807.5			4.11982	253544			5	0.221339	0.0134145	3.89142
Yogev-ChoryLab_29.d		29 - 30WL (17.1 mg FW) Inj.20/40uL						Sample			4.1215	37071.5			4.12047	342624			5	0.262259	0.0153368	4.44906
Yogev-ChoryLab_30.d		30 - 30WL (20.3 mg FW) Inj.20/40uL						Sample			4.1215	31975.7			4.10305	264789			5	0.298285	0.0146938	4.26254
Data File		Name						Type			IAA-glc / Mr =		337.116		[13C6]IAA-glc (IS)
											RT	Area			RT	Area			Conc.	log(Conc)	Conc.IS	Response	log(Resp)
Cal-FAST_IAAglc-oxIAAglc_01.d		Calib. 0.01pmol IAAglc-oxIAAglc/1 pmol IS Inj.10uL						Calibration			4.66695	2517.7			4.6412	2.0449e+06			0.01	-2	10	0.0123121	-1.90967		SLOPE
Cal-FAST_IAAglc-oxIAAglc_02.d		Calib. 0.1pmol IAAglc-oxIAAglc/1 pmol IS. Inj.10uL						Calibration			4.66695	29075.2			4.6412	2.0541e+06			0.1	-1	10	0.141547	-0.849098		1.07624
Cal-FAST_IAAglc-oxIAAglc_03.d		Calib. 1pmol IAAglc-oxIAAglc/1 pmol IS Inj.10uL						Calibration			4.66695	314535			4.6189	1.90412e+06			1	0	10	1.65187	0.217975		INTERC
Cal-FAST_IAAglc-oxIAAglc_04.d		Calib. 10pmol IAAglc-oxIAAglc/1 pmol IS Inj.10uL						Calibration			4.66695	2.44504e+06			4.6412	1.16461e+06			10	1	10	20.9945	1.32211		0.233448
Cal-FAST_IAAglc-oxIAAglc_05.d		Calib. 100pmol IAAglc-oxIAAglc/1 pmol IS Inj.10uL						Calibration							4.6189	1.93267e+06			100	2	10
MeOH-07.d		10% MeOH						LC System Check											Conc.IS	pmol	pmol/mg	pg/mg
Yogev-ChoryLab_Blank-01.d		Sample Blank Inj.20/40uL						Sample Blank							4.43072	191893			5	0
Yogev-ChoryLab_Blank-02.d		Sample Blank Inj.20/40uL						Sample Blank							4.47532	76046.5			5	0
Yogev-ChoryLab_Blank-03.d		Sample Blank Inj.20/40uL						Sample Blank							4.5422	63987.5			5	0
Yogev-ChoryLab_Blank-04.d		Sample Blank/No IS Inj.20/40uL						Sample Blank											0		0		IAA-glc in pg/mg FW
Yogev-ChoryLab_01.d		1 - 21WL (19.0 mg FW) Inj.20/40uL						Sample			4.59025	464703			4.5645	52645.9			5	20.4812	1.07796	363.397	449.347	±	106.837
Yogev-ChoryLab_02.d		2- 21WL (19.0 mg FW) Inj.20/40uL						Sample			4.61255	201592			4.5868	28777.7			5	16.5224	0.869601	293.157
Yogev-ChoryLab_03.d		3 - 21WL (14.0 mg FW) Inj.20/40uL						Sample			4.59025	451841			4.5868	42171.6			5	24.5216	1.75154	590.473
Yogev-ChoryLab_04.d		4 - 21WL (17.0 mg FW) Inj.20/40uL						Sample			4.63485	189470			4.6314	16748.2			5	25.7919	1.51717	511.464
Yogev-ChoryLab_05.d		5 - 21WL (17.7 mg FW) Inj.20/40uL						Sample			4.65713	485455			4.63138	43194.6			5	25.635	1.4483	488.246
Yogev-ChoryLab_06.d		6 - 30FR (19.0 mg FW) Inj.20/40uL						Sample			4.72403	207490			4.72057	17654.6			5	26.7225	1.40645	474.135	577.708	±	83.2456
Yogev-ChoryLab_07.d		7 - 30FR (15.9 mg FW) Inj.20/40uL						Sample			4.72403	456601			4.72058	44124.3			5	23.7417	1.49319	503.378
Yogev-ChoryLab_08.d		8 - 30FR (21.0 mg FW) Inj.20/40uL						Sample			4.67943	274304			4.67598	15456.3			5	39.1908	1.86623	629.136
Yogev-ChoryLab_09.d		9 - 30FR (20.3 mg FW) Inj.20/40uL						Sample			4.76863	530578			4.76517	33927			5	34.8459	1.71655	578.676
Yogev-ChoryLab_10.d		10 - 30FR (15.5 mg FW) Inj.20/40uL						Sample			4.76862	208339			4.76517	14439.7			5	32.3324	2.08596	703.212
Yogev-ChoryLab_21.d		21 - 21FR (21.0 mg FW) Inj.20/40uL						Sample			4.95585	483150			4.9301	41346.3			5	26.5803	1.26573	426.698	486.749	±	115.192
Yogev-ChoryLab_22.d		22 - 21FR (16.7 mg FW) Inj.20/40uL						Sample			4.97815	196220			4.9747	12978.3			5	33.7686	2.02207	681.673
Yogev-ChoryLab_23.d		23 - 21FR (19.4 mg FW) Inj.20/40uL						Sample			4.60007	507925			4.59662	41602.1			5	27.6853	1.42708	481.092
Yogev-ChoryLab_24.d		24 - 21FR (25.0 mg FW) Inj.20/40uL						Sample			4.55548	160550			4.55203	14935			5	24.5973	0.983891	331.685
Yogev-ChoryLab_25.d		25 - 21FR (15.5 mg FW) Inj.20/40uL						Sample			4.53317	446063			4.52972	43447.3			5	23.5683	1.52054	512.598
Yogev-ChoryLab_26.d		26 - 30WL(23.0 mg FW) Inj.20/40uL						Sample			4.53317	229920			4.52972	15965.2			5	32.2765	1.40332	473.083	884.509	±	249.863
Yogev-ChoryLab_27.d		27 - 30WL (25.0 mg FW) Inj.20/40uL						Sample			4.55547	527813			4.55202	20456.3			5	55.4879	2.21952	748.235
Yogev-ChoryLab_28.d		28 - 30WL (16.5 mg FW) Inj.20/40uL						Sample			4.55547	233425			4.55202	10279.7			5	49.2769	2.98648	1006.79
Yogev-ChoryLab_29.d		29 - 30WL (17.1 mg FW) Inj.20/40uL						Sample			4.51087	570288			4.50742	24342.1			5	50.7282	2.96656	1000.08
Yogev-ChoryLab_30.d		30 - 30WL (20.3 mg FW) Inj.20/40uL						Sample			4.53317	214919			4.52972	6300.56			5	71.9204	3.54288	1194.36
