# Supplementary material for: PIF7 is a master regulator of thermomorphogenesis in shade
Source: Nat Commun. 2022 Aug 29;13:4942. doi: 10.1038/s41467-022-32585-6 (PMC9424238; doi:10.1038/s41467-022-32585-6)
Supplement: Supplementary file 10 — Source Data [file 41467_2022_32585_MOESM10_ESM.xlsx]

## Sheet: Figure 1
Figure 1c,e,f,g
		Figure 1c																Figure 1e																			Figure 1f
		Hypocotyl length						Summary table for Figure 1c									Cell size						one-way ANOVA test													Hypocotyl length
		Light	Temp	Time	hypocotyl_mm			Name	Time	N	Mean_hypocotyl_mm	sd	se	ci			Genotype	Condition	position	Name	Length_um			Df	Sum Sq	Mean Sq	F value	Pr(>F)								Genotype	Light	Temp	Name	Chamber	hypocotyl_mm_6days				one-way ANOVA test
		FR	21	0.5	0.682			21FR	0.5	9	0.713222	0.076759	0.0255863	0.0590022			M82D	21WL	Down	21WLDown	114.418		Name	11	1890180	171835	88.76	<2e-16	***							Col	WL	21	21WL	5	1.019					Df	Sum Sq	Mean Sq	F value
		FR	21	0.5	0.647			21FR	2	10	0.7611	0.102077	0.0322795	0.0730213			M82D	21WL	Down	21WLDown	103.358		Residuals	296	573023	1936										Col	WL	21	21WL	5	1.234				Name	6	235.54	39.26	186.2
		FR	21	0.5	0.642			21FR	4	9	0.876444	0.0920911	0.030697	0.0707875			M82D	21WL	Down	21WLDown	100.049															Col	WL	21	21WL	5	1.007				Residuals	90	18.97	0.21
		FR	21	0.5	0.825			21FR	6	11	0.818091	0.0524165	0.0158042	0.0352139			M82D	21WL	Down	21WLDown	91.692															Col	WL	21	21WL	5	0.781
		FR	21	0.5	0.795			21FR	8	10	0.8897	0.121284	0.0383533	0.0867613			M82D	21WL	Down	21WLDown	79.106		Summary table													Col	WL	21	21WL	5	0.979				Summary table
		FR	21	0.5	0.804			21FR	24	10	1.1679	0.0875893	0.0276982	0.0626576			M82D	21WL	Down	21WLDown	79.015		Name	position	N	Length_um	sd	se	ci	groups						Col	WL	21	21WL	5	0.992				Name	N	hypocotyl_mm_6days	sd	se
		FR	21	0.5	0.641			21FR	48	13	1.51331	0.212925	0.0590548	0.128669			M82D	21WL	Down	21WLDown	77.938		21WL_Down	Down	26	70.3527	17.2992	3.39264	6.98728	de						Col	WL	21	21WL	5	0.975				21WL_ch5	11	1.00582	0.121287	0.0365694
		FR	21	0.5	0.652			21FR	72	15	1.58873	0.211115	0.0545095	0.116911			M82D	21WL	Down	21WLDown	77.912		21WL_Mid	Mid	26	48.471	7.59072	1.48866	3.06596	e						Col	WL	21	21WL	5	1.151				21FR_ch5	32	2.34587	0.329757	0.0582934
		FR	21	0.5	0.731			21FR	96	10	1.4891	0.191966	0.060705	0.137324			M82D	21WL	Down	21WLDown	76.236		21WL_Up	Up	27	43.136	13.6643	2.62969	5.40541	e						Col	WL	21	21WL	5	1.032				24FR_ch6	13	4.15346	0.417114	0.115687
		FR	30	0.5	0.767			21WL	0.5	10	0.7045	0.0859512	0.0271802	0.0614858			M82D	21WL	Down	21WLDown	74.316		21FR_Down	Down	21	160.251	37.5545	8.19506	17.0946	b						Col	WL	21	21WL	5	0.864				26FR_ch6	16	5.02388	0.448454	0.112113
		FR	30	0.5	0.847			21WL	2	10	0.7468	0.119192	0.0376917	0.0852645			M82D	21WL	Down	21WLDown	73.826		21FR_Mid	Mid	24	129.055	27.8238	5.67952	11.749	bc						Col	WL	21	21WL	5	1.03				28FR_ch6	13	5.61292	0.809187	0.224428
		FR	30	0.5	0.831			21WL	4	8	0.710625	0.0915719	0.0323756	0.076556			M82D	21WL	Down	21WLDown	71.964		21FR_Up	Up	25	80.6809	17.2389	3.44778	7.11587	de						Col	FR	21	21FR	5	2.302				30FR_ch6	7	5.16729	0.632195	0.238947
		FR	30	0.5	0.635			21WL	6	11	0.719909	0.100068	0.0301718	0.0672269			M82D	21WL	Down	21WLDown	69.319		30WL_Down	Down	23	152.237	36.7715	7.6674	15.9012	b						Col	FR	21	21FR	5	1.933				21FR_ch6	5	2.5648	0.153534	0.0686625
		FR	30	0.5	0.632			21WL	8	11	0.708364	0.0785064	0.0236706	0.0527413			M82D	21WL	Down	21WLDown	66.524		30WL_Mid	Mid	26	146.592	36.8786	7.23249	14.8956	bc						Col	FR	21	21FR	5	2.565
		FR	30	0.5	0.69			21WL	24	10	0.7675	0.079454	0.0251256	0.056838			M82D	21WL	Down	21WLDown	64.191		30WL_Up	Up	27	107.527	25.5662	4.92021	10.1136	cd						Col	FR	21	21FR	5	2.207				Tukey HSD
		FR	30	0.5	0.75			21WL	48	11	0.855636	0.103542	0.031219	0.0695602			M82D	21WL	Down	21WLDown	63.21		30FR_Down	Down	27	273.232	70.3658	13.5419	27.8358	a						Col	FR	21	21FR	5	2.331					diff	lwr	upr	p adj
		FR	30	0.5	0.696			21WL	72	23	0.834609	0.0743858	0.0155105	0.0321668			M82D	21WL	Down	21WLDown	61.357		30FR_Mid	Mid	28	250.541	76.1651	14.3938	29.5337	a						Col	FR	21	21FR	5	2.635				21FR_ch5-21WL_ch5	1.34006	0.856062	1.82405	4.51543e-10
		FR	30	0.5	0.665			21WL	96	12	0.781417	0.0899267	0.0259596	0.0571367			M82D	21WL	Down	21WLDown	60.667		30FR_Up	Up	28	250.847	72.0066	13.608	27.9213	a						Col	FR	21	21FR	5	2.642				24FR_ch6-21WL_ch5	3.14764	2.58034	3.71495	4.35368e-10
		FR	30	0.5	0.735			30FR	0.5	11	0.730364	0.0737757	0.0222442	0.0495632			M82D	21WL	Down	21WLDown	60.528															Col	FR	21	21FR	5	2.52				26FR_ch6-21WL_ch5	4.01806	3.47568	4.56044	4.35368e-10
		FR	30	0.5	0.786			30FR	2	10	0.8322	0.0814941	0.0257707	0.0582974			M82D	21WL	Down	21WLDown	55.792															Col	FR	21	21FR	5	2.348				28FR_ch6-21WL_ch5	4.6071	4.0398	5.17441	4.35368e-10
		WL	30	0.5	0.639			30FR	4	8	0.92825	0.0899885	0.0318157	0.0752323			M82D	21WL	Down	21WLDown	53.57		Tukey HSD													Col	FR	21	21FR	5	1.93				30FR_ch6-21WL_ch5	4.16147	3.49194	4.831	4.35368e-10
		WL	30	0.5	0.753			30FR	6	10	1.062	0.152931	0.0483609	0.1094			M82D	21WL	Down	21WLDown	52.323			diff	lwr	upr	p adj									Col	FR	21	21FR	5	2.698				21FR_ch6-21WL_ch5	1.55898	0.812092	2.30587	2.27772e-07
		WL	30	0.5	0.712			30FR	8	12	1.08733	0.158337	0.045708	0.100603			M82D	21WL	Down	21WLDown	51.54		21WL_Mid-21WL_Down	-21.8817	-62.0844	18.3209	0.820672									Col	FR	21	21FR	5	1.798				24FR_ch6-21FR_ch5	1.80759	1.35214	2.26303	4.35379e-10
		WL	30	0.5	0.719			30FR	24	10	1.724	0.202381	0.0639986	0.144775			M82D	21WL	Down	21WLDown	51.216		21WL_Up-21WL_Down	-27.2168	-67.0454	12.6119	0.513883									Col	FR	21	21FR	5	1.905				26FR_ch6-21FR_ch5	2.678	2.254	3.102	4.35368e-10
		WL	30	0.5	0.679			30FR	48	11	2.84518	0.288208	0.0868978	0.19362			M82D	21WL	Down	21WLDown	50.469		21FR_Down-21WL_Down	89.8983	47.3699	132.427	1.41227e-09									Col	WL	21	21FR	5	3.048				28FR_ch6-21FR_ch5	3.26705	2.8116	3.72249	4.35368e-10
		WL	30	0.5	0.718			30FR	72	22	4.26173	0.778088	0.165889	0.344985			M82D	21WL	Down	21WLDown	48.635		21FR_Mid-21WL_Down	58.7026	17.6709	99.7342	0.000233386									Col	WL	21	21FR	5	2.683				30FR_ch6-21FR_ch5	2.82141	2.2436	3.39922	4.35368e-10
		WL	30	0.5	0.621			30FR	96	12	5.26625	0.627285	0.181082	0.398558			M82D	21FR	Down	21FRDown	241.06		21FR_Up-21WL_Down	10.3282	-30.2745	50.9309	0.999535									Col	WL	21	21FR	5	1.85				21FR_ch6-21FR_ch5	0.218925	-0.44699	0.88484	0.954618
		WL	30	0.5	0.812			30WL	0.5	10	0.7185	0.063668	0.0201336	0.0455453			M82D	21FR	Down	21FRDown	229.634		30WL_Down-21WL_Down	81.8846	40.3917	123.377	2.21839e-08									Col	WL	21	21FR	5	2.81				26FR_ch6-24FR_ch6	0.870413	0.353348	1.38748	4.14071e-05
		WL	30	0.5	0.814			30WL	2	10	0.7486	0.0909373	0.0287569	0.0650527			M82D	21FR	Down	21FRDown	217.609		30WL_Mid-21WL_Down	76.2395	36.0368	116.442	9.50054e-08									Col	WL	21	21FR	5	2.487				28FR_ch6-24FR_ch6	1.45946	0.91631	2.00261	4.87502e-10
		WL	30	0.5	0.718			30WL	4	10	0.7814	0.0906669	0.0286714	0.0648592			M82D	21FR	Down	21FRDown	208.567		30WL_Up-21WL_Down	37.1747	-2.654	77.0034	0.0933243									Col	WL	21	21FR	5	2.506				30FR_ch6-24FR_ch6	1.01382	0.364634	1.66301	0.000177202
		WL	21	0.5	0.751			30WL	6	10	0.7627	0.0633369	0.0200289	0.0453085			M82D	21FR	Down	21FRDown	191.8		30FR_Down-21WL_Down	202.88	163.051	242.708	8.22231e-13									Col	WL	21	21FR	5	2.371				21FR_ch6-24FR_ch6	-1.58866	-2.31738	-0.859947	6.50213e-08
		WL	21	0.5	0.735			30WL	8	9	0.840778	0.124755	0.0415848	0.0958948			M82D	21FR	Down	21FRDown	173.461		30FR_Mid-21WL_Down	180.189	140.71	219.667	8.22231e-13									Col	WL	21	21FR	5	2.896				28FR_ch6-26FR_ch6	0.589048	0.0719831	1.10611	0.015093
		WL	21	0.5	0.728			30WL	24	9	0.895889	0.0824112	0.0274704	0.0633469			M82D	21FR	Down	21FRDown	167.802		30FR_Up-21WL_Down	180.494	141.016	219.972	8.22231e-13									Col	WL	21	21FR	5	2.373				30FR_ch6-26FR_ch6	0.143411	-0.484117	0.770938	0.9929
		WL	21	0.5	0.664			30WL	48	11	1.12809	0.145959	0.0440082	0.0980563			M82D	21FR	Down	21FRDown	162.749		21WL_Up-21WL_Mid	-5.33504	-45.1637	34.4936	0.999999									Col	WL	21	21FR	5	2.125				21FR_ch6-26FR_ch6	-2.45907	-3.16856	-1.74959	4.35423e-10
		WL	21	0.5	0.557			30WL	72	13	1.509	0.28168	0.0781241	0.170218			M82D	21FR	Down	21FRDown	162.407		21FR_Down-21WL_Mid	111.78	69.2516	154.308	9.59566e-13									Col	WL	21	21FR	5	2.64				30FR_ch6-28FR_ch6	-0.445637	-1.09483	0.203553	0.379082
		WL	21	0.5	0.73			30WL	96	12	1.9295	0.230789	0.0666231	0.146637			M82D	21FR	Down	21FRDown	160.798		21FR_Mid-21WL_Mid	80.5843	39.5526	121.616	2.66028e-08									Col	WL	21	21FR	5	2.377				21FR_ch6-28FR_ch6	-3.04812	-3.77684	-2.31941	4.35372e-10
		WL	21	0.5	0.795												M82D	21FR	Down	21FRDown	152.234		21FR_Up-21WL_Mid	32.2099	-8.39278	72.8126	0.276954									Col	WL	21	21FR	5	1.996				21FR_ch6-30FR_ch6	-2.60249	-3.41332	-1.79165	4.35462e-10
		WL	21	0.5	0.799												M82D	21FR	Down	21FRDown	141.618		30WL_Down-21WL_Mid	103.766	62.2734	145.259	1.32694e-12									Col	WL	21	21FR	5	2.329
		WL	21	0.5	0.727												M82D	21FR	Down	21FRDown	141.306		30WL_Mid-21WL_Mid	98.1212	57.9186	138.324	2.36966e-12									Col	WL	21	21FR	5	2.51
		WL	21	0.5	0.559												M82D	21FR	Down	21FRDown	132.834		30WL_Up-21WL_Mid	59.0564	19.2277	98.8851	0.000106811									Col	WL	21	21FR	5	2.302
		FR	21	2	0.915												M82D	21FR	Down	21FRDown	132.681		30FR_Down-21WL_Mid	224.761	184.933	264.59	8.22231e-13									Col	WL	21	21FR	5	2.119
		FR	21	2	0.853												M82D	21FR	Down	21FRDown	131.692		30FR_Mid-21WL_Mid	202.07	162.592	241.549	8.22231e-13									Col	WL	21	21FR	5	1.992
		FR	21	2	0.897												M82D	21FR	Down	21FRDown	129.319		30FR_Up-21WL_Mid	202.376	162.898	241.854	8.22231e-13									Col	WL	21	21FR	5	1.84
		FR	21	2	0.786												M82D	21FR	Down	21FRDown	128.298		21FR_Down-21WL_Up	117.115	74.94	159.29	9.3503e-13									Col	FR	24	24FR	6	4.015
		FR	21	2	0.664												M82D	21FR	Down	21FRDown	122.797		21FR_Mid-21WL_Up	85.9193	45.254	126.585	1.44093e-09									Col	FR	24	24FR	6	3.872
		FR	21	2	0.705												M82D	21FR	Down	21FRDown	119.444		21FR_Up-21WL_Up	37.545	-2.68748	77.7774	0.0934597									Col	FR	24	24FR	6	3.8
		FR	21	2	0.616												M82D	21FR	Down	21FRDown	117.162		30WL_Down-21WL_Up	109.101	67.9707	150.232	9.44023e-13									Col	FR	24	24FR	6	4.325
		FR	21	2	0.688												M82D	30WL	Down	30WLDown	233.402		30WL_Mid-21WL_Up	103.456	63.6276	143.285	9.7955e-13									Col	FR	24	24FR	6	4.392
		FR	21	2	0.705												M82D	30WL	Down	30WLDown	203.984		30WL_Up-21WL_Up	64.3914	24.9403	103.843	9.91956e-06									Col	FR	24	24FR	6	4.239
		FR	21	2	0.782												M82D	30WL	Down	30WLDown	199.567		30FR_Down-21WL_Up	230.096	190.645	269.548	8.22231e-13									Col	FR	24	24FR	6	3.946
		FR	30	2	0.802												M82D	30WL	Down	30WLDown	195.215		30FR_Mid-21WL_Up	207.405	168.308	246.503	8.22231e-13									Col	FR	24	24FR	6	4.103
		FR	30	2	0.763												M82D	30WL	Down	30WLDown	183.524		30FR_Up-21WL_Up	207.711	168.614	246.808	8.22231e-13									Col	FR	24	24FR	6	5.159
		FR	30	2	0.965												M82D	30WL	Down	30WLDown	178.733		21FR_Mid-21FR_Down	-31.1958	-74.5087	12.1172	0.427922									Col	FR	24	24FR	6	4.489
		FR	30	2	0.76												M82D	30WL	Down	30WLDown	177.743		21FR_Up-21FR_Down	-79.5701	-122.477	-36.6634	2.05715e-07									Col	FR	24	24FR	6	3.406
		FR	30	2	0.788												M82D	30WL	Down	30WLDown	170.092		30WL_Down-21FR_Down	-8.01374	-51.7639	35.7364	0.999982									Col	FR	24	24FR	6	3.981
		FR	30	2	0.741												M82D	30WL	Down	30WLDown	165.041		30WL_Mid-21FR_Down	-13.6588	-56.1872	28.8696	0.996079									Col	FR	24	24FR	6	4.268
		FR	30	2	0.798												M82D	30WL	Down	30WLDown	161.32		30WL_Up-21FR_Down	-52.7236	-94.8987	-10.5486	0.00285299									Col	FR	26	26FR	6	4.227
		FR	30	2	0.857												M82D	30WL	Down	30WLDown	155.928		30FR_Down-21FR_Down	112.981	70.8063	155.156	9.40248e-13									Col	FR	26	26FR	6	4.788
		FR	30	2	0.958												M82D	30WL	Down	30WLDown	149.161		30FR_Mid-21FR_Down	90.2903	48.446	132.135	5.81148e-10									Col	FR	26	26FR	6	4.992
		FR	30	2	0.89												M82D	30WL	Down	30WLDown	147.445		30FR_Up-21FR_Down	90.5958	48.7515	132.44	5.00849e-10									Col	FR	26	26FR	6	4.81
		WL	30	2	0.612												M82D	30WL	Down	30WLDown	147.179		21FR_Up-21FR_Mid	-48.3744	-89.7981	-6.95067	0.00796182									Col	FR	26	26FR	6	5.488
		WL	30	2	0.77												M82D	30WL	Down	30WLDown	127.394		30WL_Down-21FR_Mid	23.182	-19.1146	65.4787	0.813859									Col	FR	26	26FR	6	5.19
		WL	30	2	0.692												M82D	30WL	Down	30WLDown	125.02		30WL_Mid-21FR_Mid	17.5369	-23.4947	58.5686	0.961281									Col	FR	26	26FR	6	5.058
		WL	30	2	0.729												M82D	30WL	Down	30WLDown	122.819		30WL_Up-21FR_Mid	-21.5279	-62.1932	19.1374	0.846097									Col	FR	26	26FR	6	4.795
		WL	30	2	0.731												M82D	30WL	Down	30WLDown	120.307		30FR_Down-21FR_Mid	144.177	103.512	184.842	8.35776e-13									Col	FR	26	26FR	6	5.852
		WL	30	2	0.812												M82D	30WL	Down	30WLDown	114.413		30FR_Mid-21FR_Mid	121.486	81.1639	161.808	9.31921e-13									Col	FR	26	26FR	6	5.687
		WL	30	2	0.65												M82D	30WL	Down	30WLDown	112.848		30FR_Up-21FR_Mid	121.792	81.4694	162.114	9.30811e-13									Col	FR	26	26FR	6	5.281
		WL	30	2	0.854												M82D	30WL	Down	30WLDown	108.345		30WL_Down-21FR_Up	71.5564	29.6758	113.437	2.73602e-06									Col	FR	26	26FR	6	5.225
		WL	30	2	0.726												M82D	30WL	Down	30WLDown	104.296		30WL_Mid-21FR_Up	65.9113	25.3086	106.514	1.14817e-05									Col	FR	26	26FR	6	4.441
		WL	30	2	0.91												M82D	30WL	Down	30WLDown	97.682		30WL_Up-21FR_Up	26.8465	-13.3859	67.0789	0.552177									Col	FR	26	26FR	6	5.235
		WL	21	2	0.737												M82D	30FR	Down	30FRDown	428.382		30FR_Down-21FR_Up	192.551	152.319	232.784	8.22231e-13									Col	FR	26	26FR	6	4.876
		WL	21	2	0.631												M82D	30FR	Down	30FRDown	422.082		30FR_Mid-21FR_Up	169.86	129.975	209.746	8.22231e-13									Col	FR	26	26FR	6	4.437
		WL	21	2	0.696												M82D	30FR	Down	30FRDown	396.409		30FR_Up-21FR_Up	170.166	130.28	210.051	8.22231e-13									Col	FR	28	28FR	6	4.128
		WL	21	2	0.651												M82D	30FR	Down	30FRDown	374.08		30WL_Mid-30WL_Down	-5.64507	-47.138	35.8478	0.999999									Col	FR	28	28FR	6	5.765
		WL	21	2	0.642												M82D	30FR	Down	30FRDown	360.841		30WL_Up-30WL_Down	-44.7099	-85.8406	-3.57923	0.0201681									Col	FR	28	28FR	6	6.515
		WL	21	2	0.811												M82D	30FR	Down	30FRDown	310.037		30FR_Down-30WL_Down	120.995	79.8644	162.126	9.34808e-13									Col	FR	28	28FR	6	6.44
		WL	21	2	0.949												M82D	30FR	Down	30FRDown	307.026		30FR_Mid-30WL_Down	98.304	57.5126	139.095	3.74101e-12									Col	FR	28	28FR	6	5.283
		WL	21	2	0.703												M82D	30FR	Down	30FRDown	292.638		30FR_Up-30WL_Down	98.6096	57.8181	139.401	3.31513e-12									Col	FR	28	28FR	6	4.504
		WL	21	2	0.952												M82D	30FR	Down	30FRDown	283.23		30WL_Up-30WL_Mid	-39.0648	-78.8935	0.763856	0.0602322									Col	FR	28	28FR	6	5.787
		WL	21	2	0.696												M82D	30FR	Down	30FRDown	280.472		30FR_Down-30WL_Mid	126.64	86.8115	166.469	9.2748e-13									Col	FR	28	28FR	6	6.283
		FR	21	4	0.88												M82D	30FR	Down	30FRDown	273.841		30FR_Mid-30WL_Mid	103.949	64.4709	143.427	9.5568e-13									Col	FR	28	28FR	6	5.714
		FR	21	4	0.971												M82D	30FR	Down	30FRDown	273.193		30FR_Up-30WL_Mid	104.255	64.7764	143.733	9.51017e-13									Col	FR	28	28FR	6	6.104
		FR	21	4	0.818												M82D	30FR	Down	30FRDown	272.496		30FR_Down-30WL_Up	165.705	126.254	205.156	8.22231e-13									Col	FR	28	28FR	6	6.072
		FR	21	4	0.718												M82D	30FR	Down	30FRDown	255.153		30FR_Mid-30WL_Up	143.014	103.917	182.111	8.26228e-13									Col	FR	28	28FR	6	6.049
		FR	21	4	0.853												M82D	30FR	Down	30FRDown	246.908		30FR_Up-30WL_Up	143.319	104.222	182.417	8.26006e-13									Col	FR	28	28FR	6	4.324
		FR	21	4	0.793												M82D	30FR	Down	30FRDown	240.482		30FR_Mid-30FR_Down	-22.691	-61.7884	16.4063	0.750919									Col	FR	30	30FR	6	5.173
		FR	21	4	0.992												M82D	30FR	Down	30FRDown	240.334		30FR_Up-30FR_Down	-22.3855	-61.4828	16.7118	0.766918									Col	FR	30	30FR	6	5.461
		FR	21	4	0.89												M82D	30FR	Down	30FRDown	237.447		30FR_Up-30FR_Mid	0.305536	-38.4347	39.0458	1									Col	FR	30	30FR	6	5.257
		FR	21	4	0.973												M82D	30FR	Down	30FRDown	232.914															Col	FR	30	30FR	6	6.047
		FR	30	4	1.013												M82D	30FR	Down	30FRDown	232.81															Col	FR	30	30FR	6	4.031
		FR	30	4	0.784												M82D	30FR	Down	30FRDown	230.016															Col	FR	30	30FR	6	4.762
		FR	30	4	0.844												M82D	30FR	Down	30FRDown	225.745															Col	FR	30	30FR	6	5.44
		FR	30	4	0.892												M82D	30FR	Down	30FRDown	211.168															Col	FR	21	21FR_ch6	6	2.509
		FR	30	4	1.034												M82D	30FR	Down	30FRDown	201.694															Col	FR	21	21FR_ch6	6	2.506
		FR	30	4	1.018												M82D	30FR	Down	30FRDown	198.245															Col	FR	21	21FR_ch6	6	2.418
		FR	30	4	0.942												M82D	30FR	Down	30FRDown	192.992															Col	FR	21	21FR_ch6	6	2.822
		FR	30	4	0.899												M82D	30FR	Down	30FRDown	156.639															Col	FR	21	21FR_ch6	6	2.569
		WL	30	4	0.986												M82D	21WL	Mid	21WLMid	60.812
		WL	30	4	0.766												M82D	21WL	Mid	21WLMid	59.948
		WL	30	4	0.718												M82D	21WL	Mid	21WLMid	56.916
		WL	30	4	0.843												M82D	21WL	Mid	21WLMid	56.783
		WL	30	4	0.735												M82D	21WL	Mid	21WLMid	56.728
		WL	30	4	0.827												M82D	21WL	Mid	21WLMid	55.878
		WL	30	4	0.714												M82D	21WL	Mid	21WLMid	54.053
		WL	30	4	0.778												M82D	21WL	Mid	21WLMid	53.766
		WL	30	4	0.789												M82D	21WL	Mid	21WLMid	52.741
		WL	30	4	0.658												M82D	21WL	Mid	21WLMid	52.197
		WL	21	4	0.737												M82D	21WL	Mid	21WLMid	52.023
		WL	21	4	0.663												M82D	21WL	Mid	21WLMid	49.922
		WL	21	4	0.915												M82D	21WL	Mid	21WLMid	49.686
		WL	21	4	0.673												M82D	21WL	Mid	21WLMid	48.61
		WL	21	4	0.646												M82D	21WL	Mid	21WLMid	47.945
		WL	21	4	0.62												M82D	21WL	Mid	21WLMid	47.638
		WL	21	4	0.723												M82D	21WL	Mid	21WLMid	44.213
		WL	21	4	0.708												M82D	21WL	Mid	21WLMid	44.126
		FR	21	6	0.895												M82D	21WL	Mid	21WLMid	43.747
		FR	21	6	0.784												M82D	21WL	Mid	21WLMid	41.859
		FR	21	6	0.818												M82D	21WL	Mid	21WLMid	41.474
		FR	21	6	0.741												M82D	21WL	Mid	21WLMid	41.326
		FR	21	6	0.791												M82D	21WL	Mid	21WLMid	40.114
		FR	21	6	0.806												M82D	21WL	Mid	21WLMid	39.422
		FR	21	6	0.801												M82D	21WL	Mid	21WLMid	37.329
		FR	21	6	0.833												M82D	21WL	Mid	21WLMid	30.99
		FR	21	6	0.759												M82D	21FR	Mid	21FRMid	193.727
		FR	21	6	0.87												M82D	21FR	Mid	21FRMid	189.754
		FR	21	6	0.901												M82D	21FR	Mid	21FRMid	180.621
		FR	30	6	1.268												M82D	21FR	Mid	21FRMid	149.912
		FR	30	6	0.994												M82D	21FR	Mid	21FRMid	148.189
		FR	30	6	1.164												M82D	21FR	Mid	21FRMid	147.625
		FR	30	6	1.156												M82D	21FR	Mid	21FRMid	133.175
		FR	30	6	0.774												M82D	21FR	Mid	21FRMid	132.645
		FR	30	6	0.862												M82D	21FR	Mid	21FRMid	129.508
		FR	30	6	1.099												M82D	21FR	Mid	21FRMid	127.924
		FR	30	6	1.069												M82D	21FR	Mid	21FRMid	126.501
		FR	30	6	1.034												M82D	21FR	Mid	21FRMid	125.852
		FR	30	6	1.2												M82D	21FR	Mid	21FRMid	125.758
		WL	30	6	0.652												M82D	21FR	Mid	21FRMid	124.92
		WL	30	6	0.838												M82D	21FR	Mid	21FRMid	119.21
		WL	30	6	0.77												M82D	21FR	Mid	21FRMid	119.043
		WL	30	6	0.826												M82D	21FR	Mid	21FRMid	112.84
		WL	30	6	0.857												M82D	21FR	Mid	21FRMid	112.478
		WL	30	6	0.717												M82D	21FR	Mid	21FRMid	106.035
		WL	30	6	0.731												M82D	21FR	Mid	21FRMid	103.898
		WL	30	6	0.772												M82D	21FR	Mid	21FRMid	100.218
		WL	30	6	0.741												M82D	21FR	Mid	21FRMid	99.212
		WL	30	6	0.723												M82D	21FR	Mid	21FRMid	94.263
		WL	21	6	0.671												M82D	21FR	Mid	21FRMid	94.019
		WL	21	6	0.74												M82D	30WL	Mid	30WLMid	256.068
		WL	21	6	0.703												M82D	30WL	Mid	30WLMid	216.457
		WL	21	6	0.64												M82D	30WL	Mid	30WLMid	193.694
		WL	21	6	0.952												M82D	30WL	Mid	30WLMid	172.6
		WL	21	6	0.581												M82D	30WL	Mid	30WLMid	169.823
		WL	21	6	0.734												M82D	30WL	Mid	30WLMid	163.87
		WL	21	6	0.69												M82D	30WL	Mid	30WLMid	163.808
		WL	21	6	0.689												M82D	30WL	Mid	30WLMid	163.533
		WL	21	6	0.838												M82D	30WL	Mid	30WLMid	162.167
		WL	21	6	0.681												M82D	30WL	Mid	30WLMid	161.839
		FR	21	8	0.763												M82D	30WL	Mid	30WLMid	147.639
		FR	21	8	1.08												M82D	30WL	Mid	30WLMid	146.561
		FR	21	8	0.925												M82D	30WL	Mid	30WLMid	144.362
		FR	21	8	0.856												M82D	30WL	Mid	30WLMid	141.079
		FR	21	8	0.831												M82D	30WL	Mid	30WLMid	140.075
		FR	21	8	0.876												M82D	30WL	Mid	30WLMid	131.641
		FR	21	8	1.016												M82D	30WL	Mid	30WLMid	128.343
		FR	21	8	0.821												M82D	30WL	Mid	30WLMid	122.075
		FR	21	8	0.703												M82D	30WL	Mid	30WLMid	120.088
		FR	21	8	1.026												M82D	30WL	Mid	30WLMid	118.956
		FR	30	8	1.073												M82D	30WL	Mid	30WLMid	117.144
		FR	30	8	0.733												M82D	30WL	Mid	30WLMid	114.503
		FR	30	8	1.282												M82D	30WL	Mid	30WLMid	114.383
		FR	30	8	1.188												M82D	30WL	Mid	30WLMid	113.021
		FR	30	8	1.141												M82D	30WL	Mid	30WLMid	96.308
		FR	30	8	0.932												M82D	30WL	Mid	30WLMid	91.361
		FR	30	8	1.183												M82D	30FR	Mid	30FRMid	441.68
		FR	30	8	1.263												M82D	30FR	Mid	30FRMid	417.278
		FR	30	8	1.008												M82D	30FR	Mid	30FRMid	351.534
		FR	30	8	1.203												M82D	30FR	Mid	30FRMid	351.497
		FR	30	8	0.964												M82D	30FR	Mid	30FRMid	312.602
		FR	30	8	1.078												M82D	30FR	Mid	30FRMid	301.443
		WL	30	8	0.739												M82D	30FR	Mid	30FRMid	292.769
		WL	30	8	0.918												M82D	30FR	Mid	30FRMid	290.86
		WL	30	8	0.814												M82D	30FR	Mid	30FRMid	282.937
		WL	30	8	0.817												M82D	30FR	Mid	30FRMid	275.408
		WL	30	8	0.596												M82D	30FR	Mid	30FRMid	275.192
		WL	30	8	0.892												M82D	30FR	Mid	30FRMid	266.473
		WL	30	8	1.044												M82D	30FR	Mid	30FRMid	239.322
		WL	30	8	0.852												M82D	30FR	Mid	30FRMid	238.43
		WL	30	8	0.895												M82D	30FR	Mid	30FRMid	231.545
		WL	21	8	0.853												M82D	30FR	Mid	30FRMid	225.413
		WL	21	8	0.715												M82D	30FR	Mid	30FRMid	222.508
		WL	21	8	0.65												M82D	30FR	Mid	30FRMid	212.572
		WL	21	8	0.696												M82D	30FR	Mid	30FRMid	209.014
		WL	21	8	0.671												M82D	30FR	Mid	30FRMid	194.04
		WL	21	8	0.654												M82D	30FR	Mid	30FRMid	192.176
		WL	21	8	0.652												M82D	30FR	Mid	30FRMid	191.582
		WL	21	8	0.665												M82D	30FR	Mid	30FRMid	188.414
		WL	21	8	0.87												M82D	30FR	Mid	30FRMid	182.882
		WL	21	8	0.671												M82D	30FR	Mid	30FRMid	174.567
		WL	21	8	0.695												M82D	30FR	Mid	30FRMid	165.126
		FR	21	24	1.162												M82D	30FR	Mid	30FRMid	144.449
		FR	21	24	1.215												M82D	30FR	Mid	30FRMid	143.444
		FR	21	24	1.255												M82D	21WL	Up	21WLUp	68.088
		FR	21	24	1.096												M82D	21WL	Up	21WLUp	62.727
		FR	21	24	1.148												M82D	21WL	Up	21WLUp	62.375
		FR	21	24	0.996												M82D	21WL	Up	21WLUp	62.358
		FR	21	24	1.219												M82D	21WL	Up	21WLUp	60.731
		FR	21	24	1.092												M82D	21WL	Up	21WLUp	56.787
		FR	21	24	1.286												M82D	21WL	Up	21WLUp	52.541
		FR	21	24	1.21												M82D	21WL	Up	21WLUp	51.806
		FR	30	24	1.849												M82D	21WL	Up	21WLUp	48.864
		FR	30	24	1.792												M82D	21WL	Up	21WLUp	47.744
		FR	30	24	1.566												M82D	21WL	Up	21WLUp	45.973
		FR	30	24	2.1												M82D	21WL	Up	21WLUp	45.721
		FR	30	24	1.707												M82D	21WL	Up	21WLUp	44.429
		FR	30	24	1.433												M82D	21WL	Up	21WLUp	43.63
		FR	30	24	1.696												M82D	21WL	Up	21WLUp	41.958
		FR	30	24	1.72												M82D	21WL	Up	21WLUp	41.552
		FR	30	24	1.472												M82D	21WL	Up	21WLUp	40.391
		FR	30	24	1.905												M82D	21WL	Up	21WLUp	39.215
		WL	30	24	0.833												M82D	21WL	Up	21WLUp	33.454
		WL	30	24	0.872												M82D	21WL	Up	21WLUp	32.385
		WL	30	24	1.069												M82D	21WL	Up	21WLUp	32.067
		WL	30	24	0.921												M82D	21WL	Up	21WLUp	28.68
		WL	30	24	0.96												M82D	21WL	Up	21WLUp	27.981
		WL	30	24	0.812												M82D	21WL	Up	21WLUp	25.139
		WL	30	24	0.82												M82D	21WL	Up	21WLUp	24.072
		WL	30	24	0.855												M82D	21WL	Up	21WLUp	22.377
		WL	30	24	0.921												M82D	21WL	Up	21WLUp	21.626
		WL	21	24	0.781												M82D	21FR	Up	21FRUp	132.67
		WL	21	24	0.638												M82D	21FR	Up	21FRUp	107.875
		WL	21	24	0.707												M82D	21FR	Up	21FRUp	101.064
		WL	21	24	0.65												M82D	21FR	Up	21FRUp	98.69
		WL	21	24	0.808												M82D	21FR	Up	21FRUp	97.295
		WL	21	24	0.864												M82D	21FR	Up	21FRUp	93.89
		WL	21	24	0.786												M82D	21FR	Up	21FRUp	88.671
		WL	21	24	0.836												M82D	21FR	Up	21FRUp	83.317
		WL	21	24	0.758												M82D	21FR	Up	21FRUp	81.543
		WL	21	24	0.847												M82D	21FR	Up	21FRUp	80.824
		FR	21	48	1.554												M82D	21FR	Up	21FRUp	77.564
		FR	21	48	1.434												M82D	21FR	Up	21FRUp	77.257
		FR	21	48	1.405												M82D	21FR	Up	21FRUp	76.319
		FR	21	48	1.309												M82D	21FR	Up	21FRUp	75.111
		FR	21	48	1.586												M82D	21FR	Up	21FRUp	74.393
		FR	21	48	1.316												M82D	21FR	Up	21FRUp	72.718
		FR	21	48	1.308												M82D	21FR	Up	21FRUp	72.132
		FR	21	48	1.86												M82D	21FR	Up	21FRUp	71.919
		FR	21	48	1.756												M82D	21FR	Up	21FRUp	71.315
		FR	21	48	1.759												M82D	21FR	Up	21FRUp	70.907
		FR	21	48	1.656												M82D	21FR	Up	21FRUp	68.482
		FR	21	48	1.58												M82D	21FR	Up	21FRUp	67.69
		FR	21	48	1.15												M82D	21FR	Up	21FRUp	66.341
		FR	30	48	2.611												M82D	21FR	Up	21FRUp	58.282
		FR	30	48	2.807												M82D	21FR	Up	21FRUp	50.754
		FR	30	48	3.257												M82D	30WL	Up	30WLUp	168.011
		FR	30	48	3.177												M82D	30WL	Up	30WLUp	143.849
		FR	30	48	2.875												M82D	30WL	Up	30WLUp	140.744
		FR	30	48	2.749												M82D	30WL	Up	30WLUp	136.459
		FR	30	48	3.271												M82D	30WL	Up	30WLUp	133.863
		FR	30	48	2.53												M82D	30WL	Up	30WLUp	129.772
		FR	30	48	2.724												M82D	30WL	Up	30WLUp	127.795
		FR	30	48	2.884												M82D	30WL	Up	30WLUp	120.681
		FR	30	48	2.412												M82D	30WL	Up	30WLUp	115.089
		WL	30	48	1.01												M82D	30WL	Up	30WLUp	112.324
		WL	30	48	1.027												M82D	30WL	Up	30WLUp	111.219
		WL	30	48	1.213												M82D	30WL	Up	30WLUp	109.799
		WL	30	48	1.047												M82D	30WL	Up	30WLUp	106.421
		WL	30	48	0.992												M82D	30WL	Up	30WLUp	105.933
		WL	30	48	1.074												M82D	30WL	Up	30WLUp	102.507
		WL	30	48	1.071												M82D	30WL	Up	30WLUp	102.407
		WL	30	48	1.395												M82D	30WL	Up	30WLUp	100.745
		WL	30	48	0.983												M82D	30WL	Up	30WLUp	97.995
		WL	30	48	1.296												M82D	30WL	Up	30WLUp	97.887
		WL	30	48	1.301												M82D	30WL	Up	30WLUp	96.735
		WL	21	48	0.805												M82D	30WL	Up	30WLUp	95.475
		WL	21	48	0.955												M82D	30WL	Up	30WLUp	91.33
		WL	21	48	0.753												M82D	30WL	Up	30WLUp	91.124
		WL	21	48	0.664												M82D	30WL	Up	30WLUp	78.372
		WL	21	48	0.83												M82D	30WL	Up	30WLUp	71.281
		WL	21	48	0.828												M82D	30WL	Up	30WLUp	57.886
		WL	21	48	0.957												M82D	30WL	Up	30WLUp	57.537
		WL	21	48	0.946												M82D	30FR	Up	30FRUp	423.105
		WL	21	48	0.859												M82D	30FR	Up	30FRUp	358.807
		WL	21	48	1.013												M82D	30FR	Up	30FRUp	336.416
		WL	21	48	0.802												M82D	30FR	Up	30FRUp	335.636
		FR	30	72	3.521												M82D	30FR	Up	30FRUp	315.63
		FR	30	72	4.063												M82D	30FR	Up	30FRUp	311.714
		FR	30	72	3.475												M82D	30FR	Up	30FRUp	309.688
		FR	30	72	3.185												M82D	30FR	Up	30FRUp	295.805
		FR	30	72	3.805												M82D	30FR	Up	30FRUp	295.659
		FR	30	72	3.709												M82D	30FR	Up	30FRUp	294.325
		FR	30	72	4.044												M82D	30FR	Up	30FRUp	286.062
		FR	30	72	3.847												M82D	30FR	Up	30FRUp	283.668
		FR	30	72	3.659												M82D	30FR	Up	30FRUp	275.861
		FR	30	72	3.717												M82D	30FR	Up	30FRUp	271.478
		FR	21	72	1.258												M82D	30FR	Up	30FRUp	227.9
		FR	21	72	1.843												M82D	30FR	Up	30FRUp	216.271
		FR	21	72	1.907												M82D	30FR	Up	30FRUp	215.815
		FR	21	72	1.506												M82D	30FR	Up	30FRUp	208.148
		FR	21	72	1.569												M82D	30FR	Up	30FRUp	206.326
		FR	21	72	1.725												M82D	30FR	Up	30FRUp	187.959
		FR	21	72	1.748												M82D	30FR	Up	30FRUp	186.978
		FR	21	72	1.577												M82D	30FR	Up	30FRUp	182.751
		FR	21	72	1.554												M82D	30FR	Up	30FRUp	180.65
		FR	21	72	1.508												M82D	30FR	Up	30FRUp	177.112
		FR	21	72	1.506												M82D	30FR	Up	30FRUp	173.617
		FR	21	72	1.207												M82D	30FR	Up	30FRUp	171.999
		FR	21	72	1.361												M82D	30FR	Up	30FRUp	151.097
		FR	21	72	1.706												M82D	30FR	Up	30FRUp	143.235
		FR	21	72	1.856
		FR	30	72	5.93
		FR	30	72	5.487
		FR	30	72	4.834
		FR	30	72	3.958
		FR	30	72	4.024
		FR	30	72	3.841
		FR	30	72	4.243
		FR	30	72	5.27
		FR	30	72	5.444
		FR	30	72	3.659
		FR	30	72	5.226
		FR	30	72	4.817
		WL	21	72	0.837
		WL	21	72	0.834
		WL	21	72	0.923
		WL	21	72	0.818
		WL	21	72	0.98
		WL	21	72	0.772
		WL	21	72	0.643
		WL	21	72	0.865
		WL	21	72	0.798
		WL	21	72	0.897
		WL	30	72	1.756
		WL	30	72	1.762
		WL	30	72	1.609
		WL	30	72	1.481
		WL	30	72	1.2
		WL	30	72	1.633
		WL	30	72	0.925
		WL	30	72	1.315
		WL	30	72	1.68
		WL	30	72	1.63
		WL	30	72	1.938
		WL	30	72	1.195
		WL	30	72	1.493
		WL	21	72	0.765
		WL	21	72	0.899
		WL	21	72	0.923
		WL	21	72	0.792
		WL	21	72	0.838
		WL	21	72	0.836
		WL	21	72	0.966
		WL	21	72	0.802
		WL	21	72	0.757
		WL	21	72	0.805
		WL	21	72	0.818
		WL	21	72	0.795
		WL	21	72	0.833
		FR	21	96	1.788
		FR	21	96	1.383
		FR	21	96	1.758
		FR	21	96	1.503
		FR	21	96	1.232
		FR	21	96	1.52
		FR	21	96	1.308
		FR	21	96	1.29
		FR	21	96	1.482
		FR	21	96	1.627
		FR	30	96	5.091
		FR	30	96	4.972
		FR	30	96	5.594
		FR	30	96	4.659
		FR	30	96	6.126
		FR	30	96	5.737
		FR	30	96	5.552
		FR	30	96	5.723
		FR	30	96	3.786
		FR	30	96	5.737
		FR	30	96	5.005
		FR	30	96	5.213
		WL	30	96	1.731
		WL	30	96	2.195
		WL	30	96	2.036
		WL	30	96	1.98
		WL	30	96	2.33
		WL	30	96	1.647
		WL	30	96	1.934
		WL	30	96	1.756
		WL	30	96	1.916
		WL	30	96	1.536
		WL	30	96	2.115
		WL	30	96	1.978
		WL	21	96	0.839
		WL	21	96	0.676
		WL	21	96	0.798
		WL	21	96	0.749
		WL	21	96	0.723
		WL	21	96	0.763
		WL	21	96	0.717
		WL	21	96	0.645
		WL	21	96	0.95
		WL	21	96	0.768
		WL	21	96	0.855
		WL	21	96	0.894
[truncated: 18 more columns]

## Sheet: Figure 2
Figure 2a,b
Figure 2a																												Figure 2b
Hypocotyl length																												Hypocotyl length
Genotype	Light	Temp	hypocotyl_mm_6days			one-way ANOVA test																						Genotype	Temp	Light	hypocotyl_mm_6days				one-way ANOVA test
Col	FR	21	1.84				Df	Sum Sq	Mean Sq	F value	Pr(>F)																	Col	30	FR	4.556					Df	Sum Sq	Mean Sq	F value	Pr(>F)
Col	FR	21	1.227			Name	19	412.5	21.71	154.4	<2e-16	***																Col	30	FR	4.053				Name	11	658.6	59.87	494.2	<2e-16	***
Col	FR	21	1.497			Residuals	274	38.5	0.141																			Col	30	FR	4.736				Residuals	409	49.6	0.12
Col	FR	21	1.853																									Col	30	FR	5.381
Col	FR	21	1.831			Summary table																						Col	30	FR	4.67				Summary table
Col	FR	21	1.976			Name	Genotype	N	hypocotyl_mm_6days	sd	se	ci	groups															Col	30	FR	4.563				Name	Genotype	N	hypocotyl_mm_6days	sd	se	ci	groups
Col	FR	21	2.072			Col_21WL	Col	15	0.8528	0.102163	0.0263784	0.0565761	h															Col	30	FR	4.649				Col_21WL	WT	32	0.91075	0.0854348	0.0151029	0.0308025	d
Col	FR	21	1.77			Col_21FR	Col	14	1.81257	0.3052	0.0815682	0.176217	cd															Col	30	FR	4.879				Col_21FR	WT	71	2.08623	0.26499	0.0314485	0.0627221	b
Col	FR	21	2.312			Col_30WL	Col	14	1.54907	0.315007	0.0841892	0.18188	cde															Col	30	FR	4.696				Col_30WL	WT	52	2.16685	0.419961	0.0582381	0.116918	b
Col	FR	21	1.612			Col_30FR	Col	16	4.85813	0.596595	0.149149	0.317903	a															Col	30	FR	4.414				Col_30FR	WT	28	4.62736	0.496767	0.0938801	0.192626	a
Col	FR	21	1.717			pif7_21WL	pif7	13	0.890154	0.0439182	0.0121807	0.0265395	h															Col	30	FR	4.159				pif457_21WL	pif457	27	0.803593	0.130123	0.0250421	0.0514749	d
Col	FR	21	1.5			pif7_21FR	pif7	15	1.032	0.146231	0.0377566	0.0809799	fgh															Col	30	FR	4.723				pif457_21FR	pif457	20	0.86795	0.139369	0.0311639	0.0652267	d
Col	FR	21	2.335			pif7_30WL	pif7	17	1.25747	0.154891	0.0375666	0.0796377	efgh															Col	30	FR	5.507				pif457_30WL	pif457	23	0.972435	0.140048	0.029202	0.0605612	d
Col	FR	21	1.834			pif7_30FR	pif7	17	2.01947	0.343429	0.0832937	0.176575	c															Col	30	FR	4.875				pif457_30FR	pif457	30	1.38307	0.226367	0.0413287	0.0845268	c
Col	WL	30	1.321			pif4_21WL	pif4	12	0.825083	0.070384	0.0203181	0.0447198	h															Col	30	FR	4.848				PIF7-MYC_21WL	PIF7-Myc	26	0.834654	0.0938352	0.0184026	0.0379008	d
Col	WL	30	1.114			pif4_21FR	pif4	12	1.42792	0.197421	0.0569906	0.125436	defg															Col	30	FR	3.7				PIF7-MYC_21FR	PIF7-Myc	36	2.22136	0.32382	0.05397	0.109565	b
Col	WL	30	1.257			pif4_30WL	pif4	11	0.931182	0.0893564	0.026942	0.0600304	gh															Col	30	FR	5.191				PIF7-MYC_30WL	PIF7-Myc	43	1.03698	0.185062	0.0282217	0.0569537	d
Col	WL	30	1.816			pif4_30FR	pif4	15	4.148	0.783105	0.202197	0.433669	b															Col	30	FR	5.156				PIF7-MYC_30FR	PIF7-Myc	33	4.74742	0.804217	0.139996	0.285163	a
Col	WL	30	1.322			pif45_21WL	pif4_5	15	0.8296	0.107055	0.0276415	0.0592852	h															Col	30	FR	3.669
Col	WL	30	1.557			pif45_21FR	pif4_5	16	1.44762	0.205194	0.0512985	0.10934	defg															Col	30	FR	5.025
Col	WL	30	2.153			pif45_30WL	pif4_5	13	0.963308	0.109859	0.0304693	0.0663868	gh															Col	30	FR	4.489				Tukey HSD
Col	WL	30	1.328			pif45_30FR	pif4_5	15	3.7482	1.09287	0.282178	0.605211	b															Col	30	FR	4.972
Col	WL	30	1.302			pif457_21WL	pif4_5_7	16	0.799687	0.0580479	0.014512	0.0309316	h															Col	30	FR	5.052					diff	lwr	upr	p adj
Col	WL	30	1.469			pif457_21FR	pif4_5_7	18	0.854167	0.0621973	0.01466	0.03093	h															Col	30	FR	4.307				Col_21FR-Col_21WL	1.17548	0.931863	1.41909	0
Col	WL	30	1.451			pif457_30WL	pif4_5_7	13	1.01238	0.115021	0.031901	0.0695063	fgh															Col	30	FR	4.909				Col_30WL-Col_21WL	1.2561	0.999028	1.51316	0
Col	WL	30	1.856			pif457_30FR	pif4_5_7	17	1.48159	0.23204	0.0562779	0.119304	def															Col	30	FR	3.969				Col_30FR-Col_21WL	3.71661	3.42053	4.01269	0
Col	WL	30	2.027																									Col	30	FR	4.8				pif457_21WL-Col_21WL	-0.107157	-0.406145	0.191831	0.990356
Col	WL	30	1.714			t-test																						Col	30	FR	3.618				pif457_21FR-Col_21WL	-0.0428	-0.368934	0.283334	0.999999
pif4_5	FR	21	1.39				Col_21	Col_21FR	Col_30	Col_30FR	pif7_21	pif7_21FR	pif7_30	pif7_30FR	pif4_21	pif4_21FR	pif4_30	pif4_30FR	pif4_5_21	pif4_5_21FR	pif4_5_30	pif4_5_30FR	pif4_5_7_21	pif4_5_7_21FR	pif4_5_7_30			Col	21	WL	0.765				pif457_30WL-Col_21WL	0.0616848	-0.251087	0.374456	0.999963
pif4_5	FR	21	1.428			Col_21FR	3.86915e-11	NA	NA	NA	NA	NA	NA	NA	NA	NA	NA	NA	NA	NA	NA	NA	NA	NA	NA			Col	21	WL	0.895				pif457_30FR-Col_21WL	0.472317	0.18155	0.763084	1.00064e-05
pif4_5	FR	21	1.118			Col_30	1.03952e-06	0.0640574	NA	NA	NA	NA	NA	NA	NA	NA	NA	NA	NA	NA	NA	NA	NA	NA	NA			Col	21	WL	0.885				PIF7-MYC_21WL-Col_21WL	-0.0760962	-0.378187	0.225994	0.999592
pif4_5	FR	21	1.246			Col_30FR	1.03509e-87	3.66098e-63	1.05065e-69	NA	NA	NA	NA	NA	NA	NA	NA	NA	NA	NA	NA	NA	NA	NA	NA			Col	21	WL	0.835				PIF7-MYC_21FR-Col_21WL	1.31061	1.03263	1.58859	0
pif4_5	FR	21	1.539			pif7_21	0.792825	7.21994e-10	7.63465e-06	1.95671e-83	NA	NA	NA	NA	NA	NA	NA	NA	NA	NA	NA	NA	NA	NA	NA			Col	21	WL	0.947				PIF7-MYC_30WL-Col_21WL	0.126227	-0.140893	0.393347	0.924349
pif4_5	FR	21	1.219			pif7_21FR	0.191685	5.15453e-08	0.000250083	1.35312e-83	0.319	NA	NA	NA	NA	NA	NA	NA	NA	NA	NA	NA	NA	NA	NA			Col	21	WL	0.936				PIF7-MYC_30FR-Col_21WL	3.83667	3.55281	4.12054	0
pif4_5	FR	21	1.202			pif7_30	0.00254019	5.40495e-05	0.0320459	5.33752e-81	0.00830197	0.0907424	NA	NA	NA	NA	NA	NA	NA	NA	NA	NA	NA	NA	NA			Col	21	WL	0.858				Col_30WL-Col_21FR	0.0806208	-0.128216	0.289457	0.982461
pif4_5	FR	21	1.438			pif7_30FR	1.76213e-16	0.127438	0.000591368	1.42959e-61	1.1098e-14	1.34969e-12	9.3513e-09	NA	NA	NA	NA	NA	NA	NA	NA	NA	NA	NA	NA			Col	21	WL	0.796				Col_30FR-Col_21FR	2.54113	2.28581	2.79646	0
pif4_5	FR	21	1.565			pif4_21	0.848777	1.21997e-10	1.58057e-06	6.95543e-83	0.664988	0.155339	0.00244472	1.75709e-15	NA	NA	NA	NA	NA	NA	NA	NA	NA	NA	NA			Col	21	WL	0.858				pif457_21WL-Col_21FR	-1.28263	-1.54133	-1.02394	0
pif4_5	FR	21	1.897			pif4_21FR	9.54881e-05	0.00961504	0.412163	3.60338e-69	0.000402432	0.00681747	0.228992	3.85517e-05	0.000104227	NA	NA	NA	NA	NA	NA	NA	NA	NA	NA			Col	21	WL	1.005				pif457_21FR-Col_21FR	-1.21828	-1.50792	-0.928634	0
pif4_5	FR	21	1.539			pif4_30	0.598891	1.52172e-08	5.67655e-05	2.41857e-78	0.789599	0.498756	0.025316	8.87137e-13	0.498422	0.0016766	NA	NA	NA	NA	NA	NA	NA	NA	NA			Col	21	WL	0.988				pif457_30WL-Col_21FR	-1.11379	-1.3883	-0.839282	0
pif4_5	FR	21	1.588			pif4_30FR	1.51645e-69	6.92856e-44	1.09718e-50	2.77232e-07	1.09767e-65	4.20559e-65	1.15514e-61	3.13004e-41	1.59177e-65	5.73082e-51	3.81516e-61	NA	NA	NA	NA	NA	NA	NA	NA			Col	21	WL	0.885				pif457_30FR-Col_21FR	-0.703159	-0.952306	-0.454012	0
pif4_5	FR	21	1.308			pif4_5_21	0.865569	1.41593e-11	4.6669e-07	3.08392e-88	0.670308	0.140479	0.00143027	5.21011e-17	0.975211	5.02149e-05	0.495512	4.09092e-70	NA	NA	NA	NA	NA	NA	NA			Col	21	WL	0.864				PIF7-MYC_21WL-Col_21FR	-1.25157	-1.51385	-0.989298	0
pif4_5	FR	21	1.708			pif4_5_21FR	1.46102e-05	0.0082849	0.46036	4.71521e-75	8.77001e-05	0.00224942	0.146546	1.70203e-05	1.94158e-05	0.890627	0.000511534	1.2698e-55	6.87413e-06	NA	NA	NA	NA	NA	NA			Col	21	WL	1.032				PIF7-MYC_21FR-Col_21FR	0.135136	-0.0989614	0.369233	0.760283
pif4_5	FR	21	1.381			pif4_5_30	0.437378	1.18748e-08	6.51421e-05	8.64595e-82	0.619301	0.629152	0.034119	3.53782e-13	0.357932	0.00217001	0.834495	6.40568e-64	0.347508	0.000627982	NA	NA	NA	NA	NA			Col	21	WL	0.968				PIF7-MYC_30WL-Col_21FR	-1.04925	-1.27034	-0.828156	0
pif4_5	FR	21	1.596			pif4_5_30FR	1.59421e-59	1.41547e-33	2.33738e-40	7.34733e-15	6.80006e-56	6.48819e-55	4.82329e-51	1.78495e-30	6.08859e-56	4.62952e-41	1.14688e-51	0.0037906	4.07927e-60	5.23953e-45	4.54399e-54	NA	NA	NA	NA			Col	21	WL	0.915				PIF7-MYC_30FR-Col_21FR	2.6612	2.42014	2.90225	0
pif4_5_7	FR	21	0.881			pif4_5_7_21	0.693791	1.88047e-12	1.06118e-07	2.03173e-90	0.518718	0.0858512	0.000532947	3.48468e-18	0.859358	1.63816e-05	0.371378	3.76966e-72	0.824502	1.73995e-06	0.243557	4.48915e-62	NA	NA	NA			Col	21	WL	0.963				Col_30FR-Col_30WL	2.46051	2.19232	2.7287	0
pif4_5_7	FR	21	0.84			pif4_5_7_21FR	0.991689	6.8658e-12	3.8897e-07	8.21491e-92	0.792217	0.17602	0.00163984	1.018e-17	0.835284	5.32044e-05	0.591913	4.42948e-73	0.851479	6.28063e-06	0.424571	9.30693e-63	0.672723	NA	NA			Col	21	WL	0.966				pif457_21WL-Col_30WL	-1.36325	-1.63466	-1.09185	0
pif4_5_7	FR	21	0.866			pif4_5_7_30	0.262346	7.07022e-08	0.000245195	1.11927e-80	0.406638	0.890298	0.077161	3.32995e-12	0.213163	0.00601904	0.59749	9.95904e-63	0.199368	0.00207691	0.738863	7.69892e-53	0.129867	0.247337	NA			Col	21	WL	0.933				pif457_21FR-Col_30WL	-1.2989	-1.59994	-0.997849	0
pif4_5_7	FR	21	0.816			pif4_5_7_30FR	3.5358e-06	0.01508	0.618405	1.81299e-75	2.57391e-05	0.000816567	0.0825211	3.88812e-05	5.31411e-06	0.704502	0.000182788	9.49214e-56	1.57761e-06	0.795021	0.000214436	5.57261e-45	3.51986e-07	1.31242e-06	0.000784056			Col	21	WL	0.764				pif457_30WL-Col_30WL	-1.19441	-1.48093	-0.907895	0
pif4_5_7	FR	21	0.885																									Col	21	WL	0.933				pif457_30FR-Col_30WL	-0.783779	-1.0461	-0.521461	0
pif4_5_7	FR	21	0.812																									Col	21	WL	0.933				PIF7-MYC_21WL-Col_30WL	-1.33219	-1.60701	-1.05738	0
pif4_5_7	FR	21	0.994																									Col	21	WL	0.941				PIF7-MYC_21FR-Col_30WL	0.054515	-0.193554	0.302584	0.999892
pif4_5_7	FR	21	0.794			Tukey HSD																						Col	21	WL	0.978				PIF7-MYC_30WL-Col_30WL	-1.12987	-1.36571	-0.894033	0
pif4_5_7	FR	21	0.819																									Col	21	WL	0.98				PIF7-MYC_30FR-Col_30WL	2.58058	2.32593	2.83522	0
pif4_5_7	FR	21	0.747				diff	lwr	upr	p adj																		Col	21	WL	0.67				pif457_21WL-Col_30FR	-3.82376	-4.13237	-3.51516	0
pif4_5_7	FR	21	0.901			Col_21FR-Col_21WL	0.959771	0.461066	1.45848	7.32402e-09																		Col	21	WL	0.974				pif457_21FR-Col_30FR	-3.75941	-4.09438	-3.42443	0
pif4_5_7	FR	21	0.905			Col_30WL-Col_21WL	0.696271	0.197566	1.19498	0.000184205																		Col	21	WL	1.063				pif457_30WL-Col_30FR	-3.65492	-3.9769	-3.33294	0
pif4_5_7	FR	21	0.738			Col_30FR-Col_21WL	4.00533	3.52301	4.48764	2.42362e-13																		Col	21	WL	0.874				pif457_30FR-Col_30FR	-3.24429	-3.54494	-2.94364	0
pif4_5_7	FR	21	0.886			pif7_21WL-Col_21WL	0.0373538	-0.471176	0.545884	1																		Col	21	WL	1.018				PIF7-MYC_21WL-Col_30FR	-3.7927	-4.10432	-3.48109	0
pif4_5_7	FR	21	0.857			pif7_21FR-Col_21WL	0.1792	-0.310832	0.669232	0.999047																		Col	21	WL	0.864				PIF7-MYC_21FR-Col_30FR	-2.406	-2.6943	-2.1177	0
pif4_5_7	FR	21	0.919			pif7_30WL-Col_21WL	0.404671	-0.0707301	0.880071	0.215304																		Col	21	WL	0.858				PIF7-MYC_30WL-Col_30FR	-3.59038	-3.86822	-3.31254	0
pif4_5_7	FR	21	0.881			pif7_30FR-Col_21WL	1.16667	0.69127	1.64207	4.68847e-13																		Col	30	WL	3.092				PIF7-MYC_30FR-Col_30FR	0.120067	-0.17391	0.414044	0.97295
pif4_5_7	FR	21	0.834			pif4_21WL-Col_21WL	-0.0277167	-0.547474	0.492041	1																		Col	30	WL	1.788				pif457_21FR-pif457_21WL	0.0643574	-0.273192	0.401906	0.999974
pif4	FR	21	1.39			pif4_21FR-Col_21WL	0.575117	0.0553594	1.09487	0.0137753																		Col	30	WL	2.32				pif457_30WL-pif457_21WL	0.168842	-0.155814	0.493499	0.863151
pif4	FR	21	1.399			pif4_30WL-Col_21WL	0.0783818	-0.454339	0.611103	1																		Col	30	WL	2.375				pif457_30FR-pif457_21WL	0.579474	0.275959	0.882989	5.82883e-08
pif4	FR	21	1.483			pif4_30FR-Col_21WL	3.2952	2.80517	3.78523	2.42362e-13																		Col	30	WL	1.853				PIF7-MYC_21WL-pif457_21WL	0.0310613	-0.283318	0.345441	1
pif4	FR	21	1.152			pif45_21WL-Col_21WL	-0.0232	-0.513232	0.466832	1																		Col	30	WL	2.212				PIF7-MYC_21FR-pif457_21WL	1.41777	1.12648	1.70906	0
pif4	FR	21	1.126			pif45_21FR-Col_21WL	0.594825	0.112511	1.07714	0.00237926																		Col	30	WL	2.192				PIF7-MYC_30WL-pif457_21WL	0.233384	-0.0475585	0.514327	0.215084
pif4	FR	21	1.655			pif45_30WL-Col_21WL	0.110508	-0.398022	0.619038	1																		Col	30	WL	1.696				PIF7-MYC_30FR-pif457_21WL	3.94383	3.64692	4.24074	0
pif4	FR	21	1.305			pif45_30FR-Col_21WL	2.8954	2.40537	3.38543	2.42362e-13																		Col	30	WL	2.087				pif457_30WL-pif457_21FR	0.104485	-0.245332	0.454301	0.998007
pif4	FR	21	1.678			pif457_21WL-Col_21WL	-0.0531125	-0.535427	0.429202	1																		Col	30	WL	2.908				pif457_30FR-pif457_21FR	0.515117	0.184828	0.845406	2.92207e-05
pif4	FR	21	1.667			pif457_21FR-Col_21WL	0.00136667	-0.467803	0.470536	1																		Col	30	WL	2.207				PIF7-MYC_21WL-pif457_21FR	-0.0332962	-0.373596	0.307004	1
pif4	FR	21	1.309			pif457_30WL-Col_21WL	0.159585	-0.348945	0.668115	0.99989																		Col	30	WL	1.941				PIF7-MYC_21FR-pif457_21FR	1.35341	1.03432	1.6725	0
pif4	FR	21	1.329			pif457_30FR-Col_21WL	0.628788	0.153388	1.10419	0.000607598																		Col	30	WL	2.08				PIF7-MYC_30WL-pif457_21FR	0.169027	-0.140648	0.478701	0.820519
pif4	FR	21	1.642			Col_30WL-Col_21FR	-0.2635	-0.770731	0.243731	0.946815																		Col	30	WL	1.762				PIF7-MYC_30FR-pif457_21FR	3.87947	3.55525	4.2037	0
pif7	FR	21	1.119			Col_30FR-Col_21FR	3.04555	2.55443	3.53668	2.42362e-13																		Col	30	WL	2.008				pif457_30FR-pif457_30WL	0.410632	0.0935305	0.727733	0.00152745
pif7	FR	21	1.059			pif7_21WL-Col_21FR	-0.922418	-1.43931	-0.405524	1.36014e-07																		Col	30	WL	2.265				PIF7-MYC_21WL-pif457_30WL	-0.137781	-0.465297	0.189735	0.966299
pif7	FR	21	0.93			pif7_21FR-Col_21FR	-0.780571	-1.27928	-0.281866	9.51465e-06																		Col	30	WL	2.509				PIF7-MYC_21FR-pif457_30WL	1.24893	0.943508	1.55434	0
pif7	FR	21	0.781			pif7_30WL-Col_21FR	-0.555101	-1.03944	-0.0707642	0.00815486																		Col	30	WL	2.034				PIF7-MYC_30WL-pif457_30WL	0.064542	-0.231027	0.360111	0.999899
pif7	FR	21	1.106			pif7_30FR-Col_21FR	0.206899	-0.277437	0.691236	0.993211																		Col	30	WL	1.901				PIF7-MYC_30FR-pif457_30WL	3.77499	3.46421	4.08577	0
pif7	FR	21	0.822			pif4_21WL-Col_21FR	-0.987488	-1.51543	-0.459545	2.30598e-08																		Col	30	WL	1.923				PIF7-MYC_21WL-pif457_30FR	-0.548413	-0.854984	-0.241842	5.57411e-07
pif7	FR	21	1.361			pif4_21FR-Col_21FR	-0.384655	-0.912598	0.143288	0.502026																		Col	30	WL	2.543				PIF7-MYC_21FR-pif457_30FR	0.838294	0.555452	1.12114	0
pif7	FR	21	1.064			pif4_30WL-Col_21FR	-0.88139	-1.4221	-0.340679	2.83313e-06																		Col	30	WL	2.371				PIF7-MYC_30WL-pif457_30FR	-0.34609	-0.618267	-0.073913	0.00209248
pif7	FR	21	1.007			pif4_30FR-Col_21FR	2.33543	1.83672	2.83413	2.42362e-13																		Col	30	WL	2.292				PIF7-MYC_30FR-pif457_30FR	3.36436	3.07573	3.65298	0
pif7	FR	21	0.832			pif45_21WL-Col_21FR	-0.982971	-1.48168	-0.484266	2.68291e-09																		Col	30	WL	1.614				PIF7-MYC_21FR-PIF7-MYC_21WL	1.38671	1.09224	1.68118	0
pif7	FR	21	1.061			pif45_21FR-Col_21FR	-0.364946	-0.856071	0.126178	0.462731																		Col	30	WL	1.995				PIF7-MYC_30WL-PIF7-MYC_21WL	0.202323	-0.0819192	0.486565	0.450069
pif7	FR	21	1.147			pif45_30WL-Col_21FR	-0.849264	-1.36616	-0.33237	2.21394e-06																		Col	30	WL	1.558				PIF7-MYC_30FR-PIF7-MYC_21WL	3.91277	3.61274	4.2128	0
pif7	FR	21	1.09			pif45_30FR-Col_21FR	1.93563	1.43692	2.43433	2.42362e-13																		Col	30	WL	2.099				PIF7-MYC_30WL-PIF7-MYC_21FR	-1.18438	-1.44286	-0.925913	0
pif7	FR	21	1.044			pif457_21WL-Col_21FR	-1.01288	-1.50401	-0.52176	3.57068e-10																		Col	30	WL	2.607				PIF7-MYC_30FR-PIF7-MYC_21FR	2.52606	2.25032	2.8018	0
pif7	FR	21	1.057			pif457_21FR-Col_21FR	-0.958405	-1.43663	-0.480183	1.30179e-09																		Col	30	WL	1.838				PIF7-MYC_30FR-PIF7-MYC_30WL	3.71045	3.44566	3.97524	0
pif4_5	WL	30	0.814			pif457_30WL-Col_21FR	-0.800187	-1.31708	-0.283293	1.30146e-05																		Col	30	WL	3.204
pif4_5	WL	30	0.983			pif457_30FR-Col_21FR	-0.330983	-0.81532	0.153353	0.626397																		Col	30	WL	2.735
pif4_5	WL	30	1.044			Col_30FR-Col_30WL	3.30905	2.81793	3.80018	2.42362e-13																		Col	30	WL	2.504
pif4_5	WL	30	0.713			pif7_21WL-Col_30WL	-0.658918	-1.17581	-0.142024	0.00127804																		Col	30	WL	1.758
pif4_5	WL	30	1.144			pif7_21FR-Col_30WL	-0.517071	-1.01578	-0.0183658	0.0326967																		Col	30	WL	2.171
pif4_5	WL	30	0.925			pif7_30WL-Col_30WL	-0.291601	-0.775937	0.192736	0.824563																		Col	30	WL	1.109
pif4_5	WL	30	0.983			pif7_30FR-Col_30WL	0.470399	-0.0139374	0.954736	0.0685424																		Col	30	WL	2.432
pif4_5	WL	30	1.057			pif4_21WL-Col_30WL	-0.723988	-1.25193	-0.196045	0.000277503																		Col	30	WL	2.123
pif4_5	WL	30	0.912			pif4_21FR-Col_30WL	-0.121155	-0.649098	0.406788	0.999999																		Col	30	WL	2.864
pif4_5	WL	30	1.014			pif4_30WL-Col_30WL	-0.61789	-1.1586	-0.0771794	0.00853439																		Col	30	WL	2.618
pif4_5	WL	30	0.996			pif4_30FR-Col_30WL	2.59893	2.10022	3.09763	2.42362e-13																		Col	21	FR	1.782
pif4_5	WL	30	0.928			pif45_21WL-Col_30WL	-0.719471	-1.21818	-0.220766	8.39232e-05																		Col	21	FR	1.92
pif4_5	WL	30	1.01			pif45_21FR-Col_30WL	-0.101446	-0.592571	0.389678	1																		Col	21	FR	2.027
pif4_5_7	WL	30	0.942			pif45_30WL-Col_30WL	-0.585764	-1.10266	-0.0688702	0.0096939																		Col	21	FR	2.312
pif4_5_7	WL	30	0.933			pif45_30FR-Col_30WL	2.19913	1.70042	2.69783	2.42362e-13																		Col	21	FR	1.738
pif4_5_7	WL	30	1.121			pif457_21WL-Col_30WL	-0.749384	-1.24051	-0.25826	1.94563e-05																		Col	21	FR	2.266
pif4_5_7	WL	30	0.893			pif457_21FR-Col_30WL	-0.694905	-1.17313	-0.216683	7.01484e-05																		Col	21	FR	1.869
pif4_5_7	WL	30	1.229			pif457_30WL-Col_30WL	-0.536687	-1.05358	-0.0197933	0.0321334																		Col	21	FR	1.82
pif4_5_7	WL	30	1.147			pif457_30FR-Col_30WL	-0.0674832	-0.55182	0.416853	1																		Col	21	FR	1.737
pif4_5_7	WL	30	0.921			pif7_21WL-Col_30FR	-3.96797	-4.46907	-3.46687	2.42362e-13																		Col	21	FR	2.325
pif4_5_7	WL	30	0.907			pif7_21FR-Col_30FR	-3.82613	-4.30844	-3.34381	2.42362e-13																		Col	21	FR	2.189
pif4_5_7	WL	30	0.965			pif7_30WL-Col_30FR	-3.60065	-4.0681	-3.13321	2.42362e-13																		Col	21	FR	2.705
pif4_5_7	WL	30	1.001			pif7_30FR-Col_30FR	-2.83865	-3.3061	-2.37121	2.42362e-13																		Col	21	FR	2.284
pif4_5_7	WL	30	1.055			pif4_21WL-Col_30FR	-4.03304	-4.54553	-3.52055	2.42362e-13																		Col	21	FR	1.823
pif4_5_7	WL	30	1.151			pif4_21FR-Col_30FR	-3.43021	-3.9427	-2.91772	2.42362e-13																		Col	21	FR	2.358
pif4_5_7	WL	30	0.896			pif4_30WL-Col_30FR	-3.92694	-4.45257	-3.40131	2.42362e-13																		Col	21	FR	2.257
pif4	WL	30	1.152			pif4_30FR-Col_30FR	-0.710125	-1.19244	-0.227811	5.02448e-05																		Col	21	FR	1.869
pif4	WL	30	0.793			pif45_21WL-Col_30FR	-4.02853	-4.51084	-3.54621	2.42362e-13																		Col	21	FR	1.804
pif4	WL	30	0.97			pif45_21FR-Col_30FR	-3.4105	-3.88497	-2.93603	2.42362e-13																		Col	21	FR	1.505
pif4	WL	30	0.966			pif45_30WL-Col_30FR	-3.89482	-4.39591	-3.39372	2.42362e-13																		Col	21	FR	1.751
pif4	WL	30	0.853			pif45_30FR-Col_30FR	-1.10993	-1.59224	-0.627611	1.8533e-12																		Col	21	FR	1.688
pif4	WL	30	0.903			pif457_21WL-Col_30FR	-4.05844	-4.53291	-3.58397	2.42362e-13																		Col	21	FR	2.039
pif4	WL	30	0.918			pif457_21FR-Col_30FR	-4.00396	-4.46506	-3.54286	2.42362e-13																		Col	21	FR	1.907
pif4	WL	30	0.948			pif457_30WL-Col_30FR	-3.84574	-4.34684	-3.34464	2.42362e-13																		Col	21	FR	2.163
pif4	WL	30	0.909			pif457_30FR-Col_30FR	-3.37654	-3.84398	-2.9091	2.42362e-13																		Col	21	FR	1.83
pif4	WL	30	0.894			pif7_21FR-pif7_21WL	0.141846	-0.366684	0.650376	0.999982																		Col	21	FR	2.093
pif4	WL	30	0.937			pif7_30WL-pif7_21WL	0.367317	-0.12713	0.861763	0.463265																		Col	21	FR	1.922
pif7	WL	30	1.14			pif7_30FR-pif7_21WL	1.12932	0.63487	1.62376	2.5554e-12																		Col	21	FR	2.042
pif7	WL	30	1.333			pif4_21WL-pif7_21WL	-0.0650705	-0.602303	0.472162	1																		Col	21	FR	1.672
pif7	WL	30	1.048			pif4_21FR-pif7_21WL	0.537763	0.000529895	1.075	0.0494494																		Col	21	FR	2.043
pif7	WL	30	1.411			pif4_30WL-pif7_21WL	0.041028	-0.508757	0.590813	1																		Col	21	FR	2.268
pif7	WL	30	1.266			pif4_30FR-pif7_21WL	3.25785	2.74932	3.76638	2.42362e-13																		Col	21	FR	2.236
pif7	WL	30	1.364			pif45_21WL-pif7_21WL	-0.0605538	-0.569084	0.447976	1																		Col	21	FR	1.968
pif7	WL	30	1.336			pif45_21FR-pif7_21WL	0.557471	0.0563736	1.05857	0.0127439																		Col	21	FR	2.439
pif7	WL	30	1.287			pif45_30WL-pif7_21WL	0.0731538	-0.453225	0.599532	1																		Col	21	FR	2.149
pif7	WL	30	0.893			pif45_30FR-pif7_21WL	2.85805	2.34952	3.36658	2.42362e-13																		Col	21	FR	2.092
pif7	WL	30	1.502			pif457_21WL-pif7_21WL	-0.0904663	-0.591564	0.410631	1																		Col	21	FR	2.523
pif7	WL	30	1.222			pif457_21FR-pif7_21WL	-0.0359872	-0.524446	0.452472	1																		Col	21	FR	1.872
pif7	WL	30	1.284			pif457_30WL-pif7_21WL	0.122231	-0.404148	0.648609	0.999999																		Col	21	FR	2.203
pif7	WL	30	1.322			pif457_30FR-pif7_21WL	0.591434	0.0969878	1.08588	0.00407115																		Col	21	FR	2.161
pif7	WL	30	1.242			pif7_30WL-pif7_21FR	0.225471	-0.24993	0.700871	0.978271																		Col	21	FR	2.134
pif7	WL	30	1.22			pif7_30FR-pif7_21FR	0.987471	0.51207	1.46287	2.56423e-10																		Col	21	FR	1.881
pif7	WL	30	1.056			pif4_21WL-pif7_21FR	-0.206917	-0.726674	0.312841	0.997122																		Col	21	FR	2.156
pif7	WL	30	1.451			pif4_21FR-pif7_21FR	0.395917	-0.123841	0.915674	0.413542																		Col	21	FR	2.358
pif4_5	WL	21	1.017			pif4_30WL-pif7_21FR	-0.100818	-0.633539	0.431903	1																		Col	21	FR	1.782
pif4_5	WL	21	0.878			pif4_30FR-pif7_21FR	3.116	2.62597	3.60603	2.42362e-13																		Col	21	FR	1.995
pif4_5	WL	21	0.928			pif45_21WL-pif7_21FR	-0.2024	-0.692432	0.287632	0.995462																		Col	21	FR	2.362
pif4_5	WL	21	0.664			pif45_21FR-pif7_21FR	0.415625	-0.0666893	0.897939	0.197074																		Col	21	FR	1.992
pif4_5	WL	21	0.73			pif45_30WL-pif7_21FR	-0.0686923	-0.577222	0.439838	1																		Col	21	FR	1.83
pif4_5	WL	21	0.842			pif45_30FR-pif7_21FR	2.7162	2.22617	3.20623	2.42362e-13																		Col	21	FR	1.792
pif4_5	WL	21	0.711			pif457_21WL-pif7_21FR	-0.232312	-0.714627	0.250002	0.974501																		Col	21	FR	1.953
pif4_5	WL	21	0.837			pif457_21FR-pif7_21FR	-0.177833	-0.647003	0.291336	0.998466																		Col	21	FR	2.104
pif4_5	WL	21	0.865			pif457_30WL-pif7_21FR	-0.0196154	-0.528145	0.488915	1																		Col	21	FR	1.849
pif4_5	WL	21	0.766			pif457_30FR-pif7_21FR	0.449588	-0.0258125	0.924989	0.0895276																		Col	21	FR	2.078
pif4_5	WL	21	0.787			pif7_30FR-pif7_30WL	0.762	0.301695	1.2223	1.74564e-06																		Col	21	FR	2.119
pif4_5	WL	21	0.818			pif4_21WL-pif7_30WL	-0.432387	-0.938374	0.0735991	0.209419																		Col	21	FR	2.382
pif4_5	WL	21	0.956			pif4_21FR-pif7_30WL	0.170446	-0.33554	0.676432	0.999693																		Col	21	FR	1.921
pif4_5	WL	21	0.961			pif4_30WL-pif7_30WL	-0.326289	-0.845583	0.193005	0.767177																		Col	21	FR	1.92
pif4_5	WL	21	0.684			pif4_30FR-pif7_30WL	2.89053	2.41513	3.36593	2.42362e-13																		Col	21	FR	1.986
pif4_5_7	WL	21	0.831			pif45_21WL-pif7_30WL	-0.427871	-0.903271	0.0475301	0.139979																		Col	21	FR	2.35
pif4_5_7	WL	21	0.828			pif45_21FR-pif7_30WL	0.190154	-0.277287	0.657596	0.996234																		Col	21	FR	2.461
pif4_5_7	WL	21	0.831			pif45_30WL-pif7_30WL	-0.294163	-0.78861	0.200284	0.838701																		Col	21	FR	2.355
pif4_5_7	WL	21	0.693			pif45_30FR-pif7_30WL	2.49073	2.01533	2.96613	2.42362e-13																		Col	21	FR	2.159
pif4_5_7	WL	21	0.897			pif457_21WL-pif7_30WL	-0.457783	-0.925225	0.00965859	0.062804																		Col	21	FR	1.988
pif4_5_7	WL	21	0.751			pif457_21FR-pif7_30WL	-0.403304	-0.857171	0.0505627	0.155517																		Col	21	FR	2.055
pif4_5_7	WL	21	0.785			pif457_30WL-pif7_30WL	-0.245086	-0.739533	0.249361	0.965981																		Col	21	FR	2.087
pif4_5_7	WL	21	0.861			pif457_30FR-pif7_30WL	0.224118	-0.236187	0.684422	0.971541																		Col	21	FR	2.141
pif4_5_7	WL	21	0.798			pif4_21WL-pif7_30FR	-1.19439	-1.70037	-0.688401	7.77045e-13																		Col	21	FR	2.941
pif4_5_7	WL	21	0.775			pif4_21FR-pif7_30FR	-0.591554	-1.09754	-0.0855675	0.0059514																		Col	21	FR	2.25
pif4_5_7	WL	21	0.883			pif4_30WL-pif7_30FR	-1.08829	-1.60758	-0.568995	1.68715e-10																		Col	21	FR	2.642
pif4_5_7	WL	21	0.778			pif4_30FR-pif7_30FR	2.12853	1.65313	2.60393	2.42362e-13																		Col	21	FR	2.448
pif4_5_7	WL	21	0.718			pif45_21WL-pif7_30FR	-1.18987	-1.66527	-0.71447	4.35985e-13																		Col	30	WL	1.554
pif4_5_7	WL	21	0.848			pif45_21FR-pif7_30FR	-0.571846	-1.03929	-0.104404	0.00275144																		Col	30	WL	1.654
pif4_5_7	WL	21	0.77			pif45_30WL-pif7_30FR	-1.05616	-1.55061	-0.561716	6.7549e-11																		Col	30	WL	2.426
pif4_5_7	WL	21	0.748			pif45_30FR-pif7_30FR	1.72873	1.25333	2.20413	2.42362e-13																		Col	30	WL	1.707
pif4	WL	21	0.888			pif457_21WL-pif7_30FR	-1.21978	-1.68722	-0.752341	4.37539e-13																		Col	30	WL	1.914
pif4	WL	21	0.805			pif457_21FR-pif7_30FR	-1.1653	-1.61917	-0.711437	4.24216e-13																		Col	30	WL	2.386
pif4	WL	21	0.757			pif457_30WL-pif7_30FR	-1.00709	-1.50153	-0.512639	6.31828e-10																		Col	30	WL	2.621
pif4	WL	21	0.818			pif457_30FR-pif7_30FR	-0.537882	-0.998187	-0.0775776	0.00599899																		Col	30	WL	1.95
pif4	WL	21	0.865			pif4_21FR-pif4_21WL	0.602833	0.0549611	1.15071	0.0149209																		Col	30	WL	1.708
pif4	WL	21	0.835			pif4_30WL-pif4_21WL	0.106098	-0.454087	0.666284	1																		Col	30	WL	2.055
pif4	WL	21	0.865			pif4_30FR-pif4_21WL	3.32292	2.80316	3.84267	2.42362e-13																		Col	30	WL	2.631
pif4	WL	21	0.735			pif45_21WL-pif4_21WL	0.00451667	-0.515241	0.524274	1																		Col	30	WL	2.134
pif4	WL	21	0.916			pif45_21FR-pif4_21WL	0.622542	0.110054	1.13503	0.00311794																		Col	30	WL	2.348
pif4	WL	21	0.91			pif45_30WL-pif4_21WL	0.138224	-0.399009	0.675457	0.999995																		PIF7-Myc	30	FR	4.437
pif4	WL	21	0.689			pif45_30FR-pif4_21WL	2.92312	2.40336	3.44287	2.42362e-13																		PIF7-Myc	30	FR	5.637
pif4	WL	21	0.818			pif457_21WL-pif4_21WL	-0.0253958	-0.537883	0.487092	1																		PIF7-Myc	30	FR	5.054
Col	WL	21	0.809			pif457_21FR-pif4_21WL	0.0290833	-0.471053	0.52922	1																		PIF7-Myc	30	FR	6.181
Col	WL	21	0.755			pif457_30WL-pif4_21WL	0.187301	-0.349932	0.724534	0.999503																		PIF7-Myc	30	FR	4.152
Col	WL	21	1.044			pif457_30FR-pif4_21WL	0.656505	0.150519	1.16249	0.00090132																		PIF7-Myc	30	FR	2.979
Col	WL	21	0.874			pif4_30WL-pif4_21FR	-0.496735	-1.05692	0.0634507	0.158169																		PIF7-Myc	30	FR	3.092
Col	WL	21	0.737			pif4_30FR-pif4_21FR	2.72008	2.20033	3.23984	2.42362e-13																		PIF7-Myc	30	FR	4.65
Col	WL	21	0.825			pif45_21WL-pif4_21FR	-0.598317	-1.11807	-0.0785594	0.00761587																		PIF7-Myc	30	FR	6.071
Col	WL	21	0.979			pif45_21FR-pif4_21FR	0.0197083	-0.492779	0.532196	1																		PIF7-Myc	30	FR	5.332
Col	WL	21	1.019			pif45_30WL-pif4_21FR	-0.464609	-1.00184	0.072624	0.191931																		PIF7-Myc	30	FR	5.591
Col	WL	21	0.755			pif45_30FR-pif4_21FR	2.32028	1.80053	2.84004	2.42362e-13																		PIF7-Myc	30	FR	5.249
Col	WL	21	0.724			pif457_21WL-pif4_21FR	-0.628229	-1.14072	-0.115742	0.00265316																		PIF7-Myc	30	FR	4.634
Col	WL	21	0.938			pif457_21FR-pif4_21FR	-0.57375	-1.07389	-0.0736134	0.0080364																		PIF7-Myc	30	FR	5.666
Col	WL	21	0.876			pif457_30WL-pif4_21FR	-0.415532	-0.952765	0.121701	0.383667																		PIF7-Myc	30	FR	4.334
Col	WL	21	0.784			pif457_30FR-pif4_21FR	0.0536716	-0.452315	0.559658	1																		PIF7-Myc	30	FR	5.343
Col	WL	21	0.818			pif4_30FR-pif4_30WL	3.21682	2.6841	3.74954	2.42362e-13																		PIF7-Myc	30	FR	4.208
Col	WL	21	0.855			pif45_21WL-pif4_30WL	-0.101582	-0.634303	0.431139	1																		PIF7-Myc	30	FR	4.556
pif7	WL	21	0.881			pif45_21FR-pif4_30WL	0.516443	-0.00918721	1.04207	0.0606658																		PIF7-Myc	30	FR	6.025
pif7	WL	21	0.889			pif45_30WL-pif4_30WL	0.0321259	-0.517659	0.58191	1																		PIF7-Myc	30	FR	5.987
pif7	WL	21	0.879			pif45_30FR-pif4_30WL	2.81702	2.2843	3.34974	2.42362e-13																		PIF7-Myc	30	FR	4.509
pif7	WL	21	0.877			pif457_21WL-pif4_30WL	-0.131494	-0.657125	0.394136	0.999997																		PIF7-Myc	30	FR	4.425
pif7	WL	21	0.913			pif457_21FR-pif4_30WL	-0.0770152	-0.590611	0.43658	1																		PIF7-Myc	30	FR	4.184
pif7	WL	21	0.85			pif457_30WL-pif4_30WL	0.0812028	-0.468582	0.630987	1																		PIF7-Myc	30	FR	4.412
pif7	WL	21	0.885			pif457_30FR-pif4_30WL	0.550406	0.0311126	1.0697	0.0247654																		PIF7-Myc	30	FR	5.001
pif7	WL	21	0.945			pif45_21WL-pif4_30FR	-3.3184	-3.80843	-2.82837	2.42362e-13																		PIF7-Myc	30	FR	5.083
pif7	WL	21	0.986			pif45_21FR-pif4_30FR	-2.70038	-3.18269	-2.21806	2.42362e-13																		PIF7-Myc	30	FR	4.339
pif7	WL	21	0.923			pif45_30WL-pif4_30FR	-3.18469	-3.69322	-2.67616	2.42362e-13																		PIF7-Myc	30	FR	4.48
pif7	WL	21	0.815			pif45_30FR-pif4_30FR	-0.3998	-0.889832	0.0902318	0.284811																		PIF7-Myc	30	FR	3.992
pif7	WL	21	0.851			pif457_21WL-pif4_30FR	-3.34831	-3.83063	-2.866	2.42362e-13																		PIF7-Myc	30	FR	3.945
pif7	WL	21	0.878			pif457_21FR-pif4_30FR	-3.29383	-3.763	-2.82466	2.42362e-13																		PIF7-Myc	30	FR	4.324
pif4_5	FR	30	5.238			pif457_30WL-pif4_30FR	-3.13562	-3.64415	-2.62709	2.42362e-13																		PIF7-Myc	30	FR	3.746
pif4_5	FR	30	3.654			pif457_30FR-pif4_30FR	-2.66641	-3.14181	-2.19101	2.42362e-13																		PIF7-Myc	30	FR	5.047
pif4_5	FR	30	4.55			pif45_21FR-pif45_21WL	0.618025	0.135711	1.10034	0.00115528																		PIF7-Myc	21	WL	0.956
pif4_5	FR	30	2.921			pif45_30WL-pif45_21WL	0.133708	-0.374822	0.642238	0.999993																		PIF7-Myc	21	WL	0.89
pif4_5	FR	30	4.532			pif45_30FR-pif45_21WL	2.9186	2.42857	3.40863	2.42362e-13																		PIF7-Myc	21	WL	0.713
pif4_5	FR	30	3.975			pif457_21WL-pif45_21WL	-0.0299125	-0.512227	0.452402	1																		PIF7-Myc	21	WL	0.951
pif4_5	FR	30	3.401			pif457_21FR-pif45_21WL	0.0245667	-0.444603	0.493736	1																		PIF7-Myc	21	WL	0.731
pif4_5	FR	30	1.53			pif457_30WL-pif45_21WL	0.182785	-0.325745	0.691315	0.999245																		PIF7-Myc	21	WL	0.799
pif4_5	FR	30	1.51			pif457_30FR-pif45_21WL	0.651988	0.176588	1.12739	0.000276995																		PIF7-Myc	21	WL	0.764
pif4_5	FR	30	4.708			pif45_30WL-pif45_21FR	-0.484317	-0.985415	0.0167802	0.0720718																		PIF7-Myc	21	WL	0.699
pif4_5	FR	30	3.4			pif45_30FR-pif45_21FR	2.30057	1.81826	2.78289	2.42362e-13																		PIF7-Myc	21	WL	0.781
pif4_5	FR	30	3.754			pif457_21WL-pif45_21FR	-0.647938	-1.12241	-0.173466	0.000304786																		PIF7-Myc	21	WL	0.899
pif4_5	FR	30	4.608			pif457_21FR-pif45_21FR	-0.593458	-1.05456	-0.132355	0.00105902																		PIF7-Myc	21	WL	0.705
pif4_5	FR	30	3.889			pif457_30WL-pif45_21FR	-0.43524	-0.936338	0.0658571	0.185805																		PIF7-Myc	21	WL	0.768
pif4_5	FR	30	4.553			pif457_30FR-pif45_21FR	0.0339632	-0.433478	0.501405	1																		PIF7-Myc	21	WL	0.781
pif4_5_7	FR	30	1.418			pif45_30FR-pif45_30WL	2.78489	2.27636	3.29342	2.42362e-13																		PIF7-Myc	21	WL	0.959
pif4_5_7	FR	30	2.009			pif457_21WL-pif45_30WL	-0.16362	-0.664718	0.337477	0.999804																		PIF7-Myc	21	WL	0.952
pif4_5_7	FR	30	1.925			pif457_21FR-pif45_30WL	-0.109141	-0.5976	0.379318	0.999999																		PIF7-Myc	21	WL	0.854
pif4_5_7	FR	30	1.329			pif457_30WL-pif45_30WL	0.0490769	-0.477302	0.575456	1																		PIF7-Myc	21	WL	0.97
pif4_5_7	FR	30	1.683			pif457_30FR-pif45_30WL	0.518281	0.0238339	1.01273	0.0285443																		PIF7-Myc	21	WL	0.847
pif4_5_7	FR	30	1.476			pif457_21WL-pif45_30FR	-2.94851	-3.43083	-2.4662	2.42362e-13																		PIF7-Myc	21	WL	0.764
pif4_5_7	FR	30	1.719			pif457_21FR-pif45_30FR	-2.89403	-3.3632	-2.42486	2.42362e-13																		PIF7-Myc	21	WL	0.72
pif4_5_7	FR	30	1.174			pif457_30WL-pif45_30FR	-2.73582	-3.24435	-2.22729	2.42362e-13																		PIF7-Myc	21	WL	0.736
pif4_5_7	FR	30	1.333			pif457_30FR-pif45_30FR	-2.26661	-2.74201	-1.79121	2.42362e-13																		PIF7-Myc	21	WL	0.849
pif4_5_7	FR	30	1.559			pif457_21FR-pif457_21WL	0.0544792	-0.406624	0.515582	1																		PIF7-Myc	21	WL	0.999
pif4_5_7	FR	30	1.245			pif457_30WL-pif457_21WL	0.212697	-0.2884	0.713795	0.993704																		PIF7-Myc	21	WL	0.866
pif4_5_7	FR	30	1.282			pif457_30FR-pif457_21WL	0.681901	0.214459	1.14934	6.35745e-05																		PIF7-Myc	21	WL	0.864
pif4_5_7	FR	30	1.329			pif457_30WL-pif457_21FR	0.158218	-0.330241	0.646677	0.999825																		PIF7-Myc	21	WL	0.884
pif4_5_7	FR	30	1.482			pif457_30FR-pif457_21FR	0.627422	0.173555	1.08129	0.000231404																		PIF7-Myc	30	WL	1.031
pif4_5_7	FR	30	1.461			pif457_30FR-pif457_30WL	0.469204	-0.025243	0.96365	0.0865982																		PIF7-Myc	30	WL	0.978
pif4_5_7	FR	30	1.372																									PIF7-Myc	30	WL	1.369
pif4_5_7	FR	30	1.391																									PIF7-Myc	30	WL	0.929
Col	FR	30	4.013																									PIF7-Myc	30	WL	0.823
Col	FR	30	4.661																									PIF7-Myc	30	WL	0.873
Col	FR	30	5.475																									PIF7-Myc	30	WL	1.145
Col	FR	30	3.861																									PIF7-Myc	30	WL	1.149
Col	FR	30	4.93																									PIF7-Myc	30	WL	1.141
Col	FR	30	5.038																									PIF7-Myc	30	WL	1.362
Col	FR	30	5.7																									PIF7-Myc	30	WL	1.189
Col	FR	30	4.751																									PIF7-Myc	30	WL	1.031
Col	FR	30	5.327																									PIF7-Myc	30	WL	1.232
Col	FR	30	4.698																									PIF7-Myc	30	WL	1.025
Col	FR	30	4.712																									PIF7-Myc	30	WL	1.112
Col	FR	30	4.653																									PIF7-Myc	30	WL	0.815
Col	FR	30	5.938																									PIF7-Myc	30	WL	0.941
Col	FR	30	3.924																									PIF7-Myc	30	WL	0.915
Col	FR	30	5.183																									PIF7-Myc	30	WL	1.05
Col	FR	30	4.866																									PIF7-Myc	30	WL	0.524
pif7	FR	30	1.862																									PIF7-Myc	30	WL	1.579
pif7	FR	30	1.729																									PIF7-Myc	30	WL	1.235
pif7	FR	30	2.217																									PIF7-Myc	30	WL	0.957
pif7	FR	30	1.747																									PIF7-Myc	30	WL	1.059
pif7	FR	30	2.71																									PIF7-Myc	30	WL	0.915
pif7	FR	30	2.402																									PIF7-Myc	30	WL	0.978
pif7	FR	30	2.122																									PIF7-Myc	21	FR	2.762
pif7	FR	30	2.008																									PIF7-Myc	21	FR	2.655
pif7	FR	30	1.602																									PIF7-Myc	21	FR	2.437
pif7	FR	30	2.279																									PIF7-Myc	21	FR	2.115
pif7	FR	30	2.33																									PIF7-Myc	21	FR	2.536
pif7	FR	30	2.403																									PIF7-Myc	21	FR	2.224
pif7	FR	30	1.747																									PIF7-Myc	21	FR	1.986
pif7	FR	30	2.159																									PIF7-Myc	21	FR	2.161
pif7	FR	30	1.73																									PIF7-Myc	21	FR	2.069
pif7	FR	30	1.846																									PIF7-Myc	21	FR	2.37
pif7	FR	30	1.438																									PIF7-Myc	21	FR	2.009
pif4	FR	30	4.235																									PIF7-Myc	21	FR	2.303
pif4	FR	30	2.79																									PIF7-Myc	21	FR	2.246
pif4	FR	30	3.951																									PIF7-Myc	21	FR	2.084
pif4	FR	30	4.533																									PIF7-Myc	21	FR	2.083
pif4	FR	30	4.109																									PIF7-Myc	21	FR	1.246
pif4	FR	30	4.011																									PIF7-Myc	21	FR	2.256
pif4	FR	30	2.368																									PIF7-Myc	21	FR	2.416
pif4	FR	30	4.405																									PIF7-Myc	21	FR	1.869
pif4	FR	30	3.298																									PIF7-Myc	21	FR	1.655
pif4	FR	30	5.147																									PIF7-Myc	21	FR	2.282
pif4	FR	30	4.441																									PIF7-Myc	21	FR	2.07
pif4	FR	30	4.615																									PIF7-Myc	21	FR	2.893
pif4	FR	30	5.019																									PIF7-Myc	21	FR	2.607
pif4	FR	30	4.708																									PIF7-Myc	21	FR	2.468
pif4	FR	30	4.59																									PIF7-Myc	21	FR	2.212
																												PIF7-Myc	21	FR	2.265
																												PIF7-Myc	21	FR	2.361
																												PIF7-Myc	21	FR	2.386
																												PIF7-Myc	21	FR	2.332
																												PIF7-Myc	21	FR	1.95
																												PIF7-Myc	21	FR	2.41
																												PIF7-Myc	21	FR	1.679
																												PIF7-Myc	21	FR	1.966
																												PIF7-Myc	21	FR	2.009
																												PIF7-Myc	21	FR	2.597
																												PIF7-Myc	30	WL	0.899
																												PIF7-Myc	30	WL	1.032
																												PIF7-Myc	30	WL	1.144
																												PIF7-Myc	30	WL	1.145
																												PIF7-Myc	30	WL	0.797
																												PIF7-Myc	30	WL	1.039
																												PIF7-Myc	30	WL	0.874
																												PIF7-Myc	30	WL	0.904
																												PIF7-Myc	30	WL	0.9
																												PIF7-Myc	30	WL	1.17
																												PIF7-Myc	30	WL	1.018
																												PIF7-Myc	30	WL	0.899
																												PIF7-Myc	30	WL	1.213
																												PIF7-Myc	30	WL	1.253
																												PIF7-Myc	30	WL	0.957
																												PIF7-Myc	30	WL	0.836
																												PIF7-Myc	30	WL	1.153
																												pif457	30	FR	1.023
																												pif457	30	FR	1.683
																												pif457	30	FR	0.992
																												pif457	30	FR	1.671
																												pif457	30	FR	1.611
																												pif457	30	FR	1.37
																												pif457	30	FR	1.635
																												pif457	30	FR	1.483
																												pif457	30	FR	1.702
																												pif457	30	FR	1.339
																												pif457	30	FR	1.346
																												pif457	30	FR	1.424
																												pif457	30	FR	1.601
																												pif457	30	FR	1.619
																												pif457	30	FR	1.282
																												pif457	30	FR	1.179
																												pif457	30	FR	1.157
																												pif457	30	FR	1.288
																												pif457	30	FR	1.297
																												pif457	30	FR	1.499
																												pif457	30	FR	1.774
																												pif457	30	FR	1.162
																												pif457	30	FR	1.314
																												pif457	30	FR	1.446
																												pif457	30	FR	1.276
																												pif457	30	FR	1.678
																												pif457	30	FR	0.978
																												pif457	30	FR	1.138
																												pif457	30	FR	1.272
																												pif457	30	FR	1.253
																												pif457	21	WL	0.891
																												pif457	21	WL	0.786
																												pif457	21	WL	0.975
																												pif457	21	WL	0.852
																												pif457	21	WL	0.841
																												pif457	21	WL	0.67
																												pif457	21	WL	0.769
																												pif457	21	WL	0.836
																												pif457	21	WL	0.515
																												pif457	21	WL	0.764
																												pif457	21	WL	0.909
																												pif457	21	WL	0.683
																												pif457	21	WL	0.593
																												pif457	21	WL	0.779
																												pif457	21	WL	0.857
																												pif457	21	WL	0.866
																												pif457	21	WL	0.67
																												pif457	21	WL	0.764
																												pif457	21	WL	0.929
																												pif457	21	WL	0.976
																												pif457	21	WL	0.844
																												pif457	21	WL	0.891
																												pif457	21	WL	0.724
																												pif457	21	WL	1.141
																												pif457	21	WL	0.767
																												pif457	21	WL	0.683
																												pif457	21	WL	0.722
																												pif457	21	FR	0.806
																												pif457	21	FR	0.963
																												pif457	21	FR	0.938
																												pif457	21	FR	0.883
																												pif457	21	FR	0.894
																												pif457	21	FR	0.925
																												pif457	21	FR	0.773
																												pif457	21	FR	0.799
																												pif457	21	FR	0.69
																												pif457	21	FR	0.821
																												pif457	21	FR	0.63
																												pif457	21	FR	0.989
																												pif457	21	FR	1.053
																												pif457	21	FR	0.763
																												pif457	21	FR	0.725
																												pif457	21	FR	0.841
																												pif457	21	FR	1.23
																												pif457	21	FR	0.794
																												pif457	21	FR	1.02
																												pif457	21	FR	0.822
																												pif457	30	WL	1.34
																												pif457	30	WL	0.994
																												pif457	30	WL	1.11
																												pif457	30	WL	1.018
																												pif457	30	WL	1.067
																												pif457	30	WL	1.119
																												pif457	30	WL	0.849
																												pif457	30	WL	0.773
																												pif457	30	WL	0.894
																												pif457	30	WL	0.899
																												pif457	30	WL	0.944
																												pif457	30	WL	0.913
																												pif457	30	WL	0.775
																												pif457	30	WL	0.885
																												pif457	30	WL	0.81
																												pif457	30	WL	0.988
																												pif457	30	WL	0.781
																												pif457	30	WL	0.961
																												pif457	30	WL	1.049
																												pif457	30	WL	1.175
																												pif457	30	WL	0.947
																												pif457	30	WL	1.099
																												pif457	30	WL	0.976

## Sheet: Figure 3
Figure 3 a,b,c
	Figure 3a																	Figure 3b																				Figure 3c
	Hypocotyl length																	Hypocotyl length																				Hypocotyl length
		Genotype	Temp	Light	hypocotyl_mm_6days			one-way ANOVA test											Genotype	Temp	Light	hypocotyl_mm_6days				one-way ANOVA test													Genotype	Light	Temp	hypocotyl_mm_6days				one-way ANOVA test
		Col	29	WL	4.294				Df	Sum Sq	Mean Sq	F value	Pr(>F)						Col	21	WL	0.933					Df	Sum Sq	Mean Sq	F value	Pr(>F)								Col	WL	21	0.839					Df	Sum Sq	Mean Sq
		Col	29	WL	4.079			Name	19	1824.1	96	417.5	<2e-16	***					Col	21	WL	0.764				Name	23	1175.3	51.1	345.4	<2e-16	***							Col	WL	21	0.827				Name	19	768.7	40.46
		Col	29	WL	3.211			Residuals	393	90.4	0.23								Col	21	WL	0.596				Residuals	382	56.5	0.15										Col	WL	21	1.076				Residuals	209	37.7	0.18
		Col	29	WL	4.382														Col	21	WL	0.811																	Col	WL	21	0.931
		Col	29	WL	4.123														Col	21	WL	0.722																	Col	WL	21	0.972				Summary table
		Col	29	WL	5.145														Col	21	WL	0.722				Summary table													Col	WL	21	0.732				Name	Genotype	N	hypocotyl_mm_6days
		Col	29	WL	3.453			Summary table											Col	21	WL	0.834				Name	Genotype	N	hypocotyl_mm_6days	sd	se	ci	groups						Col	WL	21	1.029				Col_21WL	Col	11	0.910545
		Col	29	WL	3.989			Name	Genotype	N	hypocotyl_mm_6days	sd	se	ci	groups				Col	21	WL	0.824				Col_21WL	Col	30	0.795867	0.093524	0.0170751	0.0349224	l						Col	WL	21	0.915				Col_21FR	Col	13	2.22531
		Col	29	WL	4.168			Col_WL_21	WT	50	1.05658	0.134883	0.0190753	0.0383332	j				Col	21	WL	0.843				Col_21FR	Col	32	1.36431	0.204143	0.0360877	0.0736013	ij						Col	WL	21	0.897				Col_30WL	Col	8	1.9485
		Col	29	WL	4.695			Col_WL_29	WT	50	4.46944	0.690993	0.0977212	0.196378	b				Col	21	WL	0.855				Col_30WL	Col	28	1.61354	0.228376	0.043159	0.088555	i						Col	WL	21	0.895				Col_30FR	Col	8	5.00437
		Col	29	WL	4.947			Col_LBL_21	WT	33	2.25921	0.373821	0.0650739	0.132551	def				Col	21	WL	0.919				Col_30FR	Col	32	4.45275	0.531152	0.0938953	0.191501	cd						Col	WL	21	0.903				phyb_21WL	phyb	16	3.00312
		Col	29	WL	4.558			Col_LBL_29	WT	48	7.46573	1.01232	0.146116	0.293948	a				Col	21	WL	0.733				cry1_17_21WL	cry1	16	1.00706	0.137744	0.0344361	0.0733988	jkl						Col	FR	21	2.054				phyb_21FR	phyb	16	1.85219
		Col	29	WL	4.962			pif4_WL_21	PIF4	15	0.990867	0.122126	0.0315329	0.0676313	j				Col	21	WL	0.766				cry1_17_21FR	cry1	17	3.56424	0.485075	0.117648	0.249402	e						Col	FR	21	1.672				phyb_30WL	phyb	17	6.82341
		Col	29	WL	5.035			pif4_WL_29	PIF4	16	1.22406	0.122541	0.0306351	0.0652973	ghij				Col	21	WL	0.742				cry1_17_30WL	cry1	14	4.9715	0.410613	0.109741	0.237081	b						Col	FR	21	2.618				phyb_30FR	phyb	17	4.41194
		Col	29	WL	5.065			pif4_LBL_21	PIF4	14	1.01714	0.104868	0.028027	0.0605487	j				Col	21	WL	0.668				cry1_17_30FR	cry1	19	6.39916	0.962657	0.220849	0.463986	a						Col	FR	21	2.181				S35_phyB_21WL	phyB	14	0.675286
		Col	29	WL	5.472			pif4_LBL_29	PIF4	14	1.73171	0.351523	0.0939486	0.202964	fgh				Col	21	WL	0.756				cry1_17pif7_21WL	cry1pif7	18	0.852444	0.127453	0.0300408	0.0633806	kl						Col	FR	21	2.298				S35_phyB_21FR	phyB	8	0.8815
		Col	29	WL	4.615			pif7_WL_21	PIF7	16	1.12831	0.119653	0.0299133	0.0637587	hij				Col	21	WL	0.766				cry1_17pif7_21FR	cry1pif7	12	1.29292	0.175126	0.0505544	0.11127	ijk						Col	FR	21	2.477				S35_phyB_30WL	phyB	11	0.908455
		Col	29	WL	3.845			pif7_WL_29	PIF7	18	2.34711	0.364548	0.0859248	0.181285	de				Col	21	WL	0.691				cry1_17pif7_30WL	cry1pif7	18	2.38861	0.385465	0.090855	0.191687	g						Col	FR	21	2.65				S35_phyB_30FR	phyB	8	1.845
		Col	29	WL	5.135			pif7_LBL_21	PIF7	15	1.63107	0.274237	0.0708076	0.151867	ghi				Col	21	WL	0.9				cry1_17pif7_30FR	cry1pif7	12	3.02417	0.250333	0.072265	0.159054	f						Col	FR	21	2.512				S86A_21WL	S86A	11	0.706273
		Col	29	WL	4.836			pif7_LBL_29	PIF7	15	3.76007	0.544726	0.140648	0.301659	c				Col	21	WL	0.735				cry1_304_21WL	cry1	12	0.9155	0.0969447	0.0279855	0.0615957	jkl						Col	FR	21	1.8				S86A_21FR	S86A	9	0.784444
		Col	29	WL	3.448			PIF7_MYC_WL_21	PIF7-MYC	13	0.913538	0.0963229	0.0267152	0.0582074	j				Col	21	WL	0.875				cry1_304_21FR	cry1	11	2.21218	0.366806	0.110596	0.246423	gh						Col	FR	21	1.775				S86A_30WL	S86A	11	0.820636
		Col	29	WL	3.411			PIF7_MYC_WL_29	PIF7-MYC	14	1.78479	0.208945	0.055843	0.120641	efg				Col	21	WL	0.887				cry1_304_30WL	cry1	17	4.04176	0.406777	0.0986578	0.209145	de						Col	FR	21	2.632				S86A_30FR	S86A	7	0.896
		Col	29	WL	4.052			PIF7_MYC_LBL_21	PIF7-MYC	11	1.00991	0.156053	0.0470517	0.104838	j				Col	21	WL	0.824				cry1_304_30FR	cry1	16	4.67944	0.649891	0.162473	0.346303	bc						Col	FR	21	1.917				S86D_21WL	S86D	10	0.7596
		Col	29	WL	4.989			PIF7_MYC_LBL_29	PIF7-MYC	12	2.49192	0.363978	0.105071	0.23126	d				Col	21	WL	0.82				cry1_304pif45_21WL	cry1pif45	13	0.823	0.129901	0.0360279	0.0784981	kl						Col	FR	21	2.343				S86D_21FR	S86D	14	1.83264
		Col	29	WL	4.001			pif754_WL_21	pif457	15	0.955733	0.0972239	0.0251031	0.0538408	j				Col	21	WL	0.793				cry1_304pif45_21FR	cry1pif45	14	2.08757	0.337609	0.0902298	0.19493	gh						Col	FR	30	4.777				S86D_30WL	S86D	10	0.8598
		Col	29	WL	4.8			pif754_WL_29	pif457	15	1.13413	0.179132	0.0462518	0.0992002	hij				Col	21	WL	0.733				cry1_304pif45_30WL	cry1pif45	13	1.08462	0.0855653	0.0237315	0.0517066	jkl						Col	FR	30	4.958				S86D_30FR	S86D	10	4.3803
		Col	29	WL	4.724			pif754_LBL_21	pif457	16	1.10469	0.118022	0.0295056	0.0628897	ij				Col	21	WL	0.647				cry1_304pif45_30FR	cry1pif45	16	5.05531	0.531922	0.132981	0.283441	b						Col	FR	30	4.789
		Col	29	WL	4.298			pif754_LBL_29	pif457	13	1.28592	0.182815	0.0507037	0.110474	ghij				Col	21	WL	0.769				cry1_304pif457_21WL	cry1pif457	13	0.799231	0.1041	0.0288722	0.0629071	kl						Col	FR	30	5.294
		Col	29	WL	4.439														Col	21	WL	0.999				cry1_304pif457_21FR	cry1pif457	10	0.9344	0.166104	0.0525266	0.118824	jkl						Col	FR	30	5.926
		Col	29	WL	4.631														Col	21	WL	0.949				cry1_304pif457_30WL	cry1pif457	10	1.1868	0.150598	0.0476232	0.107731	ijkl						Col	FR	30	5.41
		Col	29	WL	4.943														Col	21	FR	0.843				cry1_304pif457_30FR	cry1pif457	13	1.71708	0.293564	0.08142	0.177399	hi						Col	FR	30	4.923				Tukey HSD
		Col	29	WL	4.039			Tukey HSD											Col	21	FR	1.309																	Col	FR	30	3.958
		Col	29	WL	5.128				diff	lwr	upr	p adj							Col	21	FR	1.085																	Col	WL	30	2.329					diff	lwr	upr
		Col	29	WL	3.79			Col_WL_29-Col_WL_21	3.41286	3.07065	3.75507	0							Col	21	FR	1.359				Tukey HSD													Col	WL	30	1.374				Col_21FR-Col_21WL	1.31476	0.690469	1.93906
		Col	29	WL	4.373			Col_LBL_21-Col_WL_21	1.20263	0.818869	1.58639	0							Col	21	FR	1.557																	Col	WL	30	2.572				Col_30WL-Col_21WL	1.03795	0.329867	1.74604
		Col	29	WL	2.749			Col_LBL_29-Col_WL_21	6.40915	6.06339	6.75491	0							Col	21	FR	1.534					diff	lwr	upr	p adj									Col	WL	30	2.148				Col_30FR-Col_21WL	4.09383	3.38574	4.80192
		Col	29	WL	5.193			pif4_WL_21-Col_WL_21	-0.0657133	-0.569436	0.43801	1							Col	21	FR	1.284				Col_21FR-Col_21WL	0.568446	0.210261	0.926631	3.45837e-06									Col	WL	30	1.867				phyb_21WL-Col_21WL	2.09258	1.49571	2.68945
		Col	29	WL	4.769			pif4_WL_29-Col_WL_21	0.167482	-0.323983	0.658948	0.999669							Col	21	FR	1.48				Col_30WL-Col_21WL	0.817669	0.447312	1.18803	0									Col	WL	30	1.952				phyb_21FR-Col_21WL	0.941642	0.344776	1.53851
		Col	29	WL	5.103			pif4_LBL_21-Col_WL_21	-0.0394371	-0.556814	0.477939	1							Col	21	FR	1.354				Col_30FR-Col_21WL	3.65688	3.2987	4.01507	0									Col	WL	30	1.849				phyb_30WL-Col_21WL	5.91287	5.3232	6.50254
		Col	29	WL	4.92			pif4_LBL_29-Col_WL_21	0.675134	0.157758	1.19251	0.000756462							Col	21	FR	1.206				cry1_17_21WL-Col_21WL	0.211196	-0.225124	0.647516	0.985437									Col	WL	30	1.497				phyb_30FR-Col_21WL	3.5014	2.91173	4.09107
		Col	29	WL	5.569			pif7_WL_21-Col_WL_21	0.0717325	-0.419733	0.563198	1							Col	21	FR	1.361				cry1_17_21FR-Col_21WL	2.76837	2.3405	3.19624	0									35_phyB	WL	21	0.64				S35_phyB_21WL-Col_21WL	-0.23526	-0.849249	0.37873
		Col	29	WL	2.642			pif7_WL_29-Col_WL_21	1.29053	0.820205	1.76086	0							Col	21	FR	1.496				cry1_17_30WL-Col_21WL	4.17563	3.71944	4.63183	0									35_phyB	WL	21	0.855				S35_phyB_21FR-Col_21WL	-0.0290455	-0.737133	0.679042
		Col	29	WL	4.188			pif7_LBL_21-Col_WL_21	0.574487	0.0707637	1.07821	0.00862145							Col	21	FR	1.216				cry1_17_30FR-Col_21WL	5.60329	5.19005	6.01654	0									35_phyB	WL	21	0.785				S35_phyB_30WL-Col_21WL	-0.00209091	-0.651876	0.647694
		Col	29	WL	4.191			pif7_LBL_29-Col_WL_21	2.70349	2.19976	3.20721	0							Col	21	FR	1.661				cry1_17pif7_21WL-Col_21WL	0.0565778	-0.363636	0.476792	1									35_phyB	WL	21	0.648				S35_phyB_30FR-Col_21WL	0.934455	0.226367	1.64254
		Col	29	WL	4.416			PIF7_MYC_WL_21-Col_WL_21	-0.143042	-0.675737	0.389654	0.999991							Col	21	FR	1.427				cry1_17pif7_21FR-Col_21WL	0.49705	0.0156343	0.978466	0.0337221									35_phyB	WL	21	0.46				S86A_21WL-Col_21WL	-0.204273	-0.854058	0.445513
		Col	29	WL	5.614			PIF7_MYC_WL_29-Col_WL_21	0.728206	0.210829	1.24558	0.000138809							Col	21	FR	1.58				cry1_17pif7_30WL-Col_21WL	1.59274	1.17253	2.01296	0									35_phyB	WL	21	0.609				S86A_21FR-Col_21WL	-0.126101	-0.811035	0.558833
		Col	29	WL	5.09			PIF7_MYC_LBL_21-Col_WL_21	-0.0466709	-0.616506	0.523164	1							Col	21	FR	1.189				cry1_17pif7_30FR-Col_21WL	2.2283	1.74688	2.70972	0									35_phyB	WL	21	0.682				S86A_30WL-Col_21WL	-0.0899091	-0.739694	0.559876
		Col	29	WL	3.692			PIF7_MYC_LBL_29-Col_WL_21	1.43534	0.885307	1.98537	0							Col	21	FR	1.234				cry1_304_21WL-Col_21WL	0.119633	-0.361782	0.601049	1									35_phyB	WL	21	0.771				S86A_30FR-Col_21WL	-0.0145455	-0.751333	0.722242
		Col	29	WL	4.955			pif457_WL_21-Col_WL_21	-0.100847	-0.60457	0.402876	1							Col	21	FR	1.189				cry1_304_21FR-Col_21WL	1.41632	0.919515	1.91312	0									35_phyB	WL	21	0.809				S86D_21WL-Col_21WL	-0.150945	-0.816777	0.514886
		Col	29	WL	5.306			pif457_WL_29-Col_WL_21	0.0775533	-0.42617	0.581276	1							Col	21	FR	1.552				cry1_304_30WL-Col_21WL	3.2459	2.81803	3.67377	0									35_phyB	WL	21	0.698				S86D_21FR-Col_21WL	0.922097	0.308108	1.53609
		Col	21	WL	1.092			pif457_LBL_21-Col_WL_21	0.0481075	-0.443358	0.539573	1							Col	21	FR	1.503				cry1_304_30FR-Col_21WL	3.88357	3.44725	4.31989	0									35_phyB	WL	21	0.64				S86D_30WL-Col_21WL	-0.0507455	-0.716577	0.615086
		Col	21	WL	1.06			pif457_LBL_29-Col_WL_21	0.229343	-0.303353	0.762039	0.993013							Col	21	FR	1.111				cry1_304pif45_21WL-Col_21WL	0.0271333	-0.44087	0.495136	1									35_phyB	WL	21	0.628				S86D_30FR-Col_21WL	3.46975	2.80392	4.13559
		Col	21	WL	1.164			Col_LBL_21-Col_WL_29	-2.21023	-2.59399	-1.82647	0							Col	21	FR	1.334				cry1_304pif45_21FR-Col_21WL	1.2917	0.835512	1.7479	0									35_phyB	WL	21	0.609				Col_30WL-Col_21FR	-0.276808	-0.961577	0.407962
		Col	21	WL	0.697			Col_LBL_29-Col_WL_29	2.99629	2.65053	3.34205	0							Col	21	FR	1.533				cry1_304pif45_30WL-Col_21WL	0.288749	-0.179254	0.756752	0.835794									35_phyB	WL	21	0.62				Col_30FR-Col_21FR	2.77907	2.0943	3.46384
		Col	21	WL	1.172			pif4_WL_21-Col_WL_29	-3.47857	-3.9823	-2.97485	0							Col	21	FR	1.088				cry1_304pif45_30FR-Col_21WL	4.25945	3.82313	4.69577	0									35_phyB	FR	21	0.858				phyb_21WL-Col_21FR	0.777817	0.208809	1.34683
		Col	21	WL	1.039			pif4_WL_29-Col_WL_29	-3.24538	-3.73684	-2.75391	0							Col	21	FR	1.483				cry1_304pif457_21WL-Col_21WL	0.0033641	-0.464639	0.471367	1									35_phyB	FR	21	0.813				phyb_21FR-Col_21FR	-0.37312	-0.942129	0.195888
		Col	21	WL	1.2			pif4_LBL_21-Col_WL_29	-3.4523	-3.96967	-2.93492	0							Col	21	FR	1.467				cry1_304pif457_21FR-Col_21WL	0.138533	-0.376122	0.653188	0.999999									35_phyB	FR	21	0.845				phyb_30WL-Col_21FR	4.5981	4.03665	5.15956
		Col	21	WL	1.148			pif4_LBL_29-Col_WL_29	-2.73773	-3.2551	-2.22035	0							Col	21	FR	1.84				cry1_304pif457_30WL-Col_21WL	0.390933	-0.123722	0.905588	0.453149									35_phyB	FR	21	0.852				phyb_30FR-Col_21FR	2.18663	1.62518	2.74809
		Col	21	WL	1.128			pif7_WL_21-Col_WL_29	-3.34113	-3.83259	-2.84966	0							Col	21	FR	1.36				cry1_304pif457_30FR-Col_21WL	0.92121	0.453207	1.38921	8.04603e-10									35_phyB	FR	21	1.019				S35_phyB_21WL-Col_21FR	-1.55002	-2.13697	-0.963077
		Col	21	WL	0.891			pif7_WL_29-Col_WL_29	-2.12233	-2.59265	-1.652	0							Col	21	FR	1.585				Col_30WL-Col_21FR	0.249223	-0.115504	0.613951	0.672298									35_phyB	FR	21	0.881				S35_phyB_21FR-Col_21FR	-1.34381	-2.02858	-0.659038
		Col	21	WL	1.062			pif7_LBL_21-Col_WL_29	-2.83837	-3.3421	-2.33465	0							Col	21	FR	1.166				Col_30FR-Col_21FR	3.08844	2.73608	3.4408	0									35_phyB	FR	21	0.974				S35_phyB_30WL-Col_21FR	-1.31685	-1.94115	-0.69256
		Col	21	WL	1.287			pif7_LBL_29-Col_WL_29	-0.709373	-1.2131	-0.20565	0.000137002							Col	21	FR	1.272				cry1_17_21WL-Col_21FR	-0.35725	-0.788801	0.0743014	0.279053									35_phyB	FR	21	0.81				S35_phyB_30FR-Col_21FR	-0.380308	-1.06508	0.304462
		Col	21	WL	1.032			PIF7_MYC_WL_21-Col_WL_29	-3.5559	-4.0886	-3.02321	0							Col	30	WL	1.531				cry1_17_21FR-Col_21FR	2.19992	1.77692	2.62293	0									35_phyB	FR	30	1.896				S86A_21WL-Col_21FR	-1.51903	-2.14333	-0.894741
		Col	21	WL	1.152			PIF7_MYC_WL_29-Col_WL_29	-2.68465	-3.20203	-2.16728	0							Col	30	WL	1.744				cry1_17_30WL-Col_21FR	3.60719	3.15555	4.05882	0									35_phyB	FR	30	1.574				S86A_21FR-Col_21FR	-1.44086	-2.10166	-0.780064
		Col	21	WL	1.193			PIF7_MYC_LBL_21-Col_WL_29	-3.45953	-4.02937	-2.8897	0							Col	30	WL	2.096				cry1_17_30FR-Col_21FR	5.03485	4.62664	5.44305	0									35_phyB	FR	30	1.97				S86A_30WL-Col_21FR	-1.40467	-2.02896	-0.780378
		Col	21	WL	1.103			PIF7_MYC_LBL_29-Col_WL_29	-1.97752	-2.52755	-1.42749	0							Col	30	WL	1.529				cry1_17pif7_21WL-Col_21FR	-0.511868	-0.927129	-0.0966076	0.00199586									35_phyB	FR	30	1.789				S86A_30FR-Col_21FR	-1.32931	-2.04371	-0.614901
		Col	21	WL	1.168			pif457_WL_21-Col_WL_29	-3.51371	-4.01743	-3.00998	0							Col	30	WL	1.59				cry1_17pif7_21FR-Col_21FR	-0.0713958	-0.548494	0.405702	1									35_phyB	FR	30	1.771				S86D_21WL-Col_21FR	-1.46571	-2.10669	-0.824729
		Col	21	WL	0.993			pif457_WL_29-Col_WL_29	-3.33531	-3.83903	-2.83158	0							Col	30	WL	1.369				cry1_17pif7_30WL-Col_21FR	1.0243	0.609038	1.43956	0									35_phyB	FR	30	1.724				S86D_21FR-Col_21FR	-0.392665	-0.97961	0.19428
		Col	21	WL	1.149			pif457_LBL_21-Col_WL_29	-3.36475	-3.85622	-2.87329	0							Col	30	WL	1.275				cry1_17pif7_30FR-Col_21FR	1.65985	1.18276	2.13695	0									35_phyB	FR	30	2.567				S86D_30WL-Col_21FR	-1.36551	-2.00649	-0.724529
		Col	21	WL	1.158			pif457_LBL_29-Col_WL_29	-3.18352	-3.71621	-2.65082	0							Col	30	WL	1.885				cry1_304_21WL-Col_21FR	-0.448813	-0.92591	0.0282855	0.0972671									35_phyB	FR	30	1.469				S86D_30FR-Col_21FR	2.15499	1.51401	2.79597
		Col	21	WL	0.929			Col_LBL_29-Col_LBL_21	5.20652	4.81959	5.59345	0							Col	30	WL	1.758				cry1_304_21FR-Col_21FR	0.847869	0.355252	1.34049	2.15426e-07									35_phyB	WL	30	1.168				Col_30FR-Col_30WL	3.05588	2.29393	3.81782
		Col	21	WL	0.997			pif4_WL_21-Col_LBL_21	-1.26835	-1.80117	-0.735522	0							Col	30	WL	1.429				cry1_304_30WL-Col_21FR	2.67745	2.25445	3.10046	0									35_phyB	WL	30	0.782				phyb_21WL-Col_30WL	1.05462	0.394765	1.71449
		Col	21	WL	0.952			pif4_WL_29-Col_LBL_21	-1.03515	-1.5564	-0.513899	1.19892e-09							Col	30	WL	1.098				cry1_304_30FR-Col_21FR	3.31512	2.88357	3.74668	0									35_phyB	WL	30	0.894				phyb_21FR-Col_30WL	-0.0963125	-0.756173	0.563548
		Col	21	WL	1.26			pif4_LBL_21-Col_LBL_21	-1.24207	-1.78782	-0.696319	0							Col	30	WL	1.493				cry1_304pif45_21WL-Col_21FR	-0.541313	-1.00487	-0.077752	0.00535333									35_phyB	WL	30	0.889				phyb_30WL-Col_30WL	4.87491	4.22155	5.52827
		Col	21	WL	0.99			pif4_LBL_29-Col_LBL_21	-0.527498	-1.07325	0.018252	0.0722693							Col	30	WL	1.738				cry1_304pif45_21FR-Col_21FR	0.723259	0.271625	1.17489	2.58973e-06									35_phyB	WL	30	0.933				phyb_30FR-Col_30WL	2.46344	1.81008	3.1168
		Col	21	WL	1.029			pif7_WL_21-Col_LBL_21	-1.1309	-1.65215	-0.609649	0							Col	30	WL	1.444				cry1_304pif45_30WL-Col_21FR	-0.279697	-0.743258	0.183863	0.862482									35_phyB	WL	30	1.029				S35_phyB_21WL-Col_30WL	-1.27321	-1.9486	-0.597826
		Col	21	WL	1.091			pif7_WL_29-Col_LBL_21	0.087899	-0.41347	0.589268	1							Col	30	WL	1.367				cry1_304pif45_30FR-Col_21FR	3.691	3.25945	4.12255	0									35_phyB	WL	30	0.877				S35_phyB_21FR-Col_30WL	-1.067	-1.82894	-0.305059
		Col	21	WL	1.003			pif7_LBL_21-Col_LBL_21	-0.628145	-1.16097	-0.0953216	0.00505088							Col	30	WL	1.492				cry1_304pif457_21WL-Col_21FR	-0.565082	-1.02864	-0.101521	0.00246831									35_phyB	WL	30	0.852				S35_phyB_30WL-Col_30WL	-1.04005	-1.74813	-0.331958
		Col	21	WL	0.985			pif7_LBL_29-Col_LBL_21	1.50085	0.968031	2.03368	0							Col	30	WL	1.99				cry1_304pif457_21FR-Col_21FR	-0.429913	-0.940531	0.0807059	0.248675									35_phyB	WL	30	0.822				S35_phyB_30FR-Col_30WL	-0.1035	-0.865441	0.658441
		Col	21	WL	0.983			PIF7_MYC_WL_21-Col_LBL_21	-1.34567	-1.90597	-0.78538	0							Col	30	WL	1.778				cry1_304pif457_30WL-Col_21FR	-0.177513	-0.688131	0.333106	0.999883									35_phyB	WL	30	0.98				S86A_21WL-Col_30WL	-1.24223	-1.95031	-0.53414
		Col	21	WL	1.106			PIF7_MYC_WL_29-Col_LBL_21	-0.474426	-1.02018	0.0713234	0.186325							Col	30	WL	1.67				cry1_304pif457_30FR-Col_21FR	0.352764	-0.110796	0.816325	0.449257									35_phyB	WL	30	0.767				S86A_21FR-Col_30WL	-1.16406	-1.90453	-0.423582
		Col	21	WL	0.868			PIF7_MYC_LBL_21-Col_LBL_21	-1.2493	-1.84502	-0.653588	7.38645e-11							Col	30	WL	1.828				Col_30FR-Col_30WL	2.83921	2.47449	3.20394	0									phyb	FR	21	1.458				S86A_30WL-Col_30WL	-1.12786	-1.83595	-0.419776
		Col	21	WL	1.064			PIF7_MYC_LBL_29-Col_LBL_21	0.232705	-0.344094	0.809503	0.99683							Col	30	WL	1.596				cry1_17_21WL-Col_30WL	-0.606473	-1.04818	-0.164766	0.000193335									phyb	FR	21	1.731				S86A_30FR-Col_30WL	-1.0525	-1.84118	-0.263816
		Col	21	WL	0.803			pif457_WL_21-Col_LBL_21	-1.30348	-1.8363	-0.770655	0							Col	30	WL	1.67				cry1_17_21FR-Col_30WL	1.9507	1.51734	2.38406	0									phyb	FR	21	1.915				S86D_21WL-Col_30WL	-1.1889	-1.91174	-0.466059
		Col	21	WL	1.127			pif457_WL_29-Col_LBL_21	-1.12508	-1.6579	-0.592255	4.7459e-11							Col	30	WL	1.512				cry1_17_30WL-Col_30WL	3.35796	2.89662	3.81931	0									phyb	FR	21	1.857				S86D_21FR-Col_30WL	-0.115857	-0.791246	0.559531
		Col	21	WL	1.239			pif457_LBL_21-Col_LBL_21	-1.15452	-1.67578	-0.633274	0							Col	30	WL	1.972				cry1_17_30FR-Col_30WL	4.78562	4.36669	5.20455	0									phyb	FR	21	2.181				S86D_30WL-Col_30WL	-1.0887	-1.81154	-0.365859
		Col	21	WL	0.921			pif457_LBL_29-Col_LBL_21	-0.973289	-1.53358	-0.412995	2.71287e-07							Col	30	WL	1.672				cry1_17pif7_21WL-Col_30WL	-0.761091	-1.1869	-0.335287	5.11398e-08									phyb	FR	21	1.863				S86D_30FR-Col_30WL	2.4318	1.70896	3.15464
		Col	21	WL	1.028			pif4_WL_21-Col_LBL_29	-6.47486	-6.981	-5.96872	0							Col	30	WL	1.359				cry1_17pif7_21FR-Col_30WL	-0.320619	-0.806922	0.165684	0.736906									phyb	FR	21	1.484				phyb_21WL-Col_30FR	-2.00125	-2.66111	-1.34139
		Col	21	WL	1.106			pif4_WL_29-Col_LBL_29	-6.24167	-6.73561	-5.74773	0							Col	30	WL	1.576				cry1_17pif7_30WL-Col_30WL	0.775075	0.349271	1.20088	2.46812e-08									phyb	FR	21	2.285				phyb_21FR-Col_30FR	-3.15219	-3.81205	-2.49233
		Col	21	WL	0.651			pif4_LBL_21-Col_LBL_29	-6.44859	-6.96832	-5.92886	0							Col	30	WL	1.718				cry1_17pif7_30FR-Col_30WL	1.41063	0.924328	1.89693	0									phyb	FR	21	1.742				phyb_30WL-Col_30FR	1.81904	1.16568	2.4724
		Col	21	WL	1.067			pif4_LBL_29-Col_LBL_29	-5.73401	-6.25374	-5.21429	0							Col	30	FR	3.806				cry1_304_21WL-Col_30WL	-0.698036	-1.18434	-0.211732	6.32133e-05									phyb	FR	21	1.33				phyb_30FR-Col_30FR	-0.592434	-1.24579	0.0609251
		Col	21	WL	0.98			pif7_WL_21-Col_LBL_29	-6.33742	-6.83136	-5.84348	0							Col	30	FR	3.151				cry1_304_21FR-Col_30WL	0.598646	0.0971082	1.10018	0.00363889									phyb	FR	21	1.582				S35_phyB_21WL-Col_30FR	-4.32909	-5.00448	-3.6537
		Col	21	WL	0.987			pif7_WL_29-Col_LBL_29	-5.11862	-5.59153	-4.64571	0							Col	30	FR	4.961				cry1_304_30WL-Col_30WL	2.42823	1.99487	2.86159	0									phyb	FR	21	1.866				S35_phyB_21FR-Col_30FR	-4.12288	-4.88482	-3.36093
		Col	21	WL	1.252			pif7_LBL_21-Col_LBL_29	-5.83466	-6.3408	-5.32852	0							Col	30	FR	4.534				cry1_304_30FR-Col_30WL	3.0659	2.62419	3.50761	0									phyb	FR	21	2.303				S35_phyB_30WL-Col_30FR	-4.09592	-4.80401	-3.38783
		Col	21	WL	0.895			pif7_LBL_29-Col_LBL_29	-3.70566	-4.2118	-3.19952	0							Col	30	FR	5.017				cry1_304pif45_21WL-Col_30WL	-0.790536	-1.26357	-0.317506	6.18621e-07									phyb	FR	21	2.074				S35_phyB_30FR-Col_30FR	-3.15938	-3.92132	-2.39743
		Col	21	WL	1.15			PIF7_MYC_WL_21-Col_LBL_29	-6.55219	-7.08717	-6.01721	0							Col	30	FR	4.255				cry1_304pif45_21FR-Col_30WL	0.474036	0.0126879	0.935384	0.0358651									phyb	FR	21	2.161				S86A_21WL-Col_30FR	-4.2981	-5.00619	-3.59002
		Col	21	WL	0.98			PIF7_MYC_WL_29-Col_LBL_29	-5.68094	-6.20067	-5.16121	0							Col	30	FR	4.872				cry1_304pif45_30WL-Col_30WL	-0.52892	-1.00195	-0.055891	0.0108885									phyb	FR	21	1.803				S86A_21FR-Col_30FR	-4.21993	-4.9604	-3.47946
		Col	21	WL	1.252			PIF7_MYC_LBL_21-Col_LBL_29	-6.45582	-7.02779	-5.88385	0							Col	30	FR	4.64				cry1_304pif45_30FR-Col_30WL	3.44178	3.00007	3.88348	0									phyb	FR	30	4.403				S86A_30WL-Col_30FR	-4.18374	-4.89183	-3.47565
		Col	21	WL	1.119			PIF7_MYC_LBL_29-Col_LBL_29	-4.97381	-5.52606	-4.42157	0							Col	30	FR	4.406				cry1_304pif457_21WL-Col_30WL	-0.814305	-1.28733	-0.341276	2.13974e-07									phyb	FR	30	4.967				S86A_30FR-Col_30FR	-4.10838	-4.89706	-3.31969
		Col	21	WL	1.127			pif457_WL_21-Col_LBL_29	-6.51	-7.01613	-6.00386	0							Col	30	FR	4.082				cry1_304pif457_21FR-Col_30WL	-0.679136	-1.19837	-0.159906	0.000589195									phyb	FR	30	4.483				S86D_21WL-Col_30FR	-4.24478	-4.96762	-3.52193
		Col	29	LBL	5.687			pif457_WL_29-Col_LBL_29	-6.3316	-6.83773	-5.82546	0							Col	30	FR	4.478				cry1_304pif457_30WL-Col_30WL	-0.426736	-0.945966	0.0924941	0.292538									phyb	FR	30	3.943				S86D_21FR-Col_30FR	-3.17173	-3.84712	-2.49634
		Col	29	LBL	6.33			pif457_LBL_21-Col_LBL_29	-6.36104	-6.85498	-5.8671	0							Col	30	FR	4.542				cry1_304pif457_30FR-Col_30WL	0.103541	-0.369488	0.576571	1									phyb	FR	30	4.124				S86D_30WL-Col_30FR	-4.14458	-4.86742	-3.42173
		Col	29	LBL	8.529			pif457_LBL_29-Col_LBL_29	-6.17981	-6.71479	-5.64483	0							Col	30	FR	3.864				cry1_17_21WL-Col_30FR	-3.44569	-3.87724	-3.01414	0									phyb	FR	30	5.359				S86D_30FR-Col_30FR	-0.624075	-1.34692	0.0987656
		Col	29	LBL	5.28			pif4_WL_29-pif4_WL_21	0.233196	-0.381756	0.848147	0.99857							Col	30	FR	5.478				cry1_17_21FR-Col_30FR	-0.888515	-1.31152	-0.46551	2.08992e-11									phyb	FR	30	4.424				phyb_21FR-phyb_21WL	-1.15094	-1.68971	-0.612164
		Col	29	LBL	5.275			pif4_LBL_21-pif4_WL_21	0.0262762	-0.609574	0.662127	1							Col	30	FR	5.262				cry1_17_30WL-Col_30FR	0.51875	0.0671159	0.970384	0.00707231									phyb	FR	30	4.475				phyb_30WL-phyb_21WL	3.82029	3.2895	4.35108
		Col	29	LBL	9.056			pif4_LBL_29-pif4_WL_21	0.740848	0.104997	1.3767	0.00613314							Col	30	FR	3.789				cry1_17_30FR-Col_30FR	1.94641	1.5382	2.35461	0									phyb	FR	30	5.069				phyb_30FR-phyb_21WL	1.40882	0.878025	1.93961
		Col	29	LBL	6.77			pif7_WL_21-pif4_WL_21	0.137446	-0.477506	0.752397	1							Col	30	FR	4.54				cry1_17pif7_21WL-Col_30FR	-3.60031	-4.01557	-3.18505	0									phyb	FR	30	4.312				S35_phyB_21WL-phyb_21WL	-2.32784	-2.88552	-1.77016
		Col	29	LBL	7.919			pif7_WL_29-pif4_WL_21	1.35624	0.758052	1.95444	0							Col	30	FR	4.204				cry1_17pif7_21FR-Col_30FR	-3.15983	-3.63693	-2.68274	0									phyb	FR	30	4.041				S35_phyB_21FR-phyb_21WL	-2.12162	-2.78149	-1.46176
		Col	29	LBL	6.831			pif7_LBL_21-pif4_WL_21	0.6402	0.0154086	1.26499	0.0376145							Col	30	FR	3.912				cry1_17pif7_30WL-Col_30FR	-2.06414	-2.4794	-1.64888	0									phyb	FR	30	4.285				S35_phyB_30WL-phyb_21WL	-2.09467	-2.69154	-1.4978
		Col	29	LBL	7.704			pif7_LBL_29-pif4_WL_21	2.7692	2.14441	3.39399	0							Col	30	FR	4.732				cry1_17pif7_30FR-Col_30FR	-1.42858	-1.90568	-0.951485	0									phyb	FR	30	2.897				S35_phyB_30FR-phyb_21WL	-1.15813	-1.81799	-0.498265
		Col	29	LBL	9.097			PIF7_MYC_WL_21-pif4_WL_21	-0.0773282	-0.725705	0.571048	1							Col	30	FR	4.124				cry1_304_21WL-Col_30FR	-3.53725	-4.01435	-3.06015	0									phyb	FR	30	5.818				S86A_21WL-phyb_21WL	-2.29685	-2.89372	-1.69999
		Col	29	LBL	8.918			PIF7_MYC_WL_29-pif4_WL_21	0.793919	0.158069	1.42977	0.00181467							Col	30	FR	5.191				cry1_304_21FR-Col_30FR	-2.24057	-2.73319	-1.74795	0									phyb	FR	30	3.711				S86A_21FR-phyb_21WL	-2.21868	-2.85363	-1.58373
		Col	29	LBL	7.594			PIF7_MYC_LBL_21-pif4_WL_21	0.0190424	-0.660177	0.698262	1							Col	30	FR	4.327				cry1_304_30WL-Col_30FR	-0.410985	-0.83399	0.0120196	0.0693988									phyb	FR	30	4.231				S86A_30WL-phyb_21WL	-2.18249	-2.77935	-1.58562
		Col	29	LBL	8.701			PIF7_MYC_LBL_29-pif4_WL_21	1.50105	0.838359	2.16374	0							Col	30	FR	4.647				cry1_304_30FR-Col_30FR	0.226687	-0.204864	0.658239	0.96291									phyb	FR	30	4.461				S86A_30FR-phyb_21WL	-2.10712	-2.79769	-1.41656
		Col	29	LBL	9.539			pif457_WL_21-pif4_WL_21	-0.0351333	-0.659925	0.589658	1							Col	30	FR	4.339				cry1_304pif45_21WL-Col_30FR	-3.62975	-4.09331	-3.16619	0									phyb	WL	30	5.87				S86D_21WL-phyb_21WL	-2.24352	-2.85782	-1.62923
		Col	29	LBL	7.512			pif457_WL_29-pif4_WL_21	0.143267	-0.481525	0.768058	0.999999							Col	30	FR	4.393				cry1_304pif45_21FR-Col_30FR	-2.36518	-2.81681	-1.91354	0									phyb	WL	30	4.315				S86D_21FR-phyb_21WL	-1.17048	-1.72817	-0.612799
		Col	29	LBL	6.93			pif457_LBL_21-pif4_WL_21	0.113821	-0.501131	0.728772	1							Col	30	FR	5.186				cry1_304pif45_30WL-Col_30FR	-3.36813	-3.8317	-2.90457	0									phyb	WL	30	6.944				S86D_30WL-phyb_21WL	-2.14332	-2.75762	-1.52903
		Col	29	LBL	7.88			pif457_LBL_29-pif4_WL_21	0.295056	-0.35332	0.943433	0.986823							Col	30	FR	3.853				cry1_304pif45_30FR-Col_30FR	0.602562	0.171011	1.03411	0.000128155									phyb	WL	30	7.467				S86D_30FR-phyb_21WL	1.37718	0.762879	1.99147
		Col	29	LBL	7.173			pif4_LBL_21-pif4_WL_29	-0.20692	-0.833104	0.419265	0.999787							Col	30	FR	5.237				cry1_304pif457_21WL-Col_30FR	-3.65352	-4.11708	-3.18996	0									phyb	WL	30	7.727				phyb_30WL-phyb_21FR	4.97122	4.44043	5.50202
		Col	29	LBL	6.842			pif4_LBL_29-pif4_WL_29	0.507652	-0.118533	1.13384	0.299137							Col	30	FR	3.761				cry1_304pif457_21FR-Col_30FR	-3.51835	-4.02897	-3.00773	0									phyb	WL	30	5.864				phyb_30FR-phyb_21FR	2.55975	2.02896	3.09054
		Col	29	LBL	6.984			pif7_WL_21-pif4_WL_29	-0.09575	-0.700702	0.509202	1							Col	30	FR	4.499				cry1_304pif457_30WL-Col_30FR	-3.26595	-3.77657	-2.75533	0									phyb	WL	30	7.277				S35_phyB_21WL-phyb_21FR	-1.1769	-1.73459	-0.619218
		Col	29	LBL	6.291			pif7_WL_29-pif4_WL_29	1.12305	0.535141	1.71096	6.65895e-09							Col	30	FR	4.406				cry1_304pif457_30FR-Col_30FR	-2.73567	-3.19923	-2.27211	0									phyb	WL	30	7.415				S35_phyB_21FR-phyb_21FR	-0.970688	-1.63055	-0.310827
		Col	29	LBL	7.347			pif7_LBL_21-pif4_WL_29	0.407004	-0.207947	1.02196	0.689442							cry1_17	21	WL	0.978				cry1_17_21FR-cry1_17_21WL	2.55717	2.06624	3.0481	0									phyb	WL	30	5.513				S35_phyB_30WL-phyb_21FR	-0.943733	-1.5406	-0.346867
		Col	29	LBL	6.983			pif7_LBL_29-pif4_WL_29	2.536	1.92105	3.15096	0							cry1_17	21	WL	0.742				cry1_17_30WL-cry1_17_21WL	3.96444	3.44863	4.48024	0									phyb	WL	30	8.136				S35_phyB_30FR-phyb_21FR	-0.0071875	-0.667048	0.652673
		Col	29	LBL	9.022			PIF7_MYC_WL_21-pif4_WL_29	-0.310524	-0.949424	0.328376	0.973397							cry1_17	21	WL	0.919				cry1_17_30FR-cry1_17_21WL	5.3921	4.91386	5.87033	0									phyb	WL	30	7.63				S86A_21WL-phyb_21FR	-1.14591	-1.74278	-0.549049
		Col	29	LBL	8.171			PIF7_MYC_WL_29-pif4_WL_29	0.560723	-0.0654613	1.18691	0.147213							cry1_17	21	WL	0.986				cry1_17pif7_21WL-cry1_17_21WL	-0.154618	-0.638891	0.329655	0.999973									phyb	WL	30	6.12				S86A_21FR-phyb_21FR	-1.06774	-1.70269	-0.432792
		Col	29	LBL	8.533			PIF7_MYC_LBL_21-pif4_WL_29	-0.214153	-0.884333	0.456026	0.999869							cry1_17	21	WL	1.183				cry1_17pif7_21FR-cry1_17_21WL	0.285854	-0.252385	0.824093	0.958315									phyb	WL	30	6.912				S86A_30WL-phyb_21FR	-1.03155	-1.62842	-0.434685
		Col	29	LBL	8.053			PIF7_MYC_LBL_29-pif4_WL_29	1.26785	0.614432	1.92128	3.39501e-09							cry1_17	21	WL	1.133				cry1_17pif7_30WL-cry1_17_21WL	1.38155	0.897276	1.86582	0									phyb	WL	30	7.299				S86A_30FR-phyb_21FR	-0.956187	-1.64676	-0.26562
		Col	29	LBL	8.615			pif457_WL_21-pif4_WL_29	-0.268329	-0.883281	0.346622	0.991826							cry1_17	21	WL	0.978				cry1_17pif7_30FR-cry1_17_21WL	2.0171	1.47887	2.55534	0									phyb	WL	30	5.923				S86D_21WL-phyb_21FR	-1.09259	-1.70688	-0.478291
		Col	29	LBL	7.013			pif457_WL_29-pif4_WL_29	-0.0899292	-0.704881	0.525022	1							cry1_17	21	WL	1.02				cry1_304_21WL-cry1_17_21WL	-0.0915625	-0.629802	0.446677	1									phyb	WL	30	8.57				S86D_21FR-phyb_21FR	-0.0195446	-0.577228	0.538139
		Col	29	LBL	7.004			pif457_LBL_21-pif4_WL_29	-0.119375	-0.724327	0.485577	1							cry1_17	21	WL	1.02				cry1_304_21FR-cry1_17_21WL	1.20512	0.653077	1.75716	0									phyb	WL	30	7.016				S86D_30WL-phyb_21FR	-0.992387	-1.60668	-0.378091
		Col	29	LBL	8.129			pif457_LBL_29-pif4_WL_29	0.0618606	-0.57704	0.700761	1							cry1_17	21	WL	0.992				cry1_304_30WL-cry1_17_21WL	3.0347	2.54377	3.52563	0									phyb	WL	21	3.093				S86D_30FR-phyb_21FR	2.52811	1.91382	3.14241
		Col	29	LBL	6.321			pif4_LBL_29-pif4_LBL_21	0.714571	0.0678509	1.36129	0.0138666							cry1_17	21	WL	1.102				cry1_304_30FR-cry1_17_21WL	3.67237	3.17406	4.17069	0									phyb	WL	21	2.646				phyb_30FR-phyb_30WL	-2.41147	-2.93416	-1.88878
		Col	29	LBL	8.405			pif7_WL_21-pif4_LBL_21	0.11117	-0.515015	0.737354	1							cry1_17	21	WL	0.954				cry1_304pif45_21WL-cry1_17_21WL	-0.184063	-0.710339	0.342214	0.99987									phyb	WL	21	2.816				S35_phyB_21WL-phyb_30WL	-6.14813	-6.6981	-5.59815
		Col	29	LBL	7.334			pif7_WL_29-pif4_LBL_21	1.32997	0.720234	1.9397	0							cry1_17	21	WL	1.321				cry1_304pif45_21FR-cry1_17_21WL	1.08051	0.564706	1.59631	2.59095e-11									phyb	WL	21	3.102				S35_phyB_21FR-phyb_30WL	-5.94191	-6.59527	-5.28855
		Col	29	LBL	7.773			pif7_LBL_21-pif4_LBL_21	0.613924	-0.0219267	1.24977	0.0730776							cry1_17	21	WL	0.887				cry1_304pif45_30WL-cry1_17_21WL	0.0775529	-0.448724	0.60383	1									phyb	WL	21	2.886				S35_phyB_30WL-phyb_30WL	-5.91496	-6.50463	-5.32529
		Col	29	LBL	6.948			pif7_LBL_29-pif4_LBL_21	2.74292	2.10707	3.37877	0							cry1_17	21	WL	1.062				cry1_304pif45_30FR-cry1_17_21WL	4.04825	3.54994	4.54656	0									phyb	WL	21	3.714				S35_phyB_30FR-phyb_30WL	-4.97841	-5.63177	-4.32505
		Col	29	LBL	7.722			PIF7_MYC_WL_21-pif4_LBL_21	-0.103604	-0.762645	0.555436	1							cry1_17	21	WL	0.836				cry1_304pif457_21WL-cry1_17_21WL	-0.207832	-0.734108	0.318445	0.999105									phyb	WL	21	3.194				S86A_21WL-phyb_30WL	-6.11714	-6.70681	-5.52747
		Col	29	LBL	7.216			PIF7_MYC_WL_29-pif4_LBL_21	0.767643	0.120922	1.41436	0.00450139							cry1_17	21	FR	4.454				cry1_304pif457_21FR-cry1_17_21WL	-0.0726625	-0.640826	0.495501	1									phyb	WL	21	3.228				S86A_21FR-phyb_30WL	-6.03897	-6.66716	-5.41078
		Col	29	LBL	6.144			PIF7_MYC_LBL_21-pif4_LBL_21	-0.00723377	-0.69664	0.682173	1							cry1_17	21	FR	3.453				cry1_304pif457_30WL-cry1_17_21WL	0.179737	-0.388426	0.747901	0.999977									phyb	WL	21	3.069				S86A_30WL-phyb_30WL	-6.00278	-6.59245	-5.4131
		Col	29	LBL	6.992			PIF7_MYC_LBL_29-pif4_LBL_21	1.47477	0.801646	2.1479	0							cry1_17	21	FR	3.27				cry1_304pif457_30FR-cry1_17_21WL	0.710014	0.183738	1.23629	0.00029295									phyb	WL	21	3.121				S86A_30FR-phyb_30WL	-5.92741	-6.61177	-5.24305
		Col	29	LBL	5.907			pif457_WL_21-pif4_LBL_21	-0.0614095	-0.69726	0.574441	1							cry1_17	21	FR	2.447				cry1_17_30WL-cry1_17_21FR	1.40726	0.898591	1.91594	0									phyb	WL	21	2.893				S86D_21WL-phyb_30WL	-6.06381	-6.67112	-5.4565
		Col	29	LBL	6.657			pif457_WL_29-pif4_LBL_21	0.11699	-0.51886	0.752841	1							cry1_17	21	FR	4.03				cry1_17_30FR-cry1_17_21FR	2.83492	2.36438	3.30546	0									phyb	WL	21	3.137				S86D_21FR-phyb_30WL	-4.99077	-5.54074	-4.44079
		Col	29	LBL	8.655			pif457_LBL_21-pif4_LBL_21	0.0875446	-0.53864	0.713729	1							cry1_17	21	FR	4.012				cry1_17pif7_21WL-cry1_17_21FR	-2.71179	-3.18846	-2.23512	0									phyb	WL	21	2.294				S86D_30WL-phyb_30WL	-5.96361	-6.57092	-5.3563
		Col	29	LBL	7.763			pif457_LBL_29-pif4_LBL_21	0.26878	-0.39026	0.92782	0.996372							cry1_17	21	FR	4.293				cry1_17pif7_21FR-cry1_17_21FR	-2.27132	-2.80273	-1.73991	0									phyb	WL	21	3.136				S86D_30FR-phyb_30WL	-2.44311	-3.05042	-1.8358
		Col	29	LBL	7.727			pif7_WL_21-pif4_LBL_29	-0.603402	-1.22959	0.0227827	0.074573							cry1_17	21	FR	3.381				cry1_17pif7_30WL-cry1_17_21FR	-1.17562	-1.6523	-0.698952	0									phyb	WL	21	2.714				S35_phyB_21WL-phyb_30FR	-3.73666	-4.28663	-3.18668
		Col	29	LBL	7.517			pif7_WL_29-pif4_LBL_29	0.615397	0.00566285	1.22513	0.0449748							cry1_17	21	FR	3.573				cry1_17pif7_30FR-cry1_17_21FR	-0.540069	-1.07148	-0.00865736	0.0411383									phyb	WL	21	3.007				S35_phyB_21FR-phyb_30FR	-3.53044	-4.1838	-2.87708
		Col	29	LBL	7.562			pif7_LBL_21-pif4_LBL_29	-0.100648	-0.736498	0.535203	1							cry1_17	21	FR	3.415				cry1_304_21WL-cry1_17_21FR	-2.64874	-3.18015	-2.11732	0									S86A	WL	21	0.732				S35_phyB_30WL-phyb_30FR	-3.50349	-4.09316	-2.91382
		Col	21	LBL	1.483			pif7_LBL_29-pif4_LBL_29	2.02835	1.3925	2.6642	0							cry1_17	21	FR	3.9				cry1_304_21FR-cry1_17_21FR	-1.35205	-1.89744	-0.806666	0									S86A	WL	21	0.803				S35_phyB_30FR-phyb_30FR	-2.56694	-3.2203	-1.91358
		Col	21	LBL	2.263			PIF7_MYC_WL_21-pif4_LBL_29	-0.818176	-1.47722	-0.159136	0.00202114							cry1_17	21	FR	3.039				cry1_304_30WL-cry1_17_21FR	0.477529	-0.0059048	0.960964	0.0576801									S86A	WL	21	0.673				S86A_21WL-phyb_30FR	-3.70567	-4.29534	-3.116
		Col	21	LBL	2.395			PIF7_MYC_WL_29-pif4_LBL_29	0.0530714	-0.593649	0.699792	1							cry1_17	21	FR	3.634				cry1_304_30FR-cry1_17_21FR	1.1152	0.624272	1.60613	0									S86A	WL	21	0.651				S86A_21FR-phyb_30FR	-3.6275	-4.25569	-2.9993
		Col	21	LBL	2.298			PIF7_MYC_LBL_21-pif4_LBL_29	-0.721805	-1.41121	-0.0323988	0.0288027							cry1_17	21	FR	3.123				cry1_304pif45_21WL-cry1_17_21FR	-2.74124	-3.26053	-2.22194	0									S86A	WL	21	0.686				S86A_30WL-phyb_30FR	-3.5913	-4.18098	-3.00163
		Col	21	LBL	2.022			PIF7_MYC_LBL_29-pif4_LBL_29	0.760202	0.0870743	1.43333	0.0100239							cry1_17	21	FR	3.631				cry1_304pif45_21FR-cry1_17_21FR	-1.47666	-1.98534	-0.96799	0									S86A	WL	21	0.682				S86A_30FR-phyb_30FR	-3.51594	-4.2003	-2.83158
		Col	21	LBL	1.937			pif457_WL_21-pif4_LBL_29	-0.775981	-1.41183	-0.14013	0.00276864							cry1_17	21	FR	3.541				cry1_304pif45_30WL-cry1_17_21FR	-2.47962	-2.99891	-1.96033	0									S86A	WL	21	0.795				S86D_21WL-phyb_30FR	-3.65234	-4.25965	-3.04503
		Col	21	LBL	2.27			pif457_WL_29-pif4_LBL_29	-0.597581	-1.23343	0.0382696	0.0955624							cry1_17	21	FR	3.396				cry1_304pif45_30FR-cry1_17_21FR	1.49108	1.00015	1.98201	0									S86A	WL	21	0.603				S86D_21FR-phyb_30FR	-2.5793	-3.12927	-2.02932
		Col	21	LBL	2.213			pif457_LBL_21-pif4_LBL_29	-0.627027	-1.25321	-0.000842318	0.0492435							cry1_17	30	WL	5.642				cry1_304pif457_21WL-cry1_17_21FR	-2.765	-3.2843	-2.24571	0									S86A	WL	21	0.651				S86D_30WL-phyb_30FR	-3.55214	-4.15945	-2.94483
		Col	21	LBL	1.878			pif457_LBL_29-pif4_LBL_29	-0.445791	-1.10483	0.213249	0.650764							cry1_17	30	WL	4.721				cry1_304pif457_21FR-cry1_17_21FR	-2.62984	-3.19154	-2.06814	0									S86A	WL	21	0.732				S86D_30FR-phyb_30FR	-0.0316412	-0.638949	0.575666
		Col	21	LBL	1.944			pif7_WL_29-pif7_WL_21	1.2188	0.630891	1.80671	1.43552e-10							cry1_17	30	WL	4.581				cry1_304pif457_30WL-cry1_17_21FR	-2.37744	-2.93914	-1.81574	0									S86A	WL	21	0.761				S35_phyB_21FR-S35_phyB_21WL	0.206214	-0.469174	0.881603
		Col	21	LBL	2.46			pif7_LBL_21-pif7_WL_21	0.502754	-0.112197	1.11771	0.284189							cry1_17	30	WL	5.437				cry1_304pif457_30FR-cry1_17_21FR	-1.84716	-2.36645	-1.32787	0									S86A	FR	30	0.952				S35_phyB_30WL-S35_phyB_21WL	0.233169	-0.380821	0.847158
		Col	21	LBL	2.175			pif7_LBL_29-pif7_WL_21	2.63175	2.0168	3.24671	0							cry1_17	30	WL	4.865				cry1_17_30FR-cry1_17_30WL	1.42766	0.931222	1.92409	0									S86A	FR	30	0.917				S35_phyB_30FR-S35_phyB_21WL	1.16971	0.494326	1.8451
		Col	21	LBL	2.259			PIF7_MYC_WL_21-pif7_WL_21	-0.214774	-0.853674	0.424126	0.999727							cry1_17	30	WL	5.203				cry1_17pif7_21WL-cry1_17_30WL	-4.11906	-4.62131	-3.6168	0									S86A	FR	30	0.895				S86A_21WL-S35_phyB_21WL	0.030987	-0.583002	0.644976
		Col	21	LBL	2.342			PIF7_MYC_WL_29-pif7_WL_21	0.656473	0.0302887	1.28266	0.0283253							cry1_17	30	WL	4.672				cry1_17pif7_21FR-cry1_17_30WL	-3.67858	-4.23305	-3.12411	0									S86A	FR	30	0.813				S86A_21FR-S35_phyB_21WL	0.109159	-0.541915	0.760232
		Col	21	LBL	2.451			PIF7_MYC_LBL_21-pif7_WL_21	-0.118403	-0.788583	0.551776	1							cry1_17	30	WL	4.77				cry1_17pif7_30WL-cry1_17_30WL	-2.58289	-3.08514	-2.08064	0									S86A	FR	30	0.895				S86A_30WL-S35_phyB_21WL	0.145351	-0.468639	0.75934
		Col	21	LBL	1.762			PIF7_MYC_LBL_29-pif7_WL_21	1.3636	0.710182	2.01703	9.89842e-11							cry1_17	30	WL	4.855				cry1_17pif7_30FR-cry1_17_30WL	-1.94733	-2.5018	-1.39286	0									S86A	FR	30	0.723				S86A_30FR-S35_phyB_21WL	0.220714	-0.484706	0.926134
		Col	21	LBL	2.262			pif457_WL_21-pif7_WL_21	-0.172579	-0.787531	0.442372	0.999982							cry1_17	30	WL	4.261				cry1_304_21WL-cry1_17_30WL	-4.056	-4.61047	-3.50153	0									S86A	FR	30	1.077				S86D_21WL-S35_phyB_21WL	0.0843143	-0.546633	0.715261
		Col	21	LBL	2.241			pif457_WL_29-pif7_WL_21	0.00582083	-0.609131	0.620772	1							cry1_17	30	WL	5.11				cry1_304_21FR-cry1_17_30WL	-2.75932	-3.3272	-2.19144	0									S86A	FR	21	0.895				S86D_21FR-S35_phyB_21WL	1.15736	0.581384	1.73333
		Col	21	LBL	1.803			pif457_LBL_21-pif7_WL_21	-0.023625	-0.628577	0.581327	1							cry1_17	30	WL	4.931				cry1_304_30WL-cry1_17_30WL	-0.929735	-1.43841	-0.421062	2.0866e-08									S86A	FR	21	0.852				S86D_30WL-S35_phyB_21WL	0.184514	-0.446433	0.815461
		Col	21	LBL	2.466			pif457_LBL_29-pif7_WL_21	0.157611	-0.48129	0.796511	0.999998							cry1_17	30	WL	5.718				cry1_304_30FR-cry1_17_30WL	-0.292063	-0.807865	0.22374	0.921177									S86A	FR	21	0.8				S86D_30FR-S35_phyB_21WL	3.70501	3.07407	4.33596
		Col	21	LBL	2.301			pif7_LBL_21-pif7_WL_29	-0.716044	-1.31424	-0.117852	0.00389623							cry1_17	30	WL	4.835				cry1_304pif45_21WL-cry1_17_30WL	-4.1485	-4.69137	-3.60563	0									S86A	FR	21	0.638				S35_phyB_30WL-S35_phyB_21FR	0.0269545	-0.681133	0.735042
		Col	21	LBL	2.024			pif7_LBL_29-pif7_WL_29	1.41296	0.814763	2.01115	0							cry1_17	30	FR	4.386				cry1_304pif45_21FR-cry1_17_30WL	-2.88393	-3.41665	-2.35121	0									S86A	FR	21	0.743				S35_phyB_30FR-S35_phyB_21FR	0.9635	0.201559	1.72544
		Col	21	LBL	2.981			PIF7_MYC_WL_21-pif7_WL_29	-1.43357	-2.05636	-0.810787	0							cry1_17	30	FR	7.053				cry1_304pif45_30WL-cry1_17_30WL	-3.88688	-4.42975	-3.34402	0									S86A	FR	21	0.81				S86A_21WL-S35_phyB_21FR	-0.175227	-0.883314	0.53286
		Col	21	LBL	1.953			PIF7_MYC_WL_29-pif7_WL_29	-0.562325	-1.17206	0.0474086	0.113941							cry1_17	30	FR	6.617				cry1_304pif45_30FR-cry1_17_30WL	0.0838125	-0.43199	0.599615	1									S86A	FR	21	0.777				S86A_21FR-S35_phyB_21FR	-0.0970556	-0.837529	0.643418
		Col	21	LBL	2.697			PIF7_MYC_LBL_21-pif7_WL_29	-1.3372	-1.99204	-0.682367	3.15718e-10							cry1_17	30	FR	7.539				cry1_304pif457_21WL-cry1_17_30WL	-4.17227	-4.71514	-3.6294	0									S86A	FR	21	0.822				S86A_30WL-S35_phyB_21FR	-0.0608636	-0.768951	0.647224
		Col	21	LBL	2.99			PIF7_MYC_LBL_29-pif7_WL_29	0.144806	-0.492869	0.782481	0.999999							cry1_17	30	FR	5.884				cry1_304pif457_21FR-cry1_17_30WL	-4.0371	-4.62066	-3.45354	0									S86A	FR	21	0.723				S86A_30FR-S35_phyB_21FR	0.0145	-0.774184	0.803184
		Col	21	LBL	2.948			pif457_WL_21-pif7_WL_29	-1.39138	-1.98957	-0.793186	0							cry1_17	30	FR	6.246				cry1_304pif457_30WL-cry1_17_30WL	-3.7847	-4.36826	-3.20114	0									S86A	WL	30	0.813				S86D_21WL-S35_phyB_21FR	-0.1219	-0.844741	0.600941
		Col	21	LBL	2.041			pif457_WL_29-pif7_WL_29	-1.21298	-1.81117	-0.614786	4.47059e-10							cry1_17	30	FR	6.483				cry1_304pif457_30FR-cry1_17_30WL	-3.25442	-3.79729	-2.71156	0									S86A	WL	30	0.665				S86D_21FR-S35_phyB_21FR	0.951143	0.275754	1.62653
		Col	21	LBL	2.548			pif457_LBL_21-pif7_WL_29	-1.24242	-1.83033	-0.654516	4.48023e-11							cry1_17	30	FR	8.883				cry1_17pif7_21WL-cry1_17_30FR	-5.54671	-6.0103	-5.08312	0									S86A	WL	30	0.743				S86D_30WL-S35_phyB_21FR	-0.0217	-0.744541	0.701141
		Col	21	LBL	2.763			pif457_LBL_29-pif7_WL_29	-1.06119	-1.68397	-0.438402	5.34275e-07							cry1_17	30	FR	5.372				cry1_17pif7_21FR-cry1_17_30FR	-5.10624	-5.62595	-4.58653	0									S86A	WL	30	0.519				S86D_30FR-S35_phyB_21FR	3.4988	2.77596	4.22164
		Col	21	LBL	2.712			pif7_LBL_29-pif7_LBL_21	2.129	1.50421	2.75379	0							cry1_17	30	FR	6.832				cry1_17pif7_30WL-cry1_17_30FR	-4.01055	-4.47414	-3.54696	0									S86A	WL	30	0.937				S35_phyB_30FR-S35_phyB_30WL	0.936545	0.228458	1.64463
		Col	21	LBL	1.708			PIF7_MYC_WL_21-pif7_LBL_21	-0.717528	-1.3659	-0.0691515	0.0135545							cry1_17	30	FR	6.789				cry1_17pif7_30FR-cry1_17_30FR	-3.37499	-3.8947	-2.85528	0									S86A	WL	30	0.979				S86A_21WL-S35_phyB_30WL	-0.202182	-0.851967	0.447604
		Col	21	LBL	1.964			PIF7_MYC_WL_29-pif7_LBL_21	0.153719	-0.482131	0.78957	0.999998							cry1_17	30	FR	6.183				cry1_304_21WL-cry1_17_30FR	-5.48366	-6.00337	-4.96395	0									S86A	WL	30	0.946				S86A_21FR-S35_phyB_30WL	-0.12401	-0.808944	0.560924
		PIF7-MYC	29	WL	1.961			PIF7_MYC_LBL_21-pif7_LBL_21	-0.621158	-1.30038	0.0580623	0.12287							cry1_17	30	FR	6.348				cry1_304_21FR-cry1_17_30FR	-4.18698	-4.72097	-3.65298	0									S86A	WL	30	0.723				S86A_30WL-S35_phyB_30WL	-0.0878182	-0.737604	0.561967
		PIF7-MYC	29	WL	1.563			PIF7_MYC_LBL_29-pif7_LBL_21	0.86085	0.198159	1.52354	0.000830641							cry1_17	30	FR	5.708				cry1_304_30WL-cry1_17_30FR	-2.35739	-2.82793	-1.88685	0									S86A	WL	30	0.97				S86A_30FR-S35_phyB_30WL	-0.0124545	-0.749242	0.724333
		PIF7-MYC	29	WL	1.604			pif457_WL_21-pif7_LBL_21	-0.675333	-1.30012	-0.0505419	0.018902							cry1_17	30	FR	6.169				cry1_304_30FR-cry1_17_30FR	-1.71972	-2.19796	-1.24148	0									S86A	WL	30	0.889				S86D_21WL-S35_phyB_30WL	-0.148855	-0.814686	0.516977
		PIF7-MYC	29	WL	1.515			pif457_WL_29-pif7_LBL_21	-0.496933	-1.12172	0.127858	0.334243							cry1_17	30	FR	6.315				cry1_304pif45_21WL-cry1_17_30FR	-5.57616	-6.08347	-5.06885	0									S86A	WL	30	0.843				S86D_21FR-S35_phyB_30WL	0.924188	0.310199	1.53818
		PIF7-MYC	29	WL	1.714			pif457_LBL_21-pif7_LBL_21	-0.526379	-1.14133	0.0885724	0.208937							cry1_17	30	FR	7.458				cry1_304pif45_21FR-cry1_17_30FR	-4.31159	-4.80802	-3.81515	0									S86D	WL	21	0.79				S86D_30WL-S35_phyB_30WL	-0.0486545	-0.714486	0.617177
		PIF7-MYC	29	WL	2.122			pif457_LBL_29-pif7_LBL_21	-0.345144	-0.99352	0.303233	0.936292							cry1_17	30	FR	5.969				cry1_304pif45_30WL-cry1_17_30FR	-5.31454	-5.82185	-4.80723	0									S86D	WL	21	0.826				S86D_30FR-S35_phyB_30WL	3.47185	2.80601	4.13768
		PIF7-MYC	29	WL	2.034			PIF7_MYC_WL_21-pif7_LBL_29	-2.84653	-3.4949	-2.19815	0							cry1_17	30	FR	5.35				cry1_304pif45_30FR-cry1_17_30FR	-1.34385	-1.82208	-0.865607	0									S86D	WL	21	0.713				S86A_21WL-S35_phyB_30FR	-1.13873	-1.84681	-0.43064
		PIF7-MYC	29	WL	1.895			PIF7_MYC_WL_29-pif7_LBL_29	-1.97528	-2.61113	-1.33943	0							cry1_17pif7	21	WL	0.875				cry1_304pif457_21WL-cry1_17_30FR	-5.59993	-6.10724	-5.09262	0									S86D	WL	21	0.826				S86A_21FR-S35_phyB_30FR	-1.06056	-1.80103	-0.320082
		PIF7-MYC	29	WL	1.487			PIF7_MYC_LBL_21-pif7_LBL_29	-2.75016	-3.42938	-2.07094	0							cry1_17pif7	21	WL	0.638				cry1_304pif457_21FR-cry1_17_30FR	-5.46476	-6.0154	-4.91412	0									S86D	WL	21	0.714				S86A_30WL-S35_phyB_30FR	-1.02436	-1.73245	-0.316276
		PIF7-MYC	29	WL	1.627			PIF7_MYC_LBL_29-pif7_LBL_29	-1.26815	-1.93084	-0.605459	6.17528e-09							cry1_17pif7	21	WL	0.912				cry1_304pif457_30WL-cry1_17_30FR	-5.21236	-5.763	-4.66172	0									S86D	WL	21	0.629				S86A_30FR-S35_phyB_30FR	-0.949	-1.73768	-0.160316
		PIF7-MYC	29	WL	1.964			pif457_WL_21-pif7_LBL_29	-2.80433	-3.42912	-2.17954	0							cry1_17pif7	21	WL	1.063				cry1_304pif457_30FR-cry1_17_30FR	-4.68208	-5.18939	-4.17477	0									S86D	WL	21	0.851				S86D_21WL-S35_phyB_30FR	-1.0854	-1.80824	-0.362559
		PIF7-MYC	29	WL	1.903			pif457_WL_29-pif7_LBL_29	-2.62593	-3.25072	-2.00114	0							cry1_17pif7	21	WL	0.685				cry1_17pif7_21FR-cry1_17pif7_21WL	0.440472	-0.0847954	0.96574	0.255743									S86D	WL	21	0.817				S86D_21FR-S35_phyB_30FR	-0.0123571	-0.687746	0.663031
		PIF7-MYC	29	WL	1.679			pif457_LBL_21-pif7_LBL_29	-2.65538	-3.27033	-2.04043	0							cry1_17pif7	21	WL	1.021				cry1_17pif7_30WL-cry1_17pif7_21WL	1.53617	1.06635	2.00598	0									S86D	WL	21	0.698				S86D_30WL-S35_phyB_30FR	-0.9852	-1.70804	-0.262359
		PIF7-MYC	29	WL	1.919			pif457_LBL_29-pif7_LBL_29	-2.47414	-3.12252	-1.82577	0							cry1_17pif7	21	WL	0.887				cry1_17pif7_30FR-cry1_17pif7_21WL	2.17172	1.64645	2.69699	0									S86D	WL	21	0.732				S86D_30FR-S35_phyB_30FR	2.5353	1.81246	3.25814
		PIF7-MYC	21	WL	1.115			PIF7_MYC_WL_29-PIF7_MYC_WL_21	0.871247	0.212207	1.53029	0.000575562							cry1_17pif7	21	WL	0.808				cry1_304_21WL-cry1_17pif7_21WL	0.0630556	-0.462212	0.588323	1									S86D	FR	21	2.025				S86A_21FR-S86A_21WL	0.0781717	-0.606762	0.763106
		PIF7-MYC	21	WL	0.932			PIF7_MYC_LBL_21-PIF7_MYC_WL_21	0.0963706	-0.604606	0.797347	1							cry1_17pif7	21	WL	1.065				cry1_304_21FR-cry1_17pif7_21WL	1.35974	0.820335	1.89914	0									S86D	FR	21	1.62				S86A_30WL-S86A_21WL	0.114364	-0.535422	0.764149
		PIF7-MYC	21	WL	0.96			PIF7_MYC_LBL_29-PIF7_MYC_WL_21	1.57838	0.893405	2.26335	0							cry1_17pif7	21	WL	0.849				cry1_304_30WL-cry1_17pif7_21WL	3.18932	2.71265	3.66599	0									S86D	FR	21	1.679				S86A_30FR-S86A_21WL	0.189727	-0.54706	0.926515
		PIF7-MYC	21	WL	0.913			pif457_WL_21-PIF7_MYC_WL_21	0.0421949	-0.606182	0.690572	1							cry1_17pif7	21	WL	0.806				cry1_304_30FR-cry1_17pif7_21WL	3.82699	3.34272	4.31127	0									S86D	FR	21	1.889				S86D_21WL-S86A_21WL	0.0533273	-0.612505	0.719159
		PIF7-MYC	21	WL	0.792			pif457_WL_29-PIF7_MYC_WL_21	0.220595	-0.427782	0.868972	0.999676							cry1_17pif7	21	WL	0.696				cry1_304pif45_21WL-cry1_17pif7_21WL	-0.0294444	-0.542447	0.483558	1									S86D	FR	21	1.137				S86D_21FR-S86A_21WL	1.12637	0.512381	1.74036
		PIF7-MYC	21	WL	0.899			pif457_LBL_21-PIF7_MYC_WL_21	0.191149	-0.447751	0.830049	0.999951							cry1_17pif7	21	WL	0.817				cry1_304pif45_21FR-cry1_17pif7_21WL	1.23513	0.732875	1.73738	0									S86D	FR	21	2.281				S86D_30WL-S86A_21WL	0.153527	-0.512305	0.819359
		PIF7-MYC	21	WL	0.929			pif457_LBL_29-PIF7_MYC_WL_21	0.372385	-0.298749	1.04352	0.908854							cry1_17pif7	21	WL	0.862				cry1_304pif45_30WL-cry1_17pif7_21WL	0.232171	-0.280832	0.745174	0.993788									S86D	FR	21	1.796				S86D_30FR-S86A_21WL	3.67403	3.0082	4.33986
		PIF7-MYC	21	WL	0.975			PIF7_MYC_LBL_21-PIF7_MYC_WL_29	-0.774877	-1.46428	-0.0854702	0.0107748							cry1_17pif7	21	WL	0.954				cry1_304pif45_30FR-cry1_17pif7_21WL	4.20287	3.7186	4.68714	0									S86D	FR	21	2.004				S86A_30WL-S86A_21FR	0.0361919	-0.648742	0.721126
		PIF7-MYC	21	WL	0.764			PIF7_MYC_LBL_29-PIF7_MYC_WL_29	0.707131	0.0340029	1.38026	0.0275948							cry1_17pif7	21	WL	0.659				cry1_304pif457_21WL-cry1_17pif7_21WL	-0.0532137	-0.566217	0.459789	1									S86D	FR	21	2.151				S86A_30FR-S86A_21FR	0.111556	-0.656409	0.87952
		PIF7-MYC	21	WL	0.857			pif457_WL_21-PIF7_MYC_WL_29	-0.829052	-1.4649	-0.193202	0.000769447							cry1_17pif7	21	WL	0.887				cry1_304pif457_21FR-cry1_17pif7_21WL	0.0819556	-0.473935	0.637847	1									S86D	FR	21	1.828				S86D_21WL-S86A_21FR	-0.0248444	-0.72502	0.675331
		PIF7-MYC	21	WL	1.039			pif457_WL_29-PIF7_MYC_WL_29	-0.650652	-1.2865	-0.0148019	0.0382306							cry1_17pif7	21	WL	0.86				cry1_304pif457_30WL-cry1_17pif7_21WL	0.334356	-0.221535	0.890247	0.865972									S86D	FR	21	1.409				S86D_21FR-S86A_21FR	1.0482	0.397125	1.69927
		PIF7-MYC	21	WL	0.852			pif457_LBL_21-PIF7_MYC_WL_29	-0.680098	-1.30628	-0.0539137	0.0176888							cry1_17pif7	21	FR	1.555				cry1_304pif457_30FR-cry1_17pif7_21WL	0.864632	0.35163	1.37764	4.59317e-07									S86D	FR	21	1.93				S86D_30WL-S86A_21FR	0.0753556	-0.62482	0.775531
		PIF7-MYC	21	WL	0.849			pif457_LBL_29-PIF7_MYC_WL_29	-0.498863	-1.1579	0.160177	0.430491							cry1_17pif7	21	FR	1.414				cry1_17pif7_30WL-cry1_17pif7_21FR	1.09569	0.570427	1.62096	3.52404e-11									S86D	FR	21	1.865				S86D_30FR-S86A_21FR	3.59586	2.89568	4.29603
		PIF7-MYC	29	LBL	3.174			PIF7_MYC_LBL_29-PIF7_MYC_LBL_21	1.48201	0.76777	2.19625	1.36741e-10							cry1_17pif7	21	FR	1.143				cry1_17pif7_30FR-cry1_17pif7_21FR	1.73125	1.15585	2.30665	0									S86D	FR	21	2.043				S86A_30FR-S86A_30WL	0.0753636	-0.661424	0.812151
		PIF7-MYC	29	LBL	2.054			pif457_WL_21-PIF7_MYC_LBL_21	-0.0541758	-0.733396	0.625044	1							cry1_17pif7	21	FR	1.502				cry1_304_21WL-cry1_17pif7_21FR	-0.377417	-0.952818	0.197985	0.745582									S86D	FR	30	4.007				S86D_21WL-S86A_30WL	-0.0610364	-0.726868	0.604796
		PIF7-MYC	29	LBL	2.729			pif457_WL_29-PIF7_MYC_LBL_21	0.124224	-0.554996	0.803444	1							cry1_17pif7	21	FR	1.404				cry1_304_21FR-cry1_17pif7_21FR	0.919265	0.330931	1.5076	5.63013e-06									S86D	FR	30	5.022				S86D_21FR-S86A_30WL	1.01201	0.398017	1.626
		PIF7-MYC	29	LBL	2.19			pif457_LBL_21-PIF7_MYC_LBL_21	0.0947784	-0.575401	0.764958	1							cry1_17pif7	21	FR	1.333				cry1_304_30WL-cry1_17pif7_21FR	2.74885	2.21744	3.28026	0									S86D	FR	30	4.605				S86D_30WL-S86A_30WL	0.0391636	-0.626668	0.704996
		PIF7-MYC	29	LBL	2.832			pif457_LBL_29-PIF7_MYC_LBL_21	0.276014	-0.424962	0.97699	0.997669							cry1_17pif7	21	FR	1.088				cry1_304_30FR-cry1_17pif7_21FR	3.38652	2.84828	3.92476	0									S86D	FR	30	4.024				S86D_30FR-S86A_30WL	3.55966	2.89383	4.2255
		PIF7-MYC	29	LBL	2.121			pif457_WL_21-PIF7_MYC_LBL_29	-1.53618	-2.19887	-0.873492	0							cry1_17pif7	21	FR	1.371				cry1_304pif45_21WL-cry1_17pif7_21FR	-0.469917	-1.03414	0.0943112	0.267997									S86D	FR	30	4.206				S86D_21WL-S86A_30FR	-0.1364	-0.887377	0.614577
		PIF7-MYC	29	LBL	2.739			pif457_WL_29-PIF7_MYC_LBL_29	-1.35778	-2.02047	-0.695092	2.66543e-10							cry1_17pif7	21	FR	0.97				cry1_304pif45_21FR-cry1_17pif7_21FR	0.794655	0.240184	1.34913	6.58267e-05									S86D	FR	30	4.556				S86D_21FR-S86A_30FR	0.936643	0.231223	1.64206
		PIF7-MYC	29	LBL	1.986			pif457_LBL_21-PIF7_MYC_LBL_29	-1.38723	-2.04065	-0.733807	3.19502e-11							cry1_17pif7	21	FR	1.159				cry1_304pif45_30WL-cry1_17pif7_21FR	-0.208301	-0.772529	0.355927	0.999687									S86D	FR	30	4.856				S86D_30WL-S86A_30FR	-0.0362	-0.787177	0.714777
		PIF7-MYC	29	LBL	2.416			pif457_LBL_29-PIF7_MYC_LBL_29	-1.20599	-1.89097	-0.521021	1.66627e-07							cry1_17pif7	21	FR	1.246				cry1_304pif45_30FR-cry1_17pif7_21FR	3.7624	3.22416	4.30063	0									S86D	FR	30	3.641				S86D_30FR-S86A_30FR	3.4843	2.73332	4.23528
		PIF7-MYC	29	LBL	2.729			pif457_WL_29-pif457_WL_21	0.1784	-0.446391	0.803191	0.999976							cry1_17pif7	21	FR	1.33				cry1_304pif457_21WL-cry1_17pif7_21FR	-0.493686	-1.05791	0.070542	0.186308									S86D	FR	30	4.342				S86D_21FR-S86D_21WL	1.07304	0.442096	1.70399
		PIF7-MYC	29	LBL	2.368			pif457_LBL_21-pif457_WL_21	0.148954	-0.465997	0.763906	0.999998							cry1_17pif7	30	WL	2.538				cry1_304pif457_21FR-cry1_17pif7_21FR	-0.358517	-0.962003	0.24497	0.879118									S86D	FR	30	4.544				S86D_30WL-S86D_21WL	0.1002	-0.581301	0.781701
		PIF7-MYC	29	LBL	2.565			pif457_LBL_29-pif457_WL_21	0.33019	-0.318187	0.978566	0.957741							cry1_17pif7	30	WL	2.283				cry1_304pif457_30WL-cry1_17pif7_21FR	-0.106117	-0.709603	0.49737	1									S86D	WL	30	0.91				S86D_30FR-S86D_21WL	3.6207	2.9392	4.3022
		PIF7-MYC	21	LBL	0.898			pif457_LBL_21-pif457_WL_29	-0.0294458	-0.644397	0.585506	1							cry1_17pif7	30	WL	1.627				cry1_304pif457_30FR-cry1_17pif7_21FR	0.42416	-0.140068	0.988388	0.475371									S86D	WL	30	1.011				S86D_30WL-S86D_21FR	-0.972843	-1.60379	-0.341896
		PIF7-MYC	21	LBL	1.017			pif457_LBL_29-pif457_WL_29	0.15179	-0.496587	0.800166	0.999999							cry1_17pif7	30	WL	2.782				cry1_17pif7_30FR-cry1_17pif7_30WL	0.635556	0.110288	1.16082	0.00283722									S86D	WL	30	0.98				S86D_30FR-S86D_21FR	2.54766	1.91671	3.1786
		PIF7-MYC	21	LBL	0.796			pif457_LBL_29-pif457_LBL_21	0.181236	-0.457665	0.820136	0.999978							cry1_17pif7	30	WL	1.722				cry1_304_21WL-cry1_17pif7_30WL	-1.47311	-1.99838	-0.947844	0									S86D	WL	30	0.771				S86D_30FR-S86D_30WL	3.5205	2.839	4.202
		PIF7-MYC	21	LBL	1.209														cry1_17pif7	30	WL	2.987				cry1_304_21FR-cry1_17pif7_30WL	-0.176429	-0.715832	0.362974	0.999959									S86D	WL	30	0.777
		PIF7-MYC	21	LBL	0.763														cry1_17pif7	30	WL	2.314				cry1_304_30WL-cry1_17pif7_30WL	1.65315	1.17648	2.12983	0									S86D	WL	30	0.692
		PIF7-MYC	21	LBL	0.956														cry1_17pif7	30	WL	2.422				cry1_304_30FR-cry1_17pif7_30WL	2.29083	1.80655	2.7751	0									S86D	WL	30	0.841
		PIF7-MYC	21	LBL	1.062														cry1_17pif7	30	WL	2.13				cry1_304pif45_21WL-cry1_17pif7_30WL	-1.56561	-2.07861	-1.05261	0									S86D	WL	30	0.929
		PIF7-MYC	21	LBL	1.08														cry1_17pif7	30	WL	2.377				cry1_304pif45_21FR-cry1_17pif7_30WL	-0.30104	-0.803292	0.201212	0.86978									S86D	WL	30	0.914
		PIF7-MYC	21	LBL	1.276														cry1_17pif7	30	WL	2.81				cry1_304pif45_30WL-cry1_17pif7_30WL	-1.304	-1.817	-0.790993	0									S86D	WL	30	0.773
		PIF7-MYC	21	LBL	1.063														cry1_17pif7	30	WL	1.854				cry1_304pif45_30FR-cry1_17pif7_30WL	2.6667	2.18243	3.15097	0
		PIF7-MYC	21	LBL	0.989														cry1_17pif7	30	WL	2.548				cry1_304pif457_21WL-cry1_17pif7_30WL	-1.58938	-2.10238	-1.07638	0
		pif7	29	WL	2.278														cry1_17pif7	30	WL	2.307				cry1_304pif457_21FR-cry1_17pif7_30WL	-1.45421	-2.0101	-0.89832	0
		pif7	29	WL	2.397														cry1_17pif7	30	WL	2.735				cry1_304pif457_30WL-cry1_17pif7_30WL	-1.20181	-1.7577	-0.64592	0
		pif7	29	WL	2.468														cry1_17pif7	30	WL	2.228				cry1_304pif457_30FR-cry1_17pif7_30WL	-0.671534	-1.18454	-0.158531	0.000578859
		pif7	29	WL	2.185														cry1_17pif7	30	WL	2.874				cry1_304_21WL-cry1_17pif7_30FR	-2.10867	-2.68407	-1.53326	0
		pif7	29	WL	2.345														cry1_17pif7	30	WL	2.457				cry1_304_21FR-cry1_17pif7_30FR	-0.811985	-1.40032	-0.223651	0.000170576
		pif7	29	WL	2.083														cry1_17pif7	30	FR	3.002				cry1_304_30WL-cry1_17pif7_30FR	1.0176	0.486187	1.54901	2.85007e-09
		pif7	29	WL	2.51														cry1_17pif7	30	FR	3.189				cry1_304_30FR-cry1_17pif7_30FR	1.65527	1.11703	2.19351	0
		pif7	29	WL	2.131														cry1_17pif7	30	FR	2.701				cry1_304pif45_21WL-cry1_17pif7_30FR	-2.20117	-2.76539	-1.63694	0
		pif7	29	WL	1.602														cry1_17pif7	30	FR	2.865				cry1_304pif45_21FR-cry1_17pif7_30FR	-0.936595	-1.49107	-0.382124	4.2461e-07
		pif7	29	WL	2.781														cry1_17pif7	30	FR	3.075				cry1_304pif45_30WL-cry1_17pif7_30FR	-1.93955	-2.50378	-1.37532	0
		pif7	29	WL	2.298														cry1_17pif7	30	FR	2.724				cry1_304pif45_30FR-cry1_17pif7_30FR	2.03115	1.49291	2.56938	0
		pif7	29	WL	2.028														cry1_17pif7	30	FR	3.246				cry1_304pif457_21WL-cry1_17pif7_30FR	-2.22494	-2.78916	-1.66071	0
		pif7	29	WL	2.274														cry1_17pif7	30	FR	3.21				cry1_304pif457_21FR-cry1_17pif7_30FR	-2.08977	-2.69325	-1.48628	0
		pif7	29	WL	1.829														cry1_17pif7	30	FR	2.921				cry1_304pif457_30WL-cry1_17pif7_30FR	-1.83737	-2.44085	-1.23388	0
		pif7	29	WL	3.116														cry1_17pif7	30	FR	2.904				cry1_304pif457_30FR-cry1_17pif7_30FR	-1.30709	-1.87132	-0.742862	0
		pif7	29	WL	2.806														cry1_17pif7	30	FR	3.579				cry1_304_21FR-cry1_304_21WL	1.29668	0.708348	1.88502	0
		pif7	29	WL	2.725														cry1_17pif7	30	FR	2.874				cry1_304_30WL-cry1_304_21WL	3.12626	2.59485	3.65768	0
		pif7	29	WL	2.392														cry1_304	21	WL	1.008				cry1_304_30FR-cry1_304_21WL	3.76394	3.2257	4.30218	0
		pif7	21	WL	0.979														cry1_304	21	WL	0.793				cry1_304pif45_21WL-cry1_304_21WL	-0.0925	-0.656728	0.471728	1
		pif7	21	WL	1.127														cry1_304	21	WL	0.811				cry1_304pif45_21FR-cry1_304_21WL	1.17207	0.6176	1.72654	1.15317e-11
		pif7	21	WL	1.048														cry1_304	21	WL	0.977				cry1_304pif45_30WL-cry1_304_21WL	0.169115	-0.395113	0.733343	0.999991
		pif7	21	WL	1.119														cry1_304	21	WL	0.769				cry1_304pif45_30FR-cry1_304_21WL	4.13981	3.60157	4.67805	0
		pif7	21	WL	1.08														cry1_304	21	WL	0.949				cry1_304pif457_21WL-cry1_304_21WL	-0.116269	-0.680497	0.447959	1
		pif7	21	WL	1.18														cry1_304	21	WL	1.093				cry1_304pif457_21FR-cry1_304_21WL	0.0189	-0.584587	0.622387	1
		pif7	21	WL	1.195														cry1_304	21	WL	0.86				cry1_304pif457_30WL-cry1_304_21WL	0.2713	-0.332187	0.874787	0.994315
		pif7	21	WL	1.035														cry1_304	21	WL	0.935				cry1_304pif457_30FR-cry1_304_21WL	0.801577	0.237349	1.3658	8.26629e-05
		pif7	21	WL	1.21														cry1_304	21	WL	0.924				cry1_304_30WL-cry1_304_21FR	1.82958	1.2842	2.37497	0
		pif7	21	WL	1.204														cry1_304	21	WL	0.875				cry1_304_30FR-cry1_304_21FR	2.46726	1.91521	3.0193	0
		pif7	21	WL	1.489														cry1_304	21	WL	0.992				cry1_304pif45_21WL-cry1_304_21FR	-1.38918	-1.96659	-0.811772	0
		pif7	21	WL	1.144														cry1_304	21	FR	2.13				cry1_304pif45_21FR-cry1_304_21FR	-0.12461	-0.69249	0.443269	1
		pif7	21	WL	1.015														cry1_304	21	FR	2.075				cry1_304pif45_30WL-cry1_304_21FR	-1.12757	-1.70498	-0.550156	1.16798e-09
		pif7	21	WL	1.036														cry1_304	21	FR	2.133				cry1_304pif45_30FR-cry1_304_21FR	2.84313	2.29109	3.39517	0
		pif7	21	WL	1.068														cry1_304	21	FR	2.544				cry1_304pif457_21WL-cry1_304_21FR	-1.41295	-1.99036	-0.835541	0
		pif7	21	WL	1.124														cry1_304	21	FR	2.751				cry1_304pif457_21FR-cry1_304_21FR	-1.27778	-1.89361	-0.661953	5.01577e-11
		pif7	29	LBL	3.767														cry1_304	21	FR	2.381				cry1_304pif457_30WL-cry1_304_21FR	-1.02538	-1.64121	-0.409553	7.03609e-07
		pif7	29	LBL	4.541														cry1_304	21	FR	1.71				cry1_304pif457_30FR-cry1_304_21FR	-0.495105	-1.07252	0.0823053	0.217853
		pif7	29	LBL	4.86														cry1_304	21	FR	1.484				cry1_304_30FR-cry1_304_30WL	0.637673	0.146743	1.1286	0.000685105
		pif7	29	LBL	4.233														cry1_304	21	FR	2.278				cry1_304pif45_21WL-cry1_304_30WL	-3.21876	-3.73806	-2.69947	0
		pif7	29	LBL	3.828														cry1_304	21	FR	2.488				cry1_304pif45_21FR-cry1_304_30WL	-1.95419	-2.46287	-1.44552	0
		pif7	29	LBL	3.168														cry1_304	21	FR	2.36				cry1_304pif45_30WL-cry1_304_30WL	-2.95715	-3.47644	-2.43786	0
		pif7	29	LBL	3.465														cry1_304	30	WL	4.44				cry1_304pif45_30FR-cry1_304_30WL	1.01355	0.522618	1.50448	6.81984e-11
		pif7	29	LBL	2.834														cry1_304	30	WL	4.114				cry1_304pif457_21WL-cry1_304_30WL	-3.24253	-3.76183	-2.72324	0
		pif7	29	LBL	3.745														cry1_304	30	WL	4.168				cry1_304pif457_21FR-cry1_304_30WL	-3.10736	-3.66906	-2.54566	0
		pif7	29	LBL	3.763														cry1_304	30	WL	4.47				cry1_304pif457_30WL-cry1_304_30WL	-2.85496	-3.41666	-2.29326	0
		pif7	29	LBL	4.195														cry1_304	30	WL	4.276				cry1_304pif457_30FR-cry1_304_30WL	-2.32469	-2.84398	-1.8054	0
		pif7	29	LBL	3.663														cry1_304	30	WL	4.367				cry1_304pif45_21WL-cry1_304_30FR	-3.85644	-4.38271	-3.33016	0
		pif7	29	LBL	3.294														cry1_304	30	WL	3.698				cry1_304pif45_21FR-cry1_304_30FR	-2.59187	-3.10767	-2.07606	0
		pif7	29	LBL	3.147														cry1_304	30	WL	4.522				cry1_304pif45_30WL-cry1_304_30FR	-3.59482	-4.1211	-3.06855	0
		pif7	29	LBL	3.898														cry1_304	30	WL	3.916				cry1_304pif45_30FR-cry1_304_30FR	0.375875	-0.122438	0.874188	0.468142
		pif7	21	LBL	1.83														cry1_304	30	WL	3.516				cry1_304pif457_21WL-cry1_304_30FR	-3.88021	-4.40648	-3.35393	0
		pif7	21	LBL	1.312														cry1_304	30	WL	3.766				cry1_304pif457_21FR-cry1_304_30FR	-3.74504	-4.3132	-3.17687	0
		pif7	21	LBL	1.591														cry1_304	30	WL	3.336				cry1_304pif457_30WL-cry1_304_30FR	-3.49264	-4.0608	-2.92447	0
		pif7	21	LBL	1.713														cry1_304	30	WL	3.786				cry1_304pif457_30FR-cry1_304_30FR	-2.96236	-3.48864	-2.43608	0
		pif7	21	LBL	1.421														cry1_304	30	WL	4.573				cry1_304pif45_21FR-cry1_304pif45_21WL	1.26457	0.721705	1.80744	0
		pif7	21	LBL	0.998														cry1_304	30	WL	3.349				cry1_304pif45_30WL-cry1_304pif45_21WL	0.261615	-0.291213	0.814444	0.988973
		pif7	21	LBL	1.924														cry1_304	30	WL	4.322				cry1_304pif45_30FR-cry1_304pif45_21WL	4.23231	3.70604	4.75859	0
		pif7	21	LBL	1.938														cry1_304	30	WL	4.091				cry1_304pif457_21WL-cry1_304pif45_21WL	-0.0237692	-0.576597	0.529059	1
		pif7	21	LBL	1.989														cry1_304	30	FR	5.054				cry1_304pif457_21FR-cry1_304pif45_21WL	0.1114	-0.481442	0.704242	1
		pif7	21	LBL	1.549														cry1_304	30	FR	4.905				cry1_304pif457_30WL-cry1_304pif45_21WL	0.3638	-0.229042	0.956642	0.842565
		pif7	21	LBL	1.66														cry1_304	30	FR	3.603				cry1_304pif457_30FR-cry1_304pif45_21WL	0.894077	0.341249	1.44691	1.87911e-06
		pif7	21	LBL	1.932														cry1_304	30	FR	5.391				cry1_304pif45_30WL-cry1_304pif45_21FR	-1.00296	-1.54582	-0.46009	1.33756e-08
		pif7	21	LBL	1.662														cry1_304	30	FR	5.525				cry1_304pif45_30FR-cry1_304pif45_21FR	2.96774	2.45194	3.48354	0
		pif7	21	LBL	1.447														cry1_304	30	FR	3.479				cry1_304pif457_21WL-cry1_304pif45_21FR	-1.28834	-1.83121	-0.745474	0
		pif7	21	LBL	1.5														cry1_304	30	FR	5.133				cry1_304pif457_21FR-cry1_304pif45_21FR	-1.15317	-1.73674	-0.569607	6.68272e-10
		pif457	29	WL	1.128														cry1_304	30	FR	4.04				cry1_304pif457_30WL-cry1_304pif45_21FR	-0.900771	-1.48434	-0.317207	8.16269e-06
		pif457	29	WL	1.02														cry1_304	30	FR	5.105				cry1_304pif457_30FR-cry1_304pif45_21FR	-0.370495	-0.913361	0.172372	0.674621
		pif457	29	WL	1.381														cry1_304	30	FR	4.78				cry1_304pif45_30FR-cry1_304pif45_30WL	3.9707	3.44442	4.49697	0
		pif457	29	WL	0.933														cry1_304	30	FR	4.351				cry1_304pif457_21WL-cry1_304pif45_30WL	-0.285385	-0.838213	0.267444	0.969302
		pif457	29	WL	1.017														cry1_304	30	FR	4.344				cry1_304pif457_21FR-cry1_304pif45_30WL	-0.150215	-0.743058	0.442627	1
		pif457	29	WL	1.105														cry1_304	30	FR	5.624				cry1_304pif457_30WL-cry1_304pif45_30WL	0.102185	-0.490658	0.695027	1
		pif457	29	WL	1.193														cry1_304	30	FR	4.853				cry1_304pif457_30FR-cry1_304pif45_30WL	0.632462	0.0796334	1.18529	0.00755148
		pif457	29	WL	1.32														cry1_304	30	FR	4.071				cry1_304pif457_21WL-cry1_304pif45_30FR	-4.25608	-4.78236	-3.7298	0
		pif457	29	WL	1.509														cry1_304	30	FR	4.613				cry1_304pif457_21FR-cry1_304pif45_30FR	-4.12091	-4.68908	-3.55275	0
		pif457	29	WL	0.996														cry1_304pif45	21	WL	0.808				cry1_304pif457_30WL-cry1_304pif45_30FR	-3.86851	-4.43668	-3.30035	0
		pif457	29	WL	1.257														cry1_304pif45	21	WL	1.155				cry1_304pif457_30FR-cry1_304pif45_30FR	-3.33824	-3.86451	-2.81196	0
		pif457	29	WL	1.161														cry1_304pif45	21	WL	0.866				cry1_304pif457_21FR-cry1_304pif457_21WL	0.135169	-0.457673	0.728011	1
		pif457	29	WL	1.069														cry1_304pif45	21	WL	0.691				cry1_304pif457_30WL-cry1_304pif457_21WL	0.387569	-0.205273	0.980411	0.751092
		pif457	29	WL	0.815														cry1_304pif45	21	WL	0.936				cry1_304pif457_30FR-cry1_304pif457_21WL	0.917846	0.365018	1.47067	7.76938e-07
		pif457	29	WL	1.108														cry1_304pif45	21	WL	0.808				cry1_304pif457_30WL-cry1_304pif457_21FR	0.2524	-0.377921	0.882721	0.998896
		pif457	21	WL	0.858														cry1_304pif45	21	WL	0.707				cry1_304pif457_30FR-cry1_304pif457_21FR	0.782677	0.189835	1.37552	0.000479719
		pif457	21	WL	0.898														cry1_304pif45	21	WL	0.764				cry1_304pif457_30FR-cry1_304pif457_30WL	0.530277	-0.0625652	1.12312	0.155227
		pif457	21	WL	0.844														cry1_304pif45	21	WL	0.891
		pif457	21	WL	0.764														cry1_304pif45	21	WL	0.886
		pif457	21	WL	0.941														cry1_304pif45	21	WL	0.743
		pif457	21	WL	1.031														cry1_304pif45	21	WL	0.783
		pif457	21	WL	0.932														cry1_304pif45	21	WL	0.661
		pif457	21	WL	1.018														cry1_304pif45	21	FR	1.999
		pif457	21	WL	1.012														cry1_304pif45	21	FR	1.923
		pif457	21	WL	1.032														cry1_304pif45	21	FR	2.431
		pif457	21	WL	1.028														cry1_304pif45	21	FR	2.573
		pif457	21	WL	1.115														cry1_304pif45	21	FR	1.643
		pif457	21	WL	0.936														cry1_304pif45	21	FR	1.523
		pif457	21	WL	0.864														cry1_304pif45	21	FR	2.247
		pif457	21	WL	1.063														cry1_304pif45	21	FR	1.806
		pif457	29	LBL	1.314														cry1_304pif45	21	FR	1.875
		pif457	29	LBL	1.388														cry1_304pif45	21	FR	2.303
		pif457	29	LBL	1.452														cry1_304pif45	21	FR	1.842
		pif457	29	LBL	1.02														cry1_304pif45	21	FR	2.303
		pif457	29	LBL	1.001														cry1_304pif45	21	FR	2.607
		pif457	29	LBL	1.206														cry1_304pif45	21	FR	2.151
		pif457	29	LBL	1.505														cry1_304pif45	30	WL	0.992
		pif457	29	LBL	1.357														cry1_304pif45	30	WL	1.16
		pif457	29	LBL	1.061														cry1_304pif45	30	WL	1.163
		pif457	29	LBL	1.243														cry1_304pif45	30	WL	1.155
		pif457	29	LBL	1.399														cry1_304pif45	30	WL	1.072
		pif457	29	LBL	1.567														cry1_304pif45	30	WL	1.062
		pif457	29	LBL	1.204														cry1_304pif45	30	WL	1.225
		pif457	21	LBL	1.235														cry1_304pif45	30	WL	1.138
		pif457	21	LBL	1.182														cry1_304pif45	30	WL	1.115
		pif457	21	LBL	1.085														cry1_304pif45	30	WL	1.037
		pif457	21	LBL	0.949														cry1_304pif45	30	WL	0.909
		pif457	21	LBL	0.989														cry1_304pif45	30	WL	1.02
		pif457	21	LBL	1.235														cry1_304pif45	30	WL	1.052
		pif457	21	LBL	0.966														cry1_304pif45	30	FR	5.335
		pif457	21	LBL	1.001														cry1_304pif45	30	FR	4.375
		pif457	21	LBL	1.126														cry1_304pif45	30	FR	5.244
		pif457	21	LBL	1.252														cry1_304pif45	30	FR	4.819
		pif457	21	LBL	1.182														cry1_304pif45	30	FR	5.639
		pif457	21	LBL	1.157														cry1_304pif45	30	FR	5.579
		pif457	21	LBL	1.141														cry1_304pif45	30	FR	5.182
		pif457	21	LBL	1.131														cry1_304pif45	30	FR	5.159
		pif457	21	LBL	1.187														cry1_304pif45	30	FR	4.823
		pif457	21	LBL	0.857														cry1_304pif45	30	FR	5.281
		pif4	29	WL	1.146														cry1_304pif45	30	FR	5.47
		pif4	29	WL	0.999														cry1_304pif45	30	FR	4.045
		pif4	29	WL	1.322														cry1_304pif45	30	FR	4.553
		pif4	29	WL	1.07														cry1_304pif45	30	FR	5.357
		pif4	29	WL	1.191														cry1_304pif45	30	FR	4.198
		pif4	29	WL	1.246														cry1_304pif45	30	FR	5.826
		pif4	29	WL	1.321														cry1_304pif457	21	WL	0.8
		pif4	29	WL	1.163														cry1_304pif457	21	WL	0.97
		pif4	29	WL	1.195														cry1_304pif457	21	WL	0.76
		pif4	29	WL	1.346														cry1_304pif457	21	WL	0.842
		pif4	29	WL	1.32														cry1_304pif457	21	WL	0.922
		pif4	29	WL	1.44														cry1_304pif457	21	WL	0.581
		pif4	29	WL	1.171														cry1_304pif457	21	WL	0.741
		pif4	29	WL	1.21														cry1_304pif457	21	WL	0.846
		pif4	29	WL	1.071														cry1_304pif457	21	WL	0.742
		pif4	29	WL	1.374														cry1_304pif457	21	WL	0.682
		pif4	21	WL	1.248														cry1_304pif457	21	WL	0.77
		pif4	21	WL	0.993														cry1_304pif457	21	WL	0.9
		pif4	21	WL	0.945														cry1_304pif457	21	WL	0.834
		pif4	21	WL	0.785														cry1_304pif457	21	FR	0.721
		pif4	21	WL	0.819														cry1_304pif457	21	FR	0.931
		pif4	21	WL	0.895														cry1_304pif457	21	FR	1.335
		pif4	21	WL	1.011														cry1_304pif457	21	FR	1.011
		pif4	21	WL	1.002														cry1_304pif457	21	FR	1.027
		pif4	21	WL	1.085														cry1_304pif457	21	FR	0.859
		pif4	21	WL	0.919														cry1_304pif457	21	FR	0.887
		pif4	21	WL	1.067														cry1_304pif457	21	FR	0.843
		pif4	21	WL	1.086														cry1_304pif457	21	FR	0.896
		pif4	21	WL	0.868														cry1_304pif457	21	FR	0.834
		pif4	21	WL	1.035														cry1_304pif457	30	WL	1.31
		pif4	21	WL	1.105														cry1_304pif457	30	WL	1.39
		pif4	29	LBL	1.343														cry1_304pif457	30	WL	1.062
		pif4	29	LBL	2.337														cry1_304pif457	30	WL	0.893
		pif4	29	LBL	1.452														cry1_304pif457	30	WL	1.062
		pif4	29	LBL	2.01														cry1_304pif457	30	WL	1.288
		pif4	29	LBL	1.581														cry1_304pif457	30	WL	1.155
		pif4	29	LBL	2.318														cry1_304pif457	30	WL	1.285
		pif4	29	LBL	1.702														cry1_304pif457	30	WL	1.148
		pif4	29	LBL	1.703														cry1_304pif457	30	WL	1.275
		pif4	29	LBL	1.542														cry1_304pif457	30	FR	1.925
		pif4	29	LBL	1.195														cry1_304pif457	30	FR	1.892
		pif4	29	LBL	1.407														cry1_304pif457	30	FR	1.582
		pif4	29	LBL	1.736														cry1_304pif457	30	FR	1.805
		pif4	29	LBL	1.832														cry1_304pif457	30	FR	1.68
		pif4	29	LBL	2.086														cry1_304pif457	30	FR	1.598
		pif4	21	LBL	1.066														cry1_304pif457	30	FR	1.404
		pif4	21	LBL	0.855														cry1_304pif457	30	FR	1.451
		pif4	21	LBL	1.131														cry1_304pif457	30	FR	1.61
		pif4	21	LBL	1.071														cry1_304pif457	30	FR	2.297
		pif4	21	LBL	1.127														cry1_304pif457	30	FR	2.172
		pif4	21	LBL	1.036														cry1_304pif457	30	FR	1.286
		pif4	21	LBL	0.993														cry1_304pif457	30	FR	1.62
		pif4	21	LBL	1.027
		pif4	21	LBL	0.903
		pif4	21	LBL	1.193
		pif4	21	LBL	0.855
		pif4	21	LBL	1.082
		pif4	21	LBL	0.919
		pif4	21	LBL	0.982
[truncated: 4 more columns]

## Sheet: Figure 4
Figure 4 a-f
	Figure 4a								Figure 4b								Figure 4c												Figure 4d											Figure 4e
																	qRT-PCR data												qRT-PCR data											qRT-PCR data
									PIF7-MYC										IPP2	PIL1	PIL1/IPP2	avg	PIL1/IPP2 normalized to 21WL	avg	std	se					IPP2	IAA29	IAA29/IPP2	avg	IAA29/IPP2 normalized to 21WL	avg	std	se				IPP2	ATHB2	ATHB2/IPP2	avg	ATHB2/IPP2 normalized to 21WL	avg	std	se
	PIF7-MYC																	1h 21-1	39620.4	619.879	0.0156454	0.0157293	0.994666	1	0.00478948	0.00276521				1h 21-1	39620.4	907.664	0.022909	0.0202544	1.13106	1	0.121405	0.0700933			1h 21-1	39620.4	6773.64	0.170963	0.151869	1.12573	1	0.129097	0.0745342
																		1h 21-2	70579.5	1114.53	0.0157912		1.00393							1h 21-2	70579.5	1274.28	0.0180545		0.891389						1h 21-2	70579.5	10788.4	0.152855		1.00649
																		1h 21-3	54847.7	863.929	0.0157514		1.0014							1h 21-3	54847.7	1085.96	0.0197996		0.977546						1h 21-3	54847.7	7228.32	0.131789		0.86778
																		1h 30-1	53198.9	612.234	0.0115084		0.731651	0.824855	0.0861426	0.0497345				1h 30-1	53198.9	1670.2	0.0313953		1.55005	1.43983	0.135856	0.0784365			1h 30-1	53198.9	10470	0.196808		1.2959	1.32923	0.0751392	0.0433816
																		1h 30-2	55019.2	728.132	0.0132341		0.841366							1h 30-2	55019.2	1435.38	0.0260886		1.28805						1h 30-2	55019.2	10666.2	0.193862		1.27651
																		1h 30-3	34415	488.029	0.0141807		0.901546							1h 30-3	34415	1032.61	0.0300046		1.48139						1h 30-3	34415	7396.97	0.214935		1.41526
																		1h 21FR-1	38241.6	26663.2	0.697229		44.3267	45.0651	3.75297	2.16678				1h 21FR-1	38241.6	35961.4	0.940373		46.4282	48.6444	3.37014	1.94575			1h 21FR-1	38241.6	70048.3	1.83173		12.0612	11.4856	0.521719	0.301215
																		1h 21FR-2	14947	9812.47	0.656483		41.7362							1h 21FR-2	14947	15900.9	1.06381		52.5227						1h 21FR-2	14947	25069.7	1.67723		11.0439
																		1h 21FR-3	77272.7	59717.9	0.77282		49.1324							1h 21FR-3	77272.7	73532.3	0.951595		46.9822						1h 21FR-3	77272.7	133214	1.72395		11.3515
																		1h 30FR-1	51875.6	23601.4	0.454962		28.9244	36.4497	7.5523	4.36032				1h 30FR-1	51875.6	45081.9	0.869038		42.9062	54.4542	10.812	6.2423			1h 30FR-1	51875.6	87002	1.67713		11.0432	12.1503	0.993008	0.573313
																		1h 30FR-2	19059	13199.2	0.692542		44.0287							1h 30FR-2	19059	24835.9	1.3031		64.337						1h 30FR-2	19059	37519.3	1.96858		12.9624
																		1h 30FR-3	68711.7	39336.6	0.572487		36.3961							1h 30FR-3	68711.7	78101.9	1.13666		56.1193						1h 30FR-3	68711.7	129870	1.89007		12.4454
																		2h 21-1	23277.9	376.761	0.0161854		1.02899	1.16136	0.222378	0.12839				2h 21-1	23277.9	375.051	0.0161119		0.795479	0.903379	0.125392	0.0723949			2h 21-1	23277.9	3997.21	0.171717		1.13069	1.00547	0.109063	0.0629676
																		2h 21-2	67586.9	1102.43	0.0163113		1.037							2h 21-2	67586.9	1424.98	0.0210836		1.04094						2h 21-2	67586.9	9559.27	0.141437		0.931308
																		2h 21-3	70192.6	1565.7	0.0223058		1.4181							2h 21-3	70192.6	1242.17	0.0176966		0.873716						2h 21-3	70192.6	10173.9	0.144943		0.954397
																		2h 30-1	62933.1	1548.43	0.0246043		1.56423	0.997581	0.524056	0.302564				2h 30-1	62933.1	1654.06	0.0262828		1.29764	1.12469	0.153251	0.0884797			2h 30-1	62933.1	9396.84	0.149315		0.983181	0.903077	0.0809283	0.046724
																		2h 30-2	126925	1793.11	0.0141273		0.898149							2h 30-2	126925	2585.64	0.0203714		1.00578						2h 30-2	126925	15832.3	0.124737		0.821349
																		2h 30-3	54103.6	451.348	0.00834229		0.530365							2h 30-3	54103.6	1173.25	0.0216852		1.07064						2h 30-3	54103.6	7433.63	0.137396		0.904701
	Actin								Actin									2h 21FR-1	31985	32687.6	1.02197		64.972	58.3314	6.40541	3.69817				2h 21FR-1	31985	34637.8	1.08294		53.467	49.8857	9.54084	5.50841			2h 21FR-1	31985	34654.4	1.08346		7.13416	6.41894	0.904721	0.522341
																		2h 21FR-2	34282.7	31185.3	0.909653		57.8316							2h 21FR-2	34282.7	39661	1.15688		57.1177						2h 21FR-2	34282.7	34991.6	1.02068		6.72077
																		2h 21FR-3	123665	101519	0.820922		52.1905							2h 21FR-3	123665	97866.6	0.791386		39.0724						2h 21FR-3	123665	101452	0.82038		5.40189
																		2h 30FR-1	82303.9	64700	0.786111		49.9774	52.4867	5.50398	3.17773				2h 30FR-1	82303.9	85488.4	1.03869		51.2824	53.1945	2.4153	1.39447			2h 30FR-1	82303.9	98015.1	1.19089		7.84158	7.70065	0.687201	0.396756
																		2h 30FR-2	56689.4	52429.6	0.924857		58.7982							2h 30FR-2	56689.4	60157.2	1.06117		52.3923						2h 30FR-2	56689.4	71513.3	1.26149		8.30646
																		2h 30FR-3	96161.5	73638.3	0.765778		48.6847							2h 30FR-3	96161.5	108893	1.1324		55.9089						2h 30FR-3	96161.5	101555	1.05608		6.95391
																		4h 21-1	59573.8	1035.49	0.0173816		1.10504	1.43546	0.369411	0.21328				4h 21-1	59573.8	1217.37	0.0204347		1.0089	1.23484	0.205355	0.118562			4h 21-1	59573.8	8422.84	0.141385		0.930966	1.01681	0.0915894	0.0528792
																		4h 21-2	26460.1	568.961	0.0215026		1.36704							4h 21-2	26460.1	755.742	0.0285616		1.41015						4h 21-2	26460.1	4043.58	0.152818		1.00625
																		4h 21-3	42741.9	1233.2	0.0288523		1.8343							4h 21-3	42741.9	1112.84	0.0260363		1.28546						4h 21-3	42741.9	7226.16	0.169065		1.11323
																		4h 30-1	80916.4	1444.79	0.0178554		1.13516	1.08414	0.100348	0.0579361				4h 30-1	80916.4	2297.69	0.0283958		1.40196	1.39427	0.278792	0.160961			4h 30-1	80916.4	15460.6	0.191069		1.25812	1.10828	0.130445	0.0753125
																		4h 30-2	134125	2043.32	0.0152344		0.968534							4h 30-2	134125	3020.09	0.022517		1.11171						4h 30-2	134125	21321	0.158963		1.04671
																		4h 30-3	47776.9	863.267	0.0180687		1.14873							4h 30-3	47776.9	1615.21	0.0338072		1.66913						4h 30-3	47776.9	7401.07	0.154909		1.02002
																		4h 21FR-1	68211.6	71544.3	1.04886		66.6816	69.6583	26.6154	15.3664				4h 21FR-1	68211.6	55751.6	0.817334		40.3535	51.9031	23.6024	13.6269			4h 21FR-1	68211.6	69584.2	1.02012		6.71712	7.10441	1.79832	1.03826
																		4h 21FR-2	79702	55983.9	0.702415		44.6564							4h 21FR-2	79702	58599	0.735226		36.2996						4h 21FR-2	79702	66952.3	0.840032		5.53129
																		4h 21FR-3	14474.2	22228.9	1.53576		97.6368							4h 21FR-3	14474.2	23176.5	1.60123		79.0561						4h 21FR-3	14474.2	19926.1	1.37667		9.06482
																		4h 30FR-1	32528.3	21787.6	0.669803		42.583	52.6303	12.3958	7.15673				4h 30FR-1	32528.3	25849.1	0.794664		39.2342	44.796	9.74144	5.62422			4h 30FR-1	32528.3	38469.4	1.18264		7.78726	8.25754	1.4566	0.84097
																		4h 30FR-2	69035.7	53018.7	0.767989		48.8252							4h 30FR-2	69035.7	54686	0.792141		39.1096						4h 30FR-2	69035.7	74378.1	1.07739		7.09418
																		4h 30FR-3	31272.9	32703	1.04573		66.4826							4h 30FR-3	31272.9	35499.2	1.13514		56.0442						4h 30FR-3	31272.9	46977.1	1.50217		9.89119
																		6h 21-1	36896	1075.62	0.0291527		1.8534	1.56012	0.298957	0.172603				6h 21-1	36896	1498.33	0.0406095		2.00497	1.62085	0.419992	0.242483			6h 21-1	36896	7635.03	0.206934		1.36258	1.29481	0.172343	0.0995024
																		6h 21-2	64116.6	1266.48	0.0197528		1.25579							6h 21-2	64116.6	1522.54	0.0237464		1.17241						6h 21-2	64116.6	10700.2	0.166887		1.09889
																		6h 21-3	61025.1	1508.15	0.0247136		1.57118							6h 21-3	61025.1	2082.91	0.0341321		1.68517						6h 21-3	61025.1	13187.9	0.216106		1.42297
																		6h 30-1	23676.6	1090.01	0.0460375		2.92686	1.81325	0.965307	0.55732				6h 30-1	23676.6	995.176	0.0420321		2.07521	1.92196	0.439502	0.253746			6h 30-1	23676.6	6964.22	0.294139		1.93679	1.61502	0.373584	0.215689
																		6h 30-2	67633.3	1292.36	0.0191083		1.21482							6h 30-2	67633.3	1953.92	0.0288899		1.42635						6h 30-2	67633.3	12380.3	0.18305		1.20531
																		6h 30-3	76204	1555.93	0.0204179		1.29808							6h 30-3	76204	3494.9	0.0458624		2.26432						6h 30-3	76204	19708.3	0.258625		1.70295
																		6h 21FR-1	77496.1	75414.5	0.97314		61.8678	68.9127	6.17359	3.56432				6h 21FR-1	77496.1	78082.4	1.00757		49.7456	59.4407	12.5618	7.25257			6h 21FR-1	77496.1	64454.8	0.831717		5.47654	6.6706	1.05781	0.610728
																		6h 21FR-2	58649.4	67693.2	1.1542		73.3788							6h 21FR-2	58649.4	87467.7	1.49137		73.6319						6h 21FR-2	58649.4	62748.7	1.06989		7.04485
																		6h 21FR-3	92623.6	104156	1.12451		71.4914							6h 21FR-3	92623.6	103078	1.11287		54.9447						6h 21FR-3	92623.6	105365	1.13756		7.49041
																		6h 30FR-1	17407.3	20245.9	1.16308		73.9431	70.7172	5.39828	3.1167				6h 30FR-1	17407.3	24509.6	1.40801		69.5164	64.5133	9.09522	5.25113			6h 30FR-1	17407.3	25975.3	1.49221		9.82566	9.86336	1.43764	0.830024
																		6h 30FR-2	65404.8	75844.9	1.15962		73.7235							6h 30FR-2	65404.8	92742.7	1.41798		70.0086						6h 30FR-2	65404.8	112436	1.71908		11.3195
																		6h 30FR-3	26251	26626.7	1.01431		64.4851							6h 30FR-3	26251	28719.6	1.09404		54.0149						6h 30FR-3	26251	33667.6	1.28253		8.44494
																		PIL1												IAA29											ATHB2
																		IPP2												IPP2												IPP2

## Sheet: Figure 5
Figure 5 a,b,d
																																																Figure 5b
Figure 5 a					SAUR22											SAUR19												YUC9												YUC8								SAUR genes box plot (Log 2 Fold Change)
qRT-PCR data
		IPP2	SAUR22	SAUR22/IPP2	avg	SAUR22/IPP2 normalized to 21WL	avg	std	se				IPP2	SAUR19	SAUR19/IPP2	avg	SAUR19/IPP2 normalized to 21WL	avg	std	se					IPP2	YUC9	YUC9/IPP2	avg	YUC9/IPP2 normalized to 21WL	avg	std	se					IPP2	YUC8	YUC8/IPP2	avg	YUC8/IPP2 normalized to 21WL	avg	std	se
	1h 21-1	39620.4	546.041	0.0137818	0.0137135	1.00498	1	0.0672051	0.0388009			1h 21-1	39620.4	1047.61	0.0264413	0.0215325	1.22797	1	0.218654	0.12624				1h 21-1	39620.4	8812.48	0.222423	0.214176	1.0385	1	0.0347404	0.0200574				1h 21-1	39620.4	4136.29	0.104398	0.110741	0.942719	1	0.0671168	0.0387499					Gene Name
	1h 21-2	70579.5	1030.39	0.014599		1.06458						1h 21-2	70579.5	1489.35	0.0211018		0.979996							1h 21-2	70579.5	14972.8	0.212141		0.990496							1h 21-2	70579.5	8393.27	0.118919		1.07385								SAUR20
	1h 21-3	54847.7	699.835	0.0127596		0.930443						1h 21-3	54847.7	935.402	0.0170545		0.792036							1h 21-3	54847.7	11406.4	0.207965		0.971001							1h 21-3	54847.7	5973.28	0.108907		0.983432								SAUR1
	1h 30-1	53198.9	1888.89	0.0355063		2.58915	1.89644	0.599966	0.34639			1h 30-1	53198.9	5520.12	0.103764		4.81893	3.81681	0.926815	0.535097				1h 30-1	53198.9	12891.1	0.242318		1.1314	1.49599	0.408406	0.235793				1h 30-1	53198.9	9428.92	0.177239		1.60048	1.78143	0.201993	0.116621					SAUR24
	1h 30-2	55019.2	1163.21	0.0211419		1.54169						1h 30-2	55019.2	3542.83	0.0643925		2.99048							1h 30-2	55019.2	16724.1	0.303968		1.41924							1h 30-2	55019.2	10628.8	0.193183		1.74445								SAUR13
	1h 30-3	34415	735.522	0.0213721		1.55848						1h 30-3	34415	2698.14	0.0784002		3.64101							1h 30-3	34415	14279.7	0.414928		1.93732							1h 30-3	34415	7619.86	0.221411		1.99936								SAUR28
	1h 21FR-1	38241.6	22493.9	0.588203		42.8923	37.8132	6.22286	3.59277			1h 21FR-1	38241.6	27322.3	0.714465		33.1807	30.6762	6.46731	3.7339				1h 21FR-1	38241.6	39411.2	1.03058		4.81185	5.90186	0.954107	0.550854				1h 21FR-1	38241.6	17835.2	0.46638		4.21144	4.20329	0.0164189	0.00947943					SAUR27
	1h 21FR-2	14947	8132.5	0.544088		39.6754						1h 21FR-2	14947	11430.9	0.764762		35.5166							1h 21FR-2	14947	21082.2	1.41046		6.58552							1h 21FR-2	14947	6975.3	0.466668		4.21404								SAUR66
	1h 21FR-3	77272.7	32714.2	0.42336		30.8718						1h 21FR-3	77272.7	38820.1	0.502378		23.3311							1h 21FR-3	77272.7	104401	1.35107		6.30823							1h 21FR-3	77272.7	35807	0.463385		4.18439								SAUR65
	1h 30FR-1	51875.6	20071.7	0.386919		28.2145	33.2544	4.39594	2.538			1h 30FR-1	51875.6	33685.3	0.649347		30.1565	32.7763	3.85748	2.22711				1h 30FR-1	51875.6	51323	0.989347		4.61931	4.37174	0.375407	0.216741				1h 30FR-1	51875.6	29201.5	0.562914		5.08314	6.08852	0.87072	0.502711					SAUR67
	1h 30FR-2	19059	9486.98	0.497768		36.2977						1h 30FR-2	19059	15268.9	0.801137		37.2059							1h 30FR-2	19059	16082.2	0.843811		3.9398							1h 30FR-2	19059	13895.4	0.729072		6.58356								SAUR64
	1h 30FR-3	68711.7	33216.1	0.483413		35.251						1h 30FR-3	68711.7	45815.8	0.666784		30.9664							1h 30FR-3	68711.7	67049.7	0.975812		4.55612							1h 30FR-3	68711.7	50212.3	0.730768		6.59887								SAUR63
	2h 21-1	23277.9	312.78	0.0134368		0.979824	0.947482	0.279112	0.161145			2h 21-1	23277.9	363.316	0.0156078		0.724848	0.880878	0.26006	0.150145				2h 21-1	23277.9	4368.3	0.187659		0.87619	0.87514	0.0268053	0.015476				2h 21-1	23277.9	2203.38	0.0946556		0.854745	0.971722	0.118615	0.0684823					SAUR29
	2h 21-2	67586.9	1120.58	0.0165798		1.20901						2h 21-2	67586.9	1718.86	0.0254319		1.18109							2h 21-2	67586.9	12272.7	0.181584		0.847824							2h 21-2	67586.9	7248.99	0.107254		0.968513								SAUR77
	2h 21-3	70192.6	629.153	0.00896324		0.653608						2h 21-3	70192.6	1113.46	0.0158629		0.736696							2h 21-3	70192.6	13551.3	0.193059		0.901404							2h 21-3	70192.6	8487.65	0.120919		1.09191								SAUR26
	2h 30-1	62933.1	1768.38	0.0280994		2.04904	2.20763	0.154826	0.0893891			2h 30-1	62933.1	5223.8	0.0830056		3.85489	3.90969	0.415664	0.239984				2h 30-1	62933.1	13444.6	0.213633		0.997462	0.995584	0.0346011	0.0199769				2h 30-1	62933.1	11970.8	0.190214		1.71765	1.65201	0.165921	0.0957945					SAUR41
	2h 30-2	126925	3856.23	0.0303819		2.21548						2h 30-2	126925	11888.7	0.0936671		4.35003							2h 30-2	126925	27978.4	0.220432		1.02921							2h 30-2	126925	24950.2	0.196574		1.77508								SAUR23
	2h 30-3	54103.6	1749.81	0.0323417		2.35839						2h 30-3	54103.6	4105.58	0.0758836		3.52414							2h 30-3	54103.6	11125.2	0.205627		0.960083							2h 30-3	54103.6	8767.46	0.162049		1.46331								SAUR19
	2h 21FR-1	31985	12150.3	0.379875		27.7008	25.9802	2.19349	1.26641			2h 21FR-1	31985	14416.7	0.450735		20.9327	19.7289	2.34019	1.35111				2h 21FR-1	31985	21462.7	0.671024		3.13305	3.10212	0.0630761	0.036417				2h 21FR-1	31985	14533.9	0.454397		4.10323	3.87634	0.197261	0.113889					SAUR22
	2h 21FR-2	34282.7	12566.5	0.366555		26.7295						2h 21FR-2	34282.7	15666	0.456965		21.2221							2h 21FR-2	34282.7	23083.1	0.673318		3.14376							2h 21FR-2	34282.7	14219.9	0.414783		3.74551
	2h 21FR-3	123665	39870.4	0.322407		23.5102						2h 21FR-3	123665	45352.6	0.366738		17.0318							2h 21FR-3	123665	80240.7	0.648857		3.02955							2h 21FR-3	123665	51770	0.418632		3.78027
	2h 30FR-1	82303.9	47779.2	0.580522		42.3322	38.8169	3.70674	2.14009			2h 30FR-1	82303.9	72554.8	0.881548		40.9403	36.9172	6.19049	3.57408				2h 30FR-1	82303.9	46956.4	0.570525		2.66381	2.77945	0.140346	0.0810287				2h 30FR-1	82303.9	46709.3	0.567523		5.12476	5.08265	0.21525	0.124274
	2h 30FR-2	56689.4	27166.2	0.479212		34.9446						2h 30FR-2	56689.4	36362.1	0.641427		29.7887							2h 30FR-2	56689.4	33255.1	0.586619		2.73895							2h 30FR-2	56689.4	33107.8	0.584021		5.27374								21FR_1h
	2h 30FR-3	96161.5	51659	0.537211		39.174						2h 30FR-3	96161.5	82870.8	0.861788		40.0226							2h 30FR-3	96161.5	60460.1	0.628735		2.9356							2h 30FR-3	96161.5	51642.1	0.537036		4.84946								30WL_1h
	4h 21-1	59573.8	984.683	0.0165288		1.20529	1.58792	0.403242	0.232812			4h 21-1	59573.8	1831.56	0.0307443		1.42781	2.03749	0.552233	0.318832				4h 21-1	59573.8	13083	0.21961		1.02537	1.24104	0.20117	0.116146				4h 21-1	59573.8	7030.44	0.118012		1.06566	1.18808	0.109637	0.063299					30FR_1h
	4h 21-2	26460.1	728.992	0.0275507		2.00902						4h 21-2	26460.1	1426.73	0.0539203		2.50413							4h 21-2	26460.1	8067.72	0.304902		1.4236							4h 21-2	26460.1	3742.55	0.141441		1.27722
	4h 21-3	42741.9	908.199	0.0212484		1.54945						4h 21-3	42741.9	2006.82	0.046952		2.18051							4h 21-3	42741.9	11663.9	0.272892		1.27415							4h 21-3	42741.9	5781	0.135253		1.22135								21FR_3h
	4h 30-1	80916.4	3279.58	0.0405305		2.95552	3.07122	0.461233	0.266293			4h 30-1	80916.4	9654.18	0.119311		5.54095	5.85991	1.23019	0.710252				4h 30-1	80916.4	24330.4	0.300685		1.40392	1.21503	0.184154	0.106322				4h 30-1	80916.4	15697.3	0.193994		1.75177	1.59087	0.177313	0.102372					30WL_3h
	4h 30-2	134125	4927.28	0.0367364		2.67886						4h 30-2	134125	13922.2	0.1038		4.8206							4h 30-2	134125	34620.1	0.258118		1.20517							4h 30-2	134125	24063.4	0.17941		1.62008								30FR_3h
	4h 30-3	47776.9	2345.11	0.0490845		3.57929						4h 30-3	47776.9	7425.74	0.155425		7.21817							4h 30-3	47776.9	10601.1	0.221887		1.036							4h 30-3	47776.9	7411.32	0.155123		1.40077
	4h 21FR-1	68211.6	38486.2	0.564218		41.1433	44.1358	2.68531	1.55036			4h 21FR-1	68211.6	37837.9	0.554714		25.7617	33.4089	8.49171	4.90269				4h 21FR-1	68211.6	46315.4	0.678997		3.17027	3.34401	0.153216	0.0884593				4h 21FR-1	68211.6	36132.9	0.529719		4.78339	5.06634	0.647555	0.373866					21FR_6h
	4h 21FR-2	79702	50644.1	0.635418		46.3353						4h 21FR-2	79702	54776.4	0.687265		31.9175							4h 21FR-2	79702	59059.7	0.741006		3.45979							4h 21FR-2	79702	40675.4	0.510343		4.60843								30WL_6h
	4h 21FR-3	14474.2	8917.97	0.616131		44.9288						4h 21FR-3	14474.2	13260.6	0.916155		42.5475							4h 21FR-3	14474.2	10546.2	0.728621		3.40197							4h 21FR-3	14474.2	9308.32	0.643099		5.80722								30FR_6h
	4h 30FR-1	32528.3	18272.9	0.561755		40.9637	41.8565	1.27664	0.737067			4h 30FR-1	32528.3	29089.7	0.894287		41.5319	42.8302	1.46275	0.844521				4h 30FR-1	32528.3	21916.4	0.673762		3.14583	3.12613	0.0337813	0.0195036				4h 30FR-1	32528.3	18441.3	0.56693		5.11941	5.45684	0.352068	0.203267
	4h 30FR-2	69035.7	41010.8	0.594051		43.3188						4h 30FR-2	69035.7	63241.7	0.916073		42.5437							4h 30FR-2	69035.7	46507.9	0.673678		3.14544							4h 30FR-2	69035.7	44509.2	0.644727		5.82192								21FR_24h
	4h 30FR-3	31272.9	17706.4	0.56619		41.2871						4h 30FR-3	31272.9	29908.4	0.956367		44.415							4h 30FR-3	31272.9	20677.3	0.661189		3.08713							4h 30FR-3	31272.9	18802.4	0.601236		5.42919								30WL_24h
	6h 21-1	36896	875.012	0.0237156		1.72936	1.89531	0.480057	0.277161			6h 21-1	36896	1351.92	0.0366412		1.70167	2.41103	0.763412	0.440756				6h 21-1	36896	11341.4	0.307387		1.4352	1.23435	0.181954	0.105051				6h 21-1	36896	5686.47	0.154121		1.39172	1.22913	0.143994	0.0831351					30FR_24h
	6h 21-2	64116.6	1336.7	0.0208479		1.52025						6h 21-2	64116.6	3192.63	0.0497941		2.31251							6h 21-2	64116.6	14838.1	0.231424		1.08053							6h 21-2	64116.6	7936.22	0.123778		1.11772
	6h 21-3	61025.1	2038.88	0.0334105		2.43633						6h 21-3	61025.1	4229.74	0.0693116		3.21892							6h 21-3	61025.1	15518.4	0.254296		1.18732							6h 21-3	61025.1	7960.55	0.130447		1.17795
	6h 30-1	23676.6	1645.63	0.0695044		5.06832	4.59598	0.86329	0.498421			6h 30-1	23676.6	4549.23	0.19214		8.92326	7.61271	1.93149	1.11514				6h 30-1	23676.6	6639.26	0.280415		1.30927	1.29037	0.0624414	0.0360506				6h 30-1	23676.6	5438.95	0.229718		2.07437	1.86411	0.186233	0.107522
	6h 30-2	67633.3	3338.57	0.0493628		3.59958						6h 30-2	67633.3	7856.22	0.116159		5.39459							6h 30-2	67633.3	17681.8	0.261436		1.22066							6h 30-2	67633.3	13467.1	0.199119		1.79805								one-way ANOVA test 1h
	6h 30-3	76204	5350.54	0.0702134		5.12003						6h 30-3	76204	13980.6	0.183463		8.52027							6h 30-3	76204	21889.5	0.287248		1.34118							6h 30-3	76204	14514.2	0.190465		1.71991
	6h 21FR-1	77496.1	47852.9	0.617489		45.0279	47.8671	2.50498	1.44625			6h 21FR-1	77496.1	65186.7	0.841161		39.0647	39.8688	0.725403	0.418812				6h 21FR-1	77496.1	50347.3	0.649676		3.03337	3.55616	0.525303	0.303284				6h 21FR-1	77496.1	35476.5	0.457785		4.13382	5.03724	0.803732	0.464035
	6h 21FR-2	58649.4	39255.9	0.669332		48.8083						6h 21FR-2	58649.4	50600.1	0.862757		40.0676							6h 21FR-2	58649.4	44607.3	0.760575		3.55117							6h 21FR-2	58649.4	34454.9	0.587473		5.30491
	6h 21FR-3	92623.6	63211.3	0.682454		49.7652						6h 21FR-3	92623.6	80722.2	0.871508		40.474							6h 21FR-3	92623.6	81016.3	0.874683		4.08394							6h 21FR-3	92623.6	58189.2	0.628233		5.67298
	6h 30FR-1	17407.3	17246.8	0.990785		72.249	62.2822	9.03673	5.21736			6h 30FR-1	17407.3	24640.6	1.41554		65.7395	54.6921	9.84814	5.68583				6h 30FR-1	17407.3	11706.8	0.672526		3.14006	3.40048	0.522107	0.301439				6h 30FR-1	17407.3	12973.1	0.74527		6.72982	6.43268	0.722889	0.41736
	6h 30FR-2	65404.8	53792.9	0.822461		59.9746						6h 30FR-2	65404.8	72533.3	1.10899		51.503							6h 30FR-2	65404.8	56054.7	0.857042		4.00157							6h 30FR-2	65404.8	50408.9	0.770721		6.95965
	6h 30FR-3	26251	19663.9	0.749071		54.623						6h 30FR-3	26251	26472.8	1.00845		46.8336							6h 30FR-3	26251	17203.3	0.655337		3.0598							6h 30FR-3	26251	16304.6	0.621101		5.60858								one-way ANOVA test 3h
	SAUR22											SAUR19												YUC9												YUC8

																																																	one-way ANOVA test 6h


																																																	one-way ANOVA test 24h



	IPP2											IPP2												IPP2												IPP2
















[truncated: 47 more columns]

## Sheet: Figure 6
Figure 6a,b
	Figure 6a																						Figure 6b
	Hypocotyl length																						Relative hhypocotyl length
	Name	conc (uM)	chimical	Temp	Light	hypocotyl_mm_6days					Summary table for Figure 6a												Name	conc (uM)	Temp	Light	Hpocotyl length relative to mock in each light condition		Summary table for Figure 6b
	WT_21_PICO_0	0	Picloram	21	WL	0.777					Name	n	Mean	sd	se	ci							WT_21_PICO_0	0	21	WL	0.930539		Name	n	Mean	sd	se	ci
	WT_21_PICO_0	0	Picloram	21	WL	0.761					WT_21_PICO_0	19	0.835	0.105984	0.0243143	0.0510825							WT_21_PICO_0	0	21	WL	0.911377		WT_21_PICO_0	19	1	0.126927	0.029119	0.0611767
	WT_21_PICO_0	0	Picloram	21	WL	0.799					WT_21_PICO_0.5	17	1.28153	0.164479	0.0398921	0.0845674							WT_21_PICO_0	0	21	WL	0.956886		WT_21_PICO_0.5	17	1.53477	0.196981	0.0477749	0.101278
	WT_21_PICO_0	0	Picloram	21	WL	0.808					WT_21_PICO_10	21	1.83586	0.300874	0.065656	0.136956							WT_21_PICO_0	0	21	WL	0.967665		WT_21_PICO_2	18	2.04478	0.312074	0.0735566	0.155191
	WT_21_PICO_0	0	Picloram	21	WL	0.849					WT_21_PICO_2	18	1.70739	0.260582	0.0614198	0.129584							WT_21_PICO_0	0	21	WL	1.01677		WT_21_PICO_5	23	2.34543	0.281182	0.0586305	0.121592
	WT_21_PICO_0	0	Picloram	21	WL	0.803					WT_21_PICO_5	23	1.95843	0.234787	0.0489565	0.10153							WT_21_PICO_0	0	21	WL	0.961677		WT_21_PICO_10	21	2.19863	0.360328	0.0786299	0.164019
	WT_21_PICO_0	0	Picloram	21	WL	0.72					WT_21FR_PICO_0	17	1.11871	0.108334	0.0262748	0.0557001							WT_21_PICO_0	0	21	WL	0.862275		WT_21FR_PICO_0	17	1	0.0968385	0.0234868	0.0497898
	WT_21_PICO_0	0	Picloram	21	WL	0.81					WT_21FR_PICO_0.5	17	1.53959	0.207613	0.0503535	0.106745							WT_21_PICO_0	0	21	WL	0.97006		WT_21FR_PICO_0.5	17	1.37622	0.185583	0.0450105	0.095418
	WT_21_PICO_0	0	Picloram	21	WL	0.871					WT_21FR_PICO_10	18	1.84483	0.289916	0.0683339	0.144172							WT_21_PICO_0	0	21	WL	1.04311		WT_21FR_PICO_2	21	1.92586	0.298482	0.0651341	0.135867
	WT_21_PICO_0	0	Picloram	21	WL	0.784					WT_21FR_PICO_2	21	2.15448	0.333913	0.0728658	0.151995							WT_21_PICO_0	0	21	WL	0.938922		WT_21FR_PICO_5	20	2.0361	0.249818	0.0558609	0.116918
	WT_21_PICO_0	0	Picloram	21	WL	1.013					WT_21FR_PICO_5	20	2.2778	0.279473	0.062492	0.130797							WT_21_PICO_0	0	21	WL	1.21317		WT_21FR_PICO_10	18	1.64908	0.259153	0.061083	0.128874
	WT_21_PICO_0	0	Picloram	21	WL	0.874					WT_30_PICO_0	16	1.25056	0.211143	0.0527856	0.11251							WT_21_PICO_0	0	21	WL	1.04671		WT_30_PICO_0	16	1	0.168838	0.0422095	0.0899675
	WT_21_PICO_0	0	Picloram	21	WL	1.048					WT_30_PICO_0.5	19	2.94974	0.603454	0.138442	0.290855							WT_21_PICO_0	0	21	WL	1.25509		WT_30_PICO_0.5	19	2.35873	0.482546	0.110704	0.23258
	WT_21_PICO_0	0	Picloram	21	WL	1.026					WT_30_PICO_10	19	3.19779	0.340569	0.0781318	0.164149							WT_21_PICO_0	0	21	WL	1.22874		WT_30_PICO_2	20	3.11956	0.339059	0.0758158	0.158684
	WT_21_PICO_0	0	Picloram	21	WL	0.707					WT_30_PICO_2	20	3.9012	0.424014	0.0948124	0.198445							WT_21_PICO_0	0	21	WL	0.846707		WT_30_PICO_5	17	2.51256	0.387552	0.0939951	0.199261
	WT_21_PICO_0	0	Picloram	21	WL	0.759					WT_30_PICO_5	17	3.14212	0.484658	0.117547	0.249188							WT_21_PICO_0	0	21	WL	0.908982		WT_30_PICO_10	19	2.55708	0.272332	0.0624773	0.13126
	WT_21_PICO_0	0	Picloram	21	WL	0.906					WT_30FR_PICO_0	16	2.93919	0.339706	0.0849266	0.181017							WT_21_PICO_0	0	21	WL	1.08503		WT_30FR_PICO_0	16	1	0.115578	0.0288946	0.0615873
	WT_21_PICO_0	0	Picloram	21	WL	0.882					WT_30FR_PICO_0.5	21	4.16143	0.522602	0.114041	0.237886							WT_21_PICO_0	0	21	WL	1.05629		WT_30FR_PICO_0.5	21	1.41584	0.177805	0.0388002	0.0809359
	WT_21_PICO_0	0	Picloram	21	WL	0.668					WT_30FR_PICO_10	24	2.89292	0.397295	0.0810974	0.167763							WT_21_PICO_0	0	21	WL	0.8		WT_30FR_PICO_2	22	1.25805	0.125984	0.0268599	0.0558582
	WT_21_PICO_0.5	0.5	Picloram	21	WL	1.446					WT_30FR_PICO_2	22	3.69764	0.370291	0.0789463	0.164178							WT_21_PICO_0.5	0.5	21	WL	1.73174		WT_30FR_PICO_5	22	1.05751	0.139778	0.0298007	0.061974
	WT_21_PICO_0.5	0.5	Picloram	21	WL	1.496					WT_30FR_PICO_5	22	3.10823	0.410833	0.08759	0.182153							WT_21_PICO_0.5	0.5	21	WL	1.79162		WT_30FR_PICO_10	24	0.984257	0.135172	0.0275918	0.057078
	WT_21_PICO_0.5	0.5	Picloram	21	WL	1.121																	WT_21_PICO_0.5	0.5	21	WL	1.34251
	WT_21_PICO_0.5	0.5	Picloram	21	WL	1.444																	WT_21_PICO_0.5	0.5	21	WL	1.72934
	WT_21_PICO_0.5	0.5	Picloram	21	WL	1.2																	WT_21_PICO_0.5	0.5	21	WL	1.43713
	WT_21_PICO_0.5	0.5	Picloram	21	WL	1.324																	WT_21_PICO_0.5	0.5	21	WL	1.58563
	WT_21_PICO_0.5	0.5	Picloram	21	WL	1.456																	WT_21_PICO_0.5	0.5	21	WL	1.74371
	WT_21_PICO_0.5	0.5	Picloram	21	WL	1.134																	WT_21_PICO_0.5	0.5	21	WL	1.35808
	WT_21_PICO_0.5	0.5	Picloram	21	WL	1.578																	WT_21_PICO_0.5	0.5	21	WL	1.88982
	WT_21_PICO_0.5	0.5	Picloram	21	WL	1.084																	WT_21_PICO_0.5	0.5	21	WL	1.2982
	WT_21_PICO_0.5	0.5	Picloram	21	WL	1.079																	WT_21_PICO_0.5	0.5	21	WL	1.29222
	WT_21_PICO_0.5	0.5	Picloram	21	WL	1.25																	WT_21_PICO_0.5	0.5	21	WL	1.49701
	WT_21_PICO_0.5	0.5	Picloram	21	WL	1.136																	WT_21_PICO_0.5	0.5	21	WL	1.36048
	WT_21_PICO_0.5	0.5	Picloram	21	WL	1.24																	WT_21_PICO_0.5	0.5	21	WL	1.48503
	WT_21_PICO_0.5	0.5	Picloram	21	WL	1.302																	WT_21_PICO_0.5	0.5	21	WL	1.55928
	WT_21_PICO_0.5	0.5	Picloram	21	WL	1.41																	WT_21_PICO_0.5	0.5	21	WL	1.68862
	WT_21_PICO_0.5	0.5	Picloram	21	WL	1.086																	WT_21_PICO_0.5	0.5	21	WL	1.3006
	WT_21_PICO_2	2	Picloram	21	WL	1.71																	WT_21_PICO_2	2	21	WL	2.0479
	WT_21_PICO_2	2	Picloram	21	WL	2.132																	WT_21_PICO_2	2	21	WL	2.55329
	WT_21_PICO_2	2	Picloram	21	WL	1.751																	WT_21_PICO_2	2	21	WL	2.09701
	WT_21_PICO_2	2	Picloram	21	WL	1.552																	WT_21_PICO_2	2	21	WL	1.85868
	WT_21_PICO_2	2	Picloram	21	WL	1.814																	WT_21_PICO_2	2	21	WL	2.17246
	WT_21_PICO_2	2	Picloram	21	WL	1.707																	WT_21_PICO_2	2	21	WL	2.04431
	WT_21_PICO_2	2	Picloram	21	WL	1.668																	WT_21_PICO_2	2	21	WL	1.9976
	WT_21_PICO_2	2	Picloram	21	WL	1.596																	WT_21_PICO_2	2	21	WL	1.91138
	WT_21_PICO_2	2	Picloram	21	WL	2.286																	WT_21_PICO_2	2	21	WL	2.73772
	WT_21_PICO_2	2	Picloram	21	WL	1.552																	WT_21_PICO_2	2	21	WL	1.85868
	WT_21_PICO_2	2	Picloram	21	WL	1.722																	WT_21_PICO_2	2	21	WL	2.06228
	WT_21_PICO_2	2	Picloram	21	WL	1.592																	WT_21_PICO_2	2	21	WL	1.90659
	WT_21_PICO_2	2	Picloram	21	WL	1.156																	WT_21_PICO_2	2	21	WL	1.38443
	WT_21_PICO_2	2	Picloram	21	WL	2.051																	WT_21_PICO_2	2	21	WL	2.45629
	WT_21_PICO_2	2	Picloram	21	WL	1.533																	WT_21_PICO_2	2	21	WL	1.83593
	WT_21_PICO_2	2	Picloram	21	WL	1.419																	WT_21_PICO_2	2	21	WL	1.6994
	WT_21_PICO_2	2	Picloram	21	WL	1.67																	WT_21_PICO_2	2	21	WL	2
	WT_21_PICO_2	2	Picloram	21	WL	1.822																	WT_21_PICO_2	2	21	WL	2.18204
	WT_21_PICO_5	5	Picloram	21	WL	1.419																	WT_21_PICO_5	5	21	WL	1.6994
	WT_21_PICO_5	5	Picloram	21	WL	2.231																	WT_21_PICO_5	5	21	WL	2.67186
	WT_21_PICO_5	5	Picloram	21	WL	2.09																	WT_21_PICO_5	5	21	WL	2.50299
	WT_21_PICO_5	5	Picloram	21	WL	1.725																	WT_21_PICO_5	5	21	WL	2.06587
	WT_21_PICO_5	5	Picloram	21	WL	1.852																	WT_21_PICO_5	5	21	WL	2.21796
	WT_21_PICO_5	5	Picloram	21	WL	2.102																	WT_21_PICO_5	5	21	WL	2.51737
	WT_21_PICO_5	5	Picloram	21	WL	2.091																	WT_21_PICO_5	5	21	WL	2.50419
	WT_21_PICO_5	5	Picloram	21	WL	2.031																	WT_21_PICO_5	5	21	WL	2.43234
	WT_21_PICO_5	5	Picloram	21	WL	1.997																	WT_21_PICO_5	5	21	WL	2.39162
	WT_21_PICO_5	5	Picloram	21	WL	2.095																	WT_21_PICO_5	5	21	WL	2.50898
	WT_21_PICO_5	5	Picloram	21	WL	1.929																	WT_21_PICO_5	5	21	WL	2.31018
	WT_21_PICO_5	5	Picloram	21	WL	1.877																	WT_21_PICO_5	5	21	WL	2.2479
	WT_21_PICO_5	5	Picloram	21	WL	2.125																	WT_21_PICO_5	5	21	WL	2.54491
	WT_21_PICO_5	5	Picloram	21	WL	2.217																	WT_21_PICO_5	5	21	WL	2.65509
	WT_21_PICO_5	5	Picloram	21	WL	2.028																	WT_21_PICO_5	5	21	WL	2.42874
	WT_21_PICO_5	5	Picloram	21	WL	2.23																	WT_21_PICO_5	5	21	WL	2.67066
	WT_21_PICO_5	5	Picloram	21	WL	1.54																	WT_21_PICO_5	5	21	WL	1.84431
	WT_21_PICO_5	5	Picloram	21	WL	1.657																	WT_21_PICO_5	5	21	WL	1.98443
	WT_21_PICO_5	5	Picloram	21	WL	1.884																	WT_21_PICO_5	5	21	WL	2.25629
	WT_21_PICO_5	5	Picloram	21	WL	1.556																	WT_21_PICO_5	5	21	WL	1.86347
	WT_21_PICO_5	5	Picloram	21	WL	2.154																	WT_21_PICO_5	5	21	WL	2.57964
	WT_21_PICO_5	5	Picloram	21	WL	2.153																	WT_21_PICO_5	5	21	WL	2.57844
	WT_21_PICO_5	5	Picloram	21	WL	2.061																	WT_21_PICO_5	5	21	WL	2.46826
	WT_21_PICO_10	10	Picloram	21	WL	1.312																	WT_21_PICO_10	10	21	WL	1.57126
	WT_21_PICO_10	10	Picloram	21	WL	1.528																	WT_21_PICO_10	10	21	WL	1.82994
	WT_21_PICO_10	10	Picloram	21	WL	1.376																	WT_21_PICO_10	10	21	WL	1.6479
	WT_21_PICO_10	10	Picloram	21	WL	1.437																	WT_21_PICO_10	10	21	WL	1.72096
	WT_21_PICO_10	10	Picloram	21	WL	2.157																	WT_21_PICO_10	10	21	WL	2.58323
	WT_21_PICO_10	10	Picloram	21	WL	2.191																	WT_21_PICO_10	10	21	WL	2.62395
	WT_21_PICO_10	10	Picloram	21	WL	2.011																	WT_21_PICO_10	10	21	WL	2.40838
	WT_21_PICO_10	10	Picloram	21	WL	2.003																	WT_21_PICO_10	10	21	WL	2.3988
	WT_21_PICO_10	10	Picloram	21	WL	2.201																	WT_21_PICO_10	10	21	WL	2.63593
	WT_21_PICO_10	10	Picloram	21	WL	2.112																	WT_21_PICO_10	10	21	WL	2.52934
	WT_21_PICO_10	10	Picloram	21	WL	1.671																	WT_21_PICO_10	10	21	WL	2.0012
	WT_21_PICO_10	10	Picloram	21	WL	2.18																	WT_21_PICO_10	10	21	WL	2.61078
	WT_21_PICO_10	10	Picloram	21	WL	1.898																	WT_21_PICO_10	10	21	WL	2.27305
	WT_21_PICO_10	10	Picloram	21	WL	1.879																	WT_21_PICO_10	10	21	WL	2.2503
	WT_21_PICO_10	10	Picloram	21	WL	1.594																	WT_21_PICO_10	10	21	WL	1.90898
	WT_21_PICO_10	10	Picloram	21	WL	1.529																	WT_21_PICO_10	10	21	WL	1.83114
	WT_21_PICO_10	10	Picloram	21	WL	2.076																	WT_21_PICO_10	10	21	WL	2.48623
	WT_21_PICO_10	10	Picloram	21	WL	1.798																	WT_21_PICO_10	10	21	WL	2.15329
	WT_21_PICO_10	10	Picloram	21	WL	2.238																	WT_21_PICO_10	10	21	WL	2.68024
	WT_21_PICO_10	10	Picloram	21	WL	1.665																	WT_21_PICO_10	10	21	WL	1.99401
	WT_21_PICO_10	10	Picloram	21	WL	1.697																	WT_21_PICO_10	10	21	WL	2.03234
	WT_30FR_PICO_0	0	Picloram	30	FR	2.488																	WT_21FR_PICO_0	0	21	FR	0.954675
	WT_30FR_PICO_0	0	Picloram	30	FR	2.803																	WT_21FR_PICO_0	0	21	FR	0.901041
	WT_30FR_PICO_0	0	Picloram	30	FR	3.326																	WT_21FR_PICO_0	0	21	FR	1.11647
	WT_30FR_PICO_0	0	Picloram	30	FR	3.283																	WT_21FR_PICO_0	0	21	FR	0.933221
	WT_30FR_PICO_0	0	Picloram	30	FR	2.97																	WT_21FR_PICO_0	0	21	FR	1.01099
	WT_30FR_PICO_0	0	Picloram	30	FR	2.732																	WT_21FR_PICO_0	0	21	FR	0.911768
	WT_30FR_PICO_0	0	Picloram	30	FR	3.25																	WT_21FR_PICO_0	0	21	FR	0.949311
	WT_30FR_PICO_0	0	Picloram	30	FR	3.063																	WT_21FR_PICO_0	0	21	FR	1.18172
	WT_30FR_PICO_0	0	Picloram	30	FR	2.997																	WT_21FR_PICO_0	0	21	FR	1.053
	WT_30FR_PICO_0	0	Picloram	30	FR	3.497																	WT_21FR_PICO_0	0	21	FR	1.01188
	WT_30FR_PICO_0	0	Picloram	30	FR	2.565																	WT_21FR_PICO_0	0	21	FR	0.980597
	WT_30FR_PICO_0	0	Picloram	30	FR	3.084																	WT_21FR_PICO_0	0	21	FR	1.06194
	WT_30FR_PICO_0	0	Picloram	30	FR	2.193																	WT_21FR_PICO_0	0	21	FR	1.08608
	WT_30FR_PICO_0	0	Picloram	30	FR	3.111																	WT_21FR_PICO_0	0	21	FR	0.879588
	WT_30FR_PICO_0	0	Picloram	30	FR	2.851																	WT_21FR_PICO_0	0	21	FR	0.818803
	WT_30FR_PICO_0	0	Picloram	30	FR	2.814																	WT_21FR_PICO_0	0	21	FR	1.11736
	WT_30FR_PICO_0.5	0.5	Picloram	30	FR	4.205																	WT_21FR_PICO_0	0	21	FR	1.03155
	WT_30FR_PICO_0.5	0.5	Picloram	30	FR	3.68																	WT_21FR_PICO_0.5	0.5	21	FR	1.18083
	WT_30FR_PICO_0.5	0.5	Picloram	30	FR	4.77																	WT_21FR_PICO_0.5	0.5	21	FR	1.31759
	WT_30FR_PICO_0.5	0.5	Picloram	30	FR	3.707																	WT_21FR_PICO_0.5	0.5	21	FR	1.2291
	WT_30FR_PICO_0.5	0.5	Picloram	30	FR	4.764																	WT_21FR_PICO_0.5	0.5	21	FR	1.26485
	WT_30FR_PICO_0.5	0.5	Picloram	30	FR	4.034																	WT_21FR_PICO_0.5	0.5	21	FR	1.55269
	WT_30FR_PICO_0.5	0.5	Picloram	30	FR	4.859																	WT_21FR_PICO_0.5	0.5	21	FR	1.55001
	WT_30FR_PICO_0.5	0.5	Picloram	30	FR	3.225																	WT_21FR_PICO_0.5	0.5	21	FR	1.4481
	WT_30FR_PICO_0.5	0.5	Picloram	30	FR	4.238																	WT_21FR_PICO_0.5	0.5	21	FR	1.8137
	WT_30FR_PICO_0.5	0.5	Picloram	30	FR	3.709																	WT_21FR_PICO_0.5	0.5	21	FR	1.51514
	WT_30FR_PICO_0.5	0.5	Picloram	30	FR	4.042																	WT_21FR_PICO_0.5	0.5	21	FR	1.55001
	WT_30FR_PICO_0.5	0.5	Picloram	30	FR	4.921																	WT_21FR_PICO_0.5	0.5	21	FR	1.31223
	WT_30FR_PICO_0.5	0.5	Picloram	30	FR	3.611																	WT_21FR_PICO_0.5	0.5	21	FR	0.991324
	WT_30FR_PICO_0.5	0.5	Picloram	30	FR	3.541																	WT_21FR_PICO_0.5	0.5	21	FR	1.31491
	WT_30FR_PICO_0.5	0.5	Picloram	30	FR	4.447																	WT_21FR_PICO_0.5	0.5	21	FR	1.29793
	WT_30FR_PICO_0.5	0.5	Picloram	30	FR	4.308																	WT_21FR_PICO_0.5	0.5	21	FR	1.29972
	WT_30FR_PICO_0.5	0.5	Picloram	30	FR	4.837																	WT_21FR_PICO_0.5	0.5	21	FR	1.37927
	WT_30FR_PICO_0.5	0.5	Picloram	30	FR	3.932																	WT_21FR_PICO_0.5	0.5	21	FR	1.37838
	WT_30FR_PICO_0.5	0.5	Picloram	30	FR	4.274																	WT_21FR_PICO_2	2	21	FR	1.2139
	WT_30FR_PICO_0.5	0.5	Picloram	30	FR	4.773																	WT_21FR_PICO_2	2	21	FR	1.88343
	WT_30FR_PICO_0.5	0.5	Picloram	30	FR	3.513																	WT_21FR_PICO_2	2	21	FR	1.91203
	WT_30FR_PICO_2	2	Picloram	30	FR	3.371																	WT_21FR_PICO_2	2	21	FR	1.91292
	WT_30FR_PICO_2	2	Picloram	30	FR	3.775																	WT_21FR_PICO_2	2	21	FR	2.15606
	WT_30FR_PICO_2	2	Picloram	30	FR	3.645																	WT_21FR_PICO_2	2	21	FR	1.97103
	WT_30FR_PICO_2	2	Picloram	30	FR	3.433																	WT_21FR_PICO_2	2	21	FR	1.58665
	WT_30FR_PICO_2	2	Picloram	30	FR	4.41																	WT_21FR_PICO_2	2	21	FR	1.94957
	WT_30FR_PICO_2	2	Picloram	30	FR	4.059																	WT_21FR_PICO_2	2	21	FR	2.07829
	WT_30FR_PICO_2	2	Picloram	30	FR	3.266																	WT_21FR_PICO_2	2	21	FR	1.53749
	WT_30FR_PICO_2	2	Picloram	30	FR	3.475																	WT_21FR_PICO_2	2	21	FR	2.11226
	WT_30FR_PICO_2	2	Picloram	30	FR	3.69																	WT_21FR_PICO_2	2	21	FR	1.61347
	WT_30FR_PICO_2	2	Picloram	30	FR	4.052																	WT_21FR_PICO_2	2	21	FR	2.60837
	WT_30FR_PICO_2	2	Picloram	30	FR	3.37																	WT_21FR_PICO_2	2	21	FR	1.7851
	WT_30FR_PICO_2	2	Picloram	30	FR	3.827																	WT_21FR_PICO_2	2	21	FR	1.76007
	WT_30FR_PICO_2	2	Picloram	30	FR	3.373																	WT_21FR_PICO_2	2	21	FR	1.87002
	WT_30FR_PICO_2	2	Picloram	30	FR	4.015																	WT_21FR_PICO_2	2	21	FR	1.88879
	WT_30FR_PICO_2	2	Picloram	30	FR	3.394																	WT_21FR_PICO_2	2	21	FR	2.15427
	WT_30FR_PICO_2	2	Picloram	30	FR	4.339																	WT_21FR_PICO_2	2	21	FR	1.92633
	WT_30FR_PICO_2	2	Picloram	30	FR	3.326																	WT_21FR_PICO_2	2	21	FR	2.24456
	WT_30FR_PICO_2	2	Picloram	30	FR	4.335																	WT_21FR_PICO_2	2	21	FR	2.27853
	WT_30FR_PICO_2	2	Picloram	30	FR	3.55																	WT_21FR_PICO_5	5	21	FR	2.41082
	WT_30FR_PICO_2	2	Picloram	30	FR	3.894																	WT_21FR_PICO_5	5	21	FR	1.95315
	WT_30FR_PICO_2	2	Picloram	30	FR	3.221																	WT_21FR_PICO_5	5	21	FR	2.24992
	WT_30FR_PICO_2	2	Picloram	30	FR	3.528																	WT_21FR_PICO_5	5	21	FR	1.95315
	WT_30FR_PICO_5	5	Picloram	30	FR	2.369																	WT_21FR_PICO_5	5	21	FR	1.5062
	WT_30FR_PICO_5	5	Picloram	30	FR	3.192																	WT_21FR_PICO_5	5	21	FR	2.04343
	WT_30FR_PICO_5	5	Picloram	30	FR	3.458																	WT_21FR_PICO_5	5	21	FR	2.40367
	WT_30FR_PICO_5	5	Picloram	30	FR	2.783																	WT_21FR_PICO_5	5	21	FR	2.20433
	WT_30FR_PICO_5	5	Picloram	30	FR	3.031																	WT_21FR_PICO_5	5	21	FR	2.07382
	WT_30FR_PICO_5	5	Picloram	30	FR	2.687																	WT_21FR_PICO_5	5	21	FR	2.02377
	WT_30FR_PICO_5	5	Picloram	30	FR	3.145																	WT_21FR_PICO_5	5	21	FR	1.89058
	WT_30FR_PICO_5	5	Picloram	30	FR	3.829																	WT_21FR_PICO_5	5	21	FR	1.6671
	WT_30FR_PICO_5	5	Picloram	30	FR	2.857																	WT_21FR_PICO_5	5	21	FR	1.91114
	WT_30FR_PICO_5	5	Picloram	30	FR	2.785																	WT_21FR_PICO_5	5	21	FR	2.01304
	WT_30FR_PICO_5	5	Picloram	30	FR	3.473																	WT_21FR_PICO_5	5	21	FR	2.31428
	WT_30FR_PICO_5	5	Picloram	30	FR	2.256																	WT_21FR_PICO_5	5	21	FR	1.84141
	WT_30FR_PICO_5	5	Picloram	30	FR	3.51																	WT_21FR_PICO_5	5	21	FR	2.36345
	WT_30FR_PICO_5	5	Picloram	30	FR	3.626																	WT_21FR_PICO_5	5	21	FR	1.67515
	WT_30FR_PICO_5	5	Picloram	30	FR	2.843																	WT_21FR_PICO_5	5	21	FR	2.0774
	WT_30FR_PICO_5	5	Picloram	30	FR	2.912																	WT_21FR_PICO_5	5	21	FR	2.14623
	WT_30FR_PICO_5	5	Picloram	30	FR	3.003																	WT_21FR_PICO_10	10	21	FR	2.0336
	WT_30FR_PICO_5	5	Picloram	30	FR	3.635																	WT_21FR_PICO_10	10	21	FR	2.02913
	WT_30FR_PICO_5	5	Picloram	30	FR	3.108																	WT_21FR_PICO_10	10	21	FR	1.57861
	WT_30FR_PICO_5	5	Picloram	30	FR	3.492																	WT_21FR_PICO_10	10	21	FR	1.66442
	WT_30FR_PICO_5	5	Picloram	30	FR	3.047																	WT_21FR_PICO_10	10	21	FR	1.63939
	WT_30FR_PICO_5	5	Picloram	30	FR	3.34																	WT_21FR_PICO_10	10	21	FR	1.6975
	WT_30FR_PICO_10	10	Picloram	30	FR	2.389																	WT_21FR_PICO_10	10	21	FR	1.79404
	WT_30FR_PICO_10	10	Picloram	30	FR	3.265																	WT_21FR_PICO_10	10	21	FR	1.58487
	WT_30FR_PICO_10	10	Picloram	30	FR	2.818																	WT_21FR_PICO_10	10	21	FR	1.26664
	WT_30FR_PICO_10	10	Picloram	30	FR	2.705																	WT_21FR_PICO_10	10	21	FR	1.58755
	WT_30FR_PICO_10	10	Picloram	30	FR	3.129																	WT_21FR_PICO_10	10	21	FR	1.55537
	WT_30FR_PICO_10	10	Picloram	30	FR	3.006																	WT_21FR_PICO_10	10	21	FR	1.32832
	WT_30FR_PICO_10	10	Picloram	30	FR	2.775																	WT_21FR_PICO_10	10	21	FR	1.26128
	WT_30FR_PICO_10	10	Picloram	30	FR	2.546																	WT_21FR_PICO_10	10	21	FR	1.43201
	WT_30FR_PICO_10	10	Picloram	30	FR	2.605																	WT_21FR_PICO_10	10	21	FR	1.44274
	WT_30FR_PICO_10	10	Picloram	30	FR	2.668																	WT_21FR_PICO_10	10	21	FR	1.76275
	WT_30FR_PICO_10	10	Picloram	30	FR	3.507																	WT_21FR_PICO_10	10	21	FR	2.14981
	WT_30FR_PICO_10	10	Picloram	30	FR	2.172																	WT_21FR_PICO_10	10	21	FR	1.87538
	WT_30FR_PICO_10	10	Picloram	30	FR	2.992																	WT_30_PICO_0	0	30	WL	1.07791
	WT_30FR_PICO_10	10	Picloram	30	FR	2.821																	WT_30_PICO_0	0	30	WL	1.01154
	WT_30FR_PICO_10	10	Picloram	30	FR	3.158																	WT_30_PICO_0	0	30	WL	1.38658
	WT_30FR_PICO_10	10	Picloram	30	FR	3.252																	WT_30_PICO_0	0	30	WL	0.625319
	WT_30FR_PICO_10	10	Picloram	30	FR	2.937																	WT_30_PICO_0	0	30	WL	0.947574
	WT_30FR_PICO_10	10	Picloram	30	FR	3.426																	WT_30_PICO_0	0	30	WL	1.13469
	WT_30FR_PICO_10	10	Picloram	30	FR	2.379																	WT_30_PICO_0	0	30	WL	1.20266
	WT_30FR_PICO_10	10	Picloram	30	FR	3.76																	WT_30_PICO_0	0	30	WL	0.854815
	WT_30FR_PICO_10	10	Picloram	30	FR	2.411																	WT_30_PICO_0	0	30	WL	0.912389
	WT_30FR_PICO_10	10	Picloram	30	FR	3.193																	WT_30_PICO_0	0	30	WL	1.08111
	WT_30FR_PICO_10	10	Picloram	30	FR	2.969																	WT_30_PICO_0	0	30	WL	0.941176
	WT_30FR_PICO_10	10	Picloram	30	FR	2.547																	WT_30_PICO_0	0	30	WL	0.97876
	WT_21FR_PICO_0	0	Picloram	21	FR	1.068																	WT_30_PICO_0	0	30	WL	0.967565
	WT_21FR_PICO_0	0	Picloram	21	FR	1.008																	WT_30_PICO_0	0	30	WL	0.835624
	WT_21FR_PICO_0	0	Picloram	21	FR	1.249																	WT_30_PICO_0	0	30	WL	0.994752
	WT_21FR_PICO_0	0	Picloram	21	FR	1.044																	WT_30_PICO_0	0	30	WL	1.04753
	WT_21FR_PICO_0	0	Picloram	21	FR	1.131																	WT_30_PICO_0.5	0.5	30	WL	3.01384
	WT_21FR_PICO_0	0	Picloram	21	FR	1.02																	WT_30_PICO_0.5	0.5	30	WL	2.33975
	WT_21FR_PICO_0	0	Picloram	21	FR	1.062																	WT_30_PICO_0.5	0.5	30	WL	2.674
	WT_21FR_PICO_0	0	Picloram	21	FR	1.322																	WT_30_PICO_0.5	0.5	30	WL	2.29177
	WT_21FR_PICO_0	0	Picloram	21	FR	1.178																	WT_30_PICO_0.5	0.5	30	WL	2.61482
	WT_21FR_PICO_0	0	Picloram	21	FR	1.132																	WT_30_PICO_0.5	0.5	30	WL	2.73637
	WT_21FR_PICO_0	0	Picloram	21	FR	1.097																	WT_30_PICO_0.5	0.5	30	WL	3.05383
	WT_21FR_PICO_0	0	Picloram	21	FR	1.188																	WT_30_PICO_0.5	0.5	30	WL	2.41012
	WT_21FR_PICO_0	0	Picloram	21	FR	1.215																	WT_30_PICO_0.5	0.5	30	WL	2.55805
	WT_21FR_PICO_0	0	Picloram	21	FR	0.984																	WT_30_PICO_0.5	0.5	30	WL	2.26618
	WT_21FR_PICO_0	0	Picloram	21	FR	0.916																	WT_30_PICO_0.5	0.5	30	WL	1.82318
	WT_21FR_PICO_0	0	Picloram	21	FR	1.25																	WT_30_PICO_0.5	0.5	30	WL	3.12739
	WT_21FR_PICO_0	0	Picloram	21	FR	1.154																	WT_30_PICO_0.5	0.5	30	WL	1.96072
	WT_21FR_PICO_0.5	0.5	Picloram	21	FR	1.321																	WT_30_PICO_0.5	0.5	30	WL	2.57564
	WT_21FR_PICO_0.5	0.5	Picloram	21	FR	1.474																	WT_30_PICO_0.5	0.5	30	WL	2.17902
	WT_21FR_PICO_0.5	0.5	Picloram	21	FR	1.375																	WT_30_PICO_0.5	0.5	30	WL	1.64486
	WT_21FR_PICO_0.5	0.5	Picloram	21	FR	1.415																	WT_30_PICO_0.5	0.5	30	WL	1.79439
	WT_21FR_PICO_0.5	0.5	Picloram	21	FR	1.737																	WT_30_PICO_0.5	0.5	30	WL	1.37298
	WT_21FR_PICO_0.5	0.5	Picloram	21	FR	1.734																	WT_30_PICO_0.5	0.5	30	WL	2.37893
	WT_21FR_PICO_0.5	0.5	Picloram	21	FR	1.62																	WT_30_PICO_2	2	30	WL	3.30411
	WT_21FR_PICO_0.5	0.5	Picloram	21	FR	2.029																	WT_30_PICO_2	2	30	WL	3.29132
	WT_21FR_PICO_0.5	0.5	Picloram	21	FR	1.695																	WT_30_PICO_2	2	30	WL	3.53601
	WT_21FR_PICO_0.5	0.5	Picloram	21	FR	1.734																	WT_30_PICO_2	2	30	WL	3.00345
	WT_21FR_PICO_0.5	0.5	Picloram	21	FR	1.468																	WT_30_PICO_2	2	30	WL	3.24094
	WT_21FR_PICO_0.5	0.5	Picloram	21	FR	1.109																	WT_30_PICO_2	2	30	WL	3.27213
	WT_21FR_PICO_0.5	0.5	Picloram	21	FR	1.471																	WT_30_PICO_2	2	30	WL	3.05862
	WT_21FR_PICO_0.5	0.5	Picloram	21	FR	1.452																	WT_30_PICO_2	2	30	WL	3.44405
	WT_21FR_PICO_0.5	0.5	Picloram	21	FR	1.454																	WT_30_PICO_2	2	30	WL	3.32091
	WT_21FR_PICO_0.5	0.5	Picloram	21	FR	1.543																	WT_30_PICO_2	2	30	WL	2.36933
	WT_21FR_PICO_0.5	0.5	Picloram	21	FR	1.542																	WT_30_PICO_2	2	30	WL	3.37928
	WT_21FR_PICO_2	2	Picloram	21	FR	1.358																	WT_30_PICO_2	2	30	WL	3.72392
	WT_21FR_PICO_2	2	Picloram	21	FR	2.107																	WT_30_PICO_2	2	30	WL	2.80034
	WT_21FR_PICO_2	2	Picloram	21	FR	2.139																	WT_30_PICO_2	2	30	WL	3.25294
	WT_21FR_PICO_2	2	Picloram	21	FR	2.14																	WT_30_PICO_2	2	30	WL	2.92109
	WT_21FR_PICO_2	2	Picloram	21	FR	2.412																	WT_30_PICO_2	2	30	WL	3.09461
	WT_21FR_PICO_2	2	Picloram	21	FR	2.205																	WT_30_PICO_2	2	30	WL	2.63082
	WT_21FR_PICO_2	2	Picloram	21	FR	1.775																	WT_30_PICO_2	2	30	WL	3.13779
	WT_21FR_PICO_2	2	Picloram	21	FR	2.181																	WT_30_PICO_2	2	30	WL	2.52766
	WT_21FR_PICO_2	2	Picloram	21	FR	2.325																	WT_30_PICO_2	2	30	WL	3.08181
	WT_21FR_PICO_2	2	Picloram	21	FR	1.72																	WT_30_PICO_5	5	30	WL	2.12864
	WT_21FR_PICO_2	2	Picloram	21	FR	2.363																	WT_30_PICO_5	5	30	WL	1.92393
	WT_21FR_PICO_2	2	Picloram	21	FR	1.805																	WT_30_PICO_5	5	30	WL	3.15538
	WT_21FR_PICO_2	2	Picloram	21	FR	2.918																	WT_30_PICO_5	5	30	WL	2.92268
	WT_21FR_PICO_2	2	Picloram	21	FR	1.997																	WT_30_PICO_5	5	30	WL	2.30856
	WT_21FR_PICO_2	2	Picloram	21	FR	1.969																	WT_30_PICO_5	5	30	WL	2.6764
	WT_21FR_PICO_2	2	Picloram	21	FR	2.092																	WT_30_PICO_5	5	30	WL	2.32216
	WT_21FR_PICO_2	2	Picloram	21	FR	2.113																	WT_30_PICO_5	5	30	WL	2.35574
	WT_21FR_PICO_2	2	Picloram	21	FR	2.41																	WT_30_PICO_5	5	30	WL	2.84112
	WT_21FR_PICO_2	2	Picloram	21	FR	2.155																	WT_30_PICO_5	5	30	WL	2.39892
	WT_21FR_PICO_2	2	Picloram	21	FR	2.511																	WT_30_PICO_5	5	30	WL	3.01784
	WT_21FR_PICO_2	2	Picloram	21	FR	2.549																	WT_30_PICO_5	5	30	WL	2.35494
	WT_21FR_PICO_5	5	Picloram	21	FR	2.697																	WT_30_PICO_5	5	30	WL	2.06707
	WT_21FR_PICO_5	5	Picloram	21	FR	2.185																	WT_30_PICO_5	5	30	WL	3.08741
	WT_21FR_PICO_5	5	Picloram	21	FR	2.517																	WT_30_PICO_5	5	30	WL	2.75636
	WT_21FR_PICO_5	5	Picloram	21	FR	2.185																	WT_30_PICO_5	5	30	WL	2.27418
	WT_21FR_PICO_5	5	Picloram	21	FR	1.685																	WT_30_PICO_5	5	30	WL	2.12224
	WT_21FR_PICO_5	5	Picloram	21	FR	2.286																	WT_30_PICO_10	10	30	WL	2.58284
	WT_21FR_PICO_5	5	Picloram	21	FR	2.689																	WT_30_PICO_10	10	30	WL	2.69719
	WT_21FR_PICO_5	5	Picloram	21	FR	2.466																	WT_30_PICO_10	10	30	WL	2.4525
	WT_21FR_PICO_5	5	Picloram	21	FR	2.32																	WT_30_PICO_10	10	30	WL	2.40132
	WT_21FR_PICO_5	5	Picloram	21	FR	2.264																	WT_30_PICO_10	10	30	WL	2.2318
	WT_21FR_PICO_5	5	Picloram	21	FR	2.115																	WT_30_PICO_10	10	30	WL	2.41491
	WT_21FR_PICO_5	5	Picloram	21	FR	1.865																	WT_30_PICO_10	10	30	WL	2.74916
	WT_21FR_PICO_5	5	Picloram	21	FR	2.138																	WT_30_PICO_10	10	30	WL	3.18657
	WT_21FR_PICO_5	5	Picloram	21	FR	2.252																	WT_30_PICO_10	10	30	WL	2.52846
	WT_21FR_PICO_5	5	Picloram	21	FR	2.589																	WT_30_PICO_10	10	30	WL	2.79474
	WT_21FR_PICO_5	5	Picloram	21	FR	2.06																	WT_30_PICO_10	10	30	WL	2.76835
	WT_21FR_PICO_5	5	Picloram	21	FR	2.644																	WT_30_PICO_10	10	30	WL	2.70918
	WT_21FR_PICO_5	5	Picloram	21	FR	1.874																	WT_30_PICO_10	10	30	WL	2.38133
	WT_21FR_PICO_5	5	Picloram	21	FR	2.324																	WT_30_PICO_10	10	30	WL	2.98666
	WT_21FR_PICO_5	5	Picloram	21	FR	2.401																	WT_30_PICO_10	10	30	WL	2.62042
	WT_21FR_PICO_10	10	Picloram	21	FR	2.275																	WT_30_PICO_10	10	30	WL	2.26458
	WT_21FR_PICO_10	10	Picloram	21	FR	2.27																	WT_30_PICO_10	10	30	WL	2.43171
	WT_21FR_PICO_10	10	Picloram	21	FR	1.766																	WT_30_PICO_10	10	30	WL	2.25099
	WT_21FR_PICO_10	10	Picloram	21	FR	1.862																	WT_30_PICO_10	10	30	WL	2.13184
	WT_21FR_PICO_10	10	Picloram	21	FR	1.834																	WT_30FR_PICO_0	0	30	FR	0.846492
	WT_21FR_PICO_10	10	Picloram	21	FR	1.899																	WT_30FR_PICO_0	0	30	FR	0.953665
	WT_21FR_PICO_10	10	Picloram	21	FR	2.007																	WT_30FR_PICO_0	0	30	FR	1.13161
	WT_21FR_PICO_10	10	Picloram	21	FR	1.773																	WT_30FR_PICO_0	0	30	FR	1.11698
	WT_21FR_PICO_10	10	Picloram	21	FR	1.417																	WT_30FR_PICO_0	0	30	FR	1.01048
	WT_21FR_PICO_10	10	Picloram	21	FR	1.776																	WT_30FR_PICO_0	0	30	FR	0.929509
	WT_21FR_PICO_10	10	Picloram	21	FR	1.74																	WT_30FR_PICO_0	0	30	FR	1.10575
	WT_21FR_PICO_10	10	Picloram	21	FR	1.486																	WT_30FR_PICO_0	0	30	FR	1.04212
	WT_21FR_PICO_10	10	Picloram	21	FR	1.411																	WT_30FR_PICO_0	0	30	FR	1.01967
	WT_21FR_PICO_10	10	Picloram	21	FR	1.602																	WT_30FR_PICO_0	0	30	FR	1.18978
	WT_21FR_PICO_10	10	Picloram	21	FR	1.614																	WT_30FR_PICO_0	0	30	FR	0.87269
	WT_21FR_PICO_10	10	Picloram	21	FR	1.972																	WT_30FR_PICO_0	0	30	FR	1.04927
	WT_21FR_PICO_10	10	Picloram	21	FR	2.405																	WT_30FR_PICO_0	0	30	FR	0.746125
	WT_21FR_PICO_10	10	Picloram	21	FR	2.098																	WT_30FR_PICO_0	0	30	FR	1.05846
	WT_30_PICO_0	0	Picloram	30	WL	1.348																	WT_30FR_PICO_0	0	30	FR	0.969996
	WT_30_PICO_0	0	Picloram	30	WL	1.265																	WT_30FR_PICO_0	0	30	FR	0.957407
	WT_30_PICO_0	0	Picloram	30	WL	1.734																	WT_30FR_PICO_0.5	0.5	30	FR	1.43067
	WT_30_PICO_0	0	Picloram	30	WL	0.782																	WT_30FR_PICO_0.5	0.5	30	FR	1.25205
	WT_30_PICO_0	0	Picloram	30	WL	1.185																	WT_30FR_PICO_0.5	0.5	30	FR	1.6229
	WT_30_PICO_0	0	Picloram	30	WL	1.419																	WT_30FR_PICO_0.5	0.5	30	FR	1.26123
	WT_30_PICO_0	0	Picloram	30	WL	1.504																	WT_30FR_PICO_0.5	0.5	30	FR	1.62086
	WT_30_PICO_0	0	Picloram	30	WL	1.069																	WT_30FR_PICO_0.5	0.5	30	FR	1.37249
	WT_30_PICO_0	0	Picloram	30	WL	1.141																	WT_30FR_PICO_0.5	0.5	30	FR	1.65318
	WT_30_PICO_0	0	Picloram	30	WL	1.352																	WT_30FR_PICO_0.5	0.5	30	FR	1.09724
	WT_30_PICO_0	0	Picloram	30	WL	1.177																	WT_30FR_PICO_0.5	0.5	30	FR	1.4419
	WT_30_PICO_0	0	Picloram	30	WL	1.224																	WT_30FR_PICO_0.5	0.5	30	FR	1.26191
	WT_30_PICO_0	0	Picloram	30	WL	1.21																	WT_30FR_PICO_0.5	0.5	30	FR	1.37521
	WT_30_PICO_0	0	Picloram	30	WL	1.045																	WT_30FR_PICO_0.5	0.5	30	FR	1.67427
	WT_30_PICO_0	0	Picloram	30	WL	1.244																	WT_30FR_PICO_0.5	0.5	30	FR	1.22857
	WT_30_PICO_0	0	Picloram	30	WL	1.31																	WT_30FR_PICO_0.5	0.5	30	FR	1.20475
	WT_30_PICO_0.5	0.5	Picloram	30	WL	3.769																	WT_30FR_PICO_0.5	0.5	30	FR	1.513
	WT_30_PICO_0.5	0.5	Picloram	30	WL	2.926																	WT_30FR_PICO_0.5	0.5	30	FR	1.46571
	WT_30_PICO_0.5	0.5	Picloram	30	WL	3.344																	WT_30FR_PICO_0.5	0.5	30	FR	1.64569
	WT_30_PICO_0.5	0.5	Picloram	30	WL	2.866																	WT_30FR_PICO_0.5	0.5	30	FR	1.33778
	WT_30_PICO_0.5	0.5	Picloram	30	WL	3.27																	WT_30FR_PICO_0.5	0.5	30	FR	1.45414
	WT_30_PICO_0.5	0.5	Picloram	30	WL	3.422																	WT_30FR_PICO_0.5	0.5	30	FR	1.62392
	WT_30_PICO_0.5	0.5	Picloram	30	WL	3.819																	WT_30FR_PICO_0.5	0.5	30	FR	1.19523
	WT_30_PICO_0.5	0.5	Picloram	30	WL	3.014																	WT_30FR_PICO_2	2	30	FR	1.14692
	WT_30_PICO_0.5	0.5	Picloram	30	WL	3.199																	WT_30FR_PICO_2	2	30	FR	1.28437
	WT_30_PICO_0.5	0.5	Picloram	30	WL	2.834																	WT_30FR_PICO_2	2	30	FR	1.24014
	WT_30_PICO_0.5	0.5	Picloram	30	WL	2.28																	WT_30FR_PICO_2	2	30	FR	1.16801
	WT_30_PICO_0.5	0.5	Picloram	30	WL	3.911																	WT_30FR_PICO_2	2	30	FR	1.50041
	WT_30_PICO_0.5	0.5	Picloram	30	WL	2.452																	WT_30FR_PICO_2	2	30	FR	1.38099
	WT_30_PICO_0.5	0.5	Picloram	30	WL	3.221																	WT_30FR_PICO_2	2	30	FR	1.11119
	WT_30_PICO_0.5	0.5	Picloram	30	WL	2.725																	WT_30FR_PICO_2	2	30	FR	1.1823
	WT_30_PICO_0.5	0.5	Picloram	30	WL	2.057																	WT_30FR_PICO_2	2	30	FR	1.25545
	WT_30_PICO_0.5	0.5	Picloram	30	WL	2.244																	WT_30FR_PICO_2	2	30	FR	1.37861
	WT_30_PICO_0.5	0.5	Picloram	30	WL	1.717																	WT_30FR_PICO_2	2	30	FR	1.14658
	WT_30_PICO_0.5	0.5	Picloram	30	WL	2.975																	WT_30FR_PICO_2	2	30	FR	1.30206
	WT_30_PICO_2	2	Picloram	30	WL	4.132																	WT_30FR_PICO_2	2	30	FR	1.1476
	WT_30_PICO_2	2	Picloram	30	WL	4.116																	WT_30FR_PICO_2	2	30	FR	1.36602
	WT_30_PICO_2	2	Picloram	30	WL	4.422																	WT_30FR_PICO_2	2	30	FR	1.15474
	WT_30_PICO_2	2	Picloram	30	WL	3.756																	WT_30FR_PICO_2	2	30	FR	1.47626
	WT_30_PICO_2	2	Picloram	30	WL	4.053																	WT_30FR_PICO_2	2	30	FR	1.13161
	WT_30_PICO_2	2	Picloram	30	WL	4.092																	WT_30FR_PICO_2	2	30	FR	1.4749
	WT_30_PICO_2	2	Picloram	30	WL	3.825																	WT_30FR_PICO_2	2	30	FR	1.20782
	WT_30_PICO_2	2	Picloram	30	WL	4.307																	WT_30FR_PICO_2	2	30	FR	1.32486
	WT_30_PICO_2	2	Picloram	30	WL	4.153																	WT_30FR_PICO_2	2	30	FR	1.09588
	WT_30_PICO_2	2	Picloram	30	WL	2.963																	WT_30FR_PICO_2	2	30	FR	1.20033
	WT_30_PICO_2	2	Picloram	30	WL	4.226																	WT_30FR_PICO_5	5	30	FR	0.806005
	WT_30_PICO_2	2	Picloram	30	WL	4.657																	WT_30FR_PICO_5	5	30	FR	1.08601
	WT_30_PICO_2	2	Picloram	30	WL	3.502																	WT_30FR_PICO_5	5	30	FR	1.17652
	WT_30_PICO_2	2	Picloram	30	WL	4.068																	WT_30FR_PICO_5	5	30	FR	0.94686
	WT_30_PICO_2	2	Picloram	30	WL	3.653																	WT_30FR_PICO_5	5	30	FR	1.03124
	WT_30_PICO_2	2	Picloram	30	WL	3.87																	WT_30FR_PICO_5	5	30	FR	0.914198
	WT_30_PICO_2	2	Picloram	30	WL	3.29																	WT_30FR_PICO_5	5	30	FR	1.07002
	WT_30_PICO_2	2	Picloram	30	WL	3.924																	WT_30FR_PICO_5	5	30	FR	1.30274
	WT_30_PICO_2	2	Picloram	30	WL	3.161																	WT_30FR_PICO_5	5	30	FR	0.972037
	WT_30_PICO_2	2	Picloram	30	WL	3.854																	WT_30FR_PICO_5	5	30	FR	0.947541
	WT_30_PICO_5	5	Picloram	30	WL	2.662																	WT_30FR_PICO_5	5	30	FR	1.18162
	WT_30_PICO_5	5	Picloram	30	WL	2.406																	WT_30FR_PICO_5	5	30	FR	0.767559
	WT_30_PICO_5	5	Picloram	30	WL	3.946																	WT_30FR_PICO_5	5	30	FR	1.19421
	WT_30_PICO_5	5	Picloram	30	WL	3.655																	WT_30FR_PICO_5	5	30	FR	1.23367
	WT_30_PICO_5	5	Picloram	30	WL	2.887																	WT_30FR_PICO_5	5	30	FR	0.967274
	WT_30_PICO_5	5	Picloram	30	WL	3.347																	WT_30FR_PICO_5	5	30	FR	0.99075
	WT_30_PICO_5	5	Picloram	30	WL	2.904																	WT_30FR_PICO_5	5	30	FR	1.02171
	WT_30_PICO_5	5	Picloram	30	WL	2.946																	WT_30FR_PICO_5	5	30	FR	1.23674
	WT_30_PICO_5	5	Picloram	30	WL	3.553																	WT_30FR_PICO_5	5	30	FR	1.05744
	WT_30_PICO_5	5	Picloram	30	WL	3																	WT_30FR_PICO_5	5	30	FR	1.18808
	WT_30_PICO_5	5	Picloram	30	WL	3.774																	WT_30FR_PICO_5	5	30	FR	1.03668
	WT_30_PICO_5	5	Picloram	30	WL	2.945																	WT_30FR_PICO_5	5	30	FR	1.13637
	WT_30_PICO_5	5	Picloram	30	WL	2.585																	WT_30FR_PICO_10	10	30	FR	0.81281
	WT_30_PICO_5	5	Picloram	30	WL	3.861																	WT_30FR_PICO_10	10	30	FR	1.11085
	WT_30_PICO_5	5	Picloram	30	WL	3.447																	WT_30FR_PICO_10	10	30	FR	0.958768
	WT_30_PICO_5	5	Picloram	30	WL	2.844																	WT_30FR_PICO_10	10	30	FR	0.920322
	WT_30_PICO_5	5	Picloram	30	WL	2.654																	WT_30FR_PICO_10	10	30	FR	1.06458
	WT_30_PICO_10	10	Picloram	30	WL	3.23																	WT_30FR_PICO_10	10	30	FR	1.02273
	WT_30_PICO_10	10	Picloram	30	WL	3.373																	WT_30FR_PICO_10	10	30	FR	0.944138
	WT_30_PICO_10	10	Picloram	30	WL	3.067																	WT_30FR_PICO_10	10	30	FR	0.866226
	WT_30_PICO_10	10	Picloram	30	WL	3.003																	WT_30FR_PICO_10	10	30	FR	0.886299
	WT_30_PICO_10	10	Picloram	30	WL	2.791																	WT_30FR_PICO_10	10	30	FR	0.907734
	WT_30_PICO_10	10	Picloram	30	WL	3.02																	WT_30FR_PICO_10	10	30	FR	1.19319
	WT_30_PICO_10	10	Picloram	30	WL	3.438																	WT_30FR_PICO_10	10	30	FR	0.73898
	WT_30_PICO_10	10	Picloram	30	WL	3.985																	WT_30FR_PICO_10	10	30	FR	1.01797
	WT_30_PICO_10	10	Picloram	30	WL	3.162																	WT_30FR_PICO_10	10	30	FR	0.959789
	WT_30_PICO_10	10	Picloram	30	WL	3.495																	WT_30FR_PICO_10	10	30	FR	1.07445
	WT_30_PICO_10	10	Picloram	30	WL	3.462																	WT_30FR_PICO_10	10	30	FR	1.10643
	WT_30_PICO_10	10	Picloram	30	WL	3.388																	WT_30FR_PICO_10	10	30	FR	0.999256
	WT_30_PICO_10	10	Picloram	30	WL	2.978																	WT_30FR_PICO_10	10	30	FR	1.16563
	WT_30_PICO_10	10	Picloram	30	WL	3.735																	WT_30FR_PICO_10	10	30	FR	0.809407
	WT_30_PICO_10	10	Picloram	30	WL	3.277																	WT_30FR_PICO_10	10	30	FR	1.27927
	WT_30_PICO_10	10	Picloram	30	WL	2.832																	WT_30FR_PICO_10	10	30	FR	0.820295
	WT_30_PICO_10	10	Picloram	30	WL	3.041																	WT_30FR_PICO_10	10	30	FR	1.08635
	WT_30_PICO_10	10	Picloram	30	WL	2.815																	WT_30FR_PICO_10	10	30	FR	1.01014
	WT_30_PICO_10	10	Picloram	30	WL	2.666																	WT_30FR_PICO_10	10	30	FR	0.866566

## Sheet: Supplementary Fig 1
Supplementary Fig 1 a,c,e,f
	Supplementary Fig 1 a																Supplementary Fig 1 c																Supplementary Fig 1 ef
	Hypocotyl length																Hypocotyl length																Hypocotyl and epicotyl length							Hypocotyl
	Genotype	Light	Temp	hypocotyl_mm_6days													Genotype	Temp	Light	hypocotyl_mm													Genotype	Temp	Light	hypocotyl_cm	epicotyl_cm			one-way ANOVA test
	Col	WL	21	0.936			one-way ANOVA test										Col	21	FR	2.928			one-way ANOVA test										Col	21	WL	2.1	0.4				Df	Sum Sq	Mean Sq	F value	Pr(>F)
	Col	WL	21	0.919				Df	Sum Sq	Mean Sq	F value	Pr(>F)					Col	21	FR	3.017				Df	Sum Sq	Mean Sq	F value	Pr(>F)					Col	21	WL	2.5	0.5			Name	3	168.76	56.25	193.2	<2e-16	***
	Col	WL	21	0.917			Name	3	17.65	5.883	96.04	<2e-16	***				Col	21	FR	3.452			Name	3	257.16	85.72	130.6	<2e-16	***				Col	21	WL	1.5	0.5			Residuals	72	20.96	0.29
	Col	WL	21	0.921			Residuals	119	7.29	0.061							Col	21	FR	3.675			Residuals	91	59.71	0.66							Col	21	WL	2.5	1
	Col	WL	21	0.815													Col	21	FR	3.53													Col	21	WL	2.3	0.8
	Col	WL	21	0.956			Summary Table										Col	21	FR	3.344			Summary Table										Col	21	WL	2.2	0.5			Summary Table
	Col	WL	21	0.704			Name	Genotype	N	hypocotyl_mm_6days	sd	se	ci	groups			Col	21	FR	2.652			Name	Genotype	N	hypocotyl_mm_4d	sd	se	ci	groups			Col	21	WL	2.5	1			Name	Genotype	N	hypocotyl_cm_11days	sd	se	ci	groups
	Col	WL	21	0.945			Col_21WL	Col	54	0.949278	0.148405	0.0201953	0.0405067	c			Col	21	FR	2.884			Tobacco_21WL	WT	26	2.49873	0.246984	0.0484375	0.0997589	c			Col	21	WL	2	0.5			M82D_21WL	WT	25	2.192	0.365057	0.0730114	0.150688	d
	Col	WL	21	0.838			Col_26WL	Col	13	1.43923	0.221074	0.061315	0.133594	b			Col	21	FR	3.499			Tobacco_21FR	WT	23	3.3367	0.432337	0.0901486	0.186957	b			Col	21	WL	1.6	0.7			M82D_21FR	WT	13	4.30769	0.596464	0.165429	0.36044	b
	Col	WL	21	0.94			Col_28WL	Col	31	1.75965	0.350229	0.0629029	0.128465	a			Col	21	FR	3.658			Tobacco_30WL	WT	22	3.24682	0.486916	0.103811	0.215886	b			Col	21	WL	2.5	1			M82D_30WL	WT	18	3.63889	0.620378	0.146225	0.308507	c
	Col	WL	21	0.851			Col_30WL	Col	25	1.73476	0.278122	0.0556243	0.114803	a			Col	21	FR	3.268			Tobacco_30FR	WT	24	6.71046	1.46099	0.298223	0.616922	a			Col	21	WL	2.5	0.7			M82D_30FR	WT	20	6.05	0.604805	0.135239	0.283058	a
	Col	WL	21	0.94													Col	21	FR	3.639													Col	21	WL	2	1
	Col	WL	21	1.296													Col	21	FR	3.391													Col	21	WL	1.7	1
	Col	WL	21	1.157			Tukey HSD										Col	21	FR	2.876													Col	21	WL	2.2	0.2
	Col	WL	21	0.864				diff	lwr	upr	p adj						Col	21	FR	3.596			Tukey HSD										Col	21	WL	1.5	0.2
	Col	WL	21	0.966			Col_26WL-Col_21WL	0.489953	0.290709	0.689197	1.84687e-08						Col	21	FR	3.028				diff	lwr	upr	p adj						Col	21	WL	2.3	0.5			Tukey HSD
	Col	WL	21	0.938			Col_28WL-Col_21WL	0.810367	0.66504	0.955695	3.10862e-14						Col	21	FR	3.288			Tobacco_21SH-Tobacco_21WL	0.837965	0.231123	1.44481	0.00273734						Col	21	WL	1.9	0.7				diff	lwr	upr	p adj
	Col	WL	21	0.915			Col_30WL-Col_21WL	0.785482	0.629469	0.941496	3.14193e-14						Col	21	FR	3.325			Tobacco_30WL-Tobacco_21WL	0.748087	0.133971	1.3622	0.0104114						Col	21	WL	3	0.4			M82D_21FR-M82D_21WL	2.11569	1.63046	2.60092	0
	Col	WL	21	0.906			Col_28WL-Col_26WL	0.320414	0.107311	0.533517	0.000852128						Col	21	FR	4.328			Tobacco_30SH-Tobacco_21WL	4.21173	3.61163	4.81182	4.63773e-10						Col	21	WL	2.4	0.4			M82D_30WL-M82D_21WL	1.44689	1.00823	1.88555	0
	Col	WL	21	0.805			Col_30WL-Col_26WL	0.295529	0.0750002	0.516058	0.00371808						Col	21	FR	4.144			Tobacco_30WL-Tobacco_21SH	-0.0898775	-0.722084	0.542329	0.982316						Col	21	WL	2.4	0.5			M82D_30FR-M82D_21WL	3.858	3.43228	4.28372	0
	Col	WL	21	1.06			Col_30WL-Col_28WL	-0.0248852	-0.198249	0.148479	0.982072						Col	21	FR	3.681			Tobacco_30SH-Tobacco_21SH	3.37376	2.75517	3.99236	4.63773e-10						Col	21	WL	2.1	0.6			M82D_30WL-M82D_21FR	-0.668803	-1.18531	-0.152301	0.00584145
	Col	WL	21	1.131													Col	21	FR	2.815			Tobacco_30SH-Tobacco_30WL	3.46364	2.83791	4.08937	4.63773e-10						Col	21	WL	2.5	0.9			M82D_30FR-M82D_21FR	1.74231	1.23675	2.24786	0
	Col	WL	21	0.928													Col	21	FR	2.726													Col	21	WL	2.5	0.7			M82D_30FR-M82D_30WL	2.41111	1.95007	2.87215	0
	Col	WL	21	1.126													Col	30	FR	5.578													Col	21	WL	2	0.9
	Col	WL	21	1.103													Col	30	FR	7.387													Col	21	WL	2.1	0.5
	Col	WL	21	0.978													Col	30	FR	9.326													Col	30	WL	4.1	2
	Col	WL	21	0.975													Col	30	FR	7.187													Col	30	WL	4	2.5
	Col	WL	21	1.103													Col	30	FR	5.898													Col	30	WL	3.5	2.5
	Col	WL	21	0.906													Col	30	FR	10.019													Col	30	WL	3	2.5
	Col	WL	21	1.067													Col	30	FR	6.692													Col	30	WL	4.1	2.5
	Col	WL	21	0.782													Col	30	FR	5.279													Col	30	WL	3.2	1.5
	Col	WL	21	0.851													Col	30	FR	6.922													Col	30	WL	2.5	1.6
	Col	WL	21	1.015													Col	30	FR	6.352													Col	30	WL	4	2.5
	Col	WL	21	1.057													Col	30	FR	6.677													Col	30	WL	3	2
	Col	WL	21	0.91													Col	30	FR	6.557													Col	30	WL	3	2
	Col	WL	21	0.982													Col	30	FR	4.372													Col	30	WL	4	2
	Col	WL	21	0.98													Col	30	FR	6.262													Col	30	WL	3.6	2
	Col	WL	21	1.021													Col	30	FR	5.871													Col	30	WL	5	1.8
	Col	WL	21	0.91													Col	30	FR	6.481													Col	30	WL	4.5	2
	Col	WL	21	0.996													Col	30	FR	6.998													Col	30	WL	3.5	2
	Col	WL	21	0.809													Col	30	FR	9.991													Col	30	WL	3.5	2
	Col	WL	21	0.855													Col	30	FR	6.649													Col	30	WL	3.1	3
	Col	WL	21	0.977													Col	30	FR	7.867													Col	30	WL	3.9	2
	Col	WL	21	1.145													Col	30	FR	4.685													Col	21	FR	4	1.5
	Col	WL	21	1.209													Col	30	FR	4.854													Col	21	FR	4	1
	Col	WL	21	1.403													Col	30	FR	6.914													Col	21	FR	4	2.5
	Col	WL	21	0.826													Col	30	FR	6.233													Col	21	FR	3	2
	Col	WL	21	0.474													Col	21	WL	2.58													Col	21	FR	4	2
	Col	WL	21	0.972													Col	21	WL	2.79													Col	21	FR	4	1.5
	Col	WL	21	0.81													Col	21	WL	2.487													Col	21	FR	4	1.5
	Col	WL	21	0.845													Col	21	WL	2.57													Col	21	FR	5	1.5
	Col	WL	21	0.858													Col	21	WL	2.369													Col	21	FR	4.5	1.5
	Col	WL	21	0.917													Col	21	WL	2.778													Col	21	FR	5	2
	Col	WL	21	0.751													Col	21	WL	2.546													Col	21	FR	5	2.5
	Col	WL	26	1.524													Col	21	WL	2.605													Col	21	FR	5	2
	Col	WL	26	1.476													Col	21	WL	3.045													Col	21	FR	4.5	1.5
	Col	WL	26	1.341													Col	21	WL	2.452													Col	30	FR	6	4
	Col	WL	26	1.643													Col	21	WL	2.338													Col	30	FR	6	5
	Col	WL	26	1.347													Col	21	WL	2.311													Col	30	FR	6	4.5
	Col	WL	26	1.436													Col	21	WL	2.63													Col	30	FR	6	4.5
	Col	WL	26	1.288													Col	21	WL	2.725													Col	30	FR	5.5	4.5
	Col	WL	26	1.034													Col	21	WL	2.72													Col	30	FR	5	3
	Col	WL	26	1.397													Col	21	WL	2.054													Col	30	FR	6.5	4
	Col	WL	26	1.765													Col	21	WL	2.767													Col	30	FR	5	3.5
	Col	WL	26	1.109													Col	21	WL	2.534													Col	30	FR	6.5	4
	Col	WL	26	1.636													Col	21	WL	2.242													Col	30	FR	6	6
	Col	WL	26	1.714													Col	21	WL	2.311													Col	30	FR	6	5
	Col	WL	28	1.504													Col	21	WL	2.371													Col	30	FR	6	4.5
	Col	WL	28	1.344													Col	21	WL	2.395													Col	30	FR	6.5	4.5
	Col	WL	28	1.996													Col	21	WL	1.98													Col	30	FR	6.5	4
	Col	WL	28	1.625													Col	21	WL	2.734													Col	30	FR	6.5	4.5
	Col	WL	28	1.522													Col	21	WL	2.157													Col	30	FR	5	4
	Col	WL	28	1.666													Col	21	WL	2.476													Col	30	FR	7	5
	Col	WL	28	1.96													Col	30	WL	2.962													Col	30	FR	7	4.5
	Col	WL	28	1.611													Col	30	WL	2.802													Col	30	FR	5.5	4.5
	Col	WL	28	1.439													Col	30	WL	3.456													Col	30	FR	6.5	5
	Col	WL	28	1.146													Col	30	WL	2.826
	Col	WL	28	1.265													Col	30	WL	3.618
	Col	WL	28	1.713													Col	30	WL	3.568
	Col	WL	28	1.386													Col	30	WL	3.193
	Col	WL	28	1.323													Col	30	WL	3.04
	Col	WL	28	1.111													Col	30	WL	2.935
	Col	WL	28	1.817													Col	30	WL	3.38
	Col	WL	28	1.828													Col	30	WL	2.747
	Col	WL	28	2.511													Col	30	WL	2.931
	Col	WL	28	1.941													Col	30	WL	3.166
	Col	WL	28	1.762													Col	30	WL	3.068
	Col	WL	28	1.987													Col	30	WL	2.462
	Col	WL	28	1.932													Col	30	WL	3.268
	Col	WL	28	2.341													Col	30	WL	3.509
	Col	WL	28	2.168													Col	30	WL	4.584
	Col	WL	28	1.869													Col	30	WL	3.454
	Col	WL	28	1.745													Col	30	WL	4.298
	Col	WL	28	1.672													Col	30	WL	3.164
	Col	WL	28	2.315													Col	30	WL	2.999
	Col	WL	28	2.115
	Col	WL	28	1.844
	Col	WL	28	2.091
	Col	WL	30	1.834
	Col	WL	30	1.927
	Col	WL	30	1.581
	Col	WL	30	1.917
	Col	WL	30	1.827
	Col	WL	30	1.865
	Col	WL	30	2.41
	Col	WL	30	1.747
	Col	WL	30	2.064
	Col	WL	30	1.834
	Col	WL	30	2.078
	Col	WL	30	1.938
	Col	WL	30	1.26
	Col	WL	30	1.695
	Col	WL	30	1.625
	Col	WL	30	1.511
	Col	WL	30	1.321
	Col	WL	30	1.429
	Col	WL	30	1.359
	Col	WL	30	1.621
	Col	WL	30	1.962
	Col	WL	30	1.73
	Col	WL	30	1.915
	Col	WL	30	1.618
	Col	WL	30	1.301

## Sheet: Supplementary Fig 2
Supplementary Fig 2 a,b
Supplementary Fig 2 a																							Supplementary Fig 2 b
Hypocotyl length																								Hypocotyl length
Genotype	Temp start	Light Start	Temp end	Light end	time in first cond	hypocotyl_mm_6days				one-way ANOVA test														Genotype	Temp start	Light Start	Temp end	Light end	time in first cond	hypocotyl_mm_6days			one-way ANOVA test
Col	21	SH	30	SH	3	5.514					Df	Sum Sq	Mean Sq	F value	Pr(>F)									Col	30	FR	21	FR	3	2.35				Df	Sum Sq	Mean Sq	F value	Pr(>F)
Col	21	SH	30	SH	3	4.621				Name	5	159.62	31.92	147.7	<2e-16	***								Col	30	FR	21	FR	3	2.02			Name	5	130.33	26.067	146.3	<2e-16	***
Col	21	SH	30	SH	3	5.054				Residuals	143	30.91	0.22											Col	30	FR	21	FR	3	2.057			Residuals	105	18.71	0.178
Col	21	SH	30	SH	3	4.532																		Col	30	FR	21	FR	3	1.672
Col	21	SH	30	SH	3	4.144																		Col	30	FR	21	FR	3	2.34
Col	21	SH	30	SH	3	4.952				Summary Table														Col	30	FR	21	FR	3	2.294
Col	21	SH	30	SH	3	5.135				Name	Genotype	Temp.start	N	hypocotyl_mm_6days	sd	se	ci	groups						Col	30	FR	21	FR	3	1.756			Summary Table
Col	21	SH	30	SH	3	4.695				21FR	Col	21	22	2.41827	0.419393	0.0894148	0.185948	e						Col	30	FR	21	FR	3	2.614			Name	Genotype	Temp.start	N	hypocotyl_mm_6days	sd	se	ci	groups
Col	21	SH	30	SH	3	4.852				21FR_3h_30FR	Col	21	22	4.82677	0.459501	0.097966	0.203731	b						Col	30	FR	21	FR	3	1.871			30FR	Col	30	17	5.16065	0.590602	0.143242	0.303659	a
Col	21	SH	30	SH	3	4.609				21FR_6h_30FR	Col	21	27	5.1943	0.455375	0.0876369	0.18014	b						Col	30	FR	21	FR	3	2.013			30FR_3h_21FR	Col	30	19	2.15721	0.290198	0.0665759	0.139871	d
Col	21	SH	30	SH	3	3.725				21FR_24h_30FR	Col	21	26	4.40581	0.384721	0.07545	0.155392	c						Col	30	FR	21	FR	3	1.587			30FR_6h_21FR	Col	30	20	2.32685	0.289924	0.0648289	0.135689	d
Col	21	SH	30	SH	3	4.334				21FR_48h_30FR	Col	21	25	3.77	0.305877	0.0611753	0.12626	d						Col	30	FR	21	FR	3	2.158			30FR_24h_21FR	Col	30	22	3.06514	0.339375	0.072355	0.15047	c
Col	21	SH	30	SH	3	4.428				30FR	Col	30	27	5.65396	0.663576	0.127705	0.262502	a						Col	30	FR	21	FR	3	2.435			30FR_48h_21FR	Col	30	15	4.26853	0.666249	0.172025	0.368956	b
Col	21	SH	30	SH	3	4.652																		Col	30	FR	21	FR	3	2.415			21FR	Col	21	18	2.38972	0.284944	0.0671618	0.141699	d
Col	21	SH	30	SH	3	5.414																		Col	30	FR	21	FR	3	2.405
Col	21	SH	30	SH	3	5.268				Tukey HSD														Col	30	FR	21	FR	3	2.513
Col	21	SH	30	SH	3	5.497					diff	lwr	upr	p adj										Col	30	FR	21	FR	3	2.204			Tukey HSD
Col	21	SH	30	SH	3	4.989				21FR_3h_30FR-21FR	2.4085	2.00353	2.81347	0										Col	30	FR	21	FR	3	2.265				diff	lwr	upr	p adj
Col	21	SH	30	SH	3	4.6				21FR_6h_30FR-21FR	2.77602	2.39026	3.16179	0										Col	30	FR	21	FR	3	2.018			30FR_3h_21FR-30FR	-3.00344	-3.41252	-2.59435	2.04281e-14
Col	21	SH	30	SH	3	5.042				21FR_24h_30FR-21FR	1.98753	1.59846	2.37661	0										Col	30	FR	21	FR	6	2.041			30FR_6h_21FR-30FR	-2.8338	-3.23802	-2.42957	2.04281e-14
Col	21	SH	30	SH	3	5.43				21FR_48h_30FR-21FR	1.35173	0.959098	1.74436	4.50751e-14										Col	30	FR	21	FR	6	2.562			30FR_24h_21FR-30FR	-2.09551	-2.4912	-1.69982	2.04281e-14
Col	21	SH	30	SH	3	4.702				30FR-21FR	3.23569	2.84993	3.62145	0										Col	30	FR	21	FR	6	2.549			30FR_48h_21FR-30FR	-0.892114	-1.32619	-0.458037	4.9261e-07
Col	21	SH	30	SH	6	4.567				21FR_6h_30FR-21FR_3h_30FR	0.367524	-0.0182393	0.753286	0.0714887										Col	30	FR	21	FR	6	2.71			21FR-30FR	-2.77092	-3.18534	-2.35651	2.04281e-14
Col	21	SH	30	SH	6	5.498				21FR_24h_30FR-21FR_3h_30FR	-0.420965	-0.810044	-0.0318857	0.0256906										Col	30	FR	21	FR	6	2.117			30FR_6h_21FR-30FR_3h_21FR	0.169639	-0.222917	0.562196	0.808678
Col	21	SH	30	SH	6	5.812				21FR_48h_30FR-21FR_3h_30FR	-1.05677	-1.4494	-0.664143	2.03383e-11										Col	30	FR	21	FR	6	2.663			30FR_24h_21FR-30FR_3h_21FR	0.907926	0.52416	1.29169	7.08608e-09
Col	21	SH	30	SH	6	5.617				30FR-21FR_3h_30FR	0.82719	0.441427	1.21295	8.77265e-08										Col	30	FR	21	FR	6	1.687			30FR_48h_21FR-30FR_3h_21FR	2.11132	1.68809	2.53456	2.04281e-14
Col	21	SH	30	SH	6	4.692				21FR_24h_30FR-21FR_6h_30FR	-0.788489	-1.15754	-0.419439	9.81136e-08										Col	30	FR	21	FR	6	2.551			21FR-30FR_3h_21FR	0.232512	-0.17053	0.635553	0.551435
Col	21	SH	30	SH	6	5.28				21FR_48h_30FR-21FR_6h_30FR	-1.4243	-1.79709	-1.05151	2.17604e-14										Col	30	FR	21	FR	6	2.332			30FR_24h_21FR-30FR_6h_21FR	0.738286	0.359704	1.11687	1.9463e-06
Col	21	SH	30	SH	6	5.703				30FR-21FR_6h_30FR	0.459667	0.0941151	0.825218	0.00514668										Col	30	FR	21	FR	6	2.694			30FR_48h_21FR-30FR_6h_21FR	1.94168	1.52314	2.36022	2.07612e-14
Col	21	SH	30	SH	6	5.731				21FR_48h_30FR-21FR_24h_30FR	-0.635808	-1.01203	-0.259586	4.04122e-05										Col	30	FR	21	FR	6	2.051			21FR-30FR_6h_21FR	0.0628722	-0.335237	0.460982	0.997397
Col	21	SH	30	SH	6	5.679				30FR-21FR_24h_30FR	1.24816	0.879105	1.61721	4.996e-14										Col	30	FR	21	FR	6	1.914			30FR_48h_21FR-30FR_24h_21FR	1.2034	0.793093	1.6137	2.00684e-12
Col	21	SH	30	SH	6	4.952				30FR-21FR_48h_30FR	1.88396	1.51117	2.25675	0										Col	30	FR	21	FR	6	2.024			21FR-30FR_24h_21FR	-0.675414	-1.06486	-0.285971	2.90257e-05
Col	21	SH	30	SH	6	5.287																		Col	30	FR	21	FR	6	2.618			21FR-30FR_48h_21FR	-1.87881	-2.3072	-1.45042	2.23155e-14
Col	21	SH	30	SH	6	4.866																		Col	30	FR	21	FR	6	2.189
Col	21	SH	30	SH	6	5.414																		Col	30	FR	21	FR	6	2.184
Col	21	SH	30	SH	6	4.275																		Col	30	FR	21	FR	6	2.429
Col	21	SH	30	SH	6	4.529																		Col	30	FR	21	FR	6	2.293
Col	21	SH	30	SH	6	5.259																		Col	30	FR	21	FR	6	2.449
Col	21	SH	30	SH	6	5.416																		Col	30	FR	21	FR	6	2.48
Col	21	SH	30	SH	6	4.897																		Col	30	FR	21	FR	24	2.975
Col	21	SH	30	SH	6	5.243																		Col	30	FR	21	FR	24	2.788
Col	21	SH	30	SH	6	5.49																		Col	30	FR	21	FR	24	2.987
Col	21	SH	30	SH	6	4.983																		Col	30	FR	21	FR	24	2.96
Col	21	SH	30	SH	6	5.596																		Col	30	FR	21	FR	24	2.763
Col	21	SH	30	SH	6	4.669																		Col	30	FR	21	FR	24	3.568
Col	21	SH	30	SH	6	5.756																		Col	30	FR	21	FR	24	3.732
Col	21	SH	30	SH	6	4.678																		Col	30	FR	21	FR	24	3.309
Col	21	SH	30	SH	6	5.677																		Col	30	FR	21	FR	24	3.112
Col	21	SH	30	SH	6	4.68																		Col	30	FR	21	FR	24	3.387
Col	21	SH	30	SH	24	3.609																		Col	30	FR	21	FR	24	3.27
Col	21	SH	30	SH	24	4.081																		Col	30	FR	21	FR	24	2.392
Col	21	SH	30	SH	24	4.521																		Col	30	FR	21	FR	24	2.871
Col	21	SH	30	SH	24	5.106																		Col	30	FR	21	FR	24	2.932
Col	21	SH	30	SH	24	4.436																		Col	30	FR	21	FR	24	2.561
Col	21	SH	30	SH	24	4.516																		Col	30	FR	21	FR	24	3.39
Col	21	SH	30	SH	24	4.667																		Col	30	FR	21	FR	24	2.849
Col	21	SH	30	SH	24	4.011																		Col	30	FR	21	FR	24	2.78
Col	21	SH	30	SH	24	5.023																		Col	30	FR	21	FR	24	3.374
Col	21	SH	30	SH	24	5.038																		Col	30	FR	21	FR	24	3.518
Col	21	SH	30	SH	24	4.554																		Col	30	FR	21	FR	24	2.94
Col	21	SH	30	SH	24	4.345																		Col	30	FR	21	FR	24	2.975
Col	21	SH	30	SH	24	4.216																		Col	30	FR	21	FR	48	3.873
Col	21	SH	30	SH	24	3.834																		Col	30	FR	21	FR	48	4.417
Col	21	SH	30	SH	24	4.239																		Col	30	FR	21	FR	48	4.872
Col	21	SH	30	SH	24	4.372																		Col	30	FR	21	FR	48	4.824
Col	21	SH	30	SH	24	4.078																		Col	30	FR	21	FR	48	3.957
Col	21	SH	30	SH	24	4.51																		Col	30	FR	21	FR	48	4.495
Col	21	SH	30	SH	24	3.898																		Col	30	FR	21	FR	48	4.622
Col	21	SH	30	SH	24	4.317																		Col	30	FR	21	FR	48	5.761
Col	21	SH	30	SH	24	4.041																		Col	30	FR	21	FR	48	4.218
Col	21	SH	30	SH	24	4.945																		Col	30	FR	21	FR	48	4.421
Col	21	SH	30	SH	24	4.595																		Col	30	FR	21	FR	48	3.834
Col	21	SH	30	SH	24	4.775																		Col	30	FR	21	FR	48	4.034
Col	21	SH	30	SH	24	4.269																		Col	30	FR	21	FR	48	2.705
Col	21	SH	30	SH	24	4.555																		Col	30	FR	21	FR	48	4.023
Col	21	SH	30	SH	48	3.294																		Col	30	FR	21	FR	48	3.972
Col	21	SH	30	SH	48	3.718																		Col	21	FR	21	FR	72	2.298
Col	21	SH	30	SH	48	3.669																		Col	21	FR	21	FR	72	2.111
Col	21	SH	30	SH	48	3.816																		Col	21	FR	21	FR	72	2.148
Col	21	SH	30	SH	48	3.825																		Col	21	FR	21	FR	72	2.568
Col	21	SH	30	SH	48	3.631																		Col	21	FR	21	FR	72	2.346
Col	21	SH	30	SH	48	4.211																		Col	21	FR	21	FR	72	2.727
Col	21	SH	30	SH	48	4.245																		Col	21	FR	21	FR	72	2.5
Col	21	SH	30	SH	48	4.181																		Col	21	FR	21	FR	72	2.29
Col	21	SH	30	SH	48	3.482																		Col	21	FR	21	FR	72	2.552
Col	21	SH	30	SH	48	3.394																		Col	21	FR	21	FR	72	2.055
Col	21	SH	30	SH	48	3.872																		Col	21	FR	21	FR	72	1.949
Col	21	SH	30	SH	48	3.119																		Col	21	FR	21	FR	72	2.286
Col	21	SH	30	SH	48	3.362																		Col	21	FR	21	FR	72	2.767
Col	21	SH	30	SH	48	3.491																		Col	21	FR	21	FR	72	2.5
Col	21	SH	30	SH	48	4.197																		Col	21	FR	21	FR	72	2.51
Col	21	SH	30	SH	48	3.723																		Col	21	FR	21	FR	72	3.059
Col	21	SH	30	SH	48	3.562																		Col	21	FR	21	FR	72	2.093
Col	21	SH	30	SH	48	3.85																		Col	21	FR	21	FR	72	2.256
Col	21	SH	30	SH	48	3.963																		Col	30	FR	21	FR	72	5.534
Col	21	SH	30	SH	48	4.023																		Col	30	FR	21	FR	72	5.137
Col	21	SH	30	SH	48	4.12																		Col	30	FR	21	FR	72	5.099
Col	21	SH	30	SH	48	3.911																		Col	30	FR	21	FR	72	6.368
Col	21	SH	30	SH	48	3.868																		Col	30	FR	21	FR	72	5.547
Col	21	SH	30	SH	48	3.723																		Col	30	FR	21	FR	72	4.765
Col	30	SH	30	SH	72	5.929																		Col	30	FR	21	FR	72	5.629
Col	30	SH	30	SH	72	6.118																		Col	30	FR	21	FR	72	4.835
Col	30	SH	30	SH	72	5.755																		Col	30	FR	21	FR	72	5.456
Col	30	SH	30	SH	72	6.061																		Col	30	FR	21	FR	72	5.679
Col	30	SH	30	SH	72	5.911																		Col	30	FR	21	FR	72	5.901
Col	30	SH	30	SH	72	5.717																		Col	30	FR	21	FR	72	4.198
Col	30	SH	30	SH	72	6.683																		Col	30	FR	21	FR	72	4.591
Col	30	SH	30	SH	72	6.505																		Col	30	FR	21	FR	72	4.7
Col	30	SH	30	SH	72	6.327																		Col	30	FR	21	FR	72	5.172
Col	30	SH	30	SH	72	4.987																		Col	30	FR	21	FR	72	4.92
Col	30	SH	30	SH	72	5.662																		Col	30	FR	21	FR	72	4.2
Col	30	SH	30	SH	72	4.519
Col	30	SH	30	SH	72	4.584
Col	30	SH	30	SH	72	5.242
Col	30	SH	30	SH	72	5.141
Col	30	SH	30	SH	72	5.926
Col	30	SH	30	SH	72	5.944
Col	30	SH	30	SH	72	5.654
Col	30	SH	30	SH	72	5.512
Col	30	SH	30	SH	72	5.734
Col	30	SH	30	SH	72	5.405
Col	30	SH	30	SH	72	6.7
Col	30	SH	30	SH	72	4.286
Col	30	SH	30	SH	72	6.11
Col	30	SH	30	SH	72	6.479
Col	30	SH	30	SH	72	4.689
Col	30	SH	30	SH	72	5.077
Col	21	SH	21	SH	72	1.605
Col	21	SH	21	SH	72	2.437
Col	21	SH	21	SH	72	2.895
Col	21	SH	21	SH	72	3.152
Col	21	SH	21	SH	72	2.115
Col	21	SH	21	SH	72	2.525
Col	21	SH	21	SH	72	2.381
Col	21	SH	21	SH	72	1.69
Col	21	SH	21	SH	72	2.44
Col	21	SH	21	SH	72	1.876
Col	21	SH	21	SH	72	2.716
Col	21	SH	21	SH	72	2.699
Col	21	SH	21	SH	72	1.973
Col	21	SH	21	SH	72	2.378
Col	21	SH	21	SH	72	2.276
Col	21	SH	21	SH	72	2.834
Col	21	SH	21	SH	72	2.214
Col	21	SH	21	SH	72	2.804
Col	21	SH	21	SH	72	2.967
Col	21	SH	21	SH	72	2.835
Col	21	SH	21	SH	72	2.27
Col	21	SH	21	SH	72	2.12

## Sheet: Supplementary Fig 3
Supplementary Fig 3 a-f
Supplementary Fig 3 a																		Supplementary Fig 3 b																					Supplementary Fig 3 c
Hypocotyl length																			Hypocotyl length																				Hypocotyl length
Genotype	Temp	Light	condition	hypocotyl_mm			one-way ANOVA test												Genotype	Light	Temp	hypocotyl_mm_6days				one-way ANOVA test													Genotype	Temp	Light	hypocotyl_mm_6days			one-way ANOVA test
Col	21	WL		1.116				Df	Sum Sq	Mean Sq	F value	Pr(>F)							Col	FR	20	2.034					Df	Sum Sq	Mean Sq	F value	Pr(>F)	***							Col	21	FR	1.751				Df	Sum Sq	Mean Sq	F value
Col	21	WL		1.278			code	1	223.2	223.2	173.4	<2e-16	***						Col	FR	20	1.883				Name	19	280.3	14.754	221.3	<2e-16								Col	21	FR	1.678			Name	23	1250.6	54.37	237.4
Col	21	WL		1.296			Residuals	119	153.2	1.29									Col	FR	20	2.367				Residuals	306	20.4	0.067										Col	21	FR	2.523			Residuals	414	94.8	0.23
Col	21	WL		1.043															Col	FR	20	2.44																	Col	21	FR	2.202
Col	21	WL		0.999															Col	FR	20	2.22				Summary Table													Col	21	FR	2.249			Summary Table
Col	21	WL		1.168			Summary Table												Col	FR	20	2.538				Name	Genotype	Day	N	hypocotyl_mm_6days	sd	se	ci	groups					Col	21	FR	2.091			Name	Genotype	N	hypocotyl_mm_6days	sd
Col	21	WL		1.203			Name	Genotype	N	hypocotyl_mm	sd	se	ci	groups.groups					Col	FR	20	2.11				Col_21WL	Col	Long day	16	1.2442	0.119902	0.0299755	0.0638912	i					Col	21	FR	2.004			Col_21WL	Col	24	0.952333	0.083452
Col	21	WL		1.115			21WL	Col	28	1.09268	0.143355	0.0270916	0.0555874	d					Col	FR	20	1.76				Col_21FR	Col	Long day	13	2.27638	0.300428	0.0833237	0.181547	cd					Col	21	FR	2.267			Col_21FR	Col	27	2.04767	0.26019
Col	21	WL		1.163			30WL	Col	33	4.11436	0.673038	0.117161	0.238649	b					Col	FR	20	2.037				Col_28WL	Col	Long day	9	2.46478	0.223138	0.0743792	0.171519	c					Col	21	FR	2.01			Col_30WL	Col	24	1.98167	0.465936
Col	21	WL		0.892			21FR	Col	28	2.91886	0.423991	0.0801268	0.164407	c					Col	FR	20	2.725				Col_28FR	Col	Long day	13	4.30351	0.395723	0.109754	0.239133	a					Col	21	FR	2.386			Col_30FR	Col	29	4.90817	0.623334
Col	21	WL		1.315			30FR	Col	32	5.59022	1.02492	0.181181	0.369521	a					Col	FR	20	2.342				pif7_21WL	pif7	Long day	16	1.20976	0.107325	0.0268313	0.0571896	i					Col	21	FR	2.151			phyB_21WL	phyb-9	24	3.22167	0.397687
Col	21	WL		0.954															Col	FR	20	2.436				pif7_21FR	pif7	Long day	15	1.6124	0.148007	0.0382153	0.0819636	gh					Col	21	FR	2.36			phyB_21FR	phyb-9	23	2.15065	0.382797
Col	21	WL		1.067															Col	FR	20	2.701				pif7_28WL	pif7	Long day	15	1.652	0.13982	0.0361014	0.0774299	fgh					Col	21	FR	2.196			phyB_30WL	phyb-9	26	5.95008	0.985892
Col	21	WL		0.921			Tukey HSD												Col	WL	28	2.621				pif7_28FR	pif7	Long day	15	2.18019	0.198672	0.051297	0.110021	cd					Col	21	FR	2.497			phyB_30FR	phyb-9	23	4.02326	0.823276
Col	21	WL		0.957				diff	lwr	upr	p adj								Col	WL	28	2.594				pif4_21WL	pif4	Long day	12	1.071	0.129145	0.037281	0.0820549	i					Col	21	FR	2.141			phyB_pif4_21WL	phyb_pif4	17	2.60959	0.281287
Col	21	WL		1.246			30WL-21WL	3.02169	2.57323	3.47014	1.31006e-14								Col	WL	28	1.957				pif4_21FR	pif4	Long day	11	2.00882	0.259741	0.0783148	0.174496	def					Col	21	FR	2.099			phyB_pif4_21FR	phyb_pif4	15	2.15547	0.369457
Col	21	WL		1.105			21FR-21WL	1.82618	1.35971	2.29265	4.80727e-14								Col	WL	28	2.697				pif4_28WL	pif4	Long day	11	1.35282	0.164704	0.0496601	0.11065	hi					Col	21	FR	2.015			phyB_pif4_30WL	phyb_pif4	18	6.23144	0.582066
Col	21	WL		0.83			30FR-21WL	4.49754	4.04589	4.9492	1.31006e-14								Col	WL	28	2.355				pif4_28FR	pif4	Long day	12	3.36588	0.585672	0.169069	0.372118	b					Col	21	FR	2.158			phyB_pif4_30FR	phyb_pif4	14	4.5245	0.586681
Col	21	WL		1.203			21FR-30WL	-1.19551	-1.64396	-0.747056	1.33876e-09								Col	WL	28	2.36				pif4_5_21WL	pif45	Long day	27	1.06101	0.113376	0.0218192	0.04485	i					Col	21	FR	2.262			phyB_pif7_21WL	phyb_pif7	13	1.86015	0.253105
Col	21	WL		0.925			30FR-30WL	1.47586	1.04283	1.90888	1.04361e-13								Col	WL	28	2.499				pif4_5_21FR	pif45	Long day	27	2.04596	0.318298	0.0612565	0.125915	de					Col	21	FR	1.792			phyB_pif7_21FR	phyb_pif7	15	1.4084	0.113317
Col	21	WL		1.075			30FR-21FR	2.67136	2.21971	3.12302	1.31006e-14								Col	WL	28	2.608				pif4_5_28WL	pif45	Long day	30	1.1228	0.126063	0.0230159	0.0470727	i					Col	21	FR	1.919			phyB_pif7_30WL	phyb_pif7	17	4.87582	0.688392
Col	21	WL		1.035															Col	WL	28	2.492				pif4_5_28FR	pif45	Long day	29	3.65223	0.475517	0.0883012	0.180877	b					Col	21	FR	1.713			phyB_pif7_30FR	phyb_pif7	12	2.5215	0.330911
Col	21	WL		1.117															Col	WL	20	1.03236				pif4_5_7_21WL	pif457	Long day	14	1.1484	0.100311	0.0268092	0.0579178	i					Col	21	FR	1.833			phyB_pif4_5_21WL	phyb_pif45	13	1.99354	0.203601
Col	21	WL		0.937															Col	WL	20	1.40028				pif4_5_7_21FR	pif457	Long day	12	1.17458	0.0971245	0.0280374	0.06171	i					Col	21	FR	1.639			phyB_pif4_5_21FR	phyb_pif45	17	2.00082	0.191047
Col	21	WL		0.995															Col	WL	20	1.13652				pif4_5_7_28WL	pif457	Long day	14	1.36293	0.154798	0.0413716	0.0893779	hi					Col	21	FR	1.877			phyB_pif4_5_30WL	phyb_pif45	13	6.37077	0.40624
Col	21	WL		1.247															Col	WL	20	1.13232				pif4_5_7_28FR	pif457	Long day	15	1.7785	0.149343	0.0385602	0.0827034	efg					Col	21	FR	1.888			phyB_pif4_5_30FR	phyb_pif45	15	4.792	0.371182
Col	21	WL		1.009															Col	WL	20	1.13064																	Col	21	FR	1.586			phyB_pif4_5_7_21WL	phyb_pif457	17	0.968765	0.124604
Col	21	WL		1.384															Col	WL	20	1.0668																	Col	30	WL	1.538			phyB_pif4_5_7_21FR	phyb_pif457	14	1.00471	0.0938833
Col	30	WL		5.388															Col	WL	20	1.16928				Tukey HSD													Col	30	WL	1.739			phyB_pif4_5_7_30WL	phyb_pif457	13	2.97523	0.366214
Col	30	WL		4.716															Col	WL	20	1.34736					diff	lwr	upr	p adj									Col	30	WL	1.631			phyB_pif4_5_7_30FR	phyb_pif457	15	1.61627	0.247438
Col	30	WL		4.255															Col	WL	20	1.30788				Col_21FR-Col_21WL	1.03219	0.687455	1.37692	1.23024e-12									Col	30	WL	1.6
Col	30	WL		3.768															Col	WL	20	1.36332				Col_30WL-Col_21WL	1.22058	0.835898	1.60526	1.13742e-12									Col	30	WL	1.665
Col	30	WL		3.097															Col	WL	20	1.17348				Col_30FR-Col_21WL	3.05932	2.71458	3.40405	1.07681e-12									Col	30	WL	2.008			Tukey HSD
Col	30	WL		3.588															Col	WL	20	1.3188				pif7_21WL-Col_21WL	-0.03444	-0.360854	0.291974	1									Col	30	WL	1.459				diff	lwr	upr	p adj
Col	30	WL		5.186															Col	WL	20	1.3062				pif7_21FR-Col_21WL	0.368202	0.0363928	0.700012	0.0131534									Col	30	WL	1.454			Col_21FR-Col_21WL	1.09533	0.603608	1.58706	0
Col	30	WL		4.039															Col	WL	20	1.34652				pif7_30WL-Col_21WL	0.407802	0.0759928	0.739612	0.0024987									Col	30	WL	1.717			Col_30WL-Col_21WL	1.02933	0.523352	1.53531	1.25912e-10
Col	30	WL		4.045															Col	WL	20	1.3146				pif7_30FR-Col_21WL	0.935994	0.604185	1.2678	1.25766e-12									Col	30	WL	1.746			Col_30FR-Col_21WL	3.95584	3.47216	4.43952	0
Col	30	WL		3.67															Col	WL	20	1.3608				pif4_21WL-Col_21WL	-0.173198	-0.525765	0.17937	0.969391									Col	30	WL	1.324			phyB_21WL-Col_21WL	2.26933	1.76335	2.77531	0
Col	30	WL		3.326															Col	FR	28	4.81824				pif4_21FR-Col_21WL	0.764621	0.403011	1.12623	9.08401e-11									Col	30	WL	1.254			phyB_21FR-Col_21WL	1.19832	0.686868	1.70977	0
Col	30	WL		3.451															Col	FR	28	4.33188				pif4_30WL-Col_21WL	0.108621	-0.252989	0.47023	0.999945									Col	30	WL	3.033			phyB_30WL-Col_21WL	4.99774	4.50159	5.4939	0
Col	30	WL		4.126															Col	FR	28	3.92616				pif4_30FR-Col_21WL	2.12168	1.76911	2.47425	1.07681e-12									Col	30	WL	2.198			phyB_30FR-Col_21WL	3.07093	2.55948	3.58238	0
Col	30	WL		3.27															Col	FR	28	4.12272				pif45_21WL-Col_21WL	-0.183184	-0.474461	0.108093	0.767624									Col	30	WL	1.854			phyBpif4_21WL-Col_21WL	1.65725	1.10162	2.21289	0
Col	30	WL		3.459															Col	FR	28	4.09332				pif45_21FR-Col_21WL	0.801765	0.510488	1.09304	1.2722e-12									Col	30	WL	2.383			phyBpif4_21FR-Col_21WL	1.20313	0.626226	1.78004	1.76054e-11
Col	30	WL		3.67															Col	FR	28	3.92112				pif45_30WL-Col_21WL	-0.121398	-0.407204	0.164409	0.993791									Col	30	WL	2.254			phyBpif4_30WL-Col_21WL	5.27911	4.73259	5.82563	0
Col	30	WL		4.188															Col	FR	28	4.3428				pif45_30FR-Col_21WL	2.40804	2.12052	2.69555	1.07681e-12									Col	30	WL	2.387			phyBpif4_30FR-Col_21WL	3.57217	2.98272	4.16162	0
Col	30	WL		5.309															Col	FR	28	4.48896				pif457_21WL-Col_21WL	-0.0957975	-0.433668	0.242073	0.999977									Col	30	WL	2.673			phyBpif7_21WL-Col_21WL	0.907821	0.304222	1.51142	1.70461e-05
Col	30	WL		4.769															Col	FR	28	4.40076				pif457_21FR-Col_21WL	-0.0696142	-0.422182	0.282953	1									Col	30	WL	2.276			phyBpif7_21FR-Col_21WL	0.456067	-0.12084	1.03297	0.370061
Col	30	WL		3.618															Col	FR	28	3.58512				pif457_30WL-Col_21WL	0.118731	-0.21914	0.456602	0.999462									Col	30	WL	2.482			phyBpif7_30WL-Col_21WL	3.92349	3.36786	4.47912	0
Col	30	WL		3.624															Col	FR	28	4.36212				pif457_30FR-Col_21WL	0.534306	0.202497	0.866116	3.86293e-06									Col	30	WL	2.459			phyBpif7_30FR-Col_21WL	1.56917	0.949469	2.18886	0
Col	30	WL		5.041															Col	FR	28	4.43268				Col_30WL-Col_21FR	0.188393	-0.21195	0.588736	0.980347									Col	30	WL	2.287			phyBpif45_21WL-Col_21WL	1.04121	0.437606	1.6448	1.88178e-07
Col	30	WL		3.907															Col	FR	28	5.1198				Col_30FR-Col_21FR	2.02713	1.66501	2.38925	1.07681e-12									Col	30	WL	2.139			phyBpif45_21FR-Col_21WL	1.04849	0.492859	1.60412	5.01011e-09
Col	30	WL		5.196															pif4	FR	20	1.934				pif7_21WL-Col_21FR	-1.06663	-1.41136	-0.721895	1.18339e-12									Col	21	WL	0.966			phyBpif45_30WL-Col_21WL	5.41844	4.81484	6.02203	0
Col	30	WL		4.913															pif4	FR	20	1.606				pif7_21FR-Col_21FR	-0.663985	-1.01383	-0.31414	1.13192e-08									Col	21	WL	0.999			phyBpif45_30FR-Col_21WL	3.83967	3.26276	4.41657	0
Col	30	WL		4.465															pif4	FR	20	1.881				pif7_30WL-Col_21FR	-0.624385	-0.97423	-0.27454	1.22424e-07									Col	21	WL	0.84			phyBpif457_21WL-Col_21WL	0.0164314	-0.5392	0.572063	1
Col	30	WL		4.936															pif4	FR	20	2.395				pif7_30FR-Col_21FR	-0.0961926	-0.446038	0.253652	0.999986									Col	21	WL	0.883			phyBpif457_21FR-Col_21WL	0.052381	-0.537069	0.641831	1
Col	30	WL		4.058															pif4	FR	20	2.224				pif4_21WL-Col_21FR	-1.20538	-1.57498	-0.835793	1.10212e-12									Col	21	WL	1.138			phyBpif457_30WL-Col_21WL	2.0229	1.4193	2.6265	0
Col	30	WL		3.605															pif4	FR	20	2.2				pif4_21FR-Col_21FR	-0.267566	-0.645793	0.11066	0.562162									Col	21	WL	0.905			phyBpif457_30FR-Col_21WL	0.663933	0.0870264	1.24084	0.0068157
Col	30	WL		3.318															pif4	FR	20	2.297				pif4_30WL-Col_21FR	-0.923566	-1.30179	-0.54534	1.29152e-12									Col	21	WL	1.017			Col_30WL-Col_21FR	-0.066	-0.557725	0.425725	1
Col	30	WL		4.442															pif4	FR	20	1.684				pif4_30FR-Col_21FR	1.0895	0.719904	1.45909	1.24079e-12									Col	21	WL	0.829			Col_30FR-Col_21FR	2.86051	2.39176	3.32925	0
Col	30	WL		3.526															pif4	FR	20	2.052				pif45_21WL-Col_21FR	-1.21537	-1.52704	-0.903705	1.07681e-12									Col	21	WL	0.899			phyB_21WL-Col_21FR	1.174	0.682275	1.66573	0
Col	30	WL		3.805															pif4	FR	20	2.069				pif45_21FR-Col_21FR	-0.230422	-0.542088	0.081245	0.474542									Col	21	WL	0.93			phyB_21FR-Col_21FR	0.102986	-0.394367	0.600338	1
Col	21	FR		3.101															pif4	FR	20	1.755				pif45_30WL-Col_21FR	-1.15358	-1.46014	-0.847024	1.07681e-12									Col	21	WL	0.981			phyB_30WL-Col_21FR	3.90241	3.4208	4.38402	0
Col	21	FR		2.679															pif4	WL	28	1.71				pif45_30FR-Col_21FR	1.37585	1.06769	1.684	1.07681e-12									Col	21	WL	0.94			phyB_30FR-Col_21FR	1.97559	1.47824	2.47295	0
Col	21	FR		2.672															pif4	WL	28	1.345				pif457_21WL-Col_21FR	-1.12798	-1.48358	-0.772386	1.13765e-12									Col	21	WL	0.902			phyBpif4_21WL-Col_21FR	0.561922	0.0192404	1.1046	0.0324662
Col	21	FR		2.546															pif4	WL	28	1.271				pif457_21FR-Col_21FR	-1.1018	-1.47139	-0.73221	1.2369e-12									Col	21	WL	0.984			phyBpif4_21FR-Col_21FR	0.1078	-0.456645	0.672245	1
Col	21	FR		2.805															pif4	WL	28	1.434				pif457_30WL-Col_21FR	-0.913456	-1.26905	-0.557857	1.25844e-12									Col	21	WL	0.999			phyBpif4_30WL-Col_21FR	4.18378	3.65043	4.71713	0
Col	21	FR		3.324															pif4	WL	28	1.141				pif457_30FR-Col_21FR	-0.497881	-0.847726	-0.148036	0.000113159									Col	21	WL	0.963			phyBpif4_30FR-Col_21FR	2.47683	1.89957	3.05409	0
Col	21	FR		2.755															pif4	WL	28	1.278				Col_30FR-Col_30WL	1.83874	1.43839	2.23908	1.07681e-12									Col	21	WL	0.907			phyBpif7_21WL-Col_21FR	-0.187513	-0.779212	0.404187	0.999977
Col	21	FR		2.583															pif4	WL	28	1.126				pif7_21WL-Col_30WL	-1.25502	-1.6397	-0.870338	1.10167e-12									Col	21	WL	0.97			phyBpif7_21FR-Col_21FR	-0.639267	-1.20371	-0.0748214	0.00886043
Col	21	FR		3.183															pif4	WL	28	1.515				pif7_21FR-Col_30WL	-0.852378	-1.24165	-0.463106	1.66699e-11									Col	21	WL	1.1			phyBpif7_30WL-Col_21FR	2.82816	2.28548	3.37084	0
Col	21	FR		2.721															pif4	WL	28	1.371				pif7_30WL-Col_30WL	-0.812778	-1.20205	-0.423506	1.665e-10									Col	21	WL	0.944			phyBpif7_30FR-Col_21FR	0.473833	-0.13428	1.08195	0.400112
Col	21	FR		3.571															pif4	WL	28	1.316				pif7_30FR-Col_30WL	-0.284586	-0.673857	0.104686	0.496984									Col	21	WL	0.944			phyBpif45_21WL-Col_21FR	-0.0541282	-0.645828	0.537571	1
Col	21	FR		2.869															pif4	WL	28	1.374				pif4_21WL-Col_30WL	-1.39378	-1.80089	-0.986668	1.0788e-12									Col	21	WL	1.102			phyBpif45_21FR-Col_21FR	-0.0468431	-0.589524	0.495838	1
Col	21	FR		2.557															pif4	WL	20	0.70644				pif4_21FR-Col_30WL	-0.45596	-0.870924	-0.0409948	0.0151484									Col	21	WL	0.789			phyBpif45_30WL-Col_21FR	4.3231	3.7314	4.9148	0
Col	21	FR		2.767															pif4	WL	20	1.09032				pif4_30WL-Col_30WL	-1.11196	-1.52692	-0.696995	1.26243e-12									Col	21	WL	0.925			phyBpif45_30FR-Col_21FR	2.74433	2.17989	3.30878	0
Col	21	FR		2.94															pif4	WL	20	1.09452				pif4_30FR-Col_30WL	0.901102	0.493992	1.30821	1.00379e-11									Col	30	FR	5.018			phyBpif457_21WL-Col_21FR	-1.0789	-1.62158	-0.536221	4.38666e-10
Col	21	FR		3.278															pif4	WL	20	1.16508				pif45_21WL-Col_30WL	-1.40376	-1.75912	-1.04841	1.07681e-12									Col	30	FR	5.017			phyBpif457_21FR-Col_21FR	-1.04295	-1.62021	-0.465693	3.1249e-08
Col	21	FR		2.66															pif4	WL	20	1.03824				pif45_21FR-Col_30WL	-0.418815	-0.774169	-0.0634602	0.00516687									Col	30	FR	5.167			phyBpif457_30WL-Col_21FR	0.927564	0.335865	1.51926	4.9173e-06
Col	21	FR		2.788															pif4	WL	20	0.97272				pif45_30WL-Col_30WL	-1.34198	-1.69286	-0.991093	1.07681e-12									Col	30	FR	4.633			phyBpif457_30FR-Col_21FR	-0.4314	-0.995845	0.133045	0.440974
Col	21	FR		2.344															pif4	WL	20	1.09956				pif45_30FR-Col_30WL	1.18746	0.835177	1.53973	1.08302e-12									Col	30	FR	6.306			Col_30FR-Col_30WL	2.92651	2.44283	3.41019	0
Col	21	FR		3.281															pif4	WL	20	1.13064				pif457_21WL-Col_30WL	-1.31638	-1.71083	-0.921927	1.0848e-12									Col	30	FR	4.657			phyB_21WL-Col_30WL	1.24	0.734019	1.74598	0
Col	21	FR		2.818															pif4	WL	20	1.09452				pif457_21FR-Col_30WL	-1.29019	-1.6973	-0.883085	1.14009e-12									Col	30	FR	5.285			phyB_21FR-Col_30WL	0.168986	-0.342466	0.680437	0.999952
Col	21	FR		2.652															pif4	WL	20	1.10964				pif457_30WL-Col_30WL	-1.10185	-1.4963	-0.707399	1.27687e-12									Col	30	FR	5.372			phyB_30WL-Col_30WL	3.96841	3.47226	4.46457	0
Col	21	FR		2.722															pif4	WL	20	1.20624				pif457_30FR-Col_30WL	-0.686274	-1.07555	-0.297002	1.91172e-07									Col	30	FR	5.642			phyB_30FR-Col_30WL	2.04159	1.53014	2.55305	0
Col	21	FR		2.536															pif4	WL	20	1.14408				pif7_21WL-Col_30FR	-3.09376	-3.43849	-2.74902	1.07681e-12									Col	30	FR	5.261			phyBpif4_21WL-Col_30WL	0.627922	0.0722904	1.18355	0.00917385
Col	21	FR		2.691															pif4	FR	28	3.6498				pif7_21FR-Col_30FR	-2.69111	-3.04096	-2.34127	1.07681e-12									Col	30	FR	5.355			phyBpif4_21FR-Col_30WL	0.1738	-0.403107	0.750707	0.999991
Col	21	FR		2.808															pif4	FR	28	4.08072				pif7_30WL-Col_30FR	-2.65151	-3.00136	-2.30167	1.07681e-12									Col	30	FR	5.163			phyBpif4_30WL-Col_30WL	4.24978	3.70326	4.7963	0
Col	21	FR		3.893															pif4	FR	28	3.45912				pif7_30FR-Col_30FR	-2.12332	-2.47317	-1.77348	1.07681e-12									Col	30	FR	4.657			phyBpif4_30FR-Col_30WL	2.54283	1.95338	3.13228	0
Col	21	FR		4.184															pif4	FR	28	3.97572				pif4_21WL-Col_30FR	-3.23251	-3.60211	-2.86292	1.07681e-12									Col	30	FR	3.88			phyBpif7_21WL-Col_30WL	-0.121513	-0.725112	0.482086	1
Col	30	FR		4.59															pif4	FR	28	3.28356				pif4_21FR-Col_30FR	-2.2947	-2.67292	-1.91647	1.07681e-12									Col	30	FR	5.054			phyBpif7_21FR-Col_30WL	-0.573267	-1.15017	0.0036403	0.0538574
Col	30	FR		6.304															pif4	FR	28	2.62332				pif4_30WL-Col_30FR	-2.9507	-3.32892	-2.57247	1.07681e-12									Col	30	FR	5.613			phyBpif7_30WL-Col_30WL	2.89416	2.33853	3.44979	0
Col	30	FR		5.601															pif4	FR	28	3.68424				pif4_30FR-Col_30FR	-0.937634	-1.30723	-0.568043	1.26466e-12									Col	30	FR	5.789			phyBpif7_30FR-Col_30WL	0.539833	-0.0798642	1.15953	0.193312
Col	30	FR		5.175															pif4	FR	28	3.63552				pif45_21WL-Col_30FR	-3.2425	-3.55417	-2.93083	1.07681e-12									Col	30	FR	5.319			phyBpif45_21WL-Col_30WL	0.0118718	-0.591727	0.61547	1
Col	30	FR		5.187															pif4	FR	28	2.7636				pif45_21FR-Col_30FR	-2.25755	-2.56922	-1.94588	1.07681e-12									Col	30	FR	5.172			phyBpif45_21FR-Col_30WL	0.0191569	-0.536474	0.574788	1
Col	30	FR		7.485															pif4	FR	28	3.87408				pif45_30WL-Col_30FR	-3.18071	-3.48727	-2.87415	1.07681e-12									Col	30	FR	3.764			phyBpif45_30WL-Col_30WL	4.3891	3.7855	4.9927	0
Col	30	FR		5.797															pif4	FR	28	3.18444				pif45_30FR-Col_30FR	-0.651281	-0.959435	-0.343127	9.29467e-11									Col	30	FR	5.258			phyBpif45_30FR-Col_30WL	2.81033	2.23343	3.38724	0
Col	30	FR		5.043															pif4	FR	28	2.17644				pif457_21WL-Col_30FR	-3.15511	-3.51071	-2.79952	1.07681e-12									Col	30	FR	4.938			phyBpif457_21WL-Col_30WL	-1.0129	-1.56853	-0.457271	2.16965e-08
Col	30	FR		5.757															pif7	FR	20	1.627				pif457_21FR-Col_30FR	-3.12893	-3.49852	-2.75934	1.07681e-12									Col	30	FR	4.108			phyBpif457_21FR-Col_30WL	-0.976952	-1.5664	-0.387502	7.89147e-07
Col	30	FR		6.776															pif7	FR	20	1.38				pif457_30WL-Col_30FR	-2.94059	-3.29618	-2.58499	1.07681e-12									Col	30	FR	4.67			phyBpif457_30WL-Col_30WL	0.993564	0.389965	1.59716	9.98828e-07
Col	30	FR		4.765															pif7	FR	20	1.322				pif457_30FR-Col_30FR	-2.52501	-2.87485	-2.17516	1.07681e-12									Col	30	FR	4.163			phyBpif457_30FR-Col_30WL	-0.3654	-0.942307	0.211507	0.801181
Col	30	FR		6.73															pif7	FR	20	1.652				pif7_21FR-pif7_21WL	0.402642	0.0708328	0.734452	0.00313747									Col	30	FR	3.958			phyB_21WL-Col_30FR	-1.68651	-2.17019	-1.20283	0
Col	30	FR		6.68															pif7	FR	20	1.437				pif7_30WL-pif7_21WL	0.442242	0.110433	0.774052	0.000505135									Col	30	FR	4.382			phyB_21FR-Col_30FR	-2.75752	-3.24692	-2.26812	0
Col	30	FR		7.293															pif7	FR	20	1.807				pif7_30FR-pif7_21WL	0.970434	0.638625	1.30224	1.26021e-12									Col	30	FR	3.974			phyB_30WL-Col_30FR	1.0419	0.568513	1.5153	0
Col	30	FR		6.788															pif7	FR	20	1.597				pif4_21WL-pif7_21WL	-0.138758	-0.491325	0.21381	0.997571									Col	30	FR	4.762			phyB_30FR-Col_30FR	-0.884912	-1.37431	-0.395512	3.02672e-08
Col	30	FR		6.808															pif7	FR	20	1.598				pif4_21FR-pif7_21WL	0.799061	0.437451	1.16067	1.0841e-11									phybpif4	21	WL	2.728			phyBpif4_21WL-Col_30FR	-2.29858	-2.83399	-1.76318	0
Col	30	FR		5.464															pif7	FR	20	1.695				pif4_30WL-pif7_21WL	0.143061	-0.218549	0.50467	0.997405									phybpif4	21	WL	2.966			phyBpif4_21FR-Col_30FR	-2.75271	-3.31016	-2.19526	0
Col	30	FR		4.053															pif7	FR	20	1.714				pif4_30FR-pif7_21WL	2.15612	1.80355	2.50869	1.07681e-12									phybpif4	21	WL	2.648			phyBpif4_30WL-Col_30FR	1.32327	0.797329	1.84921	0
Col	30	FR		4.99															pif7	FR	20	1.779				pif45_21WL-pif7_21WL	-0.148744	-0.440021	0.142533	0.955338									phybpif4	21	WL	2.443			phyBpif4_30FR-Col_30FR	-0.383672	-0.954094	0.186749	0.702813
Col	30	FR		5.388															pif7	FR	20	1.816				pif45_21FR-pif7_21WL	0.836205	0.544928	1.12748	1.26488e-12									phybpif4	21	WL	2.715			phyBpif7_21WL-Col_30FR	-3.04802	-3.63305	-2.46299	0
Col	30	FR		4.347															pif7	FR	20	1.662				pif45_30WL-pif7_21WL	-0.0869575	-0.372764	0.198849	0.999933									phybpif4	21	WL	2.508			phyBpif7_21FR-Col_30FR	-3.49977	-4.05722	-2.94232	0
Col	30	FR		3															pif7	FR	20	1.529				pif45_30FR-pif7_21WL	2.44248	2.15496	2.72999	1.07681e-12									phybpif4	21	WL	3.122			phyBpif7_30WL-Col_30FR	-0.0323489	-0.567751	0.503053	1
Col	30	FR		3.751															pif7	FR	20	1.571				pif457_21WL-pif7_21WL	-0.0613575	-0.399228	0.276513	1									phybpif4	21	WL	2.742			phyBpif7_30FR-Col_30FR	-2.38667	-2.9883	-1.78505	0
Col	30	FR		5.178															pif7	WL	28	1.449				pif457_21FR-pif7_21WL	-0.0351742	-0.387742	0.317393	1									phybpif4	21	WL	2.691			phyBpif45_21WL-Col_30FR	-2.91463	-3.49966	-2.3296	0
Col	30	FR		5.208															pif7	WL	28	1.765				pif457_30WL-pif7_21WL	0.153171	-0.1847	0.491042	0.986885									phybpif4	21	WL	2.102			phyBpif45_21FR-Col_30FR	-2.90735	-3.44275	-2.37195	0
Col	30	FR		5.267															pif7	WL	28	1.422				pif457_30FR-pif7_21WL	0.568746	0.236937	0.900556	5.12213e-07									phybpif4	21	WL	2.296			phyBpif45_30WL-Col_30FR	1.4626	0.877566	2.04763	0
Col	30	FR		5.644															pif7	WL	28	1.721				pif7_30WL-pif7_21FR	0.0396	-0.297519	0.376719	1									phybpif4	21	WL	2.474			phyBpif45_30FR-Col_30FR	-0.116172	-0.673623	0.441278	1
Col	30	FR		5.489															pif7	WL	28	1.67				pif7_30FR-pif7_21FR	0.567792	0.230673	0.904911	9.24705e-07									phybpif4	21	WL	2.26			phyBpif457_21WL-Col_30FR	-3.93941	-4.47481	-3.40401	0
Col	30	FR		5.959															pif7	WL	28	1.755				pif4_21WL-pif7_21FR	-0.5414	-0.898969	-0.183831	2.29116e-05									phybpif4	21	WL	2.408			phyBpif457_21FR-Col_30FR	-3.90346	-4.47388	-3.33304	0
Col	30	FR		6.226															pif7	WL	28	1.632				pif4_21FR-pif7_21FR	0.396418	0.0299312	0.762905	0.0188443									phybpif4	21	WL	2.615			phyBpif457_30WL-Col_30FR	-1.93294	-2.51797	-1.34791	0
Col	30	FR		5.566															pif7	WL	28	1.578				pif4_30WL-pif7_21FR	-0.259582	-0.626069	0.106905	0.559747									phybpif4	21	WL	3.105			phyBpif457_30FR-Col_30FR	-3.29191	-3.84936	-2.73446	0
Col	30	FR		6.578															pif7	WL	28	1.546				pif4_30FR-pif7_21FR	1.75348	1.39591	2.11105	1.07681e-12									phybpif4	21	WL	2.54			phyB_21FR-phyB_21WL	-1.07101	-1.58247	-0.559563	9.37084e-12
																			pif7	WL	28	1.681				pif45_21WL-pif7_21FR	-0.551387	-0.848698	-0.254076	2.85352e-08									phybpif4	21	FR	1.548			phyB_30WL-phyB_21WL	2.72841	2.23226	3.22457	0
																			pif7	WL	28	1.888				pif45_21FR-pif7_21FR	0.433563	0.136252	0.730874	6.17026e-05									phybpif4	21	FR	1.792			phyB_30FR-phyB_21WL	0.801594	0.290143	1.31305	4.95001e-06
																			pif7	WL	28	1.649				pif45_30WL-pif7_21FR	-0.4896	-0.781554	-0.197646	1.0666e-06									phybpif4	21	FR	1.785			phyBpif4_21WL-phyB_21WL	-0.612078	-1.16771	-0.0564473	0.013644
																			pif7	WL	28	1.62				pif45_30FR-pif7_21FR	2.03983	1.74621	2.33346	1.07681e-12									phybpif4	21	FR	1.877			phyBpif4_21FR-phyB_21WL	-1.0662	-1.64311	-0.489293	1.22653e-08
																			pif7	WL	28	1.891				pif457_21WL-pif7_21FR	-0.464	-0.807086	-0.120914	0.000367968									phybpif4	21	FR	2.223			phyBpif4_30WL-phyB_21WL	3.00978	2.46326	3.5563	0
																			pif7	WL	28	1.513				pif457_21FR-pif7_21FR	-0.437817	-0.795385	-0.0802479	0.00267359									phybpif4	21	FR	2.616			phyBpif4_30FR-phyB_21WL	1.30283	0.713383	1.89228	0
																			pif7	WL	20	1.08696				pif457_30WL-pif7_21FR	-0.249471	-0.592558	0.0936148	0.50776									phybpif4	21	FR	2.208			phyBpif7_21WL-phyB_21WL	-1.36151	-1.96511	-0.757914	0
																			pif7	WL	20	1.12728				pif457_30FR-pif7_21FR	0.166104	-0.171015	0.503223	0.968463									phybpif4	21	FR	2.537			phyBpif7_21FR-phyB_21WL	-1.81327	-2.39017	-1.23636	0
																			pif7	WL	20	1.31544				pif7_30FR-pif7_30WL	0.528192	0.191073	0.865311	8.74033e-06									phybpif4	21	FR	1.739			phyBpif7_30WL-phyB_21WL	1.65416	1.09853	2.20979	0
																			pif7	WL	20	1.23396				pif4_21WL-pif7_30WL	-0.581	-0.938569	-0.223431	2.92594e-06									phybpif4	21	FR	2.055			phyBpif7_30FR-phyB_21WL	-0.700167	-1.31986	-0.0804692	0.00920673
																			pif7	WL	20	1.17768				pif4_21FR-pif7_30WL	0.356818	-0.00966884	0.723305	0.0668642									phybpif4	21	FR	1.893			phyBpif45_21WL-phyB_21WL	-1.22813	-1.83173	-0.62453	1.24645e-10
																			pif7	WL	20	1.13652				pif4_30WL-pif7_30WL	-0.299182	-0.665669	0.0673052	0.284805									phybpif4	21	FR	2.411			phyBpif45_21FR-phyB_21WL	-1.22084	-1.77647	-0.665212	0
																			pif7	WL	20	1.3524				pif4_30FR-pif7_30WL	1.71388	1.35631	2.07145	1.07681e-12									phybpif4	21	FR	2.379			phyBpif45_30WL-phyB_21WL	3.1491	2.5455	3.7527	0
																			pif7	WL	20	1.21128				pif45_21WL-pif7_30WL	-0.590987	-0.888298	-0.293676	1.58963e-09									phybpif4	21	FR	2.593			phyBpif45_30FR-phyB_21WL	1.57033	0.993426	2.14724	0
																			pif7	WL	20	0.97524				pif45_21FR-pif7_30WL	0.393963	0.0966519	0.691274	0.000571637									phybpif4	21	FR	2.676			phyBpif457_21WL-phyB_21WL	-2.2529	-2.80853	-1.69727	0
																			pif7	WL	20	1.33224				pif45_30WL-pif7_30WL	-0.5292	-0.821154	-0.237246	6.8799e-08									phybpif4	30	WL	5.387			phyBpif457_21FR-phyB_21WL	-2.21695	-2.8064	-1.6275	0
																			pif7	WL	20	1.19196				pif45_30FR-pif7_30WL	2.00023	1.70661	2.29386	1.07681e-12									phybpif4	30	WL	6.412			phyBpif457_30WL-phyB_21WL	-0.246436	-0.850035	0.357163	0.998552
																			pif7	WL	20	1.176				pif457_21WL-pif7_30WL	-0.5036	-0.846686	-0.160514	5.21856e-05									phybpif4	30	WL	6.299			phyBpif457_30FR-phyB_21WL	-1.6054	-2.18231	-1.02849	0
																			pif7	WL	20	1.12476				pif457_21FR-pif7_30WL	-0.477417	-0.834985	-0.119848	0.000486393									phybpif4	30	WL	7.124			phyB_30WL-phyB_21FR	3.79942	3.29769	4.30116	0
																			pif7	WL	20	1.34568				pif457_30WL-pif7_30WL	-0.289071	-0.632158	0.0540148	0.231964									phybpif4	30	WL	6.81			phyB_30FR-phyB_21FR	1.87261	1.35575	2.38947	0
																			pif7	WL	20	1.32972				pif457_30FR-pif7_30WL	0.126504	-0.210615	0.463623	0.998691									phybpif4	30	WL	6.057			phyBpif4_21WL-phyB_21FR	0.458936	-0.101681	1.01955	0.300657
																			pif7	WL	20	1.239				pif4_21WL-pif7_30FR	-1.10919	-1.46676	-0.751623	1.17695e-12									phybpif4	30	WL	6.107			phyBpif4_21FR-phyB_21FR	0.00481449	-0.576896	0.586525	1
																			pif7	FR	28	2.07816				pif4_21FR-pif7_30FR	-0.171374	-0.537861	0.195113	0.981625									phybpif4	30	WL	5.987			phyBpif4_30WL-phyB_21FR	4.08079	3.5292	4.63238	0
																			pif7	FR	28	2.3016				pif4_30WL-pif7_30FR	-0.827374	-1.19386	-0.460887	4.31244e-12									phybpif4	30	WL	5.646			phyBpif4_30FR-phyB_21FR	2.37385	1.7797	2.968	0
																			pif7	FR	28	1.93116				pif4_30FR-pif7_30FR	1.18569	0.828119	1.54326	1.09035e-12									phybpif4	30	WL	6.451			phyBpif7_21WL-phyB_21FR	-0.290498	-0.89869	0.317693	0.987781
																			pif7	FR	28	2.26884				pif45_21WL-pif7_30FR	-1.11918	-1.41649	-0.821868	1.07681e-12									phybpif4	30	WL	6.787			phyBpif7_21FR-phyB_21FR	-0.742252	-1.32396	-0.160542	0.000988083
																			pif7	FR	28	2.18232				pif45_21FR-pif7_30FR	-0.134229	-0.43154	0.163082	0.987471									phybpif4	30	WL	5.695			phyBpif7_30WL-phyB_21FR	2.72517	2.16455	3.28579	0
																			pif7	FR	28	2.23608				pif45_30WL-pif7_30FR	-1.05739	-1.34935	-0.765438	1.07703e-12									phybpif4	30	WL	5.658			phyBpif7_30FR-phyB_21FR	0.370848	-0.253324	0.99502	0.879804
																			pif7	FR	28	2.29824				pif45_30FR-pif7_30FR	1.47204	1.17841	1.76567	1.07681e-12									phybpif4	30	WL	5.681			phyBpif45_21WL-phyB_21FR	-0.157114	-0.765305	0.451078	0.999999
																			pif7	FR	28	1.91016				pif457_21WL-pif7_30FR	-1.03179	-1.37488	-0.688706	1.22691e-12									phybpif4	30	WL	6.422			phyBpif45_21FR-phyB_21FR	-0.149829	-0.710446	0.410788	0.999999
																			pif7	FR	28	2.205				pif457_21FR-pif7_30FR	-1.00561	-1.36318	-0.64804	1.26621e-12									phybpif4	30	WL	5.938			phyBpif45_30WL-phyB_21FR	4.22012	3.61193	4.82831	0
																			pif7	FR	28	1.90008				pif457_30WL-pif7_30FR	-0.817263	-1.16035	-0.474177	1.41742e-12									phybpif4	30	WL	7.646			phyBpif45_30FR-phyB_21FR	2.64135	2.05964	3.22306	0
																			pif7	FR	28	2.56032				pif457_30FR-pif7_30FR	-0.401688	-0.738807	-0.064569	0.004302									phybpif4	30	WL	6.059			phyBpif457_21WL-phyB_21FR	-1.18189	-1.7425	-0.62127	0
																			pif7	FR	28	2.47044				pif4_21FR-pif4_21WL	0.937818	0.552437	1.3232	1.3044e-12									phybpif4	30	FR	3.976			phyBpif457_21FR-phyB_21FR	-1.14594	-1.74009	-0.551786	1.88024e-09
																			pif7	FR	28	2.03364				pif4_30WL-pif4_21WL	0.281818	-0.103563	0.6672	0.496443									phybpif4	30	FR	4.861			phyBpif457_30WL-phyB_21FR	0.824579	0.216387	1.43277	0.000257066
																			pif7	FR	28	2.30076				pif4_30FR-pif4_21WL	2.29488	1.91797	2.67179	1.07681e-12									phybpif4	30	FR	3.971			phyBpif457_30FR-phyB_21FR	-0.534386	-1.1161	0.0473251	0.122461
																			pif7	FR	28	2.02608				pif45_21WL-pif4_21WL	-0.00998667	-0.330299	0.310326	1									phybpif4	30	FR	4.034			phyB_30FR-phyB_30WL	-1.92682	-2.42855	-1.42508	0
																			pif45	FR	20	1.729				pif45_21FR-pif4_21WL	0.974963	0.654651	1.29528	1.20859e-12									phybpif4	30	FR	4.875			phyBpif4_21WL-phyB_30WL	-3.34049	-3.88719	-2.79379	0
																			pif45	FR	20	1.725				pif45_30WL-pif4_21WL	0.0518	-0.263546	0.367146	1									phybpif4	30	FR	5.902			phyBpif4_21FR-phyB_30WL	-3.79461	-4.36292	-3.2263	0
																			pif45	FR	20	1.715				pif45_30FR-pif4_21WL	2.58123	2.26434	2.89813	1.07681e-12									phybpif4	30	FR	4.501			phyBpif4_30WL-phyB_30WL	0.281368	-0.25607	0.818805	0.964574
																			pif45	FR	20	2.153				pif457_21WL-pif4_21WL	0.0774	-0.2858	0.4406	1									phybpif4	30	FR	5.076			phyBpif4_30FR-phyB_30WL	-1.42558	-2.00661	-0.84454	0
																			pif45	FR	20	2.147				pif457_21FR-pif4_21WL	0.103583	-0.273327	0.480494	0.999986									phybpif4	30	FR	4.114			phyBpif7_21WL-phyB_30WL	-4.08992	-4.68531	-3.49454	0
																			pif45	FR	20	2.081				pif457_30WL-pif4_21WL	0.291929	-0.0712715	0.655129	0.31255									phybpif4	30	FR	4.511			phyBpif7_21FR-phyB_30WL	-4.54168	-5.10999	-3.97337	0
																			pif45	FR	20	2.262				pif457_30FR-pif4_21WL	0.707504	0.349935	1.06507	1.94569e-09									phybpif4	30	FR	5.01			phyBpif7_30WL-phyB_30WL	-1.07425	-1.62095	-0.527555	7.81639e-10
																			pif45	FR	20	1.197				pif4_30WL-pif4_21FR	-0.656	-1.04967	-0.26233	1.31251e-06									phybpif4	30	FR	3.984			phyBpif7_30FR-phyB_30WL	-3.42858	-4.04028	-2.81688	0
																			pif45	FR	20	1.943				pif4_30FR-pif4_21FR	1.35706	0.97168	1.74244	1.07725e-12									phybpif4	30	FR	3.842			phyBpif45_21WL-phyB_30WL	-3.95654	-4.55192	-3.36115	0
																			pif45	FR	20	1.993				pif45_21WL-pif4_21FR	-0.947805	-1.27804	-0.617567	1.26665e-12									phybpif4	30	FR	4.686			phyBpif45_21FR-phyB_30WL	-3.94925	-4.49595	-3.40255	0
																			pif45	FR	20	1.915				pif45_21FR-pif4_21FR	0.0371448	-0.293094	0.367383	1									phybpif45	21	WL	2.024			phyBpif45_30WL-phyB_30WL	0.420692	-0.174694	1.01608	0.607269
																			pif45	FR	20	2.353				pif45_30WL-pif4_21FR	-0.886018	-1.21144	-0.560595	1.26132e-12									phybpif45	21	WL	1.896			phyBpif45_30FR-phyB_30WL	-1.15808	-1.72639	-0.589768	1.13752e-10
																			pif45	FR	20	2.185				pif45_30FR-pif4_21FR	1.64341	1.31649	1.97034	1.07681e-12									phybpif45	21	WL	2.054			phyBpif457_21WL-phyB_30WL	-4.98131	-5.52801	-4.43461	0
																			pif45	FR	20	1.846				pif457_21WL-pif4_21FR	-0.860418	-1.2324	-0.488435	2.07756e-12									phybpif45	21	WL	2.057			phyBpif457_21FR-phyB_30WL	-4.94536	-5.5264	-4.36433	0
																			pif45	FR	20	2.26				pif457_21FR-pif4_21FR	-0.834235	-1.21962	-0.448853	2.90253e-11									phybpif45	21	WL	1.896			phyBpif457_30WL-phyB_30WL	-2.97485	-3.57023	-2.37946	0
																			pif45	FR	20	2.63				pif457_30WL-pif4_21FR	-0.64589	-1.01787	-0.273906	3.27849e-07									phybpif45	21	WL	2.155			phyBpif457_30FR-phyB_30WL	-4.33381	-4.90212	-3.7655	0
																			pif45	FR	20	2.466				pif457_30FR-pif4_21FR	-0.230314	-0.596801	0.136173	0.768701									phybpif45	21	WL	2.298			phyBpif4_21WL-phyB_30FR	-1.41367	-1.97429	-0.853056	0
																			pif45	FR	20	2.277				pif4_30FR-pif4_30WL	2.01306	1.62768	2.39844	1.07681e-12									phybpif45	21	WL	2.384			phyBpif4_21FR-phyB_30FR	-1.86779	-2.4495	-1.28608	0
																			pif45	FR	20	2.077				pif45_21WL-pif4_30WL	-0.291805	-0.622043	0.0384335	0.16316									phybpif45	21	WL	1.72			phyBpif4_30WL-phyB_30FR	2.20818	1.65659	2.75977	0
																			pif45	FR	20	2.269				pif45_21FR-pif4_30WL	0.693145	0.362906	1.02338	1.29633e-10									phybpif45	21	WL	1.85			phyBpif4_30FR-phyB_30FR	0.501239	-0.092913	1.09539	0.245719
																			pif45	FR	20	2.151				pif45_30WL-pif4_30WL	-0.230018	-0.555442	0.0954053	0.563814									phybpif45	21	WL	2.041			phyBpif7_21WL-phyB_30FR	-2.16311	-2.7713	-1.55492	0
																			pif45	FR	20	1.877				pif45_30FR-pif4_30WL	2.29941	1.97249	2.62634	1.07681e-12									phybpif45	21	WL	1.744			phyBpif7_21FR-phyB_30FR	-2.61486	-3.19657	-2.03315	0
																			pif45	FR	20	1.614				pif457_21WL-pif4_30WL	-0.204418	-0.576402	0.167565	0.913934									phybpif45	21	WL	1.797			phyBpif7_30WL-phyB_30FR	0.852563	0.291946	1.41318	1.23432e-05
																			pif45	FR	20	2.153				pif457_21FR-pif4_30WL	-0.178235	-0.563616	0.207147	0.983678									phybpif45	21	FR	1.892			phyBpif7_30FR-phyB_30FR	-1.50176	-2.12593	-0.877589	0
																			pif45	FR	20	2.608				pif457_30WL-pif4_30WL	0.0101104	-0.361873	0.382094	1									phybpif45	21	FR	2.014			phyBpif45_21WL-phyB_30FR	-2.02972	-2.63791	-1.42153	0
																			pif45	FR	20	1.885				pif457_30FR-pif4_30WL	0.425686	0.0591988	0.792173	0.00655296									phybpif45	21	FR	1.722			phyBpif45_21FR-phyB_30FR	-2.02244	-2.58305	-1.46182	0
																			pif45	FR	20	1.73				pif45_21WL-pif4_30FR	-2.30487	-2.62518	-1.98455	1.07681e-12									phybpif45	21	FR	1.986			phyBpif45_30WL-phyB_30FR	2.34751	1.73932	2.9557	0
																			pif45	WL	28	1.177				pif45_21FR-pif4_30FR	-1.31992	-1.64023	-0.999605	1.07681e-12									phybpif45	21	FR	2.207			phyBpif45_30FR-phyB_30FR	0.768739	0.187029	1.35045	0.00046308
																			pif45	WL	28	0.96				pif45_30WL-pif4_30FR	-2.24308	-2.55843	-1.92773	1.07681e-12									phybpif45	21	FR	2.119			phyBpif457_21WL-phyB_30FR	-3.0545	-3.61511	-2.49388	0
																			pif45	WL	28	1.054				pif45_30FR-pif4_30FR	0.286353	-0.0305425	0.603249	0.135694									phybpif45	21	FR	1.856			phyBpif457_21FR-phyB_30FR	-3.01855	-3.6127	-2.42439	0
																			pif45	WL	28	0.975				pif457_21WL-pif4_30FR	-2.21748	-2.58068	-1.85428	1.07681e-12									phybpif45	21	FR	2.001			phyBpif457_30WL-phyB_30FR	-1.04803	-1.65622	-0.439839	1.9564e-07
																			pif45	WL	28	1.274				pif457_21FR-pif4_30FR	-2.1913	-2.56821	-1.81439	1.07681e-12									phybpif45	21	FR	2.186			phyBpif457_30FR-phyB_30FR	-2.40699	-2.9887	-1.82528	0
																			pif45	WL	28	0.994				pif457_30WL-pif4_30FR	-2.00295	-2.36615	-1.63975	1.07681e-12									phybpif45	21	FR	1.64			phyBpif4_21FR-phyBpif4_21WL	-0.454122	-1.07503	0.16679	0.535179
																			pif45	WL	28	1.193				pif457_30FR-pif4_30FR	-1.58738	-1.94494	-1.22981	1.07681e-12									phybpif45	21	FR	1.84			phyBpif4_30WL-phyBpif4_21WL	3.62186	3.02907	4.21464	0
																			pif45	WL	28	1.074				pif45_21FR-pif45_21WL	0.98495	0.733676	1.23622	1.07681e-12									phybpif45	21	FR	1.974			phyBpif4_30FR-phyBpif4_21WL	1.91491	1.28233	2.54749	0
																			pif45	WL	28	1.054				pif45_30WL-pif45_21WL	0.0617867	-0.183125	0.306698	0.999996									phybpif45	21	FR	2.09			phyBpif7_21WL-phyBpif4_21WL	-0.749434	-1.39522	-0.103648	0.00592218
																			pif45	WL	28	1.123				pif45_30FR-pif45_21WL	2.59122	2.34432	2.83812	1.07681e-12									phybpif45	21	FR	1.947			phyBpif7_21FR-phyBpif4_21WL	-1.20119	-1.8221	-0.580277	1.63462e-09
																			pif45	WL	28	1.023				pif457_21WL-pif45_21WL	0.0873867	-0.216674	0.391447	0.999972									phybpif45	21	FR	2.382			phyBpif7_30WL-phyBpif4_21WL	2.26624	1.66504	2.86743	0
																			pif45	WL	28	1.031				pif457_21FR-pif45_21WL	0.11357	-0.206742	0.433882	0.999391									phybpif45	21	FR	1.91			phyBpif7_30FR-phyBpif4_21WL	-0.0880882	-0.748947	0.572771	1
																			pif45	WL	28	0.93				pif457_30WL-pif45_21WL	0.301915	-0.00214521	0.605976	0.0541075									phybpif45	21	FR	2.248			phyBpif45_21WL-phyBpif4_21WL	-0.61605	-1.26184	0.0297371	0.0844365
																			pif45	WL	28	1.247				pif457_30FR-pif45_21WL	0.717491	0.42018	1.0148	1.32516e-12									phybpif45	30	WL	7.075			phyBpif45_21FR-phyBpif4_21WL	-0.608765	-1.20996	-0.00756983	0.043009
																			pif45	WL	28	1.286				pif45_30WL-pif45_21FR	-0.923163	-1.16807	-0.678252	1.07681e-12									phybpif45	30	WL	6.944			phyBpif45_30WL-phyBpif4_21WL	3.76118	3.11539	4.40697	0
																			pif45	WL	28	0.891				pif45_30FR-pif45_21FR	1.60627	1.35937	1.85317	1.07681e-12									phybpif45	30	WL	6.55			phyBpif45_30FR-phyBpif4_21WL	2.18241	1.5615	2.80332	0
																			pif45	WL	28	1.178				pif457_21WL-pif45_21FR	-0.897563	-1.20162	-0.593503	1.24623e-12									phybpif45	30	WL	5.951			phyBpif457_21WL-phyBpif4_21WL	-1.64082	-2.24202	-1.03963	0
																			pif45	WL	28	1.148				pif457_21FR-pif45_21FR	-0.87138	-1.19169	-0.551067	1.2631e-12									phybpif45	30	WL	6.853			phyBpif457_21FR-phyBpif4_21WL	-1.60487	-2.23746	-0.972292	0
																			pif45	WL	28	1.063				pif457_30WL-pif45_21FR	-0.683034	-0.987095	-0.378974	5.25791e-12									phybpif45	30	WL	6.574			phyBpif457_30WL-phyBpif4_21WL	0.365643	-0.280144	1.01143	0.921839
																			pif45	WL	28	1.294				pif457_30FR-pif45_21FR	-0.267459	-0.56477	0.0298521	0.140918									phybpif45	30	WL	5.779			phyBpif457_30FR-phyBpif4_21WL	-0.993322	-1.61423	-0.37241	2.57901e-06
																			pif45	WL	28	1.154				pif45_30FR-pif45_30WL	2.52943	2.28901	2.76986	1.07681e-12									phybpif45	30	WL	6.048			phyBpif4_30WL-phyBpif4_21FR	4.07598	3.4632	4.68875	0
																			pif45	WL	28	1.098				pif457_21WL-pif45_30WL	0.0256	-0.273224	0.324424	1									phybpif45	30	WL	6.166			phyBpif4_30FR-phyBpif4_21FR	2.36903	1.71768	3.02038	0
																			pif45	WL	28	1.264				pif457_21FR-pif45_30WL	0.0517833	-0.263563	0.367129	1									phybpif45	30	WL	6.16			phyBpif7_21WL-phyBpif4_21FR	-0.295313	-0.959494	0.368868	0.995167
																			pif45	WL	28	1.398				pif457_30WL-pif45_30WL	0.240129	-0.0586955	0.538953	0.312979									phybpif45	30	WL	6.244			phyBpif7_21FR-phyBpif4_21FR	-0.747067	-1.38709	-0.107046	0.00536254
																			pif45	WL	28	1.071				pif457_30FR-pif45_30WL	0.655704	0.36375	0.947658	5.30298e-12									phybpif45	30	WL	6.44			phyBpif7_30WL-phyBpif4_21FR	2.72036	2.09945	3.34127	0
																			pif45	WL	28	1.236				pif457_21WL-pif45_30FR	-2.50383	-2.80429	-2.20337	1.07681e-12									phybpif45	30	WL	6.036			phyBpif7_30FR-phyBpif4_21FR	0.366033	-0.312811	1.04488	0.951656
																			pif45	WL	28	1.261				pif457_21FR-pif45_30FR	-2.47765	-2.79455	-2.16075	1.07681e-12									phybpif45	30	FR	4.622			phyBpif45_21WL-phyBpif4_21FR	-0.161928	-0.826109	0.502253	1
																			pif45	WL	28	1.109				pif457_30WL-pif45_30FR	-2.2893	-2.58976	-1.98885	1.07681e-12									phybpif45	30	FR	5.091			phyBpif45_21FR-phyBpif4_21FR	-0.154643	-0.775555	0.466268	1
																			pif45	WL	28	1.176				pif457_30FR-pif45_30FR	-1.87373	-2.16736	-1.5801	1.07681e-12									phybpif45	30	FR	4.229			phyBpif45_30WL-phyBpif4_21FR	4.2153	3.55112	4.87948	0
																			pif45	WL	28	0.948				pif457_21FR-pif457_21WL	0.0261833	-0.337017	0.389383	1									phybpif45	30	FR	4.38			phyBpif45_30FR-phyBpif4_21FR	2.63653	1.99651	3.27655	0
																			pif45	WL	20	0.95592				pif457_30WL-pif457_21WL	0.214529	-0.134423	0.56348	0.799456									phybpif45	30	FR	5.146			phyBpif457_21WL-phyBpif4_21FR	-1.1867	-1.80761	-0.565791	2.84408e-09
																			pif45	WL	20	0.96012				pif457_30FR-pif457_21WL	0.630104	0.287018	0.97319	4.16995e-08									phybpif45	30	FR	5.183			phyBpif457_21FR-phyBpif4_21FR	-1.15075	-1.8021	-0.499403	7.589e-08
																			pif45	WL	20	1.02228				pif457_30WL-pif457_21FR	0.188345	-0.174855	0.551545	0.948425									phybpif45	30	FR	4.658			phyBpif457_30WL-phyBpif4_21FR	0.819764	0.155583	1.48395	0.00193008
																			pif45	WL	20	1.20456				pif457_30FR-pif457_21FR	0.603921	0.246352	0.961489	8.42696e-07									phybpif45	30	FR	4.429			phyBpif457_30FR-phyBpif4_21FR	-0.5392	-1.17922	0.100821	0.248092
																			pif45	WL	20	1.01808				pif457_30FR-pif457_30WL	0.415575	0.0724892	0.758662	0.00323876									phybpif45	30	FR	5.242			phyBpif4_30FR-phyBpif4_30WL	-1.70694	-2.33154	-1.08235	0
																			pif45	WL	20	1.02396																	phybpif45	30	FR	4.19			phyBpif7_21WL-phyBpif4_30WL	-4.37129	-5.00926	-3.73332	0
																			pif45	WL	20	1.23984																	phybpif45	30	FR	5.03			phyBpif7_21FR-phyBpif4_30WL	-4.82304	-5.43582	-4.21027	0
																			pif45	WL	20	0.88704																	phybpif45	30	FR	4.83			phyBpif7_30WL-phyBpif4_30WL	-1.35562	-1.94841	-0.762835	0
																			pif45	WL	20	1.15584																	phybpif45	30	FR	5.065			phyBpif7_30FR-phyBpif4_30WL	-3.70994	-4.36316	-3.05673	0
																			pif45	WL	20	1.15836																	phybpif45	30	FR	5.191			phyBpif45_21WL-phyBpif4_30WL	-4.23791	-4.87587	-3.59994	0
																			pif45	WL	20	0.95088																	phybpif45	30	FR	4.594			phyBpif45_21FR-phyBpif4_30WL	-4.23062	-4.82341	-3.63783	0
																			pif45	WL	20	1.10544																	phybpif457	21	WL	0.889			phyBpif45_30WL-phyBpif4_30WL	0.139325	-0.498641	0.777291	1
																			pif45	WL	20	1.03824																	phybpif457	21	WL	0.741			phyBpif45_30FR-phyBpif4_30WL	-1.43944	-2.05222	-0.826671	0
																			pif45	WL	20	0.93996																	phybpif457	21	WL	0.926			phyBpif457_21WL-phyBpif4_30WL	-5.26268	-5.85547	-4.66989	0
																			pif45	WL	20	0.94332																	phybpif457	21	WL	0.828			phyBpif457_21FR-phyBpif4_30WL	-5.22673	-5.85133	-4.60213	0
																			pif45	WL	20	1.19112																	phybpif457	21	WL	1.069			phyBpif457_30WL-phyBpif4_30WL	-3.25621	-3.89418	-2.61825	0
																			pif45	WL	20	1.28856																	phybpif457	21	WL	0.857			phyBpif457_30FR-phyBpif4_30WL	-4.61518	-5.22795	-4.0024	0
																			pif45	WL	20	0.84336																	phybpif457	21	WL	1.054			phyBpif7_21WL-phyBpif4_30FR	-2.66435	-3.33945	-1.98924	0
																			pif45	WL	20	1.0962																	phybpif457	21	WL	0.853			phyBpif7_21FR-phyBpif4_30FR	-3.1161	-3.76745	-2.46475	0
																			pif45	WL	20	1.04496																	phybpif457	21	WL	1.109			phyBpif7_30WL-phyBpif4_30FR	0.351324	-0.281259	0.983906	0.935005
																			pif45	WL	20	1.08696																	phybpif457	21	WL	0.996			phyBpif7_30FR-phyBpif4_30FR	-2.003	-2.69254	-1.31346	0
																			pif45	WL	20	1.2012																	phybpif457	21	WL	0.98			phyBpif45_21WL-phyBpif4_30FR	-2.53096	-3.20607	-1.85586	0
																			pif45	WL	20	0.96936																	phybpif457	21	WL	0.981			phyBpif45_21FR-phyBpif4_30FR	-2.52368	-3.15626	-1.89109	0
																			pif45	WL	20	0.99036																	phybpif457	21	WL	0.895			phyBpif45_30WL-phyBpif4_30FR	1.84627	1.17116	2.52137	0
																			pif45	WL	20	1.10208																	phybpif457	21	WL	1.003			phyBpif45_30FR-phyBpif4_30FR	0.2675	-0.383849	0.918849	0.998422
																			pif45	WL	20	1.16508																	phybpif457	21	WL	1.212			phyBpif457_21WL-phyBpif4_30FR	-3.55574	-4.18832	-2.92315	0
																			pif45	WL	20	1.06428																	phybpif457	21	WL	0.917			phyBpif457_21FR-phyBpif4_30FR	-3.51979	-4.18227	-2.8573	0
																			pif45	FR	28	3.47424																	phybpif457	21	WL	1.159			phyBpif457_30WL-phyBpif4_30FR	-1.54927	-2.22437	-0.874165	0
																			pif45	FR	28	3.61116																	phybpif457	21	FR	0.96			phyBpif457_30FR-phyBpif4_30FR	-2.90823	-3.55958	-2.25688	0
																			pif45	FR	28	3.93792																	phybpif457	21	FR	0.772			phyBpif7_21FR-phyBpif7_21WL	-0.451754	-1.11593	0.212427	0.682169
																			pif45	FR	28	4.10172																	phybpif457	21	FR	0.992			phyBpif7_30WL-phyBpif7_21WL	3.01567	2.36988	3.66146	0
																			pif45	FR	28	4.0908																	phybpif457	21	FR	1.079			phyBpif7_30FR-phyBpif7_21WL	0.661346	-0.0403231	1.36302	0.0955052
																			pif45	FR	28	3.61452																	phybpif457	21	FR	0.946			phyBpif45_21WL-phyBpif7_21WL	0.133385	-0.554108	0.820877	1
																			pif45	FR	28	3.88584																	phybpif457	21	FR	1.069			phyBpif45_21FR-phyBpif7_21WL	0.14067	-0.505117	0.786457	1
																			pif45	FR	28	3.15168																	phybpif457	21	FR	0.972			phyBpif45_30WL-phyBpif7_21WL	4.51062	3.82312	5.19811	0
																			pif45	FR	28	3.52128																	phybpif457	21	FR	1.069			phyBpif45_30FR-phyBpif7_21WL	2.93185	2.26767	3.59603	0
																			pif45	FR	28	4.0362																	phybpif457	21	FR	0.971			phyBpif457_21WL-phyBpif7_21WL	-0.891389	-1.53718	-0.245602	0.000167147
																			pif45	FR	28	3.75984																	phybpif457	21	FR	1.147			phyBpif457_21FR-phyBpif7_21WL	-0.85544	-1.53054	-0.180335	0.00114133
																			pif45	FR	28	3.0324																	phybpif457	21	FR	1.063			phyBpif457_30WL-phyBpif7_21WL	1.11508	0.427584	1.80257	1.64208e-06
																			pif45	FR	28	3.25836																	phybpif457	21	FR	0.946			phyBpif457_30FR-phyBpif7_21WL	-0.243887	-0.908068	0.420294	0.999718
																			pif45	FR	28	3.33732																	phybpif457	21	FR	0.972			phyBpif7_30WL-phyBpif7_21FR	3.46742	2.84651	4.08833	0
																			pif45	FR	28	4.02696																	phybpif457	21	FR	1.108			phyBpif7_30FR-phyBpif7_21FR	1.1131	0.434255	1.79194	1.13963e-06
																			pif45	FR	28	2.4654																	phybpif457	30	WL	3.782			phyBpif45_21WL-phyBpif7_21FR	0.585138	-0.0790425	1.24932	0.176585
																			pif45	FR	28	4.12272																	phybpif457	30	WL	3.142			phyBpif45_21FR-phyBpif7_21FR	0.592424	-0.0284879	1.21333	0.0842827
																			pif45	FR	28	4.30752																	phybpif457	30	WL	3.093			phyBpif45_30WL-phyBpif7_21FR	4.96237	4.29819	5.62655	0
																			pif45	FR	28	3.2466																	phybpif457	30	WL	2.659			phyBpif45_30FR-phyBpif7_21FR	3.3836	2.74358	4.02362	0
																			pif45	FR	28	3.06096																	phybpif457	30	WL	2.73			phyBpif457_21WL-phyBpif7_21FR	-0.439635	-1.06055	0.181276	0.603044
																			pif45	FR	28	3.77244																	phybpif457	30	WL	3.157			phyBpif457_21FR-phyBpif7_21FR	-0.403686	-1.05504	0.247664	0.830952
																			pif45	FR	28	3.5574																	phybpif457	30	WL	2.536			phyBpif457_30WL-phyBpif7_21FR	1.56683	0.90265	2.23101	0
																			pif45	FR	28	4.57632																	phybpif457	30	WL	2.682			phyBpif457_30FR-phyBpif7_21FR	0.207867	-0.432154	0.847887	0.999964
																			pif45	FR	28	3.84132																	phybpif457	30	WL	3.143			phyBpif7_30FR-phyBpif7_30WL	-2.35432	-3.01518	-1.69346	0
																			pif45	FR	28	3.7968																	phybpif457	30	WL	3.436			phyBpif45_21WL-phyBpif7_30WL	-2.88229	-3.52807	-2.2365	0
																			pif45	FR	28	3.97404																	phybpif457	30	WL	2.678			phyBpif45_21FR-phyBpif7_30WL	-2.875	-3.47619	-2.27381	0
																			pif45	FR	28	3.31548																	phybpif457	30	WL	2.636			phyBpif45_30WL-phyBpif7_30WL	1.49495	0.849159	2.14073	0
																			pif45	FR	28	4.15128																	phybpif457	30	WL	3.004			phyBpif45_30FR-phyBpif7_30WL	-0.0838235	-0.704735	0.537088	1
																			pif45	FR	28	2.88624																	phybpif457	30	FR	1.493			phyBpif457_21WL-phyBpif7_30WL	-3.90706	-4.50825	-3.30586	0
																			pif457	WL	28	1.445																	phybpif457	30	FR	1.21			phyBpif457_21FR-phyBpif7_30WL	-3.87111	-4.50369	-3.23853	0
																			pif457	WL	28	1.248																	phybpif457	30	FR	1.372			phyBpif457_30WL-phyBpif7_30WL	-1.90059	-2.54638	-1.25481	0
																			pif457	WL	28	1.35																	phybpif457	30	FR	1.546			phyBpif457_30FR-phyBpif7_30WL	-3.25956	-3.88047	-2.63865	0
																			pif457	WL	28	1.121																	phybpif457	30	FR	1.916			phyBpif45_21WL-phyBpif7_30FR	-0.527962	-1.22963	0.173708	0.474426
																			pif457	WL	28	1.393																	phybpif457	30	FR	1.892			phyBpif45_21FR-phyBpif7_30FR	-0.520676	-1.18154	0.140182	0.377007
																			pif457	WL	28	1.513																	phybpif457	30	FR	2.025			phyBpif45_30WL-phyBpif7_30FR	3.84927	3.1476	4.55094	0
																			pif457	WL	28	1.387																	phybpif457	30	FR	1.523			phyBpif45_30FR-phyBpif7_30FR	2.2705	1.59166	2.94934	0
																			pif457	WL	28	1.629																	phybpif457	30	FR	1.773			phyBpif457_21WL-phyBpif7_30FR	-1.55274	-2.21359	-0.891877	0
																			pif457	WL	28	1.196																	phybpif457	30	FR	1.75			phyBpif457_21FR-phyBpif7_30FR	-1.51679	-2.20632	-0.82725	0
																			pif457	WL	28	1.654																	phybpif457	30	FR	1.809			phyBpif457_30WL-phyBpif7_30FR	0.453731	-0.247938	1.1554	0.769832
																			pif457	WL	28	1.313																	phybpif457	30	FR	1.555			phyBpif457_30FR-phyBpif7_30FR	-0.905233	-1.58408	-0.226389	0.000377649
																			pif457	WL	28	1.303																	phybpif457	30	FR	1.724			phyBpif45_21FR-phyBpif45_21WL	0.00728507	-0.638502	0.653072	1
																			pif457	WL	28	1.268																	phybpif457	30	FR	1.259			phyBpif45_30WL-phyBpif45_21WL	4.37723	3.68974	5.06472	0
																			pif457	WL	28	1.261																	phybpif457	30	FR	1.397			phyBpif45_30FR-phyBpif45_21WL	2.79846	2.13428	3.46264	0
																			pif457	WL	20	1.12308																	phybpif7	21	WL	2.025			phyBpif457_21WL-phyBpif45_21WL	-1.02477	-1.67056	-0.378987	3.347e-06
																			pif457	WL	20	1.26756																	phybpif7	21	WL	1.681			phyBpif457_21FR-phyBpif45_21WL	-0.988824	-1.66393	-0.31372	3.59172e-05
																			pif457	WL	20	1.27764																	phybpif7	21	WL	1.528			phyBpif457_30WL-phyBpif45_21WL	0.981692	0.2942	1.66918	7.09367e-05
																			pif457	WL	20	1.21884																	phybpif7	21	WL	1.981			phyBpif457_30FR-phyBpif45_21WL	-0.377272	-1.04145	0.286909	0.919446
																			pif457	WL	20	1.14324																	phybpif7	21	WL	2.137			phyBpif45_30WL-phyBpif45_21FR	4.36995	3.72416	5.01573	0
																			pif457	WL	20	1.029																	phybpif7	21	WL	2.063			phyBpif45_30FR-phyBpif45_21FR	2.79118	2.17027	3.41209	0
																			pif457	WL	20	1.20204																	phybpif7	21	WL	1.979			phyBpif457_21WL-phyBpif45_21FR	-1.03206	-1.63325	-0.430864	2.25041e-07
																			pif457	WL	20	1.19448																	phybpif7	21	WL	2.211			phyBpif457_21FR-phyBpif45_21FR	-0.996109	-1.62869	-0.363527	4.2731e-06
																			pif457	WL	20	0.89964																	phybpif7	21	WL	1.886			phyBpif457_30WL-phyBpif45_21FR	0.974407	0.32862	1.62019	1.55281e-05
																			pif457	WL	20	1.09872																	phybpif7	21	WL	1.397			phyBpif457_30FR-phyBpif45_21FR	-0.384557	-1.00547	0.236355	0.831842
																			pif457	WL	20	1.218																	phybpif7	21	WL	2.005			phyBpif45_30FR-phyBpif45_30WL	-1.57877	-2.24295	-0.914588	0
																			pif457	WL	20	1.10292																	phybpif7	21	WL	1.631			phyBpif457_21WL-phyBpif45_30WL	-5.402	-6.04779	-4.75622	0
																			pif457	WL	20	1.19448																	phybpif7	21	WL	1.658			phyBpif457_21FR-phyBpif45_30WL	-5.36605	-6.04116	-4.69095	0
																			pif457	WL	20	1.10796																	phybpif7	21	FR	1.507			phyBpif457_30WL-phyBpif45_30WL	-3.39554	-4.08303	-2.70805	0
																			pif457	FR	28	1.56324																	phybpif7	21	FR	1.401			phyBpif457_30FR-phyBpif45_30WL	-4.7545	-5.41868	-4.09032	0
																			pif457	FR	28	1.8312																	phybpif7	21	FR	1.577			phyBpif457_21WL-phyBpif45_30FR	-3.82324	-4.44415	-3.20232	0
																			pif457	FR	28	1.6296																	phybpif7	21	FR	1.412			phyBpif457_21FR-phyBpif45_30FR	-3.78729	-4.43864	-3.13594	0
																			pif457	FR	28	1.62876																	phybpif7	21	FR	1.342			phyBpif457_30WL-phyBpif45_30FR	-1.81677	-2.48095	-1.15259	0
																			pif457	FR	28	1.9908																	phybpif7	21	FR	1.398			phyBpif457_30FR-phyBpif45_30FR	-3.17573	-3.81575	-2.53571	0
																			pif457	FR	28	1.6548																	phybpif7	21	FR	1.492			phyBpif457_21FR-phyBpif457_21WL	0.0359496	-0.596633	0.668532	1
																			pif457	FR	28	1.8102																	phybpif7	21	FR	1.294			phyBpif457_30WL-phyBpif457_21WL	2.00647	1.36068	2.65225	0
																			pif457	FR	28	1.79424																	phybpif7	21	FR	1.454			phyBpif457_30FR-phyBpif457_21WL	0.647502	0.0265906	1.26841	0.0295907
																			pif457	FR	28	1.73628																	phybpif7	21	FR	1.449			phyBpif457_30WL-phyBpif457_21FR	1.97052	1.29541	2.64562	0
																			pif457	FR	28	1.69764																	phybpif7	21	FR	1.374			phyBpif457_30FR-phyBpif457_21FR	0.611552	-0.0397971	1.2629	0.0992636
																			pif457	FR	28	2.03364																	phybpif7	21	FR	1.124			phyBpif457_30FR-phyBpif457_30WL	-1.35896	-2.02315	-0.694783	8.81378e-11
																			pif457	FR	28	1.911																	phybpif7	21	FR	1.573
																			pif457	FR	28	2.00424																	phybpif7	21	FR	1.375
																			pif457	FR	28	1.722																	phybpif7	21	FR	1.354
																			pif457	FR	28	1.66992																	phybpif7	30	WL	5.348
																			pif457	FR	20	1.226																	phybpif7	30	WL	4.568
																			pif457	FR	20	1.335																	phybpif7	30	WL	4.622
																			pif457	FR	20	1.071																	phybpif7	30	WL	3.827
																			pif457	FR	20	1.111																	phybpif7	30	WL	4.292
																			pif457	FR	20	1.023																	phybpif7	30	WL	3.221
																			pif457	FR	20	1.135																	phybpif7	30	WL	5.187
																			pif457	FR	20	1.125																	phybpif7	30	WL	4.81
																			pif457	FR	20	1.183																	phybpif7	30	WL	4.568
																			pif457	FR	20	1.175																	phybpif7	30	WL	4.996
																			pif457	FR	20	1.16																	phybpif7	30	WL	5.68
																			pif457	FR	20	1.195																	phybpif7	30	WL	5.026
																			pif457	FR	20	1.356																	phybpif7	30	WL	6.118
																																							phybpif7	30	WL	4.706
																																							phybpif7	30	WL	5.397
																																							phybpif7	30	WL	5.254
																																							phybpif7	30	WL	5.269
																																							phybpif7	30	FR	2.786
																																							phybpif7	30	FR	2.874
																																							phybpif7	30	FR	2.325
																																							phybpif7	30	FR	2.67
																																							phybpif7	30	FR	1.846
																																							phybpif7	30	FR	2.063
																																							phybpif7	30	FR	3.006
																																							phybpif7	30	FR	2.456
																																							phybpif7	30	FR	2.438
																																							phybpif7	30	FR	2.489
																																							phybpif7	30	FR	2.682
																																							phybpif7	30	FR	2.623
																																							phyb-9	21	WL	3.108
																																							phyb-9	21	WL	2.394
																																							phyb-9	21	WL	3.246
																																							phyb-9	21	WL	3.12
																																							phyb-9	21	WL	3.591
																																							phyb-9	21	WL	3.373
																																							phyb-9	21	WL	3.636
																																							phyb-9	21	WL	3.266
																																							phyb-9	21	WL	3.579
																																							phyb-9	21	WL	3.711
																																							phyb-9	21	WL	3.162
																																							phyb-9	21	WL	3.085
																																							phyb-9	21	WL	3.725
																																							phyb-9	21	WL	3.369
																																							phyb-9	21	WL	3.837
																																							phyb-9	21	WL	2.98
																																							phyb-9	21	WL	3.267
																																							phyb-9	21	WL	3.34
																																							phyb-9	21	WL	3.469
																																							phyb-9	21	WL	3.256
																																							phyb-9	21	WL	2.926
																																							phyb-9	21	WL	2.899
																																							phyb-9	21	WL	2.212
																																							phyb-9	21	WL	2.769
																																							phyb-9	21	FR	1.8
																																							phyb-9	21	FR	2.01
																																							phyb-9	21	FR	2.126
																																							phyb-9	21	FR	1.931
																																							phyb-9	21	FR	2.014
																																							phyb-9	21	FR	3.335
																																							phyb-9	21	FR	2.231
																																							phyb-9	21	FR	2.174
																																							phyb-9	21	FR	2.616
																																							phyb-9	21	FR	2.274
																																							phyb-9	21	FR	2.057
																																							phyb-9	21	FR	1.628
																																							phyb-9	21	FR	2.021
																																							phyb-9	21	FR	2.746
																																							phyb-9	21	FR	1.76
																																							phyb-9	21	FR	1.875
																																							phyb-9	21	FR	2.022
																																							phyb-9	21	FR	2
																																							phyb-9	21	FR	2.389
																																							phyb-9	21	FR	2.536
																																							phyb-9	21	FR	2.291
																																							phyb-9	21	FR	1.813
																																							phyb-9	21	FR	1.816
																																							phyb-9	30	WL	6.531
																																							phyb-9	30	WL	5.794
																																							phyb-9	30	WL	4.731
																																							phyb-9	30	WL	7.799
																																							phyb-9	30	WL	4.958
																																							phyb-9	30	WL	7.866
																																							phyb-9	30	WL	6.219
																																							phyb-9	30	WL	5.624
																																							phyb-9	30	WL	4.656
																																							phyb-9	30	WL	4.875
																																							phyb-9	30	WL	5.66
																																							phyb-9	30	WL	6.254
																																							phyb-9	30	WL	5.945
																																							phyb-9	30	WL	6.889
																																							phyb-9	30	WL	6.03
																																							phyb-9	30	WL	3.874
																																							phyb-9	30	WL	5.514
																																							phyb-9	30	WL	6
																																							phyb-9	30	WL	6.735
																																							phyb-9	30	WL	6.325
																																							phyb-9	30	WL	6.401
																																							phyb-9	30	WL	4.24
																																							phyb-9	30	WL	6.531
																																							phyb-9	30	WL	6.596
																																							phyb-9	30	WL	5.665
																																							phyb-9	30	WL	6.99
																																							phyb-9	30	FR	3.434
																																							phyb-9	30	FR	3.31
																																							phyb-9	30	FR	3.221
																																							phyb-9	30	FR	4.07
																																							phyb-9	30	FR	3.716
																																							phyb-9	30	FR	2.933
																																							phyb-9	30	FR	4.275
																																							phyb-9	30	FR	3.842
																																							phyb-9	30	FR	3.424
																																							phyb-9	30	FR	2.962
																																							phyb-9	30	FR	3.602
																																							phyb-9	30	FR	3.712
																																							phyb-9	30	FR	5.874
																																							phyb-9	30	FR	3.593
																																							phyb-9	30	FR	4.412
																																							phyb-9	30	FR	5.078
																																							phyb-9	30	FR	5.986
																																							phyb-9	30	FR	3.714
																																							phyb-9	30	FR	3.835
																																							phyb-9	30	FR	5.193
																																							phyb-9	30	FR	4.085
																																							phyb-9	30	FR	4.039
																																							phyb-9	30	FR	4.225
[truncated: 18 more columns]

## Sheet: Supplementary Fig 4
Supplementary Fig 4 a,b
Supplementary Fig 4 a																																					Supplementary Fig 4b
qRT-PCR data	PIF7											PIF4														PIF5											Hypocotyl length
		IPP2	PIF7	PIF7/IPP2	avg	PIF7/IPP2 normalized to 21WL	avg	std	se				IPP2	PIF4	PIF4/IPP2	avg	PIF4/IPP2 normalized to 21WL	avg	std	se							IPP2	PIF5	PIF5/IPP2	avg	PIF5/IPP2 normalized to 21WL	avg	std	se			Genotype	Temp	Light	hypocotyl_mm_3days		one-way ANOVA test
	1h 21-1	39620.4	31469.1	0.794264	0.646333	1.22888	1	0.255016	0.147233			1h 21-1	39620.4	5631.97	0.142148	0.0982723	1.44647	1	0.394151	0.227563						1h 21-1	39620.4	20962.1	0.529073	0.426985	1.23909	1	0.219584	0.126777			cry1-304_pif457	21	Blue	1.065			Df	Sum Sq	Mean Sq	F value	Pr(>F)
	1h 21-2	70579.5	47716.9	0.676073		1.04601						1h 21-2	70579.5	5918.24	0.0838522		0.853263									1h 21-2	70579.5	28736.5	0.407152		0.953551						cry1-304_pif457	21	Blue	0.9		Name	7	276.6	39.51	157.7	<2e-16	***
	1h 21-3	54847.7	25705.1	0.468663		0.72511						1h 21-3	54847.7	3774.43	0.0688166		0.700264									1h 21-3	54847.7	18907.6	0.344729		0.807357						cry1-304_pif457	21	Blue	1.375		Residuals	103	25.8	0.25
	1h 30-1	53198.9	54663.6	1.02753		1.58979	1.28964	0.261489	0.150971			1h 30-1	53198.9	32355.6	0.6082		6.18893	5.09552	0.949478	0.548181						1h 30-1	53198.9	53838.6	1.01202		2.37017	2.2519	0.127208	0.0734433			cry1-304_pif457	21	Blue	1.115
	1h 30-2	55019.2	39510.9	0.718128		1.11108						1h 30-2	55019.2	24218.4	0.44018		4.47919									1h 30-2	55019.2	53285.5	0.968488		2.2682						cry1-304_pif457	21	Blue	1.171
	1h 30-3	34415	25981.9	0.754959		1.16807						1h 30-3	34415	15619.7	0.453864		4.61843									1h 30-3	34415	31113.3	0.904065		2.11732						cry1-304_pif457	21	Blue	1.197		Summary Table
	1h 21sh-1	38241.6	11837.7	0.309549		0.478932	0.354503	0.108561	0.0626775			1h 21sh-1	38241.6	2211.46	0.0578285		0.588451	0.409189	0.155261	0.0896401						1h 21sh-1	38241.6	11737.1	0.306918		0.718804	0.654047	0.0561621	0.0324252			cry1-304_pif457	21	Blue	1.075		Name	Genotype	N	hypocotyl_mm_3days	sd	se	ci	groups.groups
	1h 21sh-2	14947	2696.47	0.180401		0.279115						1h 21sh-2	14947	466.152	0.0311869		0.317352									1h 21sh-2	14947	3948.36	0.264157		0.618656						cry1-304_pif457	21	Blue	1.147		Col	Col	15	1.0234	0.13285	0.0343017	0.0735699	d
	1h 21sh-3	77272.7	15255.9	0.19743		0.305462						1h 21sh-3	77272.7	2443.4	0.0316205		0.321764									1h 21sh-3	77272.7	20610.9	0.266729		0.62468						cry1-304_pif457	21	Blue	1.034		cry1-17	cry1-17	15	4.98107	0.687532	0.17752	0.380743	a
	1h 30sh-1	51875.6	19602.5	0.377875		0.584644	0.52827	0.0822879	0.0475089			1h 30sh-1	51875.6	17233.5	0.332207		3.38048	3.41675	0.513759	0.296619						1h 30sh-1	51875.6	34832.1	0.671454		1.57255	1.70708	0.169676	0.0979622			cry1-304_pif457	21	Blue	1.19		cry1-17pif7	cry1-17pif7	14	2.44864	0.489278	0.130765	0.282501	c
	1h 30sh-2	19059	5344.28	0.280407		0.433842						1h 30sh-2	19059	5473	0.287161		2.92209									1h 30sh-2	19059	13435.6	0.704949		1.65099						cry1-304_pif457	21	Blue	1.155		cry1-304	cry1-304	14	3.8005	0.790605	0.211298	0.456482	b
	1h 30sh-3	68711.7	25150.7	0.366033		0.566322						1h 30sh-3	68711.7	26656.6	0.387948		3.94769									1h 30sh-3	68711.7	55676.2	0.810288		1.8977						Col	21	Blue	1.085		cry1-304pif45	cry1-304pif45	13	2.15969	0.529845	0.146953	0.320182	c
	2h 21-2	67586.9	51265.2	0.758509		1.17356	0.979921	0.273843	0.193636			2h 21-1	23277.9	2081.49	0.0894193		0.909913	1.32379	0.465084	0.268517						2h 21-1	23277.9	9674.28	0.4156		0.973337	1.60325	0.570211	0.329212			Col	21	Blue	0.926		cry1-304pif457	cry1-304pif457	11	1.12945	0.118447	0.0357131	0.0795737	d
	2h 21-3	70192.6	35672	0.508202		0.786284						2h 21-2	67586.9	12135.4	0.179553		1.8271									2h 21-2	67586.9	50567.1	0.748179		1.75224						Col	21	Blue	1.009		phyB-9	phyB-9	15	0.979533	0.123049	0.031771	0.0681421	d
	2h 30-1	62933.1	45786.9	0.727549		1.12566	1.11967	0.207658	0.119892			2h 21-3	70192.6	8514.66	0.121304		1.23437									2h 21-3	70192.6	62465.3	0.889913		2.08418						Col	21	Blue	0.887		cry1-304phyB-9	cry1-304phyB-9	14	4.82471	0.553279	0.14787	0.319454	a
	2h 30-2	126925	108638	0.855923		1.32428						2h 30-1	62933.1	31073.3	0.493752		5.02432	4.80825	1.20874	0.697864						2h 30-1	62933.1	102660	1.63126		3.82042	3.6866	0.688684	0.397612			Col	21	Blue	0.85
	2h 30-3	54103.6	31789.9	0.587574		0.909088						2h 30-2	126925	73521.8	0.579254		5.89437									2h 30-2	126925	232961	1.83542		4.29856						Col	21	Blue	1.359
	2h 21sh-1	31985	11049.4	0.345456		0.534486	0.572167	0.0465	0.0268468			2h 30-3	54103.6	18641.3	0.344547		3.50604									2h 30-3	54103.6	67937.4	1.25569		2.94083						Col	21	Blue	0.991
	2h 21sh-2	34282.7	12361.5	0.360576		0.55788						2h 21sh-1	31985	2181.52	0.0682045		0.694036	0.959723	0.296224	0.171025						2h 21sh-1	31985	22404.9	0.700483		1.64054	1.66228	0.256725	0.14822			Col	21	Blue	1		Tukey HSD
	2h 21sh-3	123665	49886.1	0.403398		0.624134						2h 21sh-2	34282.7	4309.44	0.125703		1.27913									2h 21sh-2	34282.7	28239.7	0.823733		1.92919						Col	21	Blue	1.088			diff	lwr	upr	p adj
	2h 30sh-1	82303.9	37575.2	0.456543		0.706359	0.717577	0.108464	0.062622			2h 21sh-3	123665	11010.5	0.0890348		0.906001									2h 21sh-3	123665	74828	0.605088		1.41712						Col	21	Blue	1.076		cry1_17-Col	3.95767	3.39217	4.52317	0
	2h 30sh-2	56689.4	22539.5	0.397596		0.615157						2h 30sh-1	82303.9	44672.3	0.542772		5.52315	5.10637	0.374033	0.215948						2h 30sh-1	82303.9	116209	1.41195		3.3068	2.52808	0.865252	0.499553			Col	21	Blue	1.034		cry1_17pif7-Col	1.42524	0.849734	2.00075	2.90914e-10
	2h 30sh-3	96161.5	51661.9	0.537241		0.831214						2h 30sh-2	56689.4	27833.1	0.490975		4.99607									2h 30sh-2	56689.4	64890.5	1.14467		2.68082						Col	21	Blue	1.174		cry1_304-Col	2.7771	2.20159	3.35261	0
	4h 21-1	59573.8	34442.6	0.57815		0.894508	1.16865	0.415574	0.239932			2h 30sh-3	96161.5	45359	0.471696		4.79989									2h 30sh-3	96161.5	65557.1	0.681739		1.59664						Col	21	Blue	0.932		cry1_304pif45-Col	1.13629	0.549446	1.72314	8.51937e-07
	4h 21-2	26460.1	28163.7	1.06438		1.6468						4h 21-1	59573.8	11865.8	0.199178		2.02679	2.46529	0.415682	0.239994						4h 21-1	59573.8	38527.2	0.646713		1.51461	2.94923	1.32118	0.762785			Col	21	Blue	0.854		cry1_304pif457-Col	0.106055	-0.508708	0.720817	0.999445
	4h 21-3	42741.9	26648.9	0.623483		0.964646						4h 21-2	26460.1	7420.2	0.28043		2.8536									4h 21-2	26460.1	46501.4	1.75742		4.11589						Col	21	Blue	1.086		phyB-Col	-0.0438667	-0.609366	0.521632	0.999998
	4h 30-1	80916.4	75833.9	0.937189		1.45001	1.15739	0.339714	0.196134			4h 21-3	42741.9	10565.9	0.247201		2.51547									4h 21-3	42741.9	58714.5	1.3737		3.21721						cry1_304_phyb	21	Blue	4.41		cry1-304phyB-Col	3.80131	3.22581	4.37682	0
	4h 30-2	134125	107263	0.79972		1.23732						4h 30-1	80916.4	55564.6	0.686691		6.98764	6.67695	0.361455	0.208686						4h 30-1	80916.4	174242	2.15336		5.04317	4.38175	0.573316	0.331004			cry1_304_phyb	21	Blue	5.762		cry1_17pif7-cry1_17	-2.53242	-3.10793	-1.95692	0
	4h 30-3	47776.9	24235.6	0.507266		0.784837						4h 30-2	134125	82778.6	0.617174		6.28025									4h 30-2	134125	230617	1.71942		4.02688						cry1_304_phyb	21	Blue	4.978		cry1_304-cry1_17	-1.18057	-1.75608	-0.605058	1.65552e-07
	4h 21sh-1	68211.6	39389.3	0.577457		0.893436	0.925715	0.0861071	0.0497139			4h 30-3	47776.9	31753.2	0.664613		6.76297									4h 30-3	47776.9	83134	1.74005		4.0752						cry1_304_phyb	21	Blue	5.261		cry1_304pif45-cry1_17	-2.82137	-3.40822	-2.23453	0
	4h 21sh-2	79702	52714.3	0.661392		1.0233						4h 21sh-1	68211.6	20165.6	0.295633		3.0083	2.99992	0.30963	0.178765						4h 21sh-1	68211.6	115903	1.69916		3.97945	4.11839	0.478674	0.276363			cry1_304_phyb	21	Blue	4.667		cry1_304pif457-cry1_17	-3.85161	-4.46637	-3.23685	0
	4h 21sh-3	14474.2	8049.27	0.556113		0.860412						4h 21sh-2	79702	25888.6	0.324817		3.30528									4h 21sh-2	79702	126753	1.59033		3.72456						cry1_304_phyb	21	Blue	4.736		phyB-cry1_17	-4.00153	-4.56703	-3.43603	0
	4h 30sh-1	32528.3	18634.9	0.572883		0.886359	0.917274	0.101763	0.0587526			4h 21sh-3	14474.2	3820.86	0.263978		2.68619									4h 21sh-3	14474.2	28745.3	1.98598		4.65117						cry1_304_phyb	21	Blue	5.691		cry1-304phyB-cry1_17	-0.156352	-0.731861	0.419156	0.990273
	4h 30sh-2	69035.7	45999.2	0.66631		1.03091						4h 30sh-1	32528.3	20087.8	0.617548		6.28405	6.47099	0.344796	0.199068						4h 30sh-1	32528.3	52896.3	1.62616		3.80848	3.29177	1.09112	0.62996			cry1_304_phyb	21	Blue	5.441		cry1_304-cry1_17pif7	1.35186	0.76651	1.9372	3.67951e-09
	4h 30sh-3	31272.9	16868.6	0.539399		0.834553						4h 30sh-2	69035.7	46600.6	0.675022		6.86889									4h 30sh-2	69035.7	118751	1.72014		4.02857						cry1_304_phyb	21	Blue	4.282		cry1_304pif45-cry1_17pif7	-0.288951	-0.885448	0.307547	0.806384
	6h 21-1	36896	30116.1	0.816243		1.26288	1.56622	0.326553	0.188535			4h 30sh-3	31272.9	19238.8	0.615189		6.26004									4h 30sh-3	31272.9	27217.2	0.870313		2.03828						cry1_304_phyb	21	Blue	5.121		cry1_304pif457-cry1_17pif7	-1.31919	-1.94317	-0.695206	6.66003e-08
	6h 21-2	64116.6	63152.3	0.98496		1.52392						6h 21-1	36896	11433.1	0.309872		3.1532	4.57153	1.42422	0.822275						6h 21-1	36896	26651.8	0.722348		1.69174	1.94921	0.296032	0.170914			cry1_304_phyb	21	Blue	4.181		phyB-cry1_17pif7	-1.46911	-2.04462	-0.893601	9.00399e-11
	6h 21-3	61025.1	75408.8	1.2357		1.91187						6h 21-2	64116.6	28731	0.448105		4.55983									6h 21-2	64116.6	51556.8	0.80411		1.88323						cry1_304_phyb	21	Blue	4.216		cry1-304phyB-cry1_17pif7	2.37607	1.79072	2.96142	0
	6h 30-1	23676.6	23309.5	0.984493		1.5232	1.38094	0.160309	0.0925546			6h 21-3	61025.1	35991.9	0.589788		6.00157									6h 21-3	61025.1	59218.4	0.970395		2.27267						cry1_304_phyb	21	Blue	4.51		cry1_304pif45-cry1_304	-1.64081	-2.23731	-1.04431	4.1982e-12
	6h 30-2	67633.3	52772.8	0.780278		1.20724						6h 30-1	23676.6	18117.9	0.765223		7.78676	7.47774	1.76869	1.02115						6h 30-1	23676.6	25124.9	1.06117		2.48526	2.22846	0.247792	0.143063			cry1_304_phyb	21	Blue	4.29		cry1_304pif457-cry1_304	-2.67105	-3.29503	-2.04706	0
	6h 30-3	76204	69564.2	0.912867		1.41238						6h 30-2	67633.3	37053.5	0.547859		5.57491									6h 30-2	67633.3	57490.8	0.850037		1.99079						phyb	21	Blue	0.726		phyB-cry1_304	-2.82097	-3.39648	-2.24546	0
	6h 21sh-1	77496.1	51710.5	0.667266		1.03239	1.09322	0.0771911	0.0445663			6h 30-3	76204	67934.5	0.891482		9.07155									6h 30-3	76204	71886.7	0.943345		2.20932						phyb	21	Blue	0.985		cry1-304phyB-cry1_304	1.02421	0.438867	1.60956	1.10006e-05
	6h 21sh-2	58649.4	40454.7	0.689772		1.06721						6h 21sh-1	77496.1	40339.6	0.520538		5.29689	5.52097	1.11886	0.645974						6h 21sh-1	77496.1	56922.7	0.734524		1.72026	2.0704	0.30486	0.176011			phyb	21	Blue	0.861		cry1_304pif457-cry1_304pif45	-1.03024	-1.66469	-0.395784	5.71045e-05
	6h 21sh-3	92623.6	70644.6	0.762706		1.18005						6h 21sh-2	58649.4	38817.4	0.661856		6.73492									6h 21sh-2	58649.4	55444.7	0.945359		2.21403						phyb	21	Blue	0.917		phyB-cry1_304pif45	-1.18016	-1.767	-0.593313	2.95309e-07
	6h 30sh-1	17407.3	15696.7	0.901734		1.39515	1.27702	0.158747	0.0916524			6h 21sh-3	92623.6	41243.7	0.445283		4.53111									6h 21sh-3	92623.6	90049.5	0.972209		2.27692						phyb	21	Blue	0.938		cry1-304phyB-cry1_304pif45	2.66502	2.06852	3.26152	0
	6h 30sh-2	65404.8	56618.1	0.865657		1.33933						6h 30sh-1	17407.3	14350.1	0.824374		8.38867	8.00101	1.04315	0.602263						6h 30sh-1	17407.3	18452.5	1.06005		2.48263	2.51974	0.366896	0.211827			phyb	21	Blue	0.85		phyB-cry1_304pif457	-0.149921	-0.764683	0.464841	0.994946
	6h 30sh-3	26251	18605.4	0.708749		1.09657						6h 30sh-2	65404.8	56528.6	0.864288		8.79483									6h 30sh-2	65404.8	81093.6	1.23987		2.90379						phyb	21	Blue	0.952		cry1-304phyB-cry1_304pif457	3.69526	3.07128	4.31924	0
												6h 30sh-3	26251	17592.7	0.670171		6.81953									6h 30sh-3	26251	24354.6	0.927759		2.17282						phyb	21	Blue	1.064		cry1-304phyB-phyB	3.84518	3.26967	4.42069	0
																																					phyb	21	Blue	1.034
	PIF7											PIF4														PIF5											phyb	21	Blue	1.088
																																					phyb	21	Blue	1.24
																																					phyb	21	Blue	1.083
																																					phyb	21	Blue	0.958
																																					phyb	21	Blue	0.932
																																					phyb	21	Blue	1.065
																																					cry1_17	21	Blue	5.362
																																					cry1_17	21	Blue	5.951
																																					cry1_17	21	Blue	4.763
																																					cry1_17	21	Blue	5.339
																																					cry1_17	21	Blue	3.798
																																					cry1_17	21	Blue	5.401
																																					cry1_17	21	Blue	4.879
																																					cry1_17	21	Blue	4
																																					cry1_17	21	Blue	4.319
																																					cry1_17	21	Blue	5.649
																																					cry1_17	21	Blue	5.512
																																					cry1_17	21	Blue	4.552
	IPP2											IPP2														IPP2											cry1_17	21	Blue	5.499
																																					cry1_17	21	Blue	5.605
																																					cry1_17	21	Blue	4.087
																																					cry1_304	21	Blue	2.572
																																					cry1_304	21	Blue	4.421
																																					cry1_304	21	Blue	4.207
																																					cry1_304	21	Blue	4.842
																																					cry1_304	21	Blue	2.752
																																					cry1_304	21	Blue	3.838
																																					cry1_304	21	Blue	4.459
																																					cry1_304	21	Blue	4.233
																																					cry1_304	21	Blue	3.275
																																					cry1_304	21	Blue	4.675
																																					cry1_304	21	Blue	3.798
																																					cry1_304	21	Blue	2.597
																																					cry1_304	21	Blue	4.389
																																					cry1_304	21	Blue	3.149
																																					cry1_304_pif45	21	Blue	2.067
																																					cry1_304_pif45	21	Blue	2.452
																																					cry1_304_pif45	21	Blue	2.633
																																					cry1_304_pif45	21	Blue	1.917
																																					cry1_304_pif45	21	Blue	3.204
																																					cry1_304_pif45	21	Blue	2.491
																																					cry1_304_pif45	21	Blue	1.724
																																					cry1_304_pif45	21	Blue	2.273
																																					cry1_304_pif45	21	Blue	2.108
																																					cry1_304_pif45	21	Blue	2.354
																																					cry1_304_pif45	21	Blue	2.006
																																					cry1_304_pif45	21	Blue	1.893
																																					cry1_304_pif45	21	Blue	0.954
																																					cry1_17_pif7	21	Blue	2.597
																																					cry1_17_pif7	21	Blue	2.777
																																					cry1_17_pif7	21	Blue	3.132
																																					cry1_17_pif7	21	Blue	3.394
																																					cry1_17_pif7	21	Blue	2.898
																																					cry1_17_pif7	21	Blue	2.408
																																					cry1_17_pif7	21	Blue	1.965
																																					cry1_17_pif7	21	Blue	2.127
																																					cry1_17_pif7	21	Blue	2.804
																																					cry1_17_pif7	21	Blue	2.086
																																					cry1_17_pif7	21	Blue	2.041
																																					cry1_17_pif7	21	Blue	1.774
																																					cry1_17_pif7	21	Blue	2.069
																																					cry1_17_pif7	21	Blue	2.209

[truncated: 4 more sheets: Supplementary Fig 5, Supplementary Fig 6, Supplementary Fig 8, Supplementary Fig 9]
